# Supplementary material for: The neuron-specific IIS/FOXO transcriptome in aged animals reveals regulatory mechanisms of cognitive aging
Source: eLife. 2024 Jun 26;13:RP95621. doi: 10.7554/eLife.95621 (PMC11208049; doi:10.7554/eLife.95621)
Supplement: Supplementary file 1. [file elife-95621-supp1.xlsx]

## Sheet: whole-worm WT Day 1 vs Day 8 DE
Whole-worm wild-type Day 1 vs Day 8 DEseq2 analysis
WBID	W Base mean	W log2(FC)	StdErr	Wald-Stats	P-value	W P-adj	Public Name
WBGene00017501	1231.52	5.6913	0.606336	9.38638	6.21e-21	4.09919e-19	pud-3
WBGene00000708	42.7846	5.67264	0.501393	11.3138	1.12166e-29	1.60252e-27	col-135
WBGene00001692	901.248	5.42379	0.245074	22.1312	1.58148e-108	3.2988e-104	grd-3
WBGene00000668	614.553	5.11503	0.373089	13.7099	8.85335e-43	3.55139e-40	col-93
WBGene00044174	284.292	4.81189	0.514018	9.36133	7.87377e-21	5.13246e-19	fipr-5
WBGene00017498	206.74	4.67361	0.682854	6.84423	7.68886e-12	1.71531e-10	pud-4
WBGene00021236	13.2733	4.66771	0.656699	7.10784	1.17872e-12	2.94807e-11	pud-1.2
WBGene00000609	24578.2	4.57336	0.476479	9.59824	8.13214e-22	5.78936e-20	col-20
WBGene00012123	100.889	4.5514	0.447781	10.1643	2.86042e-24	2.49647e-22	T28D6.3
WBGene00001694	281.666	4.10223	0.322937	12.7029	5.69874e-37	1.44963e-34	grd-5
WBGene00006636	141.116	4.00367	0.375339	10.6668	1.45499e-26	1.64944e-24	tsp-10
WBGene00006925	92419.2	3.98654	0.367079	10.8602	1.78431e-27	2.10276e-25	vit-1
WBGene00005552	779.469	3.84885	0.2703	14.2392	5.23447e-46	2.5392e-43	sri-40
WBGene00006927	114346	3.83713	0.532592	7.20463	5.82031e-13	1.5329e-11	vit-3
WBGene00019420	102.45	3.78811	0.269808	14.04	8.86521e-45	3.93446e-42	fbxb-46
WBGene00046224	4.47421	3.7695	0.765698	4.92296	8.52466e-07	7.82879e-06	21ur-4164
WBGene00000667	60.0667	3.73016	0.735095	5.0744	3.88724e-07	3.84649e-06	col-92
WBGene00003762	219.299	3.56198	0.317513	11.2184	3.31299e-29	4.57654e-27	nlp-24
WBGene00008583	91.222	3.54578	0.336837	10.5267	6.50646e-26	6.78591e-24	ugt-65
WBGene00000752	2261.33	3.5199	0.372244	9.4559	3.20244e-21	2.16761e-19	col-179
WBGene00020237	251.975	3.49396	0.546786	6.39	1.65886e-10	2.93986e-09	phat-4
WBGene00013007	277.264	3.47529	0.344392	10.0911	6.04987e-24	5.08848e-22	Y48E1B.8
WBGene00021742	923.718	3.40186	0.262345	12.9671	1.87891e-38	5.29624e-36
WBGene00002055	281.255	3.40031	0.393851	8.6335	5.95022e-18	2.85981e-16	ifc-1
WBGene00000719	17.192	3.3985	0.672916	5.05041	4.40868e-07	4.29321e-06	col-146
WBGene00016943	11196.1	3.39278	0.53634	6.32579	2.51939e-10	4.37204e-09	acdh-1
WBGene00000669	25.0435	3.38326	0.488692	6.9231	4.41859e-12	1.02522e-10	col-94
WBGene00045399	160.014	3.34331	0.322276	10.3741	3.2531e-25	3.17086e-23	Y47G6A.33
WBGene00174936	3.35758	3.3194	0.785027	4.22839	2.3537e-05	0.000153713	21ur-8714
WBGene00017090	27.7935	3.30171	0.420271	7.85615	3.96109e-15	1.41723e-13	E01A2.8
WBGene00043980	160.115	3.27846	0.271515	12.0747	1.43677e-33	2.72452e-31	F11D5.7
WBGene00000720	38.762	3.27644	0.488734	6.70392	2.02899e-11	4.23652e-10	col-147
WBGene00018406	14.2244	3.27328	0.515874	6.34511	2.22273e-10	3.87334e-09	F44A2.7
WBGene00017490	5.73295	3.23788	0.687355	4.71064	2.46939e-06	2.04645e-05	pud-2.1
WBGene00044175	29.2681	3.23087	0.487477	6.62774	3.40867e-11	6.84986e-10	fipr-9
WBGene00000703	243.085	3.193	0.560435	5.69736	1.2168e-08	1.60845e-07	col-129
WBGene00009748	13.5645	3.18984	0.607295	5.25254	1.50014e-07	1.61546e-06	F46A8.5
WBGene00017500	4.94544	3.18896	0.778143	4.09816	4.16444e-05	0.000252959	pud-2.2
WBGene00005002	1099.64	3.18873	0.370051	8.61701	6.87257e-18	3.26549e-16	spp-17
WBGene00019412	140.333	3.16527	0.230982	13.7035	9.66887e-43	3.80534e-40	fbxb-49
WBGene00012608	5075.97	3.15696	0.170144	18.5546	7.48456e-77	1.95151e-73	hphd-1
WBGene00000597	7124.05	3.14654	0.470814	6.68319	2.338e-11	4.83334e-10	col-8
WBGene00017499	3.74117	3.14236	0.766856	4.09771	4.17257e-05	0.000253305	pud-1.1
WBGene00004989	2782.83	3.14164	0.57837	5.43189	5.57613e-08	6.61242e-07	spp-4
WBGene00194821	42.0627	3.09068	0.379322	8.14791	3.70273e-16	1.49681e-14	dmsr-16
WBGene00004020	1372.73	3.073	0.251828	12.2028	3.0035e-34	6.08253e-32	pho-1
WBGene00016644	353.907	3.04932	0.262655	11.6096	3.68462e-31	6.00449e-29	abhd-3.2
WBGene00219760	4.68816	3.03259	0.709077	4.27681	1.89589e-05	0.000126346	anr-19
WBGene00000677	1201.61	3.0184	0.36879	8.18461	2.73195e-16	1.11956e-14	col-103
WBGene00000698	2772.57	3.01432	0.622445	4.84272	1.28075e-06	1.12722e-05	col-124
WBGene00219731	4.73167	3.01362	0.712845	4.2276	2.36198e-05	0.000154109
WBGene00009297	102.154	3.01045	0.255068	11.8026	3.78646e-32	6.58182e-30	sdz-16
WBGene00001964	13.6306	3.00031	0.509185	5.89237	3.80692e-09	5.4464e-08	hlh-25
WBGene00011000	877.972	2.989	0.330163	9.05309	1.38977e-19	7.899e-18	R03G8.6
WBGene00000733	5786.26	2.98895	0.559705	5.34024	9.28257e-08	1.05003e-06	col-160
WBGene00008354	116.748	2.97712	0.279845	10.6385	1.97378e-26	2.15555e-24	gcsh-1
WBGene00016136	15.0092	2.97669	0.604312	4.92575	8.40372e-07	7.72557e-06	C26B9.7
WBGene00000723	256.222	2.96635	0.333075	8.90596	5.29266e-19	2.80915e-17	col-150
WBGene00011432	460.029	2.96134	0.193756	15.2839	9.79333e-53	7.0441e-50	sdz-30
WBGene00000673	1381.62	2.95157	0.484712	6.08932	1.13395e-09	1.76346e-08	col-98
WBGene00011961	7.43288	2.93002	0.624352	4.6929	2.69356e-06	2.21114e-05	T23G4.5
WBGene00021731	64.4606	2.91641	0.514348	5.6701	1.42711e-08	1.86408e-07	Y49G5A.1
WBGene00016361	48.0687	2.90911	0.515989	5.63793	1.72105e-08	2.22287e-07	drd-10
WBGene00017962	235.713	2.90529	0.267064	10.8786	1.45723e-27	1.74692e-25	fbxa-72
WBGene00020258	180.135	2.88122	0.363423	7.92799	2.22712e-15	8.19322e-14	T05E7.1
WBGene00119204	13.3101	2.88066	0.47495	6.06519	1.318e-09	2.03194e-08	ZC116.5
WBGene00019563	100.831	2.88011	0.315313	9.13413	6.59319e-20	3.84154e-18	K09C6.9
WBGene00023012	7.99099	2.86901	0.576867	4.97343	6.5777e-07	6.18874e-06	F22H10.t1
WBGene00018340	859.632	2.85466	0.284891	10.0202	1.24238e-23	1.0123e-21	anmt-2
WBGene00008560	398.916	2.84917	0.383923	7.4212	1.16063e-13	3.40501e-12	pho-13
WBGene00001966	32.6166	2.83746	0.566316	5.01038	5.43232e-07	5.19545e-06	hlh-27
WBGene00000675	75145	2.81613	0.500057	5.63162	1.78522e-08	2.30006e-07	col-101
WBGene00006764	8797.78	2.7968	0.455921	6.1344	8.54788e-10	1.35281e-08	unc-27
WBGene00006928	51052	2.79631	0.518441	5.39369	6.9025e-08	8.0122e-07	vit-4
WBGene00000656	11257.8	2.77708	0.614683	4.51791	6.24518e-06	4.69229e-05	col-80
WBGene00019066	5.12511	2.76281	0.67337	4.10296	4.07893e-05	0.000248416	sdz-23
WBGene00022245	23316	2.76169	0.478855	5.76727	8.05657e-09	1.0991e-07	acp-6
WBGene00010706	29.3351	2.75626	0.383753	7.18238	6.85099e-13	1.78171e-11	cyp-14A2
WBGene00077783	29.2337	2.73733	0.470351	5.81976	5.89335e-09	8.1735e-08	D1054.18
WBGene00000256	46.296	2.73333	0.442639	6.17508	6.61317e-10	1.06933e-08	bli-6
WBGene00006897	75.838	2.72917	0.273018	9.99632	1.58173e-23	1.28379e-21	ver-4
WBGene00009982	421.168	2.72898	0.32159	8.48589	2.14073e-17	9.81397e-16	F53F1.4
WBGene00018138	5183.1	2.72812	0.645675	4.22522	2.38707e-05	0.000155454	folt-2
WBGene00000608	7865.44	2.71719	0.384137	7.07349	1.51088e-12	3.73407e-11	col-19
WBGene00009787	434.583	2.71104	0.504635	5.37228	7.77468e-08	8.91545e-07	F46F2.3
WBGene00007283	413.289	2.70832	0.193636	13.9866	1.88069e-44	8.02841e-42	clec-222
WBGene00019619	1538.96	2.70429	0.498121	5.42898	5.66759e-08	6.70563e-07	asp-14
WBGene00044488	491.308	2.70418	0.406036	6.65995	2.73918e-11	5.59065e-10	Y54G2A.45
WBGene00019368	1859.88	2.70335	0.353845	7.63992	2.17362e-14	6.94328e-13	txt-4
WBGene00019495	217.668	2.6999	0.340321	7.93339	2.13238e-15	7.85852e-14	sdz-24
WBGene00021743	354.647	2.69696	0.516518	5.22143	1.77548e-07	1.88856e-06	Y50D4B.4
WBGene00044697	64.0515	2.69087	0.389451	6.90939	4.86758e-12	1.12067e-10	poml-4
WBGene00045455	8.50358	2.6808	0.640628	4.18464	2.85621e-05	0.000181917	F26G1.11
WBGene00000657	61.3702	2.66974	0.639604	4.17404	2.99242e-05	0.000189723	col-81
WBGene00017022	102.476	2.66702	0.290369	9.18493	4.11787e-20	2.41277e-18	D1022.3
WBGene00195751	4.00186	2.66067	0.694953	3.82857	0.000128891	0.00068937	C12C8.5
WBGene00044107	217.467	2.65632	0.30072	8.83319	1.0173e-18	5.29176e-17	F58G6.9
WBGene00010698	15.2662	2.65331	0.474104	5.59646	2.18773e-08	2.78255e-07	K08H10.6
WBGene00000988	1947.52	2.64378	0.214697	12.314	7.61395e-35	1.65437e-32	dhs-25
WBGene00018433	28.5191	2.63763	0.405151	6.51024	7.50285e-11	1.41475e-09	ceh-82
WBGene00044535	512.218	2.63036	0.177734	14.7994	1.47693e-49	9.06099e-47	K11D12.13
WBGene00044807	18.6189	2.61928	0.468883	5.58622	2.32069e-08	2.93556e-07	T19H5.6
WBGene00013489	614.115	2.6061	0.401888	6.48464	8.89464e-11	1.65212e-09	col-42
WBGene00013508	1008.1	2.60576	0.221954	11.7401	7.93667e-32	1.36746e-29	Y71A12B.11
WBGene00018380	6.30033	2.60092	0.628213	4.14019	3.47024e-05	0.000215691	decr-1.1
WBGene00001693	30.2534	2.59364	0.47965	5.40735	6.39629e-08	7.47452e-07	grd-4
WBGene00011670	68.1689	2.59276	0.336481	7.7055	1.30331e-14	4.30837e-13	fbxa-84
WBGene00011803	901.611	2.58333	0.389954	6.6247	3.47943e-11	6.9786e-10	T16G12.1
WBGene00007282	994.387	2.58243	0.196226	13.1605	1.48141e-39	4.82825e-37	clec-223
WBGene00219800	20.1724	2.57848	0.452016	5.7044	1.16753e-08	1.55316e-07	C05D9.12
WBGene00018250	124.611	2.57549	0.445969	5.77505	7.69281e-09	1.05153e-07	F40H3.2
WBGene00018278	32.421	2.57505	0.331267	7.77333	7.6447e-15	2.59507e-13	F41C6.4
WBGene00006587	1500.81	2.56393	0.553854	4.62926	3.66979e-06	2.92168e-05	tnt-2
WBGene00000734	16.3486	2.55538	0.636306	4.01596	5.92035e-05	0.00034447	col-161
WBGene00000715	1140.93	2.55236	0.485695	5.25507	1.47971e-07	1.59758e-06	col-142
WBGene00021032	35.4444	2.55214	0.353856	7.21238	5.49835e-13	1.45546e-11	clec-118
WBGene00007509	62.7945	2.53303	0.405981	6.23929	4.39567e-10	7.35279e-09	C10C5.5
WBGene00019846	49.6254	2.53244	0.363246	6.97169	3.13165e-12	7.34793e-11	gpx-7
WBGene00077719	3.04087	2.53202	0.801988	3.15718	0.00159303	0.0060859	mir-1828
WBGene00017337	16.1356	2.53151	0.653747	3.87232	0.000107806	0.000588057
WBGene00000722	130.632	2.52605	0.650385	3.88393	0.000102783	0.00056375	col-149
WBGene00012615	7195.77	2.52306	0.226997	11.1149	1.06124e-28	1.40997e-26	dct-16
WBGene00003959	148.121	2.51916	0.37919	6.64352	3.06269e-11	6.20238e-10	pcp-4
WBGene00017485	24.7614	2.50933	0.554863	4.52243	6.11333e-06	4.60187e-05	F15E6.4
WBGene00003704	539.636	2.50714	0.219603	11.4167	3.45057e-30	5.10465e-28	nhr-114
WBGene00197457	2.37864	2.50588	0.793551	3.15781	0.0015896	0.00607503	T10B11.10
WBGene00020550	44.5354	2.50523	0.310518	8.06789	7.15231e-16	2.82023e-14	T17H7.1
WBGene00000732	555.912	2.49608	0.587281	4.25024	2.13544e-05	0.00014087	col-159
WBGene00017246	279.116	2.49079	0.524362	4.75014	2.03277e-06	1.71388e-05	F08D12.2
WBGene00000653	16.9484	2.49005	0.569503	4.37232	1.22935e-05	8.63475e-05	col-77
WBGene00016882	3.10141	2.48662	0.72779	3.41668	0.000633906	0.00275013	C52E2.3
WBGene00077535	9.81731	2.48033	0.587822	4.21953	2.44817e-05	0.000158542	F15H9.7
WBGene00010098	59.0588	2.46496	0.336256	7.33061	2.29113e-13	6.42348e-12	F55C5.10
WBGene00044047	75.7201	2.45614	0.38967	6.30311	2.91727e-10	4.99601e-09	Y57A10C.11
WBGene00001776	232.828	2.45102	0.314062	7.80426	5.98525e-15	2.08261e-13	gst-28
WBGene00008707	677.567	2.44619	0.388004	6.30455	2.89038e-10	4.96217e-09	F11E6.3
WBGene00004394	8.76331	2.44465	0.7043	3.47103	0.000518461	0.00231378	rol-1
WBGene00021627	7.47513	2.44034	0.676086	3.60952	0.000306766	0.00146931	Y47D7A.15
WBGene00006408	3249.89	2.43232	0.528478	4.60249	4.1746e-06	3.27418e-05	tag-18
WBGene00003369	10897.9	2.42269	0.356621	6.79347	1.09464e-11	2.3884e-10	mlc-1
WBGene00021141	4.789	2.42201	0.729572	3.31977	0.000900924	0.00372251	clec-134
WBGene00001775	813.294	2.42068	0.209395	11.5603	6.54438e-31	1.05821e-28	gst-27
WBGene00000728	118.444	2.41921	0.346056	6.99082	2.73281e-12	6.48505e-11	col-155
WBGene00004102	27.1686	2.41825	0.476834	5.07147	3.94758e-07	3.90249e-06	pqn-10
WBGene00015111	112.05	2.40766	0.268302	8.97371	2.86702e-19	1.56553e-17	B0281.4
WBGene00044485	22.8851	2.40664	0.390991	6.15523	7.49671e-10	1.20288e-08	Y54G2A.41
WBGene00013583	45.3079	2.3923	0.282008	8.48311	2.1926e-17	1.00297e-15	ceh-51
WBGene00022072	300.727	2.38647	0.382144	6.24494	4.23964e-10	7.10319e-09	cpg-9
WBGene00010058	26.9812	2.38259	0.512815	4.6461	3.38275e-06	2.70971e-05	F54E4.2
WBGene00003860	129.689	2.38255	0.382453	6.22964	4.67502e-10	7.75786e-09	oig-2
WBGene00015860	78.5152	2.37706	0.376768	6.30909	2.80688e-10	4.83075e-09	C16D9.5
WBGene00020690	128.061	2.36917	0.380342	6.22907	4.69224e-10	7.78024e-09	T22E5.1
WBGene00016798	14.9686	2.36453	0.506534	4.66806	3.04055e-06	2.46494e-05	ets-8
WBGene00010204	16019.6	2.35878	0.336024	7.01968	2.22371e-12	5.33766e-11	cpr-9
WBGene00014050	1.67503	2.35663	0.808925	2.91329	0.00357638	0.0121518	ZK666.12
WBGene00000712	105.676	2.35616	0.438379	5.37469	7.67128e-08	8.80172e-07	col-139
WBGene00000541	178.899	2.35437	0.317643	7.412	1.24407e-13	3.63446e-12	cln-3.3
WBGene00021335	47.1575	2.35374	0.361554	6.51007	7.51142e-11	1.41475e-09	spp-23
WBGene00003939	62.1769	2.35007	0.365057	6.43754	1.21426e-10	2.19864e-09	pax-3
WBGene00000457	62.5296	2.34766	0.396155	5.92611	3.10198e-09	4.51846e-08	ceh-36
WBGene00000751	7315.66	2.34753	0.52502	4.47131	7.77415e-06	5.70788e-05	col-178
WBGene00044719	14.1386	2.33881	0.520209	4.49589	6.9278e-06	5.1426e-05	clec-172
WBGene00008566	47.8634	2.33451	0.469976	4.96729	6.78936e-07	6.3735e-06	acox-1.3
WBGene00049728	3.9663	2.33391	0.751674	3.10495	0.00190313	0.00707825	21ur-1955
WBGene00017105	426.185	2.32342	0.401045	5.7934	6.89744e-09	9.48409e-08	E02H9.7
WBGene00219287	7.2003	2.31722	0.599159	3.86746	0.000109973	0.000598936	F36D1.23
WBGene00014826	4439.37	2.31329	0.519898	4.4495	8.60718e-06	6.2513e-05	R13H4.2
WBGene00044702	714.467	2.31213	0.14129	16.3644	3.43323e-60	4.21258e-57	F46C3.4
WBGene00021624	2.264	2.30843	0.810161	2.84935	0.00438089	0.0144613	Y47D7A.12
WBGene00009237	3101.98	2.30452	0.462077	4.9873	6.12279e-07	5.81052e-06	F28H7.3
WBGene00003877	1782.45	2.3033	0.307685	7.4859	7.1058e-14	2.14191e-12	pept-1
WBGene00019473	286.498	2.30195	0.424045	5.42856	5.68105e-08	6.71394e-07	cyp-35A5
WBGene00023452	15.5557	2.29072	0.487467	4.69923	2.61138e-06	2.15045e-05	mir-353
WBGene00022927	2.09845	2.28733	0.802848	2.84902	0.00438536	0.0144715	C16B8.t1
WBGene00019654	24.5347	2.28665	0.367276	6.22598	4.78548e-10	7.91597e-09	cest-28
WBGene00013647	1585.5	2.28482	0.221141	10.3319	5.05235e-25	4.83426e-23	Y105C5B.5
WBGene00011753	1192.26	2.28287	0.539971	4.22778	2.36013e-05	0.000154036	T13F3.6
WBGene00007220	71.2099	2.28054	0.388306	5.87304	4.27869e-09	6.08794e-08	C01B9.1
WBGene00005628	4.97564	2.27917	0.690331	3.30156	0.000961477	0.00394017	srj-49
WBGene00006585	345.828	2.27627	0.254836	8.93229	4.17283e-19	2.22611e-17	tni-3
WBGene00001774	550.234	2.27531	0.316979	7.1781	7.06857e-13	1.83159e-11	gst-26
WBGene00018225	34.0347	2.26751	0.517279	4.38354	1.16769e-05	8.24256e-05	nep-14
WBGene00000717	26.0472	2.26743	0.550599	4.11811	3.81995e-05	0.000234837	col-144
WBGene00000693	49978.3	2.26074	0.373312	6.05588	1.39649e-09	2.14502e-08	col-119
WBGene00017251	149.013	2.2592	0.25085	9.00619	2.13334e-19	1.18035e-17	fbxb-105
WBGene00019727	3381.01	2.25753	0.383452	5.88739	3.92337e-09	5.60148e-08	zig-12
WBGene00010240	86.7215	2.25153	0.331512	6.79169	1.10827e-11	2.41057e-10	gadr-1
WBGene00011487	1478.54	2.24765	0.55486	4.05085	5.10327e-05	0.000302842	T05E12.6
WBGene00044941	36.9776	2.24301	0.429266	5.22522	1.73944e-07	1.85496e-06	F54E7.10
WBGene00017334	10.4001	2.23658	0.585359	3.82087	0.00013298	0.000708151	F10D2.8
WBGene00018387	13.4346	2.23369	0.451348	4.94893	7.46238e-07	6.93353e-06	F43C11.10
WBGene00169956	3.70665	2.20658	0.727969	3.03115	0.00243622	0.00873448	21ur-10530
WBGene00219647	8.91566	2.20438	0.564432	3.90549	9.4036e-05	0.000521536	anr-27
WBGene00017201	647.354	2.20349	0.32881	6.70139	2.06448e-11	4.302e-10	grsp-4
WBGene00000666	9.63239	2.19651	0.755597	2.90699	0.00364924	0.0123591	col-91
WBGene00000757	10399.1	2.19274	0.321352	6.82349	8.88553e-12	1.96964e-10	col-184
WBGene00007947	760.693	2.19035	0.289325	7.57057	3.71604e-14	1.15346e-12	C35A5.3
WBGene00000251	3.26327	2.18865	0.75211	2.91002	0.00361411	0.012262	bli-1
WBGene00005444	43.2609	2.18862	0.411815	5.31457	1.0691e-07	1.18872e-06	srh-237
WBGene00009597	8.91914	2.18596	0.546644	3.99888	6.36426e-05	0.000367124	F40G12.2
WBGene00007521	327.736	2.18123	0.589852	3.69793	0.000217362	0.00108624	C11E4.7
WBGene00020732	2598.88	2.1775	0.460108	4.73258	2.21679e-06	1.85703e-05	T23E7.2
WBGene00020808	5483.42	2.17249	0.49795	4.36286	1.28371e-05	8.98857e-05	clik-1
WBGene00011982	6.43899	2.17014	0.63032	3.44291	0.000575484	0.00253624	T24C2.3
WBGene00015894	172.384	2.16228	0.451966	4.78417	1.71697e-06	1.47202e-05	acdh-2
WBGene00219342	4.57263	2.15972	0.647983	3.33298	0.000859201	0.00358226	Y57G11C.1143
WBGene00000716	32394.6	2.15523	0.483193	4.4604	8.18078e-06	5.97489e-05	col-143
WBGene00000696	16662.9	2.14985	0.330923	6.49653	8.21916e-11	1.53761e-09	col-122
WBGene00010274	96.1668	2.14548	0.59966	3.57783	0.000346454	0.00163389	F58G6.3
WBGene00194663	62.2165	2.14225	0.286529	7.47655	7.63018e-14	2.29334e-12	F38B2.6
WBGene00002259	173.064	2.14018	0.22971	9.31689	1.19795e-20	7.66504e-19	lbp-7
WBGene00003934	18794	2.14013	0.354482	6.03734	1.56676e-09	2.38897e-08	pat-10
WBGene00195170	12.65	2.13774	0.485166	4.40621	1.05197e-05	7.51218e-05
WBGene00016431	291.038	2.13339	0.366546	5.82026	5.87566e-09	8.15438e-08	C35A11.4
WBGene00019540	471.738	2.12852	0.57812	3.6818	0.000231596	0.00114747	K08D12.6
WBGene00013169	72.4107	2.12681	0.332476	6.3969	1.58567e-10	2.81973e-09	Y53F4B.23
WBGene00008016	63.1287	2.12584	0.306151	6.94376	3.81788e-12	8.89801e-11	C38D9.8
WBGene00015711	30.2586	2.12066	0.380525	5.57298	2.50413e-08	3.13904e-07	C12D5.10
WBGene00018811	13441.1	2.12043	0.13646	15.5389	1.89233e-54	1.57888e-51	pmt-2
WBGene00009097	723.14	2.11769	0.476404	4.44516	8.78261e-06	6.3632e-05	fipr-2
WBGene00006598	8.97899	2.11608	0.58357	3.6261	0.000287729	0.00139219	tor-2
WBGene00016266	975.643	2.11386	0.482612	4.38004	1.18656e-05	8.36622e-05	idhg-2
WBGene00017969	1132.99	2.11167	0.397112	5.31758	1.05157e-07	1.17048e-06	ctsa-3.1
WBGene00000602	2.91591	2.10771	0.731237	2.88239	0.00394676	0.0132324	col-13
WBGene00013935	11.4529	2.10587	0.504063	4.1778	2.94348e-05	0.000186785	ZK218.1
WBGene00011394	117.584	2.10366	0.349128	6.02548	1.68604e-09	2.54664e-08	T03D8.7
WBGene00009096	199.526	2.10339	0.671411	3.13279	0.00173152	0.00653479	fipr-1
WBGene00009902	1058.49	2.09778	0.251737	8.3332	7.86857e-17	3.39112e-15	drd-1
WBGene00012680	42.4913	2.09432	0.439202	4.76846	1.85639e-06	1.58215e-05	Y39B6A.21
WBGene00014207	1649.95	2.09347	0.326707	6.40779	1.47643e-10	2.62996e-09	ZK1058.9
WBGene00008634	70.247	2.09195	0.617413	3.38824	0.000703422	0.00300783	F10A3.4
WBGene00009531	821.041	2.08929	0.278269	7.50816	5.99662e-14	1.82072e-12	F38B2.4
WBGene00012518	4.96109	2.08628	0.662115	3.15094	0.00162747	0.00619818	comt-2
WBGene00195009	1.6758	2.08626	0.808854	2.57928	0.00990061	0.0288754	F17E9.16
WBGene00004062	1504.31	2.08248	0.282516	7.37117	1.69143e-13	4.82646e-12	pmp-5
WBGene00016294	86.2164	2.06354	0.313043	6.59188	4.34298e-11	8.54625e-10	C31H2.4
WBGene00002258	4936.93	2.06147	0.187611	10.988	4.36362e-28	5.55004e-26	lbp-6
WBGene00001399	242.385	2.05518	0.263423	7.80181	6.10236e-15	2.10744e-13	fat-7
WBGene00194771	12.2492	2.05464	0.499324	4.11485	3.87432e-05	0.00023769	F32F2.3
WBGene00021438	19.3149	2.05297	0.47015	4.36664	1.26172e-05	8.84647e-05	Y39A3B.3
WBGene00044451	3.24952	2.04854	0.773805	2.64736	0.00811227	0.0244	fipr-19
WBGene00006902	925.746	2.04467	0.210922	9.69397	3.19845e-22	2.36583e-20	vet-6
WBGene00007543	2.15465	2.04338	0.794724	2.57118	0.0101352	0.0294278	fipr-7
WBGene00010705	71.0076	2.03977	0.457638	4.45716	8.30511e-06	6.05298e-05	cyp-14A1
WBGene00001434	31.4505	2.03858	0.352755	5.77902	7.51351e-09	1.02965e-07	fkh-2
WBGene00017658	84.3082	2.03658	0.301845	6.74709	1.50841e-11	3.2106e-10	F21C10.9
WBGene00017691	5200.8	2.03654	0.278107	7.32286	2.42741e-13	6.78731e-12	ilys-5
WBGene00194925	134.048	2.03159	0.551098	3.68644	0.000227409	0.00112887	K08D8.11
WBGene00013853	24.5318	2.02432	0.362669	5.58171	2.3816e-08	3.00349e-07	ZC116.1
WBGene00008895	5.60457	2.023	0.587132	3.44557	0.000569867	0.0025168
WBGene00002978	21107.9	2.02262	0.294189	6.87525	6.18807e-12	1.40607e-10	lev-11
WBGene00009830	61.0836	2.02226	0.377845	5.3521	8.69397e-08	9.88809e-07	cutl-18
WBGene00000680	22774.4	2.02177	0.332207	6.08586	1.1587e-09	1.79564e-08	col-106
WBGene00045239	74.3213	2.01696	0.368237	5.47733	4.31779e-08	5.22721e-07	Y49E10.29
WBGene00000539	153.72	2.01617	0.324402	6.21502	5.13168e-10	8.42849e-09	cln-3.1
WBGene00008755	89.2049	2.01525	0.329486	6.11635	9.5745e-10	1.50728e-08	sdz-13
WBGene00005454	4.40827	2.01363	0.744236	2.70564	0.00681737	0.0210661	srh-248
WBGene00021249	59.2505	2.0124	0.274903	7.32041	2.47222e-13	6.89413e-12	Y22D7AL.11
WBGene00017131	153.405	2.01161	0.324299	6.20294	5.54174e-10	9.05092e-09	E04F6.15
WBGene00008042	286.839	2.01108	0.310036	6.4866	8.77947e-11	1.63364e-09	C40H1.7
WBGene00077701	747.976	2.00387	0.277894	7.21092	5.55768e-13	1.4693e-11	poml-3
WBGene00020587	133.525	2.00175	0.320094	6.25363	4.01021e-10	6.75134e-09	ugt-9
WBGene00017730	427.024	2.00053	0.40084	4.99083	6.01202e-07	5.7158e-06	F22H10.6
WBGene00017601	215.506	1.99661	0.283507	7.04251	1.88802e-12	4.59e-11	ets-7
WBGene00010180	5.21333	1.99553	0.684831	2.91391	0.00356936	0.0121319	nhr-192
WBGene00001699	19.6623	1.9951	0.432961	4.60803	4.06497e-06	3.19967e-05	grd-10
WBGene00014418	1.86015	1.99326	0.789287	2.52539	0.0115568	0.0329593	K02B12.t1
WBGene00010277	329.575	1.98638	0.523068	3.79755	0.000146133	0.000767417	F58G6.7
WBGene00005617	12.1456	1.98391	0.598769	3.31331	0.000921987	0.00379698	srj-32
WBGene00044931	2.35431	1.9839	0.779743	2.54429	0.0109499	0.0314476	Y37E3.21
WBGene00044978	32.3504	1.97748	0.3958	4.99616	5.84842e-07	5.57551e-06	F58D2.3
WBGene00005308	9.64507	1.97666	0.595523	3.31921	0.000902735	0.00372727	srh-87
WBGene00019732	298.93	1.97348	0.234924	8.40054	4.44435e-17	1.97244e-15	M02D8.6
WBGene00171255	34.6734	1.97237	0.370956	5.317	1.05494e-07	1.1736e-06	21ur-6778
WBGene00045316	17.8622	1.96683	0.544915	3.60943	0.000306872	0.00146948	C49F5.9
WBGene00008692	135.76	1.966	0.333124	5.90169	3.59799e-09	5.16521e-08	scav-4
WBGene00008205	7365.34	1.96214	0.294111	6.67143	2.53326e-11	5.1856e-10	sams-1
WBGene00016942	72.9697	1.96211	0.398463	4.92418	8.47138e-07	7.78434e-06	C55B7.3
WBGene00000283	1058.86	1.96108	0.295291	6.64119	3.1116e-11	6.28923e-10	cah-5
WBGene00020148	150.294	1.96016	0.379492	5.16523	2.40144e-07	2.47733e-06	T01D1.3
WBGene00000779	3345.15	1.95994	0.348683	5.62099	1.89869e-08	2.43722e-07	cpn-3
WBGene00012664	571.213	1.95891	0.396016	4.94655	7.55409e-07	7.00626e-06	Y39B6A.1
WBGene00010925	135.648	1.95775	0.389459	5.02683	4.98654e-07	4.80657e-06	mfsd-11
WBGene00020191	60.1683	1.95643	0.370764	5.27675	1.31496e-07	1.43756e-06	clec-53
WBGene00044944	6.79336	1.95614	0.737918	2.65089	0.0080281	0.0241887	R151.13
WBGene00000785	3864.29	1.95286	0.367737	5.31048	1.09335e-07	1.21439e-06	cpr-5
WBGene00011076	354.77	1.94884	0.266361	7.31656	2.54415e-13	7.07578e-12	scav-5
WBGene00011112	525.83	1.94577	0.59595	3.26499	0.00109466	0.00441144	R07E5.4
WBGene00009515	62.8241	1.9447	0.276898	7.02315	2.16913e-12	5.22317e-11	clec-170
WBGene00045458	39.8324	1.94301	0.376867	5.1557	2.52687e-07	2.59645e-06	F17B5.8
WBGene00013834	1.70557	1.9423	0.780473	2.48862	0.0128239	0.0358522	clec-261
WBGene00044932	16.9215	1.94026	0.502735	3.8594	0.000113664	0.000617263	Y37E3.22
WBGene00004817	260.916	1.93498	0.209278	9.24598	2.33092e-20	1.40929e-18	skr-11
WBGene00206384	1.50717	1.93405	0.805814	2.40011	0.01639	0.0440056	D1005.10
WBGene00004112	2249.19	1.93238	0.514446	3.75624	0.000172487	0.000883356	pqn-22
WBGene00005743	14.3394	1.93131	0.483361	3.99558	6.4537e-05	0.000371533	srv-32
WBGene00003371	19887.9	1.92896	0.376911	5.11782	3.09085e-07	3.11012e-06	mlc-3
WBGene00016337	226.014	1.92724	0.224713	8.57644	9.7857e-18	4.60767e-16	fbxb-38
WBGene00021717	13.5845	1.927	0.48224	3.99594	6.44378e-05	0.000371301	sdz-32
WBGene00235258	3.7648	1.9265	0.641348	3.00382	0.00266611	0.00945306	T05C7.5
WBGene00014941	554.462	1.92382	0.208687	9.21873	3.00641e-20	1.78663e-18	Y67H2A.9
WBGene00003957	1470.48	1.92279	0.578232	3.32529	0.000883254	0.0036657	pcp-2
WBGene00015465	57.2774	1.92065	0.451996	4.24927	2.14472e-05	0.000141436	C05C8.8
WBGene00019017	3438.56	1.91197	0.509609	3.75183	0.000175549	0.000897714	F57F4.4
WBGene00010595	922.307	1.91174	0.529506	3.61043	0.000305692	0.00146451	haao-1
WBGene00020516	1211.26	1.91156	0.243587	7.84755	4.24259e-15	1.5076e-13	T15B7.1
WBGene00197977	1.44677	1.91103	0.805836	2.37149	0.0177165	0.0468852	F47G3.7
WBGene00006672	1032.83	1.90999	0.526859	3.62524	0.000288693	0.00139547	twk-18
WBGene00009047	76.8323	1.90401	0.366071	5.20121	1.98e-07	2.08064e-06	F22B8.4
WBGene00009862	252.373	1.90186	0.192385	9.8857	4.80203e-23	3.79415e-21	fbxb-67
WBGene00014192	10.6482	1.90036	0.594384	3.19719	0.00138775	0.00542183	nhr-246
WBGene00007344	7.82863	1.89816	0.635673	2.98606	0.00282594	0.00994201	C05E7.2
WBGene00000599	31.8915	1.89736	0.544285	3.48597	0.00049036	0.00220916	col-10
WBGene00013947	978.673	1.89686	0.236693	8.01401	1.1103e-15	4.29679e-14	ZK228.4
WBGene00235365	3.98449	1.89038	0.680665	2.77725	0.00548203	0.0175061	F49F1.15
WBGene00007533	4043.02	1.8844	0.477458	3.94674	7.92224e-05	0.000446019	cbl-1
WBGene00219651	3.29923	1.88392	0.733443	2.5686	0.010211	0.0296027
WBGene00005571	32.0332	1.88048	0.475249	3.95683	7.59513e-05	0.000429807	sri-59
WBGene00235310	76.2454	1.87468	0.284094	6.5988	4.14513e-11	8.19557e-10	R02D1.2
WBGene00014262	1056.77	1.87093	0.493467	3.7914	0.000149801	0.000782863	ZK1321.4
WBGene00020545	3.32118	1.87047	0.771615	2.42409	0.0153467	0.0416873	adbp-2
WBGene00011906	32.858	1.87004	0.376456	4.9675	6.78207e-07	6.36952e-06	hsp-12.1
WBGene00000412	105.156	1.86824	0.278343	6.71199	1.91987e-11	4.03289e-10	cdr-1
WBGene00018628	3.1556	1.86675	0.774987	2.40875	0.016007	0.0431384	F49D11.4
WBGene00012007	370.872	1.86476	0.260838	7.1491	8.73469e-13	2.23829e-11	T25B9.1
WBGene00013477	311.715	1.86301	0.355855	5.23531	1.64712e-07	1.76735e-06	Y69E1A.5
WBGene00013986	4617.36	1.86285	0.315437	5.90561	3.51345e-09	5.06126e-08	ZK512.7
WBGene00015954	182.845	1.85428	0.397215	4.66821	3.0383e-06	2.46468e-05	C18B2.3
WBGene00009493	329.048	1.8456	0.285712	6.45967	1.04931e-10	1.92333e-09	hrg-4
WBGene00001786	111.627	1.84214	0.425764	4.32668	1.51375e-05	0.000103832	gst-38
WBGene00017598	68.6358	1.84151	0.280397	6.56749	5.11717e-11	9.87568e-10	F19F10.1
WBGene00012066	86.0472	1.84116	0.305478	6.02714	1.66886e-09	2.52531e-08	fbxb-116
WBGene00020256	464.099	1.83524	0.282135	6.50483	7.77797e-11	1.459e-09	T05C3.6
WBGene00011167	15.4277	1.83391	0.455592	4.02534	5.68936e-05	0.000332981	chil-23
WBGene00021160	1763.61	1.83371	0.505213	3.62959	0.000283875	0.00137578	gba-4
WBGene00004230	54.1222	1.8308	0.301873	6.06481	1.32107e-09	2.03516e-08	ptr-16
WBGene00016918	754.568	1.8286	0.361289	5.06132	4.16367e-07	4.0813e-06	test-1
WBGene00003470	22.7658	1.827	0.514982	3.54769	0.000388627	0.00180342	msp-152
WBGene00009645	612.418	1.82434	0.567084	3.21705	0.00129517	0.00510313	F42G10.1
WBGene00022560	47.3648	1.82423	0.307695	5.9287	3.05348e-09	4.45714e-08	fbxb-16
WBGene00006554	15.925	1.82146	0.484817	3.75702	0.000171951	0.000880829	tbx-35
WBGene00003983	623.602	1.81947	0.203247	8.95202	3.49044e-19	1.88619e-17	pes-10
WBGene00043302	206.909	1.81791	0.201215	9.03465	1.64525e-19	9.22537e-18	F32D8.11
WBGene00000754	32219.7	1.81609	0.327127	5.55162	2.83033e-08	3.51416e-07	col-181
WBGene00007758	704.144	1.81397	0.263615	6.88114	5.93769e-12	1.35508e-10	C27A7.8
WBGene00008451	85.2005	1.81389	0.358363	5.06159	4.1577e-07	4.07736e-06	cest-3
WBGene00015340	5.48753	1.80976	0.682356	2.65222	0.00799643	0.0241206	C02E7.7
WBGene00017772	5097.13	1.80271	0.332972	5.41402	6.1627e-08	7.23804e-07	clec-1
WBGene00009679	430.07	1.79508	0.271948	6.60081	4.08917e-11	8.10027e-10	F44D12.2
WBGene00000008	28.7723	1.79386	0.506856	3.53919	0.000401359	0.00185507	aat-7
WBGene00012851	341.37	1.79044	0.227534	7.86889	3.57809e-15	1.2846e-13	Y44A6C.2
WBGene00185005	34.4049	1.7902	0.344285	5.19976	1.99542e-07	2.09579e-06	T03F6.10
WBGene00195019	13.9788	1.78997	0.579025	3.09135	0.00199252	0.0073548	Y59H11AR.8
WBGene00012330	336.246	1.78396	0.190201	9.37938	6.63631e-21	4.35304e-19	zip-3
WBGene00003370	1228.14	1.78263	0.293006	6.08395	1.17255e-09	1.81576e-08	mlc-2
WBGene00010106	194.239	1.77999	0.259567	6.85755	7.00516e-12	1.57627e-10	fbxb-61
WBGene00044922	63.079	1.7794	0.289759	6.14097	8.20175e-10	1.30198e-08	Y43C5A.7
WBGene00007769	33.3232	1.77556	0.40339	4.40161	1.07451e-05	7.65998e-05	C27C7.7
WBGene00003541	19.7789	1.77509	0.396059	4.48187	7.39901e-06	5.46515e-05	nas-22
WBGene00006819	5175.38	1.76804	0.376826	4.69192	2.70655e-06	2.21831e-05	unc-87
WBGene00195189	51.6189	1.76408	0.269541	6.54474	5.95997e-11	1.13845e-09	ZC449.8
WBGene00017594	114.383	1.76027	0.262634	6.70237	2.05069e-11	4.27753e-10	F19C7.4
WBGene00018407	385.159	1.75568	0.40222	4.36498	1.27135e-05	8.90802e-05	F44B9.2
WBGene00000172	204.201	1.75494	0.399576	4.392	1.12311e-05	7.95726e-05	aqp-4
WBGene00001000	2907.99	1.75155	0.33712	5.19562	2.04043e-07	2.13769e-06	dim-1
WBGene00015710	50.6296	1.74561	0.373649	4.6718	2.9857e-06	2.42613e-05	C12D5.9
WBGene00014244	1434.16	1.7455	0.227895	7.65921	1.87081e-14	6.07551e-13	ZK1307.1
WBGene00009818	924.744	1.74517	0.373846	4.66816	3.03906e-06	2.46468e-05	acbp-3
WBGene00000118	2392.93	1.74234	0.283374	6.14857	7.8187e-10	1.24401e-08	alh-12
WBGene00086555	475.132	1.73905	0.337585	5.15144	2.58498e-07	2.65355e-06	F49B2.7
WBGene00008212	10.6353	1.73884	0.556111	3.12679	0.00176724	0.00664675	C49F5.8
WBGene00172714	2.78875	1.73457	0.71783	2.41641	0.0156743	0.0424171	21ur-13201
WBGene00021128	625.203	1.73119	0.26536	6.52391	6.8497e-11	1.29771e-09	W10C8.5
WBGene00008333	109.609	1.7309	0.312242	5.54346	2.96551e-08	3.66673e-07	C55A6.4
WBGene00009384	352.305	1.72938	0.251348	6.8804	5.96829e-12	1.36058e-10	piit-1
WBGene00000713	16824.4	1.7293	0.582462	2.96895	0.0029882	0.0104308	col-140
WBGene00020809	10.6562	1.72712	0.481553	3.58657	0.000335052	0.0015891	T25G12.1
WBGene00001240	2633.95	1.72638	0.179656	9.60937	7.29932e-22	5.23219e-20	elo-2
WBGene00022096	112.759	1.72611	0.306153	5.63808	1.71958e-08	2.22234e-07	Y69A2AR.25
WBGene00009358	90.3061	1.72431	0.395713	4.35746	1.31579e-05	9.19464e-05	F33C8.4
WBGene00011879	52.5395	1.72428	0.324009	5.32172	1.02792e-07	1.14967e-06	pho-7
WBGene00077448	13.5323	1.7224	0.617316	2.79015	0.00526834	0.0169069	D1086.20
WBGene00007155	535.207	1.72062	0.297877	5.77629	7.63676e-09	1.04456e-07	B0379.1
WBGene00015587	202.033	1.7199	0.245455	7.00698	2.43515e-12	5.81177e-11	lido-2
WBGene00044638	201.689	1.71639	0.300652	5.70889	1.13714e-08	1.5166e-07	F23A7.8
WBGene00012445	3405.48	1.71432	0.500037	3.42839	0.000607173	0.00265292	Y16B4A.2
WBGene00000753	15.2742	1.71351	0.601062	2.85079	0.00436102	0.0144097	col-180
WBGene00011339	104.632	1.71332	0.360553	4.75192	2.01491e-06	1.7002e-05	T01G5.1
WBGene00010554	57.1427	1.71253	0.307672	5.56609	2.60514e-08	3.25393e-07	mlc-6
WBGene00020343	111.7	1.70745	0.21793	7.83485	4.69388e-15	1.65486e-13	acs-3
WBGene00021222	21.4047	1.70595	0.545462	3.12754	0.00176274	0.0066346	irld-53
WBGene00019437	7.6795	1.70549	0.517673	3.29453	0.000985849	0.00403133	K06A9.3
WBGene00022323	22.3125	1.70219	0.346829	4.90787	9.20727e-07	8.40501e-06	Y82E9BL.6
WBGene00219306	245.061	1.70133	0.165816	10.2603	1.06349e-24	9.81566e-23
WBGene00011923	367.595	1.69893	0.327291	5.1909	2.09281e-07	2.1868e-06	chhy-1
WBGene00077537	47.521	1.69882	0.368612	4.60869	4.05208e-06	3.19072e-05	Y47H10A.6
WBGene00008494	72.1088	1.69571	0.423691	4.00224	6.27456e-05	0.000362652	F01D5.3
WBGene00001247	131.066	1.69389	0.335511	5.0487	4.44828e-07	4.32572e-06	elo-9
WBGene00008719	29.722	1.69315	0.526052	3.21859	0.00128821	0.00508146	ttr-52
WBGene00020688	238.848	1.68576	0.339899	4.95958	7.06449e-07	6.59616e-06	cest-6
WBGene00020394	59.4149	1.68446	0.315885	5.33251	9.68656e-08	1.09158e-06	T10B5.8
WBGene00019818	50.332	1.68415	0.236541	7.1199	1.08009e-12	2.73085e-11	R02C2.7
WBGene00000616	10.7913	1.68163	0.669894	2.51028	0.0120634	0.0341008	col-39
WBGene00017874	1369.52	1.67484	0.154554	10.8366	2.30867e-27	2.70542e-25	acdh-9
WBGene00012291	341.377	1.67379	0.325209	5.14682	2.64935e-07	2.71083e-06	W06A7.2
WBGene00003766	1418.49	1.67188	0.236496	7.0694	1.55603e-12	3.82299e-11	nlp-28
WBGene00002199	228.174	1.67075	0.398314	4.19455	2.73416e-05	0.000175159	kin-15
WBGene00008793	170.388	1.67034	0.21844	7.64665	2.06288e-14	6.65064e-13	F14D7.6
WBGene00195164	6.50147	1.67001	0.627031	2.66336	0.00773649	0.0234476	K12B6.11
WBGene00010833	148.607	1.66845	0.299586	5.56918	2.55945e-08	3.20069e-07	M03B6.1
WBGene00008534	134.194	1.66616	0.249891	6.66756	2.60098e-11	5.319e-10	F02H6.1
WBGene00007536	230.426	1.65895	0.409613	4.05005	5.12078e-05	0.000303622	daf-36
WBGene00019961	50.4716	1.65665	0.281804	5.87874	4.13412e-09	5.89028e-08	R08E5.1
WBGene00045261	1287.46	1.65601	0.257372	6.43431	1.24034e-10	2.24003e-09	H29C22.1
WBGene00008359	159.765	1.65441	0.289791	5.70898	1.13652e-08	1.5166e-07	nspc-17
WBGene00018437	354.893	1.65268	0.227805	7.25481	4.02237e-13	1.09106e-11	btb-8
WBGene00000768	246.384	1.64816	0.265922	6.19793	5.72095e-10	9.31563e-09	cor-1
WBGene00016683	26.6158	1.64761	0.383505	4.29619	1.73757e-05	0.000117067	C45G9.12
WBGene00011374	565.417	1.64554	0.215123	7.64928	2.02102e-14	6.53588e-13	T02D1.8
WBGene00014666	3493.81	1.64509	0.659145	2.49579	0.0125678	0.035283	C05D12.3
WBGene00008072	6.44455	1.64458	0.553266	2.97249	0.00295399	0.0103298	C43F9.4
WBGene00015949	283.445	1.64227	0.350484	4.68572	2.7898e-06	2.27759e-05	C18A11.3
WBGene00000601	8.43749	1.63953	0.600888	2.72851	0.00636218	0.0199143	col-12
WBGene00022395	8.76098	1.63896	0.523617	3.13007	0.00174764	0.00658491	ceh-76
WBGene00206385	27.845	1.63791	0.479225	3.41784	0.000631207	0.00274128	T06D4.6
WBGene00001074	3.3429	1.63787	0.69465	2.35783	0.018382	0.0482728	dpy-13
WBGene00003495	1695.04	1.63484	0.35511	4.60376	4.14928e-06	3.25743e-05	mup-2
WBGene00016838	191.496	1.63388	0.341583	4.78326	1.72478e-06	1.47811e-05	C50F2.4
WBGene00021233	249.495	1.63161	0.417932	3.90402	9.46095e-05	0.00052402	Y19D10B.4
WBGene00045414	43.0837	1.63121	0.423965	3.84751	0.000119326	0.000643492	T19H5.7
WBGene00050904	69.1892	1.62928	0.345887	4.71045	2.47176e-06	2.04759e-05	Y70C5A.3
WBGene00014131	26.4499	1.62546	0.453494	3.5843	0.000337987	0.00159938	sdz-38
WBGene00023430	5.56919	1.62439	0.689428	2.35614	0.018466	0.0484445	D1054.17
WBGene00018050	15.511	1.62339	0.430922	3.76725	0.000165058	0.000850529	clec-139
WBGene00020022	1859.03	1.62078	0.295046	5.49331	3.9448e-08	4.80353e-07	gldc-1
WBGene00022683	448.008	1.62038	0.284022	5.70512	1.16259e-08	1.54757e-07	ZK185.3
WBGene00011671	8.19696	1.61736	0.618861	2.61345	0.00896345	0.0265392	cyp-13A4
WBGene00001713	187.8	1.61482	0.424513	3.80393	0.00014242	0.000750757	grl-4
WBGene00009350	263.559	1.61215	0.179215	8.99562	2.34901e-19	1.29282e-17	F32H5.4
WBGene00020537	369.012	1.61119	0.207873	7.75082	9.13035e-15	3.0619e-13	fbxb-37
WBGene00019551	18.7654	1.61038	0.530526	3.03544	0.00240183	0.00863789
WBGene00020195	854.007	1.60945	0.347182	4.63575	3.5564e-06	2.83768e-05	T03G6.3
WBGene00045113	6.05133	1.60707	0.548545	2.92969	0.00339301	0.0116179	Y43F4B.12
WBGene00005058	19.0767	1.60605	0.353	4.54972	5.37165e-06	4.11031e-05	sra-32
WBGene00017089	248.963	1.60548	0.259082	6.19678	5.76282e-10	9.37649e-09	poml-2
WBGene00015178	72.5355	1.60479	0.26076	6.1543	7.54112e-10	1.20814e-08	B0416.2
WBGene00044554	607.342	1.59856	0.272868	5.85836	4.6745e-09	6.5882e-08	F41E6.15
WBGene00020247	234.705	1.59441	0.232457	6.85894	6.93735e-12	1.56439e-10	T05B11.4
WBGene00003093	874.858	1.59365	0.342307	4.65561	3.2302e-06	2.60149e-05	lys-4
WBGene00006886	75.6412	1.5925	0.320025	4.97619	6.48476e-07	6.11508e-06	vap-1
WBGene00003376	10.3846	1.59162	0.535647	2.9714	0.0029645	0.0103642	mls-1
WBGene00000115	8329.76	1.58829	0.1841	8.6273	6.28147e-18	2.99829e-16	alh-9
WBGene00219443	40.6632	1.58787	0.352979	4.49849	6.84375e-06	5.08745e-05	Y57G11C.1144
WBGene00197231	3.12482	1.58761	0.660077	2.40519	0.0161639	0.0434992	Y48B6A.18
WBGene00015141	1199.96	1.58669	0.176086	9.01089	2.04393e-19	1.13692e-17	ugt-46
WBGene00009414	9.61703	1.58624	0.554829	2.85897	0.00425022	0.0141059	F35E2.7
WBGene00012526	39.3345	1.58345	0.423544	3.73857	0.000185072	0.000941335	Y32B12C.3
WBGene00206482	112.124	1.58262	0.222555	7.11115	1.1508e-12	2.88169e-11	B0416.10
WBGene00001703	87.1193	1.57019	0.663176	2.36768	0.0179002	0.047245	grd-14
WBGene00015419	8.65207	1.56663	0.582036	2.69164	0.00711017	0.0218233	srsx-18
WBGene00014057	246.118	1.56297	0.205011	7.62386	2.46199e-14	7.80466e-13	ZK673.1
WBGene00013649	4.57317	1.56265	0.59617	2.62116	0.0087632	0.0260313	Y105C5B.8
WBGene00008245	7.97648	1.5621	0.595181	2.62457	0.00867578	0.0258267	fipr-10
WBGene00017376	28.3949	1.55761	0.346445	4.49598	6.92513e-06	5.14244e-05	F11C7.2
WBGene00003771	278.489	1.55597	0.376629	4.1313	3.60712e-05	0.000223134	nlp-33
WBGene00000005	277.322	1.55374	0.280057	5.54794	2.89052e-08	3.58036e-07	aat-4
WBGene00010593	1695.19	1.5531	0.544556	2.85205	0.00434381	0.0143639	gsnl-1
WBGene00005949	19.359	1.55182	0.578981	2.68026	0.00735644	0.0224733	srx-58
WBGene00019214	20.7083	1.55079	0.523602	2.96176	0.00305884	0.0106429	H20E11.2
WBGene00044998	78.0405	1.54779	0.307377	5.03546	4.767e-07	4.60773e-06	M199.9
WBGene00019796	80.9663	1.54769	0.236342	6.54851	5.81156e-11	1.11214e-09	M151.4
WBGene00022512	71.0616	1.54617	0.265432	5.8251	5.70772e-09	7.94245e-08	dot-1.5
WBGene00021053	377.843	1.54474	0.25921	5.95939	2.53175e-09	3.74537e-08	gadr-4
WBGene00000707	36.7252	1.54436	0.6001	2.5735	0.0100675	0.0292958	col-133
WBGene00020585	19.2917	1.54383	0.399622	3.86323	0.000111896	0.000608299	clec-178
WBGene00016712	59.205	1.54339	0.244183	6.32064	2.60488e-10	4.50915e-09	C46E10.8
WBGene00015595	15.0418	1.539	0.414836	3.7099	0.000207345	0.00104246	bath-33
WBGene00014088	5356.39	1.53549	0.261905	5.86276	4.55223e-09	6.43763e-08	ZK809.8
WBGene00018589	99.256	1.53304	0.34589	4.43216	9.32956e-06	6.74308e-05	F48B9.3
WBGene00008084	93.1562	1.53297	0.346383	4.42564	9.61565e-06	6.94023e-05	C44C10.3
WBGene00011113	12.1313	1.52605	0.506732	3.01155	0.00259915	0.00924237	R07E5.5
WBGene00020594	12.2008	1.52484	0.463493	3.28989	0.00100226	0.00408964	ugt-10
WBGene00017065	666.793	1.52476	0.388732	3.92239	8.76733e-05	0.000488716	D2092.4
WBGene00011822	17.6166	1.5245	0.403793	3.77544	0.000159723	0.000828361	T18D3.5
WBGene00020467	2935.88	1.5219	0.137583	11.0617	1.92472e-28	2.50923e-26	T12F5.2
WBGene00022438	6.47926	1.52035	0.556982	2.72962	0.00634068	0.0198714	Y110A2AL.1
WBGene00009621	32.1792	1.51994	0.42642	3.56442	0.000364667	0.00170666	fipr-21
WBGene00017942	26.4394	1.51514	0.375983	4.02979	5.58258e-05	0.000327651	fbxc-37
WBGene00000449	132.949	1.51293	0.389623	3.88307	0.000103146	0.000565447	ceh-27
WBGene00018398	1119.38	1.51234	0.310623	4.86872	1.12325e-06	1.00428e-05	sptl-2
WBGene00009877	489.6	1.51123	0.298465	5.06332	4.12019e-07	4.04438e-06	F49C12.7
WBGene00005569	11.7754	1.51115	0.473364	3.19237	0.0014111	0.00549967	sri-57
WBGene00022230	27.323	1.51042	0.357153	4.22905	2.34684e-05	0.000153313	Y73B6A.3
WBGene00020542	115.697	1.50937	0.206361	7.31422	2.58879e-13	7.19035e-12	fbxb-82
WBGene00019187	148.863	1.50792	0.154954	9.7314	2.21514e-22	1.66207e-20	H11E01.2
WBGene00001155	6865.98	1.50486	0.120003	12.5402	4.49918e-36	1.04276e-33	ech-6
WBGene00045268	810.188	1.5003	0.306175	4.90015	9.57648e-07	8.71915e-06	ttr-42
WBGene00016048	1928.37	1.49916	0.342363	4.37887	1.19297e-05	8.40112e-05	C24B9.3
WBGene00022555	87.044	1.49902	0.343677	4.36171	1.2905e-05	9.03305e-05	btb-12
WBGene00001164	50.0561	1.4933	0.348072	4.2902	1.78509e-05	0.000119943	efn-3
WBGene00020295	282.088	1.48978	0.156285	9.53248	1.53574e-21	1.0678e-19	pqbp-1.2
WBGene00012058	148.48	1.48955	0.161344	9.23213	2.6531e-20	1.5857e-18	T26F2.2
WBGene00001981	214.192	1.48791	0.272333	5.46356	4.6668e-08	5.60295e-07	hnd-1
WBGene00219374	485.705	1.4879	0.172369	8.63203	6.02744e-18	2.88363e-16	C25A11.10
WBGene00011844	66.7821	1.48468	0.300397	4.94237	7.71769e-07	7.15163e-06	T19C9.8
WBGene00000730	8.6983	1.48412	0.607952	2.44117	0.0146397	0.0401169	col-157
WBGene00007728	15.1541	1.48236	0.490187	3.02406	0.00249405	0.00890963	C25F9.9
WBGene00018221	229.811	1.48192	0.561365	2.63985	0.00829419	0.0248522	F40A3.6
WBGene00020924	112.819	1.47801	0.296327	4.98777	6.10806e-07	5.80182e-06	W02B3.4
WBGene00011006	646.04	1.47538	0.368283	4.00612	6.17252e-05	0.000357249	ugt-47
WBGene00000735	44.9055	1.47071	0.409726	3.58949	0.00033132	0.00157354	col-162
WBGene00010999	6.13038	1.47056	0.613932	2.39531	0.0166063	0.0444889	R03G8.4
WBGene00020182	184.638	1.46943	0.43891	3.34791	0.000814247	0.00341669	ugt-53
WBGene00022237	33.1048	1.4693	0.327462	4.48695	7.22494e-06	5.34794e-05	Y73B6BL.14
WBGene00019148	46.1582	1.46879	0.475846	3.08669	0.00202397	0.00745506	H03E18.1
WBGene00017941	11.9324	1.46644	0.42358	3.46201	0.000536159	0.00238663	F31A9.2
WBGene00008985	96.6015	1.46617	0.37633	3.89598	9.78043e-05	0.000539138	F20G2.1
WBGene00012840	15.8681	1.46307	0.490903	2.98038	0.00287895	0.0101047	grsp-1
WBGene00022747	13.1739	1.46204	0.477138	3.06418	0.00218271	0.00795547	ZK470.6
WBGene00013796	297.549	1.46058	0.318165	4.59065	4.41873e-06	3.44691e-05	Y116A8C.19
WBGene00001310	18.9706	1.45991	0.372772	3.91635	8.98996e-05	0.000500191	end-1
WBGene00000822	3550.82	1.45952	0.347927	4.19491	2.7298e-05	0.000174987	csq-1
WBGene00003431	19.2902	1.45412	0.509742	2.85265	0.00433562	0.0143436	msp-33
WBGene00012916	293.218	1.45156	0.283563	5.11899	3.07168e-07	3.09378e-06	Y46G5A.28
WBGene00010887	170.752	1.45137	0.241846	6.00122	1.95837e-09	2.94306e-08	M7.12
WBGene00015780	401.295	1.4502	0.259637	5.5855	2.33024e-08	2.94228e-07	C14F11.4
WBGene00007961	122.134	1.44819	0.329878	4.39008	1.13307e-05	8.01446e-05	C35D6.4
WBGene00011107	21.7281	1.44752	0.484779	2.98595	0.00282702	0.00994413	R07E3.6
WBGene00006597	22.7351	1.44733	0.469163	3.08492	0.00203606	0.00749165	tor-1
WBGene00013392	2621.63	1.44661	0.357658	4.04468	5.2394e-05	0.0003096	Y62H9A.4
WBGene00000726	64.9272	1.44536	0.243641	5.93234	2.98655e-09	4.37809e-08	col-153
WBGene00007450	92.5745	1.44514	0.293898	4.91715	8.78118e-07	8.05128e-06	C08F11.1
WBGene00007474	557.992	1.44338	0.227372	6.34811	2.1797e-10	3.80472e-09	C08H9.15
WBGene00044253	211.449	1.44217	0.185154	7.78903	6.75242e-15	2.32424e-13	M117.6
WBGene00021045	6.21032	1.44119	0.597163	2.41339	0.0158048	0.0427148	W05H7.2
WBGene00008028	130.824	1.43958	0.454856	3.16491	0.00155132	0.00595054	scl-6
WBGene00000968	141.988	1.43957	0.238712	6.0306	1.63354e-09	2.48352e-08	dhs-4
WBGene00019215	179.462	1.43593	0.330606	4.34332	1.40345e-05	9.72255e-05	H20E11.3
WBGene00012252	43.9115	1.43561	0.394865	3.6357	0.00027723	0.00134639	W04E12.7
WBGene00010368	81.2142	1.43492	0.259508	5.52938	3.21358e-08	3.9664e-07	H06A10.1
WBGene00018862	4046.06	1.43406	0.127728	11.2275	2.98872e-29	4.15611e-27	wago-2
WBGene00006692	130.919	1.43371	0.333488	4.29914	1.71465e-05	0.000115561	twk-42
WBGene00009651	1079.15	1.43264	0.13952	10.2683	9.79169e-25	9.15897e-23	F43D2.2
WBGene00018444	105.875	1.43071	0.313219	4.56777	4.92948e-06	3.80126e-05	fbxb-48
WBGene00016664	265.247	1.43033	0.35477	4.0317	5.53755e-05	0.000325649	C45E5.1
WBGene00021452	46.2335	1.42922	0.376226	3.79884	0.000145377	0.000764409	Y39F10A.1
WBGene00015449	1117.28	1.427	0.2966	4.81118	1.50042e-06	1.30405e-05	ugt-63
WBGene00001968	8.05592	1.42635	0.573003	2.48925	0.0128012	0.0357983	hlh-29
WBGene00235355	129.797	1.42487	0.261131	5.45652	4.85558e-08	5.81082e-07	ZK250.15
WBGene00020778	206.975	1.42464	0.189598	7.51402	5.73394e-14	1.74605e-12	T24E12.11
WBGene00010059	645.715	1.42231	0.278159	5.11329	3.16601e-07	3.1811e-06	F54E4.3
WBGene00206377	33.1208	1.4221	0.374515	3.79718	0.000146352	0.000768375	F44E5.15
WBGene00017614	20.4653	1.42127	0.415109	3.42385	0.000617396	0.00269082	F20A1.2
WBGene00013946	123.905	1.42113	0.391752	3.62762	0.000286041	0.00138466	ZK228.3
WBGene00008965	51.8861	1.42084	0.285523	4.97626	6.48242e-07	6.11508e-06	mltn-10
WBGene00021645	436.534	1.4208	0.349216	4.06855	4.73071e-05	0.000282907	Y47G6A.19
WBGene00019597	75.7442	1.41996	0.295656	4.80273	1.56521e-06	1.35472e-05	K09H9.5
WBGene00006634	210.606	1.4194	0.394256	3.60019	0.000317983	0.00151631	tsp-8
WBGene00044424	8.7004	1.4188	0.523087	2.71236	0.00668062	0.0207403	F54D12.10
WBGene00009686	763.759	1.41855	0.319041	4.44629	8.73668e-06	6.33432e-05	ent-7
WBGene00017933	372.783	1.41765	0.186306	7.60927	2.75645e-14	8.64613e-13	F29G9.7
WBGene00020836	333.526	1.41763	0.537629	2.63683	0.00836855	0.0250432	lgc-34
WBGene00000638	10.863	1.41757	0.460083	3.08111	0.00206229	0.00757432	col-62
WBGene00012597	5.82166	1.41689	0.592603	2.39096	0.0168045	0.0448944	nhr-235
WBGene00011089	499.046	1.41653	0.161546	8.76857	1.80943e-18	9.11665e-17	kmo-1
WBGene00009110	86.7462	1.41532	0.239719	5.90409	3.54595e-09	5.09752e-08	F25D1.5
WBGene00017556	47.1668	1.41514	0.291114	4.86112	1.16723e-06	1.03915e-05	F18A12.7
WBGene00011573	560.36	1.4122	0.260426	5.42265	5.87207e-08	6.91618e-07	anmt-3
WBGene00017262	480.735	1.41138	0.197931	7.13065	9.98956e-13	2.53186e-11	F08F3.4
WBGene00020765	665.047	1.41029	0.143798	9.80742	1.04604e-22	8.08128e-21	T24C12.3
WBGene00019489	593.069	1.41026	0.302779	4.65771	3.1975e-06	2.57814e-05	K07E1.1
WBGene00008933	427.271	1.41013	0.152276	9.26036	2.03746e-20	1.24631e-18	F18A11.6
WBGene00003572	234.702	1.4083	0.358599	3.92722	8.59324e-05	0.000479653	ncx-7
WBGene00021791	29.9746	1.40586	0.319627	4.39845	1.09025e-05	7.75101e-05	Y51H7C.13
WBGene00021043	1727.03	1.40405	0.216902	6.47319	9.59534e-11	1.77437e-09	pck-1
WBGene00009057	766.952	1.40353	0.217688	6.44743	1.13762e-10	2.07245e-09	cept-1
WBGene00000067	4837.36	1.40334	0.324389	4.32611	1.51764e-05	0.00010403	act-5
WBGene00020502	268.608	1.4027	0.197361	7.10727	1.18359e-12	2.9567e-11	T14B4.8
WBGene00021448	397.925	1.40086	0.372582	3.75987	0.000170003	0.000872991	Y39D8A.1
WBGene00021161	1229.67	1.39946	0.341746	4.09504	4.22097e-05	0.00025602	Y4C6B.7
WBGene00008708	47.6328	1.39886	0.437818	3.19507	0.00139797	0.00545459	F11E6.4
WBGene00014106	363.957	1.39811	0.239176	5.84551	5.05013e-09	7.07459e-08	ZK856.5
WBGene00001686	10082.3	1.39596	0.186939	7.46744	8.1767e-14	2.44352e-12	gpd-4
WBGene00020989	21.5696	1.39424	0.519941	2.68154	0.00732851	0.0223946	W03D8.8
WBGene00011207	198.343	1.3926	0.277839	5.01224	5.37998e-07	5.15248e-06	R10E8.1
WBGene00014030	5032.59	1.39132	0.167588	8.30197	1.02395e-16	4.35002e-15	glb-1
WBGene00006789	39204	1.39105	0.509388	2.73082	0.00631764	0.0198195	unc-54
WBGene00022970	499.115	1.39034	0.154649	8.99025	2.46676e-19	1.35406e-17	CD4.10
WBGene00008127	58.7011	1.38668	0.319088	4.34575	1.38801e-05	9.63501e-05	ddo-1
WBGene00219218	115.519	1.38654	0.22198	6.24625	4.20437e-10	7.05543e-09	Y73B6BL.288
WBGene00008071	18.1309	1.38602	0.561562	2.46815	0.0135812	0.0376466	fbxb-64
WBGene00022813	101.213	1.3846	0.361951	3.82538	0.000130573	0.000696933	ZK742.3
WBGene00021136	43.2656	1.38441	0.472952	2.92718	0.00342053	0.0116946	W10G11.3
WBGene00006670	79.7718	1.38398	0.342881	4.03633	5.42934e-05	0.000319736	twk-16
WBGene00017331	137.799	1.38395	0.33919	4.08017	4.50029e-05	0.000270679	ugt-40
WBGene00006861	2248.02	1.38386	0.247337	5.59504	2.20572e-08	2.80373e-07	cal-5
WBGene00001790	1095.44	1.38225	0.233435	5.92134	3.19325e-09	4.63844e-08	gst-42
WBGene00018519	10421.8	1.38064	0.151231	9.12931	6.89363e-20	3.99428e-18	F46H5.3
WBGene00020665	291.832	1.38051	0.271462	5.08548	3.66697e-07	3.64582e-06	T22B2.1
WBGene00077787	25.1722	1.38047	0.427142	3.23188	0.00122977	0.00487954	T05E12.10
WBGene00009495	18.327	1.37891	0.439858	3.13489	0.00171921	0.00650362	hrg-6
WBGene00002115	14.2554	1.37861	0.491006	2.80772	0.00498929	0.0161408	ins-32
WBGene00009334	1960.93	1.37685	0.161145	8.54419	1.29436e-17	6.04004e-16	F32D8.12
WBGene00008565	234.437	1.37591	0.302208	4.55285	5.29242e-06	4.05415e-05	acox-1.2
WBGene00014864	14.2995	1.37565	0.514035	2.67618	0.00744656	0.0227021	Y18D10A.22
WBGene00017436	958.71	1.37393	0.373817	3.6754	0.000237479	0.00117328	F13H8.3
WBGene00021651	125.022	1.37332	0.228507	6.00997	1.85563e-09	2.79672e-08	miro-3
WBGene00019058	45.5778	1.37219	0.398387	3.44437	0.000572381	0.00252523	F58F9.4
WBGene00007963	763.57	1.37052	0.176809	7.75143	9.08656e-15	3.05212e-13	cyp-25A1
WBGene00006999	3677.71	1.36925	0.250619	5.4635	4.66845e-08	5.60295e-07	zyx-1
WBGene00044259	8.54958	1.36607	0.513957	2.65795	0.00786183	0.023777	Y73F8A.36
WBGene00001940	9.10551	1.36569	0.535027	2.55257	0.010693	0.0308032	his-66
WBGene00018245	167.04	1.36456	0.269929	5.05526	4.29806e-07	4.20513e-06	F40G9.9
WBGene00007959	1065.56	1.36378	0.186535	7.31109	2.64984e-13	7.34038e-12	C35C5.10
WBGene00001941	322.679	1.36126	0.28416	4.79048	1.66381e-06	1.4326e-05	his-67
WBGene00007197	1177.18	1.36113	0.15656	8.69399	3.49927e-18	1.7094e-16	prdh-1
WBGene00018247	44.4059	1.36102	0.330231	4.12141	3.76563e-05	0.000231976	F40G9.12
WBGene00013819	478.668	1.35872	0.292597	4.64366	3.42297e-06	2.73562e-05	Y116F11A.6
WBGene00009310	57.4932	1.35721	0.387024	3.50679	0.000453551	0.00206249	F32A11.5
WBGene00011554	34.7925	1.35707	0.383784	3.53603	0.000406195	0.00187576	T07A5.1
WBGene00015956	1710.36	1.35692	0.301242	4.50441	6.65574e-06	4.95652e-05	C18B2.5
WBGene00044197	263.338	1.35455	0.201382	6.72626	1.74085e-11	3.6828e-10	fbxb-63
WBGene00007341	242.612	1.35357	0.383391	3.53052	0.000414747	0.00190807	C05D12.4
WBGene00000175	1391.97	1.35189	0.178419	7.57703	3.53565e-14	1.10075e-12	aqp-7
WBGene00018416	22898.4	1.35057	0.132416	10.1995	1.99364e-24	1.77715e-22
WBGene00014920	7.28269	1.35028	0.510507	2.64498	0.00816953	0.0245382	Y53F4B.38
WBGene00020369	1549.91	1.35003	0.15134	8.92048	4.64262e-19	2.47042e-17	exc-15
WBGene00013761	40.9841	1.34764	0.352234	3.82599	0.000130247	0.000695373	Y113G7B.11
WBGene00219307	60.6585	1.34736	0.274093	4.9157	8.84647e-07	8.09691e-06	F56D6.17
WBGene00016224	24.8996	1.34631	0.422276	3.18822	0.00143152	0.00556883	fbxa-57
WBGene00017404	17.9949	1.34417	0.388738	3.45778	0.000544645	0.00241873	F12E12.3
WBGene00000678	17.8992	1.34375	0.49565	2.71109	0.00670619	0.0207915	col-104
WBGene00011003	178.745	1.34323	0.200933	6.68497	2.30979e-11	4.77974e-10	R04B5.5
WBGene00021412	99.1699	1.34236	0.318956	4.20861	2.56945e-05	0.000165471	cyp-29A3
WBGene00007112	4820.49	1.34008	0.266379	5.03073	4.88624e-07	4.71207e-06	B0035.13
WBGene00019045	45.5971	1.33998	0.428951	3.12386	0.00178496	0.00670253	fbxb-47
WBGene00020576	833.224	1.33708	0.375698	3.55894	0.000372358	0.00173681	T19D12.1
WBGene00008192	24.3084	1.33466	0.437128	3.05325	0.00226378	0.00821935	C49C3.2
WBGene00018146	582.07	1.33382	0.297385	4.48515	7.28626e-06	5.3876e-05	F37C4.6
WBGene00017211	109.204	1.33281	0.273433	4.87434	1.09171e-06	9.78176e-06	fbxb-36
WBGene00010225	128.946	1.33249	0.369946	3.60185	0.000315961	0.00150712	ttr-31
WBGene00018718	442.784	1.33205	0.336431	3.95934	7.51578e-05	0.000426125	dhcr-24
WBGene00164985	532.888	1.33182	0.14874	8.954	3.42821e-19	1.85738e-17	ZK1010.10
WBGene00010266	520.818	1.33084	0.254116	5.23715	1.63071e-07	1.75154e-06	dct-18
WBGene00015588	35.4569	1.32954	0.302199	4.39954	1.08479e-05	7.71875e-05	lido-3
WBGene00013797	74.849	1.32776	0.330167	4.02148	5.7833e-05	0.000337532	Y116A8C.20
WBGene00003169	168.515	1.32594	0.2761	4.80238	1.56793e-06	1.35651e-05	mec-5
WBGene00022083	176.751	1.32593	0.221715	5.98035	2.22655e-09	3.31504e-08	Y69A2AR.12
WBGene00013885	63.6444	1.32557	0.285896	4.63653	3.54303e-06	2.82832e-05
WBGene00002200	98.2809	1.32499	0.261501	5.06688	4.04383e-07	3.98254e-06	kin-16
WBGene00006754	15014.6	1.32464	0.518991	2.55234	0.0107003	0.0308155	unc-15
WBGene00017103	297.568	1.32385	0.358957	3.68805	0.000225979	0.00112338	klo-2
WBGene00002273	1170.3	1.32363	0.383601	3.45055	0.000559441	0.00247705	lec-10
WBGene00003658	843.541	1.3201	0.304198	4.33961	1.42734e-05	9.88372e-05	nhr-68
WBGene00009510	36.5626	1.31922	0.296335	4.45179	8.5158e-06	6.19571e-05	F37D6.4
WBGene00000239	327.653	1.31911	0.305367	4.31974	1.56216e-05	0.000106627	bas-1
WBGene00001303	6868.36	1.316	0.194967	6.74989	1.47954e-11	3.15237e-10	sec-61.G
WBGene00018024	216.253	1.31553	0.35148	3.74281	0.000181971	0.000926917	F35A5.1
WBGene00011689	949.069	1.31537	0.156824	8.38758	4.96249e-17	2.17921e-15	T10C6.7
WBGene00000950	195.05	1.31535	0.228885	5.74677	9.09669e-09	1.22973e-07	deg-1
WBGene00002257	428.113	1.31361	0.148047	8.87288	7.12775e-19	3.75449e-17	lbp-5
WBGene00006679	36.9666	1.3122	0.34465	3.80734	0.000140469	0.000743286	twk-26
WBGene00010085	3060.16	1.31169	0.354908	3.69586	0.000219146	0.00109411	F55B11.3
WBGene00044490	14.8482	1.31116	0.52971	2.47525	0.0133144	0.0369954	pudl-2
WBGene00016309	284.712	1.30952	0.268368	4.87956	1.06323e-06	9.56773e-06	sdz-4
WBGene00000139	128.902	1.30904	0.265647	4.92772	8.31956e-07	7.65833e-06	amx-3
WBGene00022641	31.4619	1.30465	0.413736	3.15333	0.0016142	0.00615777	ZK6.6
WBGene00016086	131.79	1.30412	0.266649	4.89078	1.00438e-06	9.08626e-06
WBGene00015803	2310.41	1.30284	0.201742	6.45795	1.06131e-10	1.94192e-09	C15H9.9
WBGene00017569	217.421	1.30162	0.158052	8.23536	1.79024e-16	7.45364e-15	F18E9.3
WBGene00017751	112.571	1.30155	0.288766	4.50728	6.56629e-06	4.89515e-05	F23F12.3
WBGene00015830	65.6436	1.30154	0.264385	4.9229	8.52726e-07	7.82879e-06	fbxb-98
WBGene00013779	65.1773	1.30092	0.436812	2.97822	0.00289927	0.010164	Y116A8B.1
WBGene00001575	23.8886	1.29911	0.351908	3.69161	0.000222839	0.00111042	gei-18
WBGene00002348	4040.86	1.29848	0.271381	4.7847	1.71246e-06	1.46936e-05	myo-1
WBGene00001758	220.966	1.29767	0.350271	3.70475	0.000211598	0.00106125	gst-10
WBGene00004988	736.299	1.2952	0.213016	6.08033	1.19939e-09	1.85319e-08	spp-3
WBGene00016206	1692.42	1.29507	0.194986	6.64186	3.09741e-11	6.26663e-10	C29E4.9
WBGene00002272	1936.23	1.2938	0.386152	3.3505	0.000806673	0.00339173	lec-9
WBGene00011364	139.504	1.29359	0.303388	4.26381	2.00967e-05	0.000133248	cest-1.2
WBGene00002216	678.928	1.29354	0.180985	7.14719	8.85724e-13	2.26136e-11	klp-3
WBGene00018400	142.112	1.29283	0.311607	4.14892	3.34053e-05	0.000208498	F43H9.4
WBGene00021458	304.836	1.29213	0.32804	3.93895	8.18384e-05	0.000459136	Y39G10AL.1
WBGene00001066	19.4553	1.29175	0.499672	2.58519	0.0097325	0.028485	dpy-4
WBGene00008211	1266.24	1.29006	0.188134	6.85713	7.0258e-12	1.57922e-10	C49F5.7
WBGene00019794	56.3028	1.28992	0.277532	4.64782	3.35455e-06	2.68815e-05	M151.2
WBGene00017537	320.207	1.28893	0.32708	3.94073	8.12341e-05	0.000456237	F17A9.5
WBGene00022335	2698.7	1.28718	0.201874	6.37617	1.81572e-10	3.20424e-09	Y82E9BR.2
WBGene00016758	353.027	1.28512	0.259824	4.9461	7.57153e-07	7.01931e-06	C49A9.4
WBGene00000964	328.465	1.28419	0.272072	4.72003	2.35815e-06	1.96205e-05	dhp-2
WBGene00206469	12.2134	1.28417	0.446793	2.87419	0.00405065	0.0135337	F58D2.5
WBGene00001919	29.9562	1.2819	0.363891	3.52277	0.000427064	0.00195955	his-45
WBGene00021849	5616.61	1.28106	0.178134	7.19156	6.40563e-13	1.67647e-11	Y54F10AM.5
WBGene00015407	184.925	1.28046	0.249932	5.12324	3.00337e-07	3.03376e-06	C03H5.5
WBGene00008953	229.319	1.27821	0.306678	4.16791	3.07399e-05	0.000194245	F19C6.4
WBGene00016948	10.7797	1.27308	0.529559	2.40404	0.0162151	0.0436032	scrt-1
WBGene00000971	101.527	1.27246	0.466196	2.72946	0.00634389	0.0198714	dhs-7
WBGene00000699	62.2854	1.27224	0.476987	2.66725	0.00764745	0.0232094	col-125
WBGene00021713	144.04	1.27172	0.186255	6.82788	8.61768e-12	1.91638e-10	Y49F6A.5
WBGene00009293	191.025	1.26899	0.301367	4.21077	2.54504e-05	0.000164001	F31D4.8
WBGene00011880	302.714	1.26815	0.376254	3.37047	0.000750402	0.00318921	T21B6.3
WBGene00194762	32.232	1.26771	0.402584	3.14892	0.00163873	0.00623195
WBGene00044296	189.07	1.26732	0.226873	5.58604	2.32299e-08	2.93575e-07	F10C1.9
WBGene00013781	81.2016	1.26674	0.280539	4.51538	6.32038e-06	4.74404e-05	Y116A8B.4
WBGene00001095	3376.71	1.26638	0.0992125	12.7643	2.59348e-37	6.67869e-35	dars-2
WBGene00013046	88.5054	1.26279	0.298252	4.23396	2.29612e-05	0.000150518	Y50E8A.1
WBGene00017765	5106.15	1.26278	0.118421	10.6635	1.508e-26	1.69115e-24	gcst-1
WBGene00020660	208.125	1.26101	0.427045	2.95288	0.00314826	0.0109031	T21G5.2
WBGene00018422	2012.12	1.2596	0.111395	11.3075	1.2044e-29	1.69747e-27	F44E2.9
WBGene00077757	209.615	1.25712	0.393193	3.1972	0.00138768	0.00542183	E02H4.7
WBGene00007402	347.469	1.25579	0.209788	5.986	2.15063e-09	3.21116e-08	ugt-60
WBGene00017426	467.812	1.25488	0.199366	6.29432	3.08746e-10	5.27448e-09	F13C5.5
WBGene00001103	103.405	1.25187	0.258286	4.84685	1.25437e-06	1.10728e-05	dsl-1
WBGene00016146	7.67935	1.2513	0.53419	2.34243	0.0191587	0.0499664	C26F1.1
WBGene00007487	44.9735	1.25013	0.33899	3.68781	0.000226194	0.00112418	C09G1.5
WBGene00021774	127.826	1.25009	0.268535	4.65521	3.23643e-06	2.60551e-05	fbxb-43
WBGene00044359	14.3567	1.24915	0.462358	2.70169	0.00689883	0.0212626	C16C4.17
WBGene00014821	489.416	1.24877	0.136431	9.15306	5.53419e-20	3.23355e-18	R10E8.7
WBGene00020988	87.8431	1.24465	0.311955	3.98982	6.61236e-05	0.00037986	W03D8.7
WBGene00002112	340.323	1.24347	0.204225	6.08874	1.13804e-09	1.76757e-08	ins-29
WBGene00017193	44.9373	1.24296	0.25666	4.84281	1.28018e-06	1.12719e-05	F07C3.2
WBGene00019763	24.2209	1.24288	0.366175	3.39421	0.000688261	0.00295461	galt-1
WBGene00020992	153.086	1.23914	0.29409	4.21348	2.51466e-05	0.000162244	W03F8.2
WBGene00015869	16.4009	1.238	0.402481	3.07592	0.00209856	0.00767961	nhr-257
WBGene00014822	81.3036	1.23582	0.269251	4.58986	4.43537e-06	3.45582e-05	R11H6.6
WBGene00016713	141.941	1.23437	0.191573	6.4433	1.169e-10	2.1222e-09	C46E10.9
WBGene00020046	25.5513	1.22757	0.35273	3.48021	0.000501019	0.00224844	best-16
WBGene00006351	2078.15	1.2273	0.217324	5.64734	1.62946e-08	2.11373e-07	sur-5
WBGene00005965	7.66901	1.22504	0.486703	2.51702	0.0118352	0.0336519	srx-74
WBGene00013037	526.955	1.22349	0.307406	3.98005	6.89008e-05	0.000394186	Y49E10.18
WBGene00020373	146.44	1.22332	0.242149	5.05195	4.37326e-07	4.26868e-06	gpx-6
WBGene00010365	370.155	1.22265	0.255228	4.79044	1.66412e-06	1.4326e-05	H04D03.4
WBGene00020380	14.4782	1.22207	0.438814	2.78494	0.00535381	0.0171491	T09B4.6
WBGene00015768	94.5342	1.22152	0.304755	4.00821	6.11808e-05	0.000354295	C14C11.4
WBGene00021603	121.124	1.21915	0.303659	4.01486	5.9482e-05	0.000345705	clec-204
WBGene00017506	193.888	1.21811	0.237474	5.12944	2.90599e-07	2.94419e-06	F16B4.4
WBGene00017780	1619.17	1.21779	0.390329	3.11991	0.00180909	0.00678336	F25E2.2
WBGene00011236	1317.11	1.2154	0.204877	5.93233	2.98673e-09	4.37809e-08	R11A8.1
WBGene00016880	96.2568	1.21533	0.347081	3.50158	0.000462516	0.00209868	fbxb-95
WBGene00015261	39.9369	1.21469	0.298796	4.06529	4.79736e-05	0.000286318	B0563.1
WBGene00022163	10.8157	1.21436	0.475539	2.55365	0.0106599	0.0307314	Y71G12B.28
WBGene00001633	438.443	1.21392	0.248336	4.88821	1.01755e-06	9.19235e-06	gly-8
WBGene00016023	89.5706	1.21306	0.416398	2.91323	0.00357713	0.0121523	prmt-6
WBGene00006824	106.513	1.21196	0.274617	4.41326	1.01823e-05	7.29372e-05	unc-95
WBGene00008251	12.4441	1.21188	0.443125	2.73484	0.00624105	0.0196087	srsx-30
WBGene00018543	62.7981	1.20738	0.395428	3.05334	0.00226308	0.00821823	ugt-32
WBGene00002023	2698.74	1.2044	0.285588	4.21727	2.47281e-05	0.000159939	hsp-25
WBGene00017253	129.926	1.20012	0.377259	3.18114	0.00146696	0.0056802	sdz-9
WBGene00017413	59.8621	1.19984	0.430856	2.78478	0.00535643	0.0171549	F13A2.4
WBGene00077772	65.4074	1.19968	0.240882	4.98037	6.3462e-07	5.99526e-06	T02G6.10
WBGene00015183	147.135	1.1993	0.202146	5.93285	2.97723e-09	4.37031e-08	B0432.1
WBGene00194674	2729.49	1.19907	0.475229	2.52314	0.0116312	0.0331352	F23D12.11
WBGene00000298	847.441	1.19821	0.255966	4.68113	2.85302e-06	2.32711e-05	cat-4
WBGene00009386	604.536	1.19813	0.195518	6.128	8.89903e-10	1.40306e-08	tag-290
WBGene00007812	2080.27	1.19755	0.223906	5.34843	8.87187e-08	1.00685e-06	C29F7.3
WBGene00015818	1467	1.19656	0.110807	10.7986	3.4958e-27	4.00653e-25	C16A11.5
WBGene00016018	1752.41	1.19555	0.279039	4.28452	1.83135e-05	0.000122672	C23H3.2
WBGene00001816	1512.89	1.19524	0.140177	8.52663	1.50677e-17	6.99992e-16	haf-6
WBGene00195183	55.8522	1.19515	0.325185	3.67529	0.000237577	0.00117348	R04A9.9
WBGene00012953	158.904	1.19302	0.209963	5.68206	1.33084e-08	1.74921e-07	fbxa-216
WBGene00003571	191.793	1.19295	0.273614	4.35996	1.30086e-05	9.09646e-05	ncx-6
WBGene00008393	1352.31	1.1929	0.248442	4.80153	1.57454e-06	1.36166e-05	D1086.6
WBGene00077764	312.943	1.19256	0.307411	3.87937	0.000104727	0.000573062	F59C6.16
WBGene00003958	1919.42	1.19154	0.327245	3.64113	0.000271446	0.00132292	pcp-3
WBGene00000065	61332.4	1.19138	0.222141	5.36315	8.17846e-08	9.34764e-07	act-3
WBGene00018441	11.0759	1.19104	0.460792	2.58476	0.00974478	0.0285086	math-29
WBGene00008123	569.773	1.19081	0.387847	3.07031	0.00213838	0.00781165	ent-4
WBGene00000670	19132.5	1.19065	0.258944	4.59809	4.2639e-06	3.33611e-05	col-95
WBGene00007810	134.186	1.18887	0.237094	5.01432	5.32204e-07	5.10402e-06	C29F7.1
WBGene00004168	44.8549	1.18883	0.254874	4.66437	3.09562e-06	2.50375e-05	pqn-88
WBGene00012834	611.297	1.18789	0.264632	4.48881	7.16217e-06	5.30524e-05	Y43F8C.13
WBGene00007228	450.093	1.18754	0.282311	4.2065	2.5936e-05	0.00016682	acs-7
WBGene00044493	399.612	1.18671	0.148396	7.99691	1.27576e-15	4.90001e-14	Y54G2A.50
WBGene00011397	149.433	1.18566	0.26857	4.41472	1.01141e-05	7.2498e-05	T03E6.8
WBGene00015514	2669.05	1.18538	0.17949	6.60416	3.99782e-11	7.93439e-10	nlp-77
WBGene00016523	21.6496	1.18395	0.382933	3.0918	0.00198945	0.00734868	C39B5.5
WBGene00003691	452.824	1.18127	0.166346	7.10127	1.23618e-12	3.08439e-11	nhr-101
WBGene00011870	1237	1.18123	0.310318	3.80652	0.000140938	0.000744825	T20G5.8
WBGene00017752	153.241	1.17906	0.268549	4.39049	1.13094e-05	8.00211e-05	sdz-15
WBGene00002083	41427.6	1.17885	0.166654	7.07364	1.50922e-12	3.73407e-11	inf-1
WBGene00010034	49.5711	1.17699	0.323764	3.63533	0.000277621	0.00134797	F54B11.11
WBGene00019819	2534.71	1.17304	0.192641	6.08923	1.13455e-09	1.76346e-08	aass-1
WBGene00021331	4664.27	1.17232	0.208984	5.60962	2.02769e-08	2.59406e-07	glrx-10
WBGene00010526	16.5819	1.17195	0.46925	2.49749	0.0125075	0.0351419	K03B8.11
WBGene00000215	14671.8	1.17191	0.34981	3.35014	0.000807699	0.00339482	asp-2
WBGene00050884	15.217	1.16866	0.486223	2.40355	0.0162367	0.0436501	Y69H2.15
WBGene00005567	31.4566	1.16706	0.410888	2.84033	0.00450666	0.0148015	sri-55
WBGene00194852	901.631	1.16693	0.174169	6.69999	2.08439e-11	4.33915e-10	T28A8.8
WBGene00015611	16.0105	1.1669	0.379497	3.07485	0.00210611	0.00770186	C08F1.8
WBGene00020359	46.9527	1.16648	0.305158	3.82256	0.000132076	0.000704054	math-40
WBGene00001595	132159	1.16648	0.112131	10.4028	2.40708e-25	2.40236e-23	gld-1
WBGene00016790	4217.99	1.16633	0.252331	4.62222	3.79652e-06	3.00994e-05	C49H3.3
WBGene00023492	51.2215	1.16515	0.291143	4.00199	6.28132e-05	0.000362942	T24D3.2
WBGene00185098	220.45	1.1631	0.15637	7.43814	1.02113e-13	3.00421e-12	Y71G12B.35
WBGene00006310	34.0343	1.16265	0.372471	3.12145	0.00179965	0.00675281	sul-3
WBGene00003989	9164.71	1.16057	0.118725	9.77531	1.43719e-22	1.09012e-20	pfn-1
WBGene00003643	130.916	1.1594	0.206854	5.60493	2.08344e-08	2.65801e-07	nhr-53
WBGene00009649	31.9762	1.15928	0.385905	3.00405	0.0026641	0.00944917	F43C1.5
WBGene00000391	19.7835	1.15919	0.406716	2.85013	0.0043702	0.0144329	cdd-1
WBGene00001784	1231.58	1.15888	0.219035	5.29085	1.21752e-07	1.34301e-06	gst-36
WBGene00007870	76.7106	1.15865	0.276568	4.18938	2.7972e-05	0.000178704	C32H11.7
WBGene00000515	754.326	1.15818	0.286854	4.0375	5.40228e-05	0.000318383	ckc-1
WBGene00044305	4095.03	1.15788	0.10958	10.5665	4.25886e-26	4.50942e-24	rad-8
WBGene00019672	227.554	1.15763	0.177449	6.52376	6.85656e-11	1.29783e-09	K12B6.8
WBGene00016544	39.9804	1.15761	0.311342	3.71813	0.000200706	0.00101418	math-18
WBGene00000066	20747.2	1.15745	0.250565	4.61935	3.84946e-06	3.05076e-05	act-4
WBGene00019345	392.239	1.15652	0.228371	5.06422	4.10084e-07	4.02918e-06	tmem-135
WBGene00007376	27.9055	1.15387	0.487101	2.36886	0.0178431	0.0471305	C06C3.5
WBGene00020340	1276.6	1.15262	0.250196	4.60688	4.08759e-06	3.21626e-05	T08B1.1
WBGene00010660	3791.92	1.15103	0.346671	3.32025	0.00089937	0.00371853	K08D8.6
WBGene00019622	20.2847	1.15047	0.408802	2.81424	0.00488926	0.0158745	K10C2.7
WBGene00017149	20.1086	1.14956	0.487949	2.35591	0.0184776	0.0484688	EGAP4.1
WBGene00010646	534.219	1.14921	0.311813	3.68558	0.000228185	0.00113191	K08C7.1
WBGene00194681	21.8645	1.14881	0.339526	3.38358	0.000715476	0.00305509	F40D4.16
WBGene00016303	1180.91	1.14424	0.135248	8.46029	2.6672e-17	1.20946e-15	fbxc-32
WBGene00011029	1361.88	1.14348	0.148393	7.70576	1.30069e-14	4.30652e-13	abhd-11.2
WBGene00012938	35.0822	1.14279	0.380496	3.00343	0.00266954	0.00946201	Y47D3A.32
WBGene00045382	78.4259	1.14268	0.253437	4.50874	6.52131e-06	4.86857e-05	T05E12.8
WBGene00010727	1621.49	1.14207	0.304442	3.75135	0.000175886	0.000898996	K09G1.1
WBGene00006759	6561.15	1.1413	0.370699	3.07878	0.00207849	0.00761955	unc-22
WBGene00011501	34511.6	1.14102	0.104104	10.9604	5.92685e-28	7.40288e-26	rmd-1
WBGene00194908	553.699	1.1402	0.267386	4.26424	2.00585e-05	0.000133036	F22F7.8
WBGene00011691	730.233	1.1396	0.149579	7.61873	2.56187e-14	8.09667e-13	T10C6.10
WBGene00017177	6802.36	1.13856	0.127416	8.93573	4.04487e-19	2.16338e-17	F02E8.4
WBGene00000561	41.5617	1.13852	0.302039	3.76946	0.000163603	0.000844701	cnd-1
WBGene00020175	35.487	1.13782	0.291045	3.90941	9.25212e-05	0.000513818	T02H6.5
WBGene00019569	450.062	1.13777	0.140372	8.10541	5.25691e-16	2.10065e-14	K09D9.12
WBGene00194769	104.828	1.13676	0.306069	3.71408	0.000203947	0.00102856	Y32B12C.5
WBGene00003162	18584	1.13655	0.17565	6.47054	9.76557e-11	1.80425e-09	mdh-2
WBGene00021427	1479.12	1.13624	0.194188	5.85123	4.87958e-09	6.8587e-08	sec-61.B
WBGene00003474	668.27	1.13474	0.184759	6.14175	8.16156e-10	1.29659e-08	mtl-2
WBGene00002267	3682.83	1.13053	0.227186	4.97624	6.48309e-07	6.11508e-06	lec-4
WBGene00008593	37.7678	1.13043	0.429744	2.63046	0.00852686	0.0254379	clec-227
WBGene00014144	144.203	1.1302	0.319757	3.53455	0.00040847	0.00188377	ZK899.6
WBGene00018715	38.2065	1.12869	0.376386	2.99874	0.00271094	0.00958108	F52H2.3
WBGene00017532	1239.01	1.12656	0.143814	7.83347	4.74599e-15	1.66661e-13	ent-5
WBGene00022012	472.069	1.1259	0.213012	5.28561	1.2529e-07	1.37794e-06	Y59H11AR.4
WBGene00000136	575.665	1.12477	0.217101	5.18088	2.20844e-07	2.29298e-06	amt-4
WBGene00020139	1206.62	1.12377	0.283615	3.96232	7.4226e-05	0.000421415	eppl-1
WBGene00003893	13295.8	1.12274	0.344708	3.25707	0.0011257	0.00451994	ost-1
WBGene00013141	81.0595	1.12238	0.265818	4.22236	2.41755e-05	0.000157095	Y53C12A.6
WBGene00007773	1346.6	1.12211	0.143192	7.83641	4.63615e-15	1.64186e-13	C27C12.3
WBGene00044452	181.213	1.12205	0.225551	4.97472	6.53427e-07	6.15342e-06	Y102E9.5
WBGene00020144	23.3345	1.12185	0.432808	2.59203	0.00954106	0.0280187	T01C8.3
WBGene00011641	319.245	1.12044	0.186674	6.00215	1.94722e-09	2.92842e-08	T09A5.15
WBGene00012812	630.108	1.12025	0.182428	6.14077	8.21218e-10	1.30265e-08	Y43F8B.1
WBGene00013863	30.8445	1.11824	0.323867	3.45278	0.000554844	0.00245983	ZC302.3
WBGene00011353	821.029	1.11821	0.121088	9.23464	2.59164e-20	1.55342e-18	serr-1
WBGene00235270	347.917	1.1179	0.240317	4.65177	3.29094e-06	2.64429e-05	F59E12.16
WBGene00012481	5890.52	1.11776	0.166284	6.72197	1.79282e-11	3.78124e-10	Y18D10A.11
WBGene00007070	480.584	1.1177	0.189123	5.90991	3.42294e-09	4.9377e-08	ugt-49
WBGene00013996	246.074	1.11736	0.31948	3.49743	0.000469758	0.00212691	ZK550.2
WBGene00007455	2558.32	1.1155	0.377961	2.95135	0.00316386	0.0109517	ugt-22
WBGene00012324	1377.38	1.1152	0.182803	6.10058	1.05684e-09	1.65004e-08	rhy-1
WBGene00018603	161.574	1.11383	0.17485	6.37021	1.88765e-10	3.32275e-09	F48E3.2
WBGene00003077	1550.68	1.11276	0.227944	4.88171	1.05168e-06	9.47193e-06	lsm-3
WBGene00018393	1067.41	1.11274	0.235964	4.71572	2.40863e-06	2.00166e-05	msra-1
WBGene00020526	48.4888	1.11269	0.35842	3.10444	0.0019064	0.00708329	T15B7.14
WBGene00000422	645.304	1.11179	0.159744	6.95979	3.40783e-12	7.96012e-11	ced-8
WBGene00010970	46.6756	1.10937	0.302405	3.66851	0.000243971	0.00120165	glb-20
WBGene00011217	43.6871	1.10906	0.30665	3.6167	0.000298385	0.00143477	R10E11.5
WBGene00013081	746.327	1.10895	0.322871	3.43467	0.000593281	0.00260301	txt-14
WBGene00015950	18.0128	1.10831	0.464744	2.38478	0.0170892	0.0455079	C18A11.4
WBGene00015359	75.7276	1.10681	0.365038	3.03203	0.00242914	0.00871657	C02G6.1
WBGene00008456	2295.06	1.10606	0.119381	9.26492	1.95229e-20	1.20126e-18	eral-1
WBGene00044484	49.4468	1.10581	0.375221	2.94708	0.00320795	0.0110786	hot-9
WBGene00011398	3035.38	1.10525	0.146107	7.56467	3.88841e-14	1.20102e-12	qdpr-1
WBGene00010789	61.087	1.10348	0.297117	3.71395	0.000204052	0.00102884	sulp-5
WBGene00008442	1476.6	1.10217	0.168811	6.52901	6.62069e-11	1.25661e-09	E01B7.2
WBGene00000550	24207.2	1.10165	0.176799	6.23109	4.632e-10	7.69259e-09	clu-1
WBGene00013370	19.7204	1.10071	0.35114	3.13468	0.00172041	0.00650651	Y60A9.3
WBGene00017881	3366.84	1.09855	0.394443	2.78506	0.00535181	0.0171454	asp-13
WBGene00007557	497.722	1.09847	0.259631	4.23088	2.32783e-05	0.000152261	C14A4.6
WBGene00000210	3634.85	1.09594	0.161093	6.80314	1.02365e-11	2.24053e-10	asg-2
WBGene00007630	6811.42	1.09543	0.131107	8.35526	6.52904e-17	2.83728e-15	har-1
WBGene00012041	139.975	1.0949	0.26613	4.11414	3.88621e-05	0.000238139	T26E3.8
WBGene00045394	619.777	1.09415	0.318524	3.43505	0.000592444	0.0026	ZK813.7
WBGene00017717	906.362	1.09338	0.118	9.26597	1.93318e-20	1.19302e-18	F22F4.4
WBGene00044641	14.6983	1.09325	0.367574	2.97423	0.00293723	0.0102815	T01D1.8
WBGene00010858	103.398	1.09309	0.22186	4.92696	8.35194e-07	7.68474e-06	M04C9.3
WBGene00017051	112.841	1.09229	0.213316	5.12052	3.04692e-07	3.07033e-06	afmd-1
WBGene00009400	16.2816	1.0898	0.426084	2.55772	0.0105361	0.0304352	F35C5.12
WBGene00018442	121.354	1.08914	0.297671	3.65887	0.000253331	0.00124159	sdz-18
WBGene00013805	1702.05	1.08913	0.151699	7.17955	6.99407e-13	1.81454e-11	bca-2
WBGene00045488	230.251	1.08861	0.337976	3.22097	0.00127756	0.00504421	F57B1.9
WBGene00012040	30.1315	1.08765	0.346101	3.14258	0.00167466	0.00635237	T26E3.7
WBGene00005061	20.3818	1.08732	0.448354	2.42513	0.0153029	0.0415953	sra-35
WBGene00022505	81.0138	1.08616	0.27719	3.91845	8.91195e-05	0.000496247	ZC21.3
WBGene00021248	7240.9	1.08564	0.150009	7.23716	4.58163e-13	1.23155e-11	Y22D7AL.10
WBGene00185014	206.71	1.08517	0.164021	6.61607	3.68863e-11	7.36983e-10	F17C8.9
WBGene00010238	1045.94	1.08509	0.336716	3.22257	0.00127046	0.00502093	F58B4.5
WBGene00014134	147.679	1.08442	0.398141	2.72369	0.00645563	0.0201674	ZK896.3
WBGene00001731	73.1799	1.08416	0.27886	3.88783	0.000101144	0.000555349	grl-22
WBGene00022791	2431.67	1.08355	0.154022	7.03504	1.99208e-12	4.83172e-11	ZK686.1
WBGene00015129	88.1707	1.08291	0.246273	4.3972	1.09655e-05	7.78784e-05	sdz-1
WBGene00019043	83.7742	1.07918	0.313485	3.44251	0.000576343	0.00253949	fbxc-26
WBGene00020434	217.364	1.07874	0.222469	4.84896	1.24109e-06	1.09695e-05	T11F8.2
WBGene00010617	510.467	1.07659	0.272663	3.94841	7.86714e-05	0.000443395	K07A1.13
WBGene00018568	188.27	1.07633	0.241855	4.45029	8.57527e-06	6.23029e-05	F47E1.4
WBGene00008287	31.061	1.07468	0.432735	2.48347	0.013011	0.0363138	C54C6.5
WBGene00016874	451.992	1.07439	0.151395	7.09659	1.27872e-12	3.18291e-11	C52B11.5
WBGene00011228	91.3474	1.0736	0.192565	5.57524	2.47183e-08	3.10789e-07	R11.3
WBGene00009628	2384.06	1.07338	0.202176	5.30916	1.10131e-07	1.22128e-06	tatn-1
WBGene00009560	152.748	1.07199	0.243785	4.39728	1.09618e-05	7.78784e-05	psa-3
WBGene00014137	215.505	1.07156	0.318624	3.36308	0.000770782	0.00326385	clec-187
WBGene00003671	20.8063	1.06974	0.436576	2.4503	0.0142738	0.0392533	nhr-81
WBGene00017405	99.1182	1.06941	0.311368	3.43454	0.000593553	0.00260322	bath-31
WBGene00007072	405.221	1.06939	0.349279	3.0617	0.00220082	0.00801727	ugt-1
WBGene00001912	24.7007	1.06911	0.384523	2.78035	0.00542996	0.0173637	his-38
WBGene00001243	4584.79	1.06735	0.304228	3.5084	0.000450809	0.0020536	elo-5
WBGene00003178	207.457	1.06714	0.235575	4.52993	5.90019e-06	4.47047e-05	mec-17
WBGene00044150	80.378	1.06688	0.259079	4.118	3.82182e-05	0.000234868	VB0395L.1
WBGene00001005	22215.8	1.06673	0.150667	7.08001	1.44147e-12	3.57949e-11	dlc-1
WBGene00009896	18.2631	1.06636	0.39429	2.70451	0.0068405	0.0211199	scl-3
WBGene00002057	104.322	1.06632	0.357078	2.98624	0.00282433	0.00993805	ifd-1
WBGene00003611	1503.64	1.06614	0.152829	6.976	3.03712e-12	7.13416e-11	nhr-12
WBGene00044615	73.7596	1.06325	0.283602	3.74911	0.000177465	0.000905956	B0252.8
WBGene00009656	1411.14	1.06279	0.132468	8.02296	1.03228e-15	4.00227e-14	F43G6.3
WBGene00022614	182.357	1.0623	0.223325	4.75677	1.96714e-06	1.66528e-05	ZC449.4
WBGene00006588	784.469	1.06226	0.209241	5.07674	3.83958e-07	3.80293e-06	tnt-3
WBGene00020028	1827.65	1.06193	0.136095	7.80283	6.05364e-15	2.09408e-13	R12C12.8
WBGene00014576	838.003	1.06147	0.143137	7.41578	1.20907e-13	3.54212e-12	Y43F11A.6
WBGene00007808	103.973	1.05868	0.293335	3.60911	0.000307245	0.00147059	best-7
WBGene00000281	1010.89	1.05754	0.168958	6.25921	3.86932e-10	6.54054e-09	cah-3
WBGene00000116	474.671	1.05662	0.177994	5.93626	2.9159e-09	4.28631e-08	alh-10
WBGene00001244	6950.55	1.05526	0.293673	3.59331	0.000326508	0.00155316	elo-6
WBGene00013023	75.7591	1.05522	0.227988	4.6284	3.68496e-06	2.9304e-05	Y48G10A.6
WBGene00020163	314.443	1.05489	0.155614	6.77892	1.21079e-11	2.60909e-10	T02G5.3
WBGene00019658	447.386	1.05345	0.25083	4.19985	2.67097e-05	0.000171321	K11H12.1
WBGene00021146	516.233	1.0511	0.268179	3.9194	8.87698e-05	0.000494564	lgc-45
WBGene00011095	364.582	1.05103	0.384969	2.73017	0.00633025	0.0198501	gana-1
WBGene00077775	269.473	1.05082	0.227317	4.62269	3.78797e-06	3.00431e-05	nlp-58
WBGene00011147	234.636	1.04971	0.232722	4.51058	6.46491e-06	4.83686e-05	R08D7.7
WBGene00011422	77.8006	1.04942	0.368469	2.84805	0.00439876	0.0145088	T04B2.3
WBGene00016535	232.972	1.04941	0.242327	4.33055	1.48734e-05	0.000102256	C39D10.8
WBGene00010856	61.5555	1.04905	0.258858	4.0526	5.06505e-05	0.000300831	M04C9.1
WBGene00008548	135.758	1.04634	0.263796	3.96648	7.29412e-05	0.000414798	F07A11.5
WBGene00016759	181.944	1.04596	0.274773	3.80665	0.000140864	0.000744622	C49A9.5
WBGene00021788	13.8631	1.04566	0.378296	2.76414	0.00570731	0.0181201	Y51H7C.10
WBGene00012657	178.759	1.04356	0.234282	4.4543	8.41669e-06	6.12788e-05	Y39A1A.20
WBGene00043156	4289.86	1.04212	0.130926	7.9596	1.726e-15	6.4521e-14	C27F2.9
WBGene00017077	824.081	1.04108	0.230747	4.51177	6.429e-06	4.81344e-05	D2096.10
WBGene00016364	200.64	1.04029	0.175119	5.94048	2.84181e-09	4.1833e-08	nhr-161
WBGene00000978	34.1141	1.04004	0.378075	2.75088	0.00594363	0.0187505	dhs-15
WBGene00019935	223.811	1.03858	0.185287	5.60525	2.07957e-08	2.6547e-07	R07E4.1
WBGene00022265	235.193	1.038	0.244478	4.24578	2.17829e-05	0.000143516	Y73C8C.8
WBGene00001761	1780.85	1.03784	0.282581	3.67272	0.00023998	0.00118367	gst-13
WBGene00001389	300.874	1.0373	0.245896	4.21844	2.45996e-05	0.000159207	far-5
WBGene00021917	56.4958	1.03694	0.398436	2.60253	0.00925381	0.0272712	Y55D5A.3
WBGene00008993	151.961	1.03414	0.278698	3.71061	0.000206762	0.00103999	F21A3.3
WBGene00010693	20.9543	1.03289	0.34442	2.99894	0.0027092	0.00957806	K08H2.7
WBGene00005712	494.955	1.03259	0.211107	4.89134	1.00153e-06	9.06727e-06	srv-1
WBGene00008849	206.671	1.03086	0.344056	2.99619	0.00273378	0.00965363	try-10
WBGene00010456	1840.48	1.02868	0.381606	2.69567	0.00702464	0.0215925	K01C8.1
WBGene00007122	3454.47	1.02857	0.173857	5.91618	3.29505e-09	4.77301e-08	B0250.5
WBGene00011342	420.036	1.0278	0.167107	6.15055	7.72152e-10	1.23043e-08	T01G5.7
WBGene00019479	4126.82	1.02636	0.194664	5.27247	1.34602e-07	1.46921e-06	K07C11.7
WBGene00022558	35.4423	1.02543	0.38827	2.64103	0.00826551	0.0247894	fbxb-21
WBGene00021757	3330.5	1.02425	0.0960492	10.6638	1.50288e-26	1.69115e-24	taco-1
WBGene00004975	12033.7	1.02418	0.109876	9.32117	1.15066e-20	7.4079e-19	spe-39
WBGene00010110	63.4054	1.02375	0.271093	3.77639	0.000159118	0.000825836	F55D12.1
WBGene00013083	378.231	1.02265	0.257308	3.97443	7.05469e-05	0.000402542	Y51A2D.18
WBGene00001805	44.001	1.02027	0.311962	3.27049	0.00107359	0.00433339	gur-4
WBGene00000228	3632.34	1.02016	0.318804	3.19996	0.00137447	0.00537698	atn-1
WBGene00194665	52.0063	1.0184	0.261772	3.89041	0.000100076	0.000550789	ZK822.8
WBGene00020884	281.742	1.01777	0.339987	2.99354	0.00275759	0.00973075	T28B4.1
WBGene00019111	104.337	1.0177	0.197317	5.15768	2.50022e-07	2.57034e-06	F59E11.5
WBGene00000157	1325.76	1.01718	0.109563	9.28402	1.63202e-20	1.01923e-18	aps-2
WBGene00012658	816.5	1.0167	0.168678	6.02747	1.6655e-09	2.52365e-08	Y39A1A.21
WBGene00004816	1293.16	1.01637	0.256309	3.9654	7.32736e-05	0.000416461	skr-10
WBGene00235352	132.279	1.01634	0.23761	4.27737	1.89116e-05	0.000126071	ZK250.13
WBGene00006730	1564.27	1.01555	0.240368	4.22499	2.38955e-05	0.000155518	uev-1
WBGene00023068	28398	1.01415	0.160456	6.32041	2.60865e-10	4.51192e-09	rpl-41.2
WBGene00003953	9911.54	1.0141	0.139198	7.28528	3.21e-13	8.82179e-12	pbs-7
WBGene00016595	290.452	1.0138	0.419373	2.41742	0.0156308	0.0423213	cest-10
WBGene00000047	40.0539	1.01379	0.299635	3.38343	0.000715864	0.00305612	acr-8
WBGene00000474	63876.5	1.01357	0.123754	8.19014	2.60916e-16	1.07135e-14	cey-3
WBGene00020026	8084.43	1.01206	0.131312	7.70727	1.28535e-14	4.26248e-13	R12C12.6
WBGene00009882	9038.78	1.012	0.130096	7.7789	7.31553e-15	2.49338e-13	vha-17
WBGene00004298	7616.38	1.01187	0.151435	6.68186	2.35933e-11	4.86778e-10	rad-54.L
WBGene00206470	19.3512	1.0117	0.384671	2.63004	0.00853756	0.0254625	F13E9.20
WBGene00022856	19346.5	1.0114	0.220311	4.59079	4.41574e-06	3.44587e-05	cth-2
WBGene00011575	64.2901	1.0113	0.258649	3.90993	9.23239e-05	0.000512859	madf-4
WBGene00017640	1409.19	1.01037	0.186319	5.42277	5.86839e-08	6.91575e-07	F20D6.11
WBGene00016983	240.983	1.01013	0.184965	5.46122	4.72877e-08	5.66556e-07	C56G2.15
WBGene00185086	3259.76	1.01011	0.120429	8.38762	4.96094e-17	2.17921e-15	F59A3.12
WBGene00017015	347.635	1.00988	0.200504	5.0367	4.73635e-07	4.58235e-06	D1014.2
WBGene00044262	36.7116	1.00908	0.329158	3.06563	0.00217213	0.00792661	Y95D11A.2
WBGene00010922	1134.93	1.00894	0.148256	6.80536	1.00797e-11	2.21085e-10	M142.5
WBGene00000620	26.3729	1.00818	0.425465	2.3696	0.0178074	0.0470541	col-43
WBGene00000036	554.245	1.00755	0.247077	4.07786	4.54522e-05	0.000272831	ace-2
WBGene00017473	43.8453	1.00739	0.269333	3.74031	0.000183794	0.000935519	F14H12.6
WBGene00010520	28.2477	1.00712	0.32664	3.08328	0.00204731	0.00752775	cpx-2
WBGene00004150	35.6934	1.00516	0.373902	2.68831	0.00718149	0.0220195	pqn-67
WBGene00000249	4291.89	1.00476	0.158134	6.35386	2.0998e-10	3.66832e-09	bir-1
WBGene00044001	1464.66	1.00456	0.173368	5.79439	6.85681e-09	9.43445e-08	C09G4.4
WBGene00021092	39.2803	1.00456	0.364928	2.75278	0.00590924	0.0186674	fbxb-34
WBGene00021711	39.4777	1.00448	0.251401	3.99553	6.45493e-05	0.000371533	wago-11
WBGene00012946	19.9458	1.00408	0.381166	2.63424	0.0084326	0.0252045	Y47H9B.2
WBGene00009629	278.974	1.00335	0.234818	4.27287	1.92977e-05	0.000128358	sprr-2
WBGene00012981	230.312	1.00125	0.239907	4.17352	2.99928e-05	0.0001901	Y48B6A.10
WBGene00045271	106.727	1.00084	0.307206	3.25788	0.00112246	0.00451194	F07G6.10

## Sheet: whole-worm Higher in young
Whole-worm higher in young Genes
WBID	W Base mean	W log2(FC)	StdErr	Wald-Stats	P-value	W P-adj	Public Name
WBGene00017501	1231.52	5.6913	0.606336	9.38638	6.21e-21	4.09919e-19	pud-3
WBGene00000708	42.7846	5.67264	0.501393	11.3138	1.12166e-29	1.60252e-27	col-135
WBGene00001692	901.248	5.42379	0.245074	22.1312	1.58148e-108	3.2988e-104	grd-3
WBGene00000668	614.553	5.11503	0.373089	13.7099	8.85335e-43	3.55139e-40	col-93
WBGene00044174	284.292	4.81189	0.514018	9.36133	7.87377e-21	5.13246e-19	fipr-5
WBGene00017498	206.74	4.67361	0.682854	6.84423	7.68886e-12	1.71531e-10	pud-4
WBGene00021236	13.2733	4.66771	0.656699	7.10784	1.17872e-12	2.94807e-11	pud-1.2
WBGene00000609	24578.2	4.57336	0.476479	9.59824	8.13214e-22	5.78936e-20	col-20
WBGene00012123	100.889	4.5514	0.447781	10.1643	2.86042e-24	2.49647e-22	T28D6.3
WBGene00001694	281.666	4.10223	0.322937	12.7029	5.69874e-37	1.44963e-34	grd-5
WBGene00006636	141.116	4.00367	0.375339	10.6668	1.45499e-26	1.64944e-24	tsp-10
WBGene00006925	92419.2	3.98654	0.367079	10.8602	1.78431e-27	2.10276e-25	vit-1
WBGene00005552	779.469	3.84885	0.2703	14.2392	5.23447e-46	2.5392e-43	sri-40
WBGene00006927	114346	3.83713	0.532592	7.20463	5.82031e-13	1.5329e-11	vit-3
WBGene00019420	102.45	3.78811	0.269808	14.04	8.86521e-45	3.93446e-42	fbxb-46
WBGene00046224	4.47421	3.7695	0.765698	4.92296	8.52466e-07	7.82879e-06	21ur-4164
WBGene00000667	60.0667	3.73016	0.735095	5.0744	3.88724e-07	3.84649e-06	col-92
WBGene00003762	219.299	3.56198	0.317513	11.2184	3.31299e-29	4.57654e-27	nlp-24
WBGene00008583	91.222	3.54578	0.336837	10.5267	6.50646e-26	6.78591e-24	ugt-65
WBGene00000752	2261.33	3.5199	0.372244	9.4559	3.20244e-21	2.16761e-19	col-179
WBGene00020237	251.975	3.49396	0.546786	6.39	1.65886e-10	2.93986e-09	phat-4
WBGene00013007	277.264	3.47529	0.344392	10.0911	6.04987e-24	5.08848e-22	Y48E1B.8
WBGene00021742	923.718	3.40186	0.262345	12.9671	1.87891e-38	5.29624e-36
WBGene00002055	281.255	3.40031	0.393851	8.6335	5.95022e-18	2.85981e-16	ifc-1
WBGene00000719	17.192	3.3985	0.672916	5.05041	4.40868e-07	4.29321e-06	col-146
WBGene00016943	11196.1	3.39278	0.53634	6.32579	2.51939e-10	4.37204e-09	acdh-1
WBGene00000669	25.0435	3.38326	0.488692	6.9231	4.41859e-12	1.02522e-10	col-94
WBGene00045399	160.014	3.34331	0.322276	10.3741	3.2531e-25	3.17086e-23	Y47G6A.33
WBGene00174936	3.35758	3.3194	0.785027	4.22839	2.3537e-05	0.000153713	21ur-8714
WBGene00017090	27.7935	3.30171	0.420271	7.85615	3.96109e-15	1.41723e-13	E01A2.8
WBGene00043980	160.115	3.27846	0.271515	12.0747	1.43677e-33	2.72452e-31	F11D5.7
WBGene00000720	38.762	3.27644	0.488734	6.70392	2.02899e-11	4.23652e-10	col-147
WBGene00018406	14.2244	3.27328	0.515874	6.34511	2.22273e-10	3.87334e-09	F44A2.7
WBGene00017490	5.73295	3.23788	0.687355	4.71064	2.46939e-06	2.04645e-05	pud-2.1
WBGene00044175	29.2681	3.23087	0.487477	6.62774	3.40867e-11	6.84986e-10	fipr-9
WBGene00000703	243.085	3.193	0.560435	5.69736	1.2168e-08	1.60845e-07	col-129
WBGene00009748	13.5645	3.18984	0.607295	5.25254	1.50014e-07	1.61546e-06	F46A8.5
WBGene00017500	4.94544	3.18896	0.778143	4.09816	4.16444e-05	0.000252959	pud-2.2
WBGene00005002	1099.64	3.18873	0.370051	8.61701	6.87257e-18	3.26549e-16	spp-17
WBGene00019412	140.333	3.16527	0.230982	13.7035	9.66887e-43	3.80534e-40	fbxb-49
WBGene00012608	5075.97	3.15696	0.170144	18.5546	7.48456e-77	1.95151e-73	hphd-1
WBGene00000597	7124.05	3.14654	0.470814	6.68319	2.338e-11	4.83334e-10	col-8
WBGene00017499	3.74117	3.14236	0.766856	4.09771	4.17257e-05	0.000253305	pud-1.1
WBGene00004989	2782.83	3.14164	0.57837	5.43189	5.57613e-08	6.61242e-07	spp-4
WBGene00194821	42.0627	3.09068	0.379322	8.14791	3.70273e-16	1.49681e-14	dmsr-16
WBGene00004020	1372.73	3.073	0.251828	12.2028	3.0035e-34	6.08253e-32	pho-1
WBGene00016644	353.907	3.04932	0.262655	11.6096	3.68462e-31	6.00449e-29	abhd-3.2
WBGene00219760	4.68816	3.03259	0.709077	4.27681	1.89589e-05	0.000126346	anr-19
WBGene00000677	1201.61	3.0184	0.36879	8.18461	2.73195e-16	1.11956e-14	col-103
WBGene00000698	2772.57	3.01432	0.622445	4.84272	1.28075e-06	1.12722e-05	col-124
WBGene00219731	4.73167	3.01362	0.712845	4.2276	2.36198e-05	0.000154109
WBGene00009297	102.154	3.01045	0.255068	11.8026	3.78646e-32	6.58182e-30	sdz-16
WBGene00001964	13.6306	3.00031	0.509185	5.89237	3.80692e-09	5.4464e-08	hlh-25
WBGene00011000	877.972	2.989	0.330163	9.05309	1.38977e-19	7.899e-18	R03G8.6
WBGene00000733	5786.26	2.98895	0.559705	5.34024	9.28257e-08	1.05003e-06	col-160
WBGene00008354	116.748	2.97712	0.279845	10.6385	1.97378e-26	2.15555e-24	gcsh-1
WBGene00016136	15.0092	2.97669	0.604312	4.92575	8.40372e-07	7.72557e-06	C26B9.7
WBGene00000723	256.222	2.96635	0.333075	8.90596	5.29266e-19	2.80915e-17	col-150
WBGene00011432	460.029	2.96134	0.193756	15.2839	9.79333e-53	7.0441e-50	sdz-30
WBGene00000673	1381.62	2.95157	0.484712	6.08932	1.13395e-09	1.76346e-08	col-98
WBGene00011961	7.43288	2.93002	0.624352	4.6929	2.69356e-06	2.21114e-05	T23G4.5
WBGene00021731	64.4606	2.91641	0.514348	5.6701	1.42711e-08	1.86408e-07	Y49G5A.1
WBGene00016361	48.0687	2.90911	0.515989	5.63793	1.72105e-08	2.22287e-07	drd-10
WBGene00017962	235.713	2.90529	0.267064	10.8786	1.45723e-27	1.74692e-25	fbxa-72
WBGene00020258	180.135	2.88122	0.363423	7.92799	2.22712e-15	8.19322e-14	T05E7.1
WBGene00119204	13.3101	2.88066	0.47495	6.06519	1.318e-09	2.03194e-08	ZC116.5
WBGene00019563	100.831	2.88011	0.315313	9.13413	6.59319e-20	3.84154e-18	K09C6.9
WBGene00023012	7.99099	2.86901	0.576867	4.97343	6.5777e-07	6.18874e-06	F22H10.t1
WBGene00018340	859.632	2.85466	0.284891	10.0202	1.24238e-23	1.0123e-21	anmt-2
WBGene00008560	398.916	2.84917	0.383923	7.4212	1.16063e-13	3.40501e-12	pho-13
WBGene00001966	32.6166	2.83746	0.566316	5.01038	5.43232e-07	5.19545e-06	hlh-27
WBGene00000675	75145	2.81613	0.500057	5.63162	1.78522e-08	2.30006e-07	col-101
WBGene00006764	8797.78	2.7968	0.455921	6.1344	8.54788e-10	1.35281e-08	unc-27
WBGene00006928	51052	2.79631	0.518441	5.39369	6.9025e-08	8.0122e-07	vit-4
WBGene00000656	11257.8	2.77708	0.614683	4.51791	6.24518e-06	4.69229e-05	col-80
WBGene00019066	5.12511	2.76281	0.67337	4.10296	4.07893e-05	0.000248416	sdz-23
WBGene00022245	23316	2.76169	0.478855	5.76727	8.05657e-09	1.0991e-07	acp-6
WBGene00010706	29.3351	2.75626	0.383753	7.18238	6.85099e-13	1.78171e-11	cyp-14A2
WBGene00077783	29.2337	2.73733	0.470351	5.81976	5.89335e-09	8.1735e-08	D1054.18
WBGene00000256	46.296	2.73333	0.442639	6.17508	6.61317e-10	1.06933e-08	bli-6
WBGene00006897	75.838	2.72917	0.273018	9.99632	1.58173e-23	1.28379e-21	ver-4
WBGene00009982	421.168	2.72898	0.32159	8.48589	2.14073e-17	9.81397e-16	F53F1.4
WBGene00018138	5183.1	2.72812	0.645675	4.22522	2.38707e-05	0.000155454	folt-2
WBGene00000608	7865.44	2.71719	0.384137	7.07349	1.51088e-12	3.73407e-11	col-19
WBGene00009787	434.583	2.71104	0.504635	5.37228	7.77468e-08	8.91545e-07	F46F2.3
WBGene00007283	413.289	2.70832	0.193636	13.9866	1.88069e-44	8.02841e-42	clec-222
WBGene00019619	1538.96	2.70429	0.498121	5.42898	5.66759e-08	6.70563e-07	asp-14
WBGene00044488	491.308	2.70418	0.406036	6.65995	2.73918e-11	5.59065e-10	Y54G2A.45
WBGene00019368	1859.88	2.70335	0.353845	7.63992	2.17362e-14	6.94328e-13	txt-4
WBGene00019495	217.668	2.6999	0.340321	7.93339	2.13238e-15	7.85852e-14	sdz-24
WBGene00021743	354.647	2.69696	0.516518	5.22143	1.77548e-07	1.88856e-06	Y50D4B.4
WBGene00044697	64.0515	2.69087	0.389451	6.90939	4.86758e-12	1.12067e-10	poml-4
WBGene00045455	8.50358	2.6808	0.640628	4.18464	2.85621e-05	0.000181917	F26G1.11
WBGene00000657	61.3702	2.66974	0.639604	4.17404	2.99242e-05	0.000189723	col-81
WBGene00017022	102.476	2.66702	0.290369	9.18493	4.11787e-20	2.41277e-18	D1022.3
WBGene00195751	4.00186	2.66067	0.694953	3.82857	0.000128891	0.00068937	C12C8.5
WBGene00044107	217.467	2.65632	0.30072	8.83319	1.0173e-18	5.29176e-17	F58G6.9
WBGene00010698	15.2662	2.65331	0.474104	5.59646	2.18773e-08	2.78255e-07	K08H10.6
WBGene00000988	1947.52	2.64378	0.214697	12.314	7.61395e-35	1.65437e-32	dhs-25
WBGene00018433	28.5191	2.63763	0.405151	6.51024	7.50285e-11	1.41475e-09	ceh-82
WBGene00044535	512.218	2.63036	0.177734	14.7994	1.47693e-49	9.06099e-47	K11D12.13
WBGene00044807	18.6189	2.61928	0.468883	5.58622	2.32069e-08	2.93556e-07	T19H5.6
WBGene00013489	614.115	2.6061	0.401888	6.48464	8.89464e-11	1.65212e-09	col-42
WBGene00013508	1008.1	2.60576	0.221954	11.7401	7.93667e-32	1.36746e-29	Y71A12B.11
WBGene00018380	6.30033	2.60092	0.628213	4.14019	3.47024e-05	0.000215691	decr-1.1
WBGene00001693	30.2534	2.59364	0.47965	5.40735	6.39629e-08	7.47452e-07	grd-4
WBGene00011670	68.1689	2.59276	0.336481	7.7055	1.30331e-14	4.30837e-13	fbxa-84
WBGene00011803	901.611	2.58333	0.389954	6.6247	3.47943e-11	6.9786e-10	T16G12.1
WBGene00007282	994.387	2.58243	0.196226	13.1605	1.48141e-39	4.82825e-37	clec-223
WBGene00219800	20.1724	2.57848	0.452016	5.7044	1.16753e-08	1.55316e-07	C05D9.12
WBGene00018250	124.611	2.57549	0.445969	5.77505	7.69281e-09	1.05153e-07	F40H3.2
WBGene00018278	32.421	2.57505	0.331267	7.77333	7.6447e-15	2.59507e-13	F41C6.4
WBGene00006587	1500.81	2.56393	0.553854	4.62926	3.66979e-06	2.92168e-05	tnt-2
WBGene00000734	16.3486	2.55538	0.636306	4.01596	5.92035e-05	0.00034447	col-161
WBGene00000715	1140.93	2.55236	0.485695	5.25507	1.47971e-07	1.59758e-06	col-142
WBGene00021032	35.4444	2.55214	0.353856	7.21238	5.49835e-13	1.45546e-11	clec-118
WBGene00007509	62.7945	2.53303	0.405981	6.23929	4.39567e-10	7.35279e-09	C10C5.5
WBGene00019846	49.6254	2.53244	0.363246	6.97169	3.13165e-12	7.34793e-11	gpx-7
WBGene00077719	3.04087	2.53202	0.801988	3.15718	0.00159303	0.0060859	mir-1828
WBGene00017337	16.1356	2.53151	0.653747	3.87232	0.000107806	0.000588057
WBGene00000722	130.632	2.52605	0.650385	3.88393	0.000102783	0.00056375	col-149
WBGene00012615	7195.77	2.52306	0.226997	11.1149	1.06124e-28	1.40997e-26	dct-16
WBGene00003959	148.121	2.51916	0.37919	6.64352	3.06269e-11	6.20238e-10	pcp-4
WBGene00017485	24.7614	2.50933	0.554863	4.52243	6.11333e-06	4.60187e-05	F15E6.4
WBGene00003704	539.636	2.50714	0.219603	11.4167	3.45057e-30	5.10465e-28	nhr-114
WBGene00197457	2.37864	2.50588	0.793551	3.15781	0.0015896	0.00607503	T10B11.10
WBGene00020550	44.5354	2.50523	0.310518	8.06789	7.15231e-16	2.82023e-14	T17H7.1
WBGene00000732	555.912	2.49608	0.587281	4.25024	2.13544e-05	0.00014087	col-159
WBGene00017246	279.116	2.49079	0.524362	4.75014	2.03277e-06	1.71388e-05	F08D12.2
WBGene00000653	16.9484	2.49005	0.569503	4.37232	1.22935e-05	8.63475e-05	col-77
WBGene00016882	3.10141	2.48662	0.72779	3.41668	0.000633906	0.00275013	C52E2.3
WBGene00077535	9.81731	2.48033	0.587822	4.21953	2.44817e-05	0.000158542	F15H9.7
WBGene00010098	59.0588	2.46496	0.336256	7.33061	2.29113e-13	6.42348e-12	F55C5.10
WBGene00044047	75.7201	2.45614	0.38967	6.30311	2.91727e-10	4.99601e-09	Y57A10C.11
WBGene00001776	232.828	2.45102	0.314062	7.80426	5.98525e-15	2.08261e-13	gst-28
WBGene00008707	677.567	2.44619	0.388004	6.30455	2.89038e-10	4.96217e-09	F11E6.3
WBGene00004394	8.76331	2.44465	0.7043	3.47103	0.000518461	0.00231378	rol-1
WBGene00021627	7.47513	2.44034	0.676086	3.60952	0.000306766	0.00146931	Y47D7A.15
WBGene00006408	3249.89	2.43232	0.528478	4.60249	4.1746e-06	3.27418e-05	tag-18
WBGene00003369	10897.9	2.42269	0.356621	6.79347	1.09464e-11	2.3884e-10	mlc-1
WBGene00021141	4.789	2.42201	0.729572	3.31977	0.000900924	0.00372251	clec-134
WBGene00001775	813.294	2.42068	0.209395	11.5603	6.54438e-31	1.05821e-28	gst-27
WBGene00000728	118.444	2.41921	0.346056	6.99082	2.73281e-12	6.48505e-11	col-155
WBGene00004102	27.1686	2.41825	0.476834	5.07147	3.94758e-07	3.90249e-06	pqn-10
WBGene00015111	112.05	2.40766	0.268302	8.97371	2.86702e-19	1.56553e-17	B0281.4
WBGene00044485	22.8851	2.40664	0.390991	6.15523	7.49671e-10	1.20288e-08	Y54G2A.41
WBGene00013583	45.3079	2.3923	0.282008	8.48311	2.1926e-17	1.00297e-15	ceh-51
WBGene00022072	300.727	2.38647	0.382144	6.24494	4.23964e-10	7.10319e-09	cpg-9
WBGene00010058	26.9812	2.38259	0.512815	4.6461	3.38275e-06	2.70971e-05	F54E4.2
WBGene00003860	129.689	2.38255	0.382453	6.22964	4.67502e-10	7.75786e-09	oig-2
WBGene00015860	78.5152	2.37706	0.376768	6.30909	2.80688e-10	4.83075e-09	C16D9.5
WBGene00020690	128.061	2.36917	0.380342	6.22907	4.69224e-10	7.78024e-09	T22E5.1
WBGene00016798	14.9686	2.36453	0.506534	4.66806	3.04055e-06	2.46494e-05	ets-8
WBGene00010204	16019.6	2.35878	0.336024	7.01968	2.22371e-12	5.33766e-11	cpr-9
WBGene00014050	1.67503	2.35663	0.808925	2.91329	0.00357638	0.0121518	ZK666.12
WBGene00000712	105.676	2.35616	0.438379	5.37469	7.67128e-08	8.80172e-07	col-139
WBGene00000541	178.899	2.35437	0.317643	7.412	1.24407e-13	3.63446e-12	cln-3.3
WBGene00021335	47.1575	2.35374	0.361554	6.51007	7.51142e-11	1.41475e-09	spp-23
WBGene00003939	62.1769	2.35007	0.365057	6.43754	1.21426e-10	2.19864e-09	pax-3
WBGene00000457	62.5296	2.34766	0.396155	5.92611	3.10198e-09	4.51846e-08	ceh-36
WBGene00000751	7315.66	2.34753	0.52502	4.47131	7.77415e-06	5.70788e-05	col-178
WBGene00044719	14.1386	2.33881	0.520209	4.49589	6.9278e-06	5.1426e-05	clec-172
WBGene00008566	47.8634	2.33451	0.469976	4.96729	6.78936e-07	6.3735e-06	acox-1.3
WBGene00049728	3.9663	2.33391	0.751674	3.10495	0.00190313	0.00707825	21ur-1955
WBGene00017105	426.185	2.32342	0.401045	5.7934	6.89744e-09	9.48409e-08	E02H9.7
WBGene00219287	7.2003	2.31722	0.599159	3.86746	0.000109973	0.000598936	F36D1.23
WBGene00014826	4439.37	2.31329	0.519898	4.4495	8.60718e-06	6.2513e-05	R13H4.2
WBGene00044702	714.467	2.31213	0.14129	16.3644	3.43323e-60	4.21258e-57	F46C3.4
WBGene00021624	2.264	2.30843	0.810161	2.84935	0.00438089	0.0144613	Y47D7A.12
WBGene00009237	3101.98	2.30452	0.462077	4.9873	6.12279e-07	5.81052e-06	F28H7.3
WBGene00003877	1782.45	2.3033	0.307685	7.4859	7.1058e-14	2.14191e-12	pept-1
WBGene00019473	286.498	2.30195	0.424045	5.42856	5.68105e-08	6.71394e-07	cyp-35A5
WBGene00023452	15.5557	2.29072	0.487467	4.69923	2.61138e-06	2.15045e-05	mir-353
WBGene00022927	2.09845	2.28733	0.802848	2.84902	0.00438536	0.0144715	C16B8.t1
WBGene00019654	24.5347	2.28665	0.367276	6.22598	4.78548e-10	7.91597e-09	cest-28
WBGene00013647	1585.5	2.28482	0.221141	10.3319	5.05235e-25	4.83426e-23	Y105C5B.5
WBGene00011753	1192.26	2.28287	0.539971	4.22778	2.36013e-05	0.000154036	T13F3.6
WBGene00007220	71.2099	2.28054	0.388306	5.87304	4.27869e-09	6.08794e-08	C01B9.1
WBGene00005628	4.97564	2.27917	0.690331	3.30156	0.000961477	0.00394017	srj-49
WBGene00006585	345.828	2.27627	0.254836	8.93229	4.17283e-19	2.22611e-17	tni-3
WBGene00001774	550.234	2.27531	0.316979	7.1781	7.06857e-13	1.83159e-11	gst-26
WBGene00018225	34.0347	2.26751	0.517279	4.38354	1.16769e-05	8.24256e-05	nep-14
WBGene00000717	26.0472	2.26743	0.550599	4.11811	3.81995e-05	0.000234837	col-144
WBGene00000693	49978.3	2.26074	0.373312	6.05588	1.39649e-09	2.14502e-08	col-119
WBGene00017251	149.013	2.2592	0.25085	9.00619	2.13334e-19	1.18035e-17	fbxb-105
WBGene00019727	3381.01	2.25753	0.383452	5.88739	3.92337e-09	5.60148e-08	zig-12
WBGene00010240	86.7215	2.25153	0.331512	6.79169	1.10827e-11	2.41057e-10	gadr-1
WBGene00011487	1478.54	2.24765	0.55486	4.05085	5.10327e-05	0.000302842	T05E12.6
WBGene00044941	36.9776	2.24301	0.429266	5.22522	1.73944e-07	1.85496e-06	F54E7.10
WBGene00017334	10.4001	2.23658	0.585359	3.82087	0.00013298	0.000708151	F10D2.8
WBGene00018387	13.4346	2.23369	0.451348	4.94893	7.46238e-07	6.93353e-06	F43C11.10
WBGene00169956	3.70665	2.20658	0.727969	3.03115	0.00243622	0.00873448	21ur-10530
WBGene00219647	8.91566	2.20438	0.564432	3.90549	9.4036e-05	0.000521536	anr-27
WBGene00017201	647.354	2.20349	0.32881	6.70139	2.06448e-11	4.302e-10	grsp-4
WBGene00000666	9.63239	2.19651	0.755597	2.90699	0.00364924	0.0123591	col-91
WBGene00000757	10399.1	2.19274	0.321352	6.82349	8.88553e-12	1.96964e-10	col-184
WBGene00007947	760.693	2.19035	0.289325	7.57057	3.71604e-14	1.15346e-12	C35A5.3
WBGene00000251	3.26327	2.18865	0.75211	2.91002	0.00361411	0.012262	bli-1
WBGene00005444	43.2609	2.18862	0.411815	5.31457	1.0691e-07	1.18872e-06	srh-237
WBGene00009597	8.91914	2.18596	0.546644	3.99888	6.36426e-05	0.000367124	F40G12.2
WBGene00007521	327.736	2.18123	0.589852	3.69793	0.000217362	0.00108624	C11E4.7
WBGene00020732	2598.88	2.1775	0.460108	4.73258	2.21679e-06	1.85703e-05	T23E7.2
WBGene00020808	5483.42	2.17249	0.49795	4.36286	1.28371e-05	8.98857e-05	clik-1
WBGene00011982	6.43899	2.17014	0.63032	3.44291	0.000575484	0.00253624	T24C2.3
WBGene00015894	172.384	2.16228	0.451966	4.78417	1.71697e-06	1.47202e-05	acdh-2
WBGene00219342	4.57263	2.15972	0.647983	3.33298	0.000859201	0.00358226	Y57G11C.1143
WBGene00000716	32394.6	2.15523	0.483193	4.4604	8.18078e-06	5.97489e-05	col-143
WBGene00000696	16662.9	2.14985	0.330923	6.49653	8.21916e-11	1.53761e-09	col-122
WBGene00010274	96.1668	2.14548	0.59966	3.57783	0.000346454	0.00163389	F58G6.3
WBGene00194663	62.2165	2.14225	0.286529	7.47655	7.63018e-14	2.29334e-12	F38B2.6
WBGene00002259	173.064	2.14018	0.22971	9.31689	1.19795e-20	7.66504e-19	lbp-7
WBGene00003934	18794	2.14013	0.354482	6.03734	1.56676e-09	2.38897e-08	pat-10
WBGene00195170	12.65	2.13774	0.485166	4.40621	1.05197e-05	7.51218e-05
WBGene00016431	291.038	2.13339	0.366546	5.82026	5.87566e-09	8.15438e-08	C35A11.4
WBGene00019540	471.738	2.12852	0.57812	3.6818	0.000231596	0.00114747	K08D12.6
WBGene00013169	72.4107	2.12681	0.332476	6.3969	1.58567e-10	2.81973e-09	Y53F4B.23
WBGene00008016	63.1287	2.12584	0.306151	6.94376	3.81788e-12	8.89801e-11	C38D9.8
WBGene00015711	30.2586	2.12066	0.380525	5.57298	2.50413e-08	3.13904e-07	C12D5.10
WBGene00018811	13441.1	2.12043	0.13646	15.5389	1.89233e-54	1.57888e-51	pmt-2
WBGene00009097	723.14	2.11769	0.476404	4.44516	8.78261e-06	6.3632e-05	fipr-2
WBGene00006598	8.97899	2.11608	0.58357	3.6261	0.000287729	0.00139219	tor-2
WBGene00016266	975.643	2.11386	0.482612	4.38004	1.18656e-05	8.36622e-05	idhg-2
WBGene00017969	1132.99	2.11167	0.397112	5.31758	1.05157e-07	1.17048e-06	ctsa-3.1
WBGene00000602	2.91591	2.10771	0.731237	2.88239	0.00394676	0.0132324	col-13
WBGene00013935	11.4529	2.10587	0.504063	4.1778	2.94348e-05	0.000186785	ZK218.1
WBGene00011394	117.584	2.10366	0.349128	6.02548	1.68604e-09	2.54664e-08	T03D8.7
WBGene00009096	199.526	2.10339	0.671411	3.13279	0.00173152	0.00653479	fipr-1
WBGene00009902	1058.49	2.09778	0.251737	8.3332	7.86857e-17	3.39112e-15	drd-1
WBGene00012680	42.4913	2.09432	0.439202	4.76846	1.85639e-06	1.58215e-05	Y39B6A.21
WBGene00014207	1649.95	2.09347	0.326707	6.40779	1.47643e-10	2.62996e-09	ZK1058.9
WBGene00008634	70.247	2.09195	0.617413	3.38824	0.000703422	0.00300783	F10A3.4
WBGene00009531	821.041	2.08929	0.278269	7.50816	5.99662e-14	1.82072e-12	F38B2.4
WBGene00012518	4.96109	2.08628	0.662115	3.15094	0.00162747	0.00619818	comt-2
WBGene00195009	1.6758	2.08626	0.808854	2.57928	0.00990061	0.0288754	F17E9.16
WBGene00004062	1504.31	2.08248	0.282516	7.37117	1.69143e-13	4.82646e-12	pmp-5
WBGene00016294	86.2164	2.06354	0.313043	6.59188	4.34298e-11	8.54625e-10	C31H2.4
WBGene00002258	4936.93	2.06147	0.187611	10.988	4.36362e-28	5.55004e-26	lbp-6
WBGene00001399	242.385	2.05518	0.263423	7.80181	6.10236e-15	2.10744e-13	fat-7
WBGene00194771	12.2492	2.05464	0.499324	4.11485	3.87432e-05	0.00023769	F32F2.3
WBGene00021438	19.3149	2.05297	0.47015	4.36664	1.26172e-05	8.84647e-05	Y39A3B.3
WBGene00044451	3.24952	2.04854	0.773805	2.64736	0.00811227	0.0244	fipr-19
WBGene00006902	925.746	2.04467	0.210922	9.69397	3.19845e-22	2.36583e-20	vet-6
WBGene00007543	2.15465	2.04338	0.794724	2.57118	0.0101352	0.0294278	fipr-7
WBGene00010705	71.0076	2.03977	0.457638	4.45716	8.30511e-06	6.05298e-05	cyp-14A1
WBGene00001434	31.4505	2.03858	0.352755	5.77902	7.51351e-09	1.02965e-07	fkh-2
WBGene00017658	84.3082	2.03658	0.301845	6.74709	1.50841e-11	3.2106e-10	F21C10.9
WBGene00017691	5200.8	2.03654	0.278107	7.32286	2.42741e-13	6.78731e-12	ilys-5
WBGene00194925	134.048	2.03159	0.551098	3.68644	0.000227409	0.00112887	K08D8.11
WBGene00013853	24.5318	2.02432	0.362669	5.58171	2.3816e-08	3.00349e-07	ZC116.1
WBGene00008895	5.60457	2.023	0.587132	3.44557	0.000569867	0.0025168
WBGene00002978	21107.9	2.02262	0.294189	6.87525	6.18807e-12	1.40607e-10	lev-11
WBGene00009830	61.0836	2.02226	0.377845	5.3521	8.69397e-08	9.88809e-07	cutl-18
WBGene00000680	22774.4	2.02177	0.332207	6.08586	1.1587e-09	1.79564e-08	col-106
WBGene00045239	74.3213	2.01696	0.368237	5.47733	4.31779e-08	5.22721e-07	Y49E10.29
WBGene00000539	153.72	2.01617	0.324402	6.21502	5.13168e-10	8.42849e-09	cln-3.1
WBGene00008755	89.2049	2.01525	0.329486	6.11635	9.5745e-10	1.50728e-08	sdz-13
WBGene00005454	4.40827	2.01363	0.744236	2.70564	0.00681737	0.0210661	srh-248
WBGene00021249	59.2505	2.0124	0.274903	7.32041	2.47222e-13	6.89413e-12	Y22D7AL.11
WBGene00017131	153.405	2.01161	0.324299	6.20294	5.54174e-10	9.05092e-09	E04F6.15
WBGene00008042	286.839	2.01108	0.310036	6.4866	8.77947e-11	1.63364e-09	C40H1.7
WBGene00077701	747.976	2.00387	0.277894	7.21092	5.55768e-13	1.4693e-11	poml-3
WBGene00020587	133.525	2.00175	0.320094	6.25363	4.01021e-10	6.75134e-09	ugt-9
WBGene00017730	427.024	2.00053	0.40084	4.99083	6.01202e-07	5.7158e-06	F22H10.6
WBGene00017601	215.506	1.99661	0.283507	7.04251	1.88802e-12	4.59e-11	ets-7
WBGene00010180	5.21333	1.99553	0.684831	2.91391	0.00356936	0.0121319	nhr-192
WBGene00001699	19.6623	1.9951	0.432961	4.60803	4.06497e-06	3.19967e-05	grd-10
WBGene00014418	1.86015	1.99326	0.789287	2.52539	0.0115568	0.0329593	K02B12.t1
WBGene00010277	329.575	1.98638	0.523068	3.79755	0.000146133	0.000767417	F58G6.7
WBGene00005617	12.1456	1.98391	0.598769	3.31331	0.000921987	0.00379698	srj-32
WBGene00044931	2.35431	1.9839	0.779743	2.54429	0.0109499	0.0314476	Y37E3.21
WBGene00044978	32.3504	1.97748	0.3958	4.99616	5.84842e-07	5.57551e-06	F58D2.3
WBGene00005308	9.64507	1.97666	0.595523	3.31921	0.000902735	0.00372727	srh-87
WBGene00019732	298.93	1.97348	0.234924	8.40054	4.44435e-17	1.97244e-15	M02D8.6
WBGene00171255	34.6734	1.97237	0.370956	5.317	1.05494e-07	1.1736e-06	21ur-6778
WBGene00045316	17.8622	1.96683	0.544915	3.60943	0.000306872	0.00146948	C49F5.9
WBGene00008692	135.76	1.966	0.333124	5.90169	3.59799e-09	5.16521e-08	scav-4
WBGene00008205	7365.34	1.96214	0.294111	6.67143	2.53326e-11	5.1856e-10	sams-1
WBGene00016942	72.9697	1.96211	0.398463	4.92418	8.47138e-07	7.78434e-06	C55B7.3
WBGene00000283	1058.86	1.96108	0.295291	6.64119	3.1116e-11	6.28923e-10	cah-5
WBGene00020148	150.294	1.96016	0.379492	5.16523	2.40144e-07	2.47733e-06	T01D1.3
WBGene00000779	3345.15	1.95994	0.348683	5.62099	1.89869e-08	2.43722e-07	cpn-3
WBGene00012664	571.213	1.95891	0.396016	4.94655	7.55409e-07	7.00626e-06	Y39B6A.1
WBGene00010925	135.648	1.95775	0.389459	5.02683	4.98654e-07	4.80657e-06	mfsd-11
WBGene00020191	60.1683	1.95643	0.370764	5.27675	1.31496e-07	1.43756e-06	clec-53
WBGene00044944	6.79336	1.95614	0.737918	2.65089	0.0080281	0.0241887	R151.13
WBGene00000785	3864.29	1.95286	0.367737	5.31048	1.09335e-07	1.21439e-06	cpr-5
WBGene00011076	354.77	1.94884	0.266361	7.31656	2.54415e-13	7.07578e-12	scav-5
WBGene00011112	525.83	1.94577	0.59595	3.26499	0.00109466	0.00441144	R07E5.4
WBGene00009515	62.8241	1.9447	0.276898	7.02315	2.16913e-12	5.22317e-11	clec-170
WBGene00045458	39.8324	1.94301	0.376867	5.1557	2.52687e-07	2.59645e-06	F17B5.8
WBGene00013834	1.70557	1.9423	0.780473	2.48862	0.0128239	0.0358522	clec-261
WBGene00044932	16.9215	1.94026	0.502735	3.8594	0.000113664	0.000617263	Y37E3.22
WBGene00004817	260.916	1.93498	0.209278	9.24598	2.33092e-20	1.40929e-18	skr-11
WBGene00206384	1.50717	1.93405	0.805814	2.40011	0.01639	0.0440056	D1005.10
WBGene00004112	2249.19	1.93238	0.514446	3.75624	0.000172487	0.000883356	pqn-22
WBGene00005743	14.3394	1.93131	0.483361	3.99558	6.4537e-05	0.000371533	srv-32
WBGene00003371	19887.9	1.92896	0.376911	5.11782	3.09085e-07	3.11012e-06	mlc-3
WBGene00016337	226.014	1.92724	0.224713	8.57644	9.7857e-18	4.60767e-16	fbxb-38
WBGene00021717	13.5845	1.927	0.48224	3.99594	6.44378e-05	0.000371301	sdz-32
WBGene00235258	3.7648	1.9265	0.641348	3.00382	0.00266611	0.00945306	T05C7.5
WBGene00014941	554.462	1.92382	0.208687	9.21873	3.00641e-20	1.78663e-18	Y67H2A.9
WBGene00003957	1470.48	1.92279	0.578232	3.32529	0.000883254	0.0036657	pcp-2
WBGene00015465	57.2774	1.92065	0.451996	4.24927	2.14472e-05	0.000141436	C05C8.8
WBGene00019017	3438.56	1.91197	0.509609	3.75183	0.000175549	0.000897714	F57F4.4
WBGene00010595	922.307	1.91174	0.529506	3.61043	0.000305692	0.00146451	haao-1
WBGene00020516	1211.26	1.91156	0.243587	7.84755	4.24259e-15	1.5076e-13	T15B7.1
WBGene00197977	1.44677	1.91103	0.805836	2.37149	0.0177165	0.0468852	F47G3.7
WBGene00006672	1032.83	1.90999	0.526859	3.62524	0.000288693	0.00139547	twk-18
WBGene00009047	76.8323	1.90401	0.366071	5.20121	1.98e-07	2.08064e-06	F22B8.4
WBGene00009862	252.373	1.90186	0.192385	9.8857	4.80203e-23	3.79415e-21	fbxb-67
WBGene00014192	10.6482	1.90036	0.594384	3.19719	0.00138775	0.00542183	nhr-246
WBGene00007344	7.82863	1.89816	0.635673	2.98606	0.00282594	0.00994201	C05E7.2
WBGene00000599	31.8915	1.89736	0.544285	3.48597	0.00049036	0.00220916	col-10
WBGene00013947	978.673	1.89686	0.236693	8.01401	1.1103e-15	4.29679e-14	ZK228.4
WBGene00235365	3.98449	1.89038	0.680665	2.77725	0.00548203	0.0175061	F49F1.15
WBGene00007533	4043.02	1.8844	0.477458	3.94674	7.92224e-05	0.000446019	cbl-1
WBGene00219651	3.29923	1.88392	0.733443	2.5686	0.010211	0.0296027
WBGene00005571	32.0332	1.88048	0.475249	3.95683	7.59513e-05	0.000429807	sri-59
WBGene00235310	76.2454	1.87468	0.284094	6.5988	4.14513e-11	8.19557e-10	R02D1.2
WBGene00014262	1056.77	1.87093	0.493467	3.7914	0.000149801	0.000782863	ZK1321.4
WBGene00020545	3.32118	1.87047	0.771615	2.42409	0.0153467	0.0416873	adbp-2
WBGene00011906	32.858	1.87004	0.376456	4.9675	6.78207e-07	6.36952e-06	hsp-12.1
WBGene00000412	105.156	1.86824	0.278343	6.71199	1.91987e-11	4.03289e-10	cdr-1
WBGene00018628	3.1556	1.86675	0.774987	2.40875	0.016007	0.0431384	F49D11.4
WBGene00012007	370.872	1.86476	0.260838	7.1491	8.73469e-13	2.23829e-11	T25B9.1
WBGene00013477	311.715	1.86301	0.355855	5.23531	1.64712e-07	1.76735e-06	Y69E1A.5
WBGene00013986	4617.36	1.86285	0.315437	5.90561	3.51345e-09	5.06126e-08	ZK512.7
WBGene00005114	1.29888	1.86014	0.80657	2.30624	0.0210973	0.054106	srd-36
WBGene00015954	182.845	1.85428	0.397215	4.66821	3.0383e-06	2.46468e-05	C18B2.3
WBGene00009493	329.048	1.8456	0.285712	6.45967	1.04931e-10	1.92333e-09	hrg-4
WBGene00001786	111.627	1.84214	0.425764	4.32668	1.51375e-05	0.000103832	gst-38
WBGene00017598	68.6358	1.84151	0.280397	6.56749	5.11717e-11	9.87568e-10	F19F10.1
WBGene00012066	86.0472	1.84116	0.305478	6.02714	1.66886e-09	2.52531e-08	fbxb-116
WBGene00020256	464.099	1.83524	0.282135	6.50483	7.77797e-11	1.459e-09	T05C3.6
WBGene00011167	15.4277	1.83391	0.455592	4.02534	5.68936e-05	0.000332981	chil-23
WBGene00021160	1763.61	1.83371	0.505213	3.62959	0.000283875	0.00137578	gba-4
WBGene00004230	54.1222	1.8308	0.301873	6.06481	1.32107e-09	2.03516e-08	ptr-16
WBGene00016918	754.568	1.8286	0.361289	5.06132	4.16367e-07	4.0813e-06	test-1
WBGene00003470	22.7658	1.827	0.514982	3.54769	0.000388627	0.00180342	msp-152
WBGene00172243	1.67417	1.8266	0.81027	2.25431	0.0241767	0.0605549	21ur-11074
WBGene00009645	612.418	1.82434	0.567084	3.21705	0.00129517	0.00510313	F42G10.1
WBGene00022560	47.3648	1.82423	0.307695	5.9287	3.05348e-09	4.45714e-08	fbxb-16
WBGene00006554	15.925	1.82146	0.484817	3.75702	0.000171951	0.000880829	tbx-35
WBGene00003983	623.602	1.81947	0.203247	8.95202	3.49044e-19	1.88619e-17	pes-10
WBGene00043302	206.909	1.81791	0.201215	9.03465	1.64525e-19	9.22537e-18	F32D8.11
WBGene00000754	32219.7	1.81609	0.327127	5.55162	2.83033e-08	3.51416e-07	col-181
WBGene00007758	704.144	1.81397	0.263615	6.88114	5.93769e-12	1.35508e-10	C27A7.8
WBGene00008451	85.2005	1.81389	0.358363	5.06159	4.1577e-07	4.07736e-06	cest-3
WBGene00015340	5.48753	1.80976	0.682356	2.65222	0.00799643	0.0241206	C02E7.7
WBGene00017772	5097.13	1.80271	0.332972	5.41402	6.1627e-08	7.23804e-07	clec-1
WBGene00009679	430.07	1.79508	0.271948	6.60081	4.08917e-11	8.10027e-10	F44D12.2
WBGene00000008	28.7723	1.79386	0.506856	3.53919	0.000401359	0.00185507	aat-7
WBGene00012851	341.37	1.79044	0.227534	7.86889	3.57809e-15	1.2846e-13	Y44A6C.2
WBGene00185005	34.4049	1.7902	0.344285	5.19976	1.99542e-07	2.09579e-06	T03F6.10
WBGene00195019	13.9788	1.78997	0.579025	3.09135	0.00199252	0.0073548	Y59H11AR.8
WBGene00012330	336.246	1.78396	0.190201	9.37938	6.63631e-21	4.35304e-19	zip-3
WBGene00003370	1228.14	1.78263	0.293006	6.08395	1.17255e-09	1.81576e-08	mlc-2
WBGene00010106	194.239	1.77999	0.259567	6.85755	7.00516e-12	1.57627e-10	fbxb-61
WBGene00044922	63.079	1.7794	0.289759	6.14097	8.20175e-10	1.30198e-08	Y43C5A.7
WBGene00007769	33.3232	1.77556	0.40339	4.40161	1.07451e-05	7.65998e-05	C27C7.7
WBGene00047823	1.95076	1.77527	0.808092	2.19686	0.0280303	0.0682962	21ur-5134
WBGene00003541	19.7789	1.77509	0.396059	4.48187	7.39901e-06	5.46515e-05	nas-22
WBGene00006819	5175.38	1.76804	0.376826	4.69192	2.70655e-06	2.21831e-05	unc-87
WBGene00195189	51.6189	1.76408	0.269541	6.54474	5.95997e-11	1.13845e-09	ZC449.8
WBGene00044670	1.02726	1.76157	0.808534	2.17873	0.0293519	0.0707397	rac-3
WBGene00017594	114.383	1.76027	0.262634	6.70237	2.05069e-11	4.27753e-10	F19C7.4
WBGene00018407	385.159	1.75568	0.40222	4.36498	1.27135e-05	8.90802e-05	F44B9.2
WBGene00000172	204.201	1.75494	0.399576	4.392	1.12311e-05	7.95726e-05	aqp-4
WBGene00001000	2907.99	1.75155	0.33712	5.19562	2.04043e-07	2.13769e-06	dim-1
WBGene00015710	50.6296	1.74561	0.373649	4.6718	2.9857e-06	2.42613e-05	C12D5.9
WBGene00014244	1434.16	1.7455	0.227895	7.65921	1.87081e-14	6.07551e-13	ZK1307.1
WBGene00009818	924.744	1.74517	0.373846	4.66816	3.03906e-06	2.46468e-05	acbp-3
WBGene00000118	2392.93	1.74234	0.283374	6.14857	7.8187e-10	1.24401e-08	alh-12
WBGene00086555	475.132	1.73905	0.337585	5.15144	2.58498e-07	2.65355e-06	F49B2.7
WBGene00008212	10.6353	1.73884	0.556111	3.12679	0.00176724	0.00664675	C49F5.8
WBGene00172714	2.78875	1.73457	0.71783	2.41641	0.0156743	0.0424171	21ur-13201
WBGene00021128	625.203	1.73119	0.26536	6.52391	6.8497e-11	1.29771e-09	W10C8.5
WBGene00008333	109.609	1.7309	0.312242	5.54346	2.96551e-08	3.66673e-07	C55A6.4
WBGene00009384	352.305	1.72938	0.251348	6.8804	5.96829e-12	1.36058e-10	piit-1
WBGene00000713	16824.4	1.7293	0.582462	2.96895	0.0029882	0.0104308	col-140
WBGene00020809	10.6562	1.72712	0.481553	3.58657	0.000335052	0.0015891	T25G12.1
WBGene00001240	2633.95	1.72638	0.179656	9.60937	7.29932e-22	5.23219e-20	elo-2
WBGene00022096	112.759	1.72611	0.306153	5.63808	1.71958e-08	2.22234e-07	Y69A2AR.25
WBGene00009358	90.3061	1.72431	0.395713	4.35746	1.31579e-05	9.19464e-05	F33C8.4
WBGene00011879	52.5395	1.72428	0.324009	5.32172	1.02792e-07	1.14967e-06	pho-7
WBGene00077448	13.5323	1.7224	0.617316	2.79015	0.00526834	0.0169069	D1086.20
WBGene00007155	535.207	1.72062	0.297877	5.77629	7.63676e-09	1.04456e-07	B0379.1
WBGene00015587	202.033	1.7199	0.245455	7.00698	2.43515e-12	5.81177e-11	lido-2
WBGene00019078	1.73456	1.71809	0.793039	2.16646	0.0302762	0.0725147
WBGene00044638	201.689	1.71639	0.300652	5.70889	1.13714e-08	1.5166e-07	F23A7.8
WBGene00012445	3405.48	1.71432	0.500037	3.42839	0.000607173	0.00265292	Y16B4A.2
WBGene00000753	15.2742	1.71351	0.601062	2.85079	0.00436102	0.0144097	col-180
WBGene00011339	104.632	1.71332	0.360553	4.75192	2.01491e-06	1.7002e-05	T01G5.1
WBGene00010554	57.1427	1.71253	0.307672	5.56609	2.60514e-08	3.25393e-07	mlc-6
WBGene00020343	111.7	1.70745	0.21793	7.83485	4.69388e-15	1.65486e-13	acs-3
WBGene00021222	21.4047	1.70595	0.545462	3.12754	0.00176274	0.0066346	irld-53
WBGene00019437	7.6795	1.70549	0.517673	3.29453	0.000985849	0.00403133	K06A9.3
WBGene00022323	22.3125	1.70219	0.346829	4.90787	9.20727e-07	8.40501e-06	Y82E9BL.6
WBGene00219306	245.061	1.70133	0.165816	10.2603	1.06349e-24	9.81566e-23
WBGene00018978	1.43368	1.69993	0.809837	2.09911	0.0358076	0.0832676	ttr-58
WBGene00011923	367.595	1.69893	0.327291	5.1909	2.09281e-07	2.1868e-06	chhy-1
WBGene00077537	47.521	1.69882	0.368612	4.60869	4.05208e-06	3.19072e-05	Y47H10A.6
WBGene00008494	72.1088	1.69571	0.423691	4.00224	6.27456e-05	0.000362652	F01D5.3
WBGene00000646	2.75025	1.69546	0.798466	2.1234	0.0337207	0.079281	H17B01.2
WBGene00001247	131.066	1.69389	0.335511	5.0487	4.44828e-07	4.32572e-06	elo-9
WBGene00008719	29.722	1.69315	0.526052	3.21859	0.00128821	0.00508146	ttr-52
WBGene00045151	1.15993	1.6869	0.80997	2.08267	0.0372811	0.0860609	F17C11.14
WBGene00020688	238.848	1.68576	0.339899	4.95958	7.06449e-07	6.59616e-06	cest-6
WBGene00020394	59.4149	1.68446	0.315885	5.33251	9.68656e-08	1.09158e-06	T10B5.8
WBGene00019818	50.332	1.68415	0.236541	7.1199	1.08009e-12	2.73085e-11	R02C2.7
WBGene00000616	10.7913	1.68163	0.669894	2.51028	0.0120634	0.0341008	col-39
WBGene00017874	1369.52	1.67484	0.154554	10.8366	2.30867e-27	2.70542e-25	acdh-9
WBGene00012291	341.377	1.67379	0.325209	5.14682	2.64935e-07	2.71083e-06	W06A7.2
WBGene00003766	1418.49	1.67188	0.236496	7.0694	1.55603e-12	3.82299e-11	nlp-28
WBGene00166002	1.88843	1.67142	0.805128	2.07597	0.0378971	0.0872127	21ur-10600
WBGene00002199	228.174	1.67075	0.398314	4.19455	2.73416e-05	0.000175159	kin-15
WBGene00008793	170.388	1.67034	0.21844	7.64665	2.06288e-14	6.65064e-13	F14D7.6
WBGene00195164	6.50147	1.67001	0.627031	2.66336	0.00773649	0.0234476	K12B6.11
WBGene00010833	148.607	1.66845	0.299586	5.56918	2.55945e-08	3.20069e-07	M03B6.1
WBGene00008534	134.194	1.66616	0.249891	6.66756	2.60098e-11	5.319e-10	F02H6.1
WBGene00011903	1.96189	1.6655	0.810276	2.05547	0.0398337	0.0907086	T21E8.5
WBGene00008702	2.79524	1.66139	0.761465	2.18184	0.0291214	0.0702814	clec-252
WBGene00007536	230.426	1.65895	0.409613	4.05005	5.12078e-05	0.000303622	daf-36
WBGene00019961	50.4716	1.65665	0.281804	5.87874	4.13412e-09	5.89028e-08	R08E5.1
WBGene00045261	1287.46	1.65601	0.257372	6.43431	1.24034e-10	2.24003e-09	H29C22.1
WBGene00008359	159.765	1.65441	0.289791	5.70898	1.13652e-08	1.5166e-07	nspc-17
WBGene00018437	354.893	1.65268	0.227805	7.25481	4.02237e-13	1.09106e-11	btb-8
WBGene00219274	3.80959	1.64965	0.710652	2.32133	0.0202693	0.0523699	T25G12.13
WBGene00000768	246.384	1.64816	0.265922	6.19793	5.72095e-10	9.31563e-09	cor-1
WBGene00016683	26.6158	1.64761	0.383505	4.29619	1.73757e-05	0.000117067	C45G9.12
WBGene00011374	565.417	1.64554	0.215123	7.64928	2.02102e-14	6.53588e-13	T02D1.8
WBGene00014666	3493.81	1.64509	0.659145	2.49579	0.0125678	0.035283	C05D12.3
WBGene00008072	6.44455	1.64458	0.553266	2.97249	0.00295399	0.0103298	C43F9.4
WBGene00015949	283.445	1.64227	0.350484	4.68572	2.7898e-06	2.27759e-05	C18A11.3
WBGene00000601	8.43749	1.63953	0.600888	2.72851	0.00636218	0.0199143	col-12
WBGene00022395	8.76098	1.63896	0.523617	3.13007	0.00174764	0.00658491	ceh-76
WBGene00206385	27.845	1.63791	0.479225	3.41784	0.000631207	0.00274128	T06D4.6
WBGene00001074	3.3429	1.63787	0.69465	2.35783	0.018382	0.0482728	dpy-13
WBGene00003495	1695.04	1.63484	0.35511	4.60376	4.14928e-06	3.25743e-05	mup-2
WBGene00016838	191.496	1.63388	0.341583	4.78326	1.72478e-06	1.47811e-05	C50F2.4
WBGene00021233	249.495	1.63161	0.417932	3.90402	9.46095e-05	0.00052402	Y19D10B.4
WBGene00045414	43.0837	1.63121	0.423965	3.84751	0.000119326	0.000643492	T19H5.7
WBGene00050904	69.1892	1.62928	0.345887	4.71045	2.47176e-06	2.04759e-05	Y70C5A.3
WBGene00000649	7.77379	1.62886	0.734598	2.21735	0.0265995	0.0654448	col-73
WBGene00086556	2.13014	1.62612	0.805673	2.01834	0.0435562	0.0973991	F36D1.12
WBGene00014131	26.4499	1.62546	0.453494	3.5843	0.000337987	0.00159938	sdz-38
WBGene00023430	5.56919	1.62439	0.689428	2.35614	0.018466	0.0484445	D1054.17
WBGene00018050	15.511	1.62339	0.430922	3.76725	0.000165058	0.000850529	clec-139
WBGene00020022	1859.03	1.62078	0.295046	5.49331	3.9448e-08	4.80353e-07	gldc-1
WBGene00022683	448.008	1.62038	0.284022	5.70512	1.16259e-08	1.54757e-07	ZK185.3
WBGene00011671	8.19696	1.61736	0.618861	2.61345	0.00896345	0.0265392	cyp-13A4
WBGene00001713	187.8	1.61482	0.424513	3.80393	0.00014242	0.000750757	grl-4
WBGene00012294	2.96796	1.61259	0.719997	2.23972	0.025109	0.0624849	nspa-8
WBGene00009350	263.559	1.61215	0.179215	8.99562	2.34901e-19	1.29282e-17	F32H5.4
WBGene00020537	369.012	1.61119	0.207873	7.75082	9.13035e-15	3.0619e-13	fbxb-37
WBGene00017804	2.88638	1.61062	0.713124	2.25854	0.0239122	0.0600585
WBGene00019551	18.7654	1.61038	0.530526	3.03544	0.00240183	0.00863789
WBGene00020195	854.007	1.60945	0.347182	4.63575	3.5564e-06	2.83768e-05	T03G6.3
WBGene00045113	6.05133	1.60707	0.548545	2.92969	0.00339301	0.0116179	Y43F4B.12
WBGene00005058	19.0767	1.60605	0.353	4.54972	5.37165e-06	4.11031e-05	sra-32
WBGene00017089	248.963	1.60548	0.259082	6.19678	5.76282e-10	9.37649e-09	poml-2
WBGene00015178	72.5355	1.60479	0.26076	6.1543	7.54112e-10	1.20814e-08	B0416.2
WBGene00235113	2.19181	1.6032	0.809611	1.98022	0.0476793	0.104634	ZK105.12
WBGene00044554	607.342	1.59856	0.272868	5.85836	4.6745e-09	6.5882e-08	F41E6.15
WBGene00169538	1.68156	1.59661	0.809633	1.97202	0.0486075	0.106368	21ur-10927
WBGene00020247	234.705	1.59441	0.232457	6.85894	6.93735e-12	1.56439e-10	T05B11.4
WBGene00003093	874.858	1.59365	0.342307	4.65561	3.2302e-06	2.60149e-05	lys-4
WBGene00006886	75.6412	1.5925	0.320025	4.97619	6.48476e-07	6.11508e-06	vap-1
WBGene00003376	10.3846	1.59162	0.535647	2.9714	0.0029645	0.0103642	mls-1
WBGene00000115	8329.76	1.58829	0.1841	8.6273	6.28147e-18	2.99829e-16	alh-9
WBGene00219443	40.6632	1.58787	0.352979	4.49849	6.84375e-06	5.08745e-05	Y57G11C.1144
WBGene00197231	3.12482	1.58761	0.660077	2.40519	0.0161639	0.0434992	Y48B6A.18
WBGene00015141	1199.96	1.58669	0.176086	9.01089	2.04393e-19	1.13692e-17	ugt-46
WBGene00009414	9.61703	1.58624	0.554829	2.85897	0.00425022	0.0141059	F35E2.7
WBGene00219489	1.10402	1.58595	0.794592	1.99593	0.0459421	0.101569	C10C6.13
WBGene00012526	39.3345	1.58345	0.423544	3.73857	0.000185072	0.000941335	Y32B12C.3
WBGene00206482	112.124	1.58262	0.222555	7.11115	1.1508e-12	2.88169e-11	B0416.10
WBGene00004098	1.40633	1.57911	0.786783	2.00705	0.0447443	0.0994483	pqn-2
WBGene00019722	1.67324	1.57192	0.792319	1.98395	0.0472613	0.103913	M02A10.1
WBGene00001703	87.1193	1.57019	0.663176	2.36768	0.0179002	0.047245	grd-14
WBGene00000701	3.64	1.56896	0.775437	2.02333	0.0430391	0.0965188	col-127
WBGene00011714	1.53664	1.56761	0.784129	1.99918	0.0455891	0.100896	T11F9.13
WBGene00015419	8.65207	1.56663	0.582036	2.69164	0.00711017	0.0218233	srsx-18
WBGene00014057	246.118	1.56297	0.205011	7.62386	2.46199e-14	7.80466e-13	ZK673.1
WBGene00013649	4.57317	1.56265	0.59617	2.62116	0.0087632	0.0260313	Y105C5B.8
WBGene00008245	7.97648	1.5621	0.595181	2.62457	0.00867578	0.0258267	fipr-10
WBGene00017376	28.3949	1.55761	0.346445	4.49598	6.92513e-06	5.14244e-05	F11C7.2
WBGene00003771	278.489	1.55597	0.376629	4.1313	3.60712e-05	0.000223134	nlp-33
WBGene00000005	277.322	1.55374	0.280057	5.54794	2.89052e-08	3.58036e-07	aat-4
WBGene00010593	1695.19	1.5531	0.544556	2.85205	0.00434381	0.0143639	gsnl-1
WBGene00005949	19.359	1.55182	0.578981	2.68026	0.00735644	0.0224733	srx-58
WBGene00019214	20.7083	1.55079	0.523602	2.96176	0.00305884	0.0106429	H20E11.2
WBGene00044998	78.0405	1.54779	0.307377	5.03546	4.767e-07	4.60773e-06	M199.9
WBGene00019796	80.9663	1.54769	0.236342	6.54851	5.81156e-11	1.11214e-09	M151.4
WBGene00001720	7.52937	1.54622	0.703964	2.19645	0.0280597	0.0683168	grl-11
WBGene00022512	71.0616	1.54617	0.265432	5.8251	5.70772e-09	7.94245e-08	dot-1.5
WBGene00021053	377.843	1.54474	0.25921	5.95939	2.53175e-09	3.74537e-08	gadr-4
WBGene00000707	36.7252	1.54436	0.6001	2.5735	0.0100675	0.0292958	col-133
WBGene00020585	19.2917	1.54383	0.399622	3.86323	0.000111896	0.000608299	clec-178
WBGene00016712	59.205	1.54339	0.244183	6.32064	2.60488e-10	4.50915e-09	C46E10.8
WBGene00016483	5.52092	1.54193	0.670955	2.29812	0.0215551	0.0550328	C36C5.14
WBGene00015595	15.0418	1.539	0.414836	3.7099	0.000207345	0.00104246	bath-33
WBGene00014088	5356.39	1.53549	0.261905	5.86276	4.55223e-09	6.43763e-08	ZK809.8
WBGene00018589	99.256	1.53304	0.34589	4.43216	9.32956e-06	6.74308e-05	F48B9.3
WBGene00008084	93.1562	1.53297	0.346383	4.42564	9.61565e-06	6.94023e-05	C44C10.3
WBGene00015260	3.31663	1.52621	0.681831	2.2384	0.0251952	0.0626756	B0554.7
WBGene00011113	12.1313	1.52605	0.506732	3.01155	0.00259915	0.00924237	R07E5.5
WBGene00020594	12.2008	1.52484	0.463493	3.28989	0.00100226	0.00408964	ugt-10
WBGene00017065	666.793	1.52476	0.388732	3.92239	8.76733e-05	0.000488716	D2092.4
WBGene00011822	17.6166	1.5245	0.403793	3.77544	0.000159723	0.000828361	T18D3.5
WBGene00020467	2935.88	1.5219	0.137583	11.0617	1.92472e-28	2.50923e-26	T12F5.2
WBGene00022438	6.47926	1.52035	0.556982	2.72962	0.00634068	0.0198714	Y110A2AL.1
WBGene00009621	32.1792	1.51994	0.42642	3.56442	0.000364667	0.00170666	fipr-21
WBGene00017942	26.4394	1.51514	0.375983	4.02979	5.58258e-05	0.000327651	fbxc-37
WBGene00000449	132.949	1.51293	0.389623	3.88307	0.000103146	0.000565447	ceh-27
WBGene00018398	1119.38	1.51234	0.310623	4.86872	1.12325e-06	1.00428e-05	sptl-2
WBGene00019262	8.57388	1.51144	0.669752	2.25672	0.0240257	0.0602563	dmsr-12
WBGene00009877	489.6	1.51123	0.298465	5.06332	4.12019e-07	4.04438e-06	F49C12.7
WBGene00005569	11.7754	1.51115	0.473364	3.19237	0.0014111	0.00549967	sri-57
WBGene00011929	10.2313	1.51095	0.654544	2.30841	0.0209764	0.0538585	T22G5.1
WBGene00022230	27.323	1.51042	0.357153	4.22905	2.34684e-05	0.000153313	Y73B6A.3
WBGene00005196	4.87445	1.51021	0.693114	2.17887	0.029341	0.0707216	srg-39
WBGene00020542	115.697	1.50937	0.206361	7.31422	2.58879e-13	7.19035e-12	fbxb-82
WBGene00019187	148.863	1.50792	0.154954	9.7314	2.21514e-22	1.66207e-20	H11E01.2
WBGene00001155	6865.98	1.50486	0.120003	12.5402	4.49918e-36	1.04276e-33	ech-6
WBGene00045268	810.188	1.5003	0.306175	4.90015	9.57648e-07	8.71915e-06	ttr-42
WBGene00016048	1928.37	1.49916	0.342363	4.37887	1.19297e-05	8.40112e-05	C24B9.3
WBGene00022555	87.044	1.49902	0.343677	4.36171	1.2905e-05	9.03305e-05	btb-12
WBGene00001164	50.0561	1.4933	0.348072	4.2902	1.78509e-05	0.000119943	efn-3
WBGene00020295	282.088	1.48978	0.156285	9.53248	1.53574e-21	1.0678e-19	pqbp-1.2
WBGene00012058	148.48	1.48955	0.161344	9.23213	2.6531e-20	1.5857e-18	T26F2.2
WBGene00001981	214.192	1.48791	0.272333	5.46356	4.6668e-08	5.60295e-07	hnd-1
WBGene00219374	485.705	1.4879	0.172369	8.63203	6.02744e-18	2.88363e-16	C25A11.10
WBGene00011844	66.7821	1.48468	0.300397	4.94237	7.71769e-07	7.15163e-06	T19C9.8
WBGene00000730	8.6983	1.48412	0.607952	2.44117	0.0146397	0.0401169	col-157
WBGene00007728	15.1541	1.48236	0.490187	3.02406	0.00249405	0.00890963	C25F9.9
WBGene00018221	229.811	1.48192	0.561365	2.63985	0.00829419	0.0248522	F40A3.6
WBGene00020924	112.819	1.47801	0.296327	4.98777	6.10806e-07	5.80182e-06	W02B3.4
WBGene00011006	646.04	1.47538	0.368283	4.00612	6.17252e-05	0.000357249	ugt-47
WBGene00235368	10.0838	1.47348	0.698318	2.11004	0.0348546	0.0813964	F49F1.18
WBGene00000735	44.9055	1.47071	0.409726	3.58949	0.00033132	0.00157354	col-162
WBGene00010999	6.13038	1.47056	0.613932	2.39531	0.0166063	0.0444889	R03G8.4
WBGene00020182	184.638	1.46943	0.43891	3.34791	0.000814247	0.00341669	ugt-53
WBGene00022237	33.1048	1.4693	0.327462	4.48695	7.22494e-06	5.34794e-05	Y73B6BL.14
WBGene00019148	46.1582	1.46879	0.475846	3.08669	0.00202397	0.00745506	H03E18.1
WBGene00017941	11.9324	1.46644	0.42358	3.46201	0.000536159	0.00238663	F31A9.2
WBGene00008985	96.6015	1.46617	0.37633	3.89598	9.78043e-05	0.000539138	F20G2.1
WBGene00012840	15.8681	1.46307	0.490903	2.98038	0.00287895	0.0101047	grsp-1
WBGene00022747	13.1739	1.46204	0.477138	3.06418	0.00218271	0.00795547	ZK470.6
WBGene00013796	297.549	1.46058	0.318165	4.59065	4.41873e-06	3.44691e-05	Y116A8C.19
WBGene00001310	18.9706	1.45991	0.372772	3.91635	8.98996e-05	0.000500191	end-1
WBGene00000822	3550.82	1.45952	0.347927	4.19491	2.7298e-05	0.000174987	csq-1
WBGene00011697	5.0193	1.45577	0.706326	2.06104	0.0392988	0.0897551	T10H4.4
WBGene00003431	19.2902	1.45412	0.509742	2.85265	0.00433562	0.0143436	msp-33
WBGene00012916	293.218	1.45156	0.283563	5.11899	3.07168e-07	3.09378e-06	Y46G5A.28
WBGene00010887	170.752	1.45137	0.241846	6.00122	1.95837e-09	2.94306e-08	M7.12
WBGene00015780	401.295	1.4502	0.259637	5.5855	2.33024e-08	2.94228e-07	C14F11.4
WBGene00007961	122.134	1.44819	0.329878	4.39008	1.13307e-05	8.01446e-05	C35D6.4
WBGene00011107	21.7281	1.44752	0.484779	2.98595	0.00282702	0.00994413	R07E3.6
WBGene00194923	12.7327	1.44738	0.624501	2.31766	0.020468	0.052748
WBGene00006597	22.7351	1.44733	0.469163	3.08492	0.00203606	0.00749165	tor-1
WBGene00013392	2621.63	1.44661	0.357658	4.04468	5.2394e-05	0.0003096	Y62H9A.4
WBGene00000726	64.9272	1.44536	0.243641	5.93234	2.98655e-09	4.37809e-08	col-153
WBGene00007450	92.5745	1.44514	0.293898	4.91715	8.78118e-07	8.05128e-06	C08F11.1
WBGene00007474	557.992	1.44338	0.227372	6.34811	2.1797e-10	3.80472e-09	C08H9.15
WBGene00044253	211.449	1.44217	0.185154	7.78903	6.75242e-15	2.32424e-13	M117.6
WBGene00021045	6.21032	1.44119	0.597163	2.41339	0.0158048	0.0427148	W05H7.2
WBGene00023469	4.52277	1.44029	0.639515	2.25216	0.0243121	0.0607918	C16A3.11
WBGene00008028	130.824	1.43958	0.454856	3.16491	0.00155132	0.00595054	scl-6
WBGene00017959	4.60266	1.43958	0.692381	2.07917	0.0376017	0.0866351	ugt-42
WBGene00000968	141.988	1.43957	0.238712	6.0306	1.63354e-09	2.48352e-08	dhs-4
WBGene00019215	179.462	1.43593	0.330606	4.34332	1.40345e-05	9.72255e-05	H20E11.3
WBGene00012252	43.9115	1.43561	0.394865	3.6357	0.00027723	0.00134639	W04E12.7
WBGene00010368	81.2142	1.43492	0.259508	5.52938	3.21358e-08	3.9664e-07	H06A10.1
WBGene00018862	4046.06	1.43406	0.127728	11.2275	2.98872e-29	4.15611e-27	wago-2
WBGene00006692	130.919	1.43371	0.333488	4.29914	1.71465e-05	0.000115561	twk-42
WBGene00009651	1079.15	1.43264	0.13952	10.2683	9.79169e-25	9.15897e-23	F43D2.2
WBGene00018444	105.875	1.43071	0.313219	4.56777	4.92948e-06	3.80126e-05	fbxb-48
WBGene00016664	265.247	1.43033	0.35477	4.0317	5.53755e-05	0.000325649	C45E5.1
WBGene00021452	46.2335	1.42922	0.376226	3.79884	0.000145377	0.000764409	Y39F10A.1
WBGene00015449	1117.28	1.427	0.2966	4.81118	1.50042e-06	1.30405e-05	ugt-63
WBGene00001968	8.05592	1.42635	0.573003	2.48925	0.0128012	0.0357983	hlh-29
WBGene00235355	129.797	1.42487	0.261131	5.45652	4.85558e-08	5.81082e-07	ZK250.15
WBGene00020778	206.975	1.42464	0.189598	7.51402	5.73394e-14	1.74605e-12	T24E12.11
WBGene00010059	645.715	1.42231	0.278159	5.11329	3.16601e-07	3.1811e-06	F54E4.3
WBGene00206377	33.1208	1.4221	0.374515	3.79718	0.000146352	0.000768375	F44E5.15
WBGene00017614	20.4653	1.42127	0.415109	3.42385	0.000617396	0.00269082	F20A1.2
WBGene00013946	123.905	1.42113	0.391752	3.62762	0.000286041	0.00138466	ZK228.3
WBGene00008965	51.8861	1.42084	0.285523	4.97626	6.48242e-07	6.11508e-06	mltn-10
WBGene00021645	436.534	1.4208	0.349216	4.06855	4.73071e-05	0.000282907	Y47G6A.19
WBGene00019597	75.7442	1.41996	0.295656	4.80273	1.56521e-06	1.35472e-05	K09H9.5
WBGene00006634	210.606	1.4194	0.394256	3.60019	0.000317983	0.00151631	tsp-8
WBGene00044424	8.7004	1.4188	0.523087	2.71236	0.00668062	0.0207403	F54D12.10
WBGene00009686	763.759	1.41855	0.319041	4.44629	8.73668e-06	6.33432e-05	ent-7
WBGene00017933	372.783	1.41765	0.186306	7.60927	2.75645e-14	8.64613e-13	F29G9.7
WBGene00020836	333.526	1.41763	0.537629	2.63683	0.00836855	0.0250432	lgc-34
WBGene00000638	10.863	1.41757	0.460083	3.08111	0.00206229	0.00757432	col-62
WBGene00012597	5.82166	1.41689	0.592603	2.39096	0.0168045	0.0448944	nhr-235
WBGene00011089	499.046	1.41653	0.161546	8.76857	1.80943e-18	9.11665e-17	kmo-1
WBGene00009110	86.7462	1.41532	0.239719	5.90409	3.54595e-09	5.09752e-08	F25D1.5
WBGene00017556	47.1668	1.41514	0.291114	4.86112	1.16723e-06	1.03915e-05	F18A12.7
WBGene00011573	560.36	1.4122	0.260426	5.42265	5.87207e-08	6.91618e-07	anmt-3
WBGene00013938	5.18607	1.41178	0.708067	1.99385	0.0461681	0.101982	ZK218.4
WBGene00017262	480.735	1.41138	0.197931	7.13065	9.98956e-13	2.53186e-11	F08F3.4
WBGene00020765	665.047	1.41029	0.143798	9.80742	1.04604e-22	8.08128e-21	T24C12.3
WBGene00019489	593.069	1.41026	0.302779	4.65771	3.1975e-06	2.57814e-05	K07E1.1
WBGene00008933	427.271	1.41013	0.152276	9.26036	2.03746e-20	1.24631e-18	F18A11.6
WBGene00003572	234.702	1.4083	0.358599	3.92722	8.59324e-05	0.000479653	ncx-7
WBGene00021791	29.9746	1.40586	0.319627	4.39845	1.09025e-05	7.75101e-05	Y51H7C.13
WBGene00021043	1727.03	1.40405	0.216902	6.47319	9.59534e-11	1.77437e-09	pck-1
WBGene00009057	766.952	1.40353	0.217688	6.44743	1.13762e-10	2.07245e-09	cept-1
WBGene00000067	4837.36	1.40334	0.324389	4.32611	1.51764e-05	0.00010403	act-5
WBGene00020502	268.608	1.4027	0.197361	7.10727	1.18359e-12	2.9567e-11	T14B4.8
WBGene00021448	397.925	1.40086	0.372582	3.75987	0.000170003	0.000872991	Y39D8A.1
WBGene00021161	1229.67	1.39946	0.341746	4.09504	4.22097e-05	0.00025602	Y4C6B.7
WBGene00008708	47.6328	1.39886	0.437818	3.19507	0.00139797	0.00545459	F11E6.4
WBGene00014106	363.957	1.39811	0.239176	5.84551	5.05013e-09	7.07459e-08	ZK856.5
WBGene00001686	10082.3	1.39596	0.186939	7.46744	8.1767e-14	2.44352e-12	gpd-4
WBGene00020989	21.5696	1.39424	0.519941	2.68154	0.00732851	0.0223946	W03D8.8
WBGene00011207	198.343	1.3926	0.277839	5.01224	5.37998e-07	5.15248e-06	R10E8.1
WBGene00014030	5032.59	1.39132	0.167588	8.30197	1.02395e-16	4.35002e-15	glb-1
WBGene00009090	6.59599	1.39123	0.667669	2.08371	0.0371864	0.0859089	fipr-3
WBGene00006789	39204	1.39105	0.509388	2.73082	0.00631764	0.0198195	unc-54
WBGene00022970	499.115	1.39034	0.154649	8.99025	2.46676e-19	1.35406e-17	CD4.10
WBGene00008127	58.7011	1.38668	0.319088	4.34575	1.38801e-05	9.63501e-05	ddo-1
WBGene00219218	115.519	1.38654	0.22198	6.24625	4.20437e-10	7.05543e-09	Y73B6BL.288
WBGene00008071	18.1309	1.38602	0.561562	2.46815	0.0135812	0.0376466	fbxb-64
WBGene00022813	101.213	1.3846	0.361951	3.82538	0.000130573	0.000696933	ZK742.3
WBGene00021136	43.2656	1.38441	0.472952	2.92718	0.00342053	0.0116946	W10G11.3
WBGene00006670	79.7718	1.38398	0.342881	4.03633	5.42934e-05	0.000319736	twk-16
WBGene00017331	137.799	1.38395	0.33919	4.08017	4.50029e-05	0.000270679	ugt-40
WBGene00006861	2248.02	1.38386	0.247337	5.59504	2.20572e-08	2.80373e-07	cal-5
WBGene00001790	1095.44	1.38225	0.233435	5.92134	3.19325e-09	4.63844e-08	gst-42
WBGene00018519	10421.8	1.38064	0.151231	9.12931	6.89363e-20	3.99428e-18	F46H5.3
WBGene00020665	291.832	1.38051	0.271462	5.08548	3.66697e-07	3.64582e-06	T22B2.1
WBGene00077787	25.1722	1.38047	0.427142	3.23188	0.00122977	0.00487954	T05E12.10
WBGene00009495	18.327	1.37891	0.439858	3.13489	0.00171921	0.00650362	hrg-6
WBGene00002115	14.2554	1.37861	0.491006	2.80772	0.00498929	0.0161408	ins-32
WBGene00009334	1960.93	1.37685	0.161145	8.54419	1.29436e-17	6.04004e-16	F32D8.12
WBGene00008565	234.437	1.37591	0.302208	4.55285	5.29242e-06	4.05415e-05	acox-1.2
WBGene00014864	14.2995	1.37565	0.514035	2.67618	0.00744656	0.0227021	Y18D10A.22
WBGene00010216	11.5514	1.37432	0.647632	2.12208	0.0338313	0.0794668	F57G8.7
WBGene00017436	958.71	1.37393	0.373817	3.6754	0.000237479	0.00117328	F13H8.3
WBGene00021651	125.022	1.37332	0.228507	6.00997	1.85563e-09	2.79672e-08	miro-3
WBGene00019058	45.5778	1.37219	0.398387	3.44437	0.000572381	0.00252523	F58F9.4
WBGene00007963	763.57	1.37052	0.176809	7.75143	9.08656e-15	3.05212e-13	cyp-25A1
WBGene00015848	2.42284	1.37025	0.695613	1.96984	0.0488567	0.106757	C16C8.10
WBGene00006999	3677.71	1.36925	0.250619	5.4635	4.66845e-08	5.60295e-07	zyx-1
WBGene00044259	8.54958	1.36607	0.513957	2.65795	0.00786183	0.023777	Y73F8A.36
WBGene00001940	9.10551	1.36569	0.535027	2.55257	0.010693	0.0308032	his-66
WBGene00018245	167.04	1.36456	0.269929	5.05526	4.29806e-07	4.20513e-06	F40G9.9
WBGene00007959	1065.56	1.36378	0.186535	7.31109	2.64984e-13	7.34038e-12	C35C5.10
WBGene00001941	322.679	1.36126	0.28416	4.79048	1.66381e-06	1.4326e-05	his-67
WBGene00007197	1177.18	1.36113	0.15656	8.69399	3.49927e-18	1.7094e-16	prdh-1
WBGene00018247	44.4059	1.36102	0.330231	4.12141	3.76563e-05	0.000231976	F40G9.12
WBGene00014063	5.55255	1.35952	0.656784	2.06997	0.0384551	0.0881565	clec-143
WBGene00013819	478.668	1.35872	0.292597	4.64366	3.42297e-06	2.73562e-05	Y116F11A.6
WBGene00009310	57.4932	1.35721	0.387024	3.50679	0.000453551	0.00206249	F32A11.5
WBGene00011554	34.7925	1.35707	0.383784	3.53603	0.000406195	0.00187576	T07A5.1
WBGene00015956	1710.36	1.35692	0.301242	4.50441	6.65574e-06	4.95652e-05	C18B2.5
WBGene00044197	263.338	1.35455	0.201382	6.72626	1.74085e-11	3.6828e-10	fbxb-63
WBGene00007341	242.612	1.35357	0.383391	3.53052	0.000414747	0.00190807	C05D12.4
WBGene00000175	1391.97	1.35189	0.178419	7.57703	3.53565e-14	1.10075e-12	aqp-7
WBGene00018416	22898.4	1.35057	0.132416	10.1995	1.99364e-24	1.77715e-22
WBGene00014920	7.28269	1.35028	0.510507	2.64498	0.00816953	0.0245382	Y53F4B.38
WBGene00020369	1549.91	1.35003	0.15134	8.92048	4.64262e-19	2.47042e-17	exc-15
WBGene00013761	40.9841	1.34764	0.352234	3.82599	0.000130247	0.000695373	Y113G7B.11
WBGene00219307	60.6585	1.34736	0.274093	4.9157	8.84647e-07	8.09691e-06	F56D6.17
WBGene00016224	24.8996	1.34631	0.422276	3.18822	0.00143152	0.00556883	fbxa-57
WBGene00017404	17.9949	1.34417	0.388738	3.45778	0.000544645	0.00241873	F12E12.3
WBGene00000678	17.8992	1.34375	0.49565	2.71109	0.00670619	0.0207915	col-104
WBGene00011003	178.745	1.34323	0.200933	6.68497	2.30979e-11	4.77974e-10	R04B5.5
WBGene00021412	99.1699	1.34236	0.318956	4.20861	2.56945e-05	0.000165471	cyp-29A3
WBGene00007112	4820.49	1.34008	0.266379	5.03073	4.88624e-07	4.71207e-06	B0035.13
WBGene00019045	45.5971	1.33998	0.428951	3.12386	0.00178496	0.00670253	fbxb-47
WBGene00020576	833.224	1.33708	0.375698	3.55894	0.000372358	0.00173681	T19D12.1
WBGene00008192	24.3084	1.33466	0.437128	3.05325	0.00226378	0.00821935	C49C3.2
WBGene00018146	582.07	1.33382	0.297385	4.48515	7.28626e-06	5.3876e-05	F37C4.6
WBGene00017211	109.204	1.33281	0.273433	4.87434	1.09171e-06	9.78176e-06	fbxb-36
WBGene00010225	128.946	1.33249	0.369946	3.60185	0.000315961	0.00150712	ttr-31
WBGene00018718	442.784	1.33205	0.336431	3.95934	7.51578e-05	0.000426125	dhcr-24
WBGene00164985	532.888	1.33182	0.14874	8.954	3.42821e-19	1.85738e-17	ZK1010.10
WBGene00010266	520.818	1.33084	0.254116	5.23715	1.63071e-07	1.75154e-06	dct-18
WBGene00015588	35.4569	1.32954	0.302199	4.39954	1.08479e-05	7.71875e-05	lido-3
WBGene00013797	74.849	1.32776	0.330167	4.02148	5.7833e-05	0.000337532	Y116A8C.20
WBGene00003169	168.515	1.32594	0.2761	4.80238	1.56793e-06	1.35651e-05	mec-5
WBGene00022083	176.751	1.32593	0.221715	5.98035	2.22655e-09	3.31504e-08	Y69A2AR.12
WBGene00013885	63.6444	1.32557	0.285896	4.63653	3.54303e-06	2.82832e-05
WBGene00002200	98.2809	1.32499	0.261501	5.06688	4.04383e-07	3.98254e-06	kin-16
WBGene00006754	15014.6	1.32464	0.518991	2.55234	0.0107003	0.0308155	unc-15
WBGene00017103	297.568	1.32385	0.358957	3.68805	0.000225979	0.00112338	klo-2
WBGene00002273	1170.3	1.32363	0.383601	3.45055	0.000559441	0.00247705	lec-10
WBGene00003658	843.541	1.3201	0.304198	4.33961	1.42734e-05	9.88372e-05	nhr-68
WBGene00014032	10.3639	1.31925	0.672027	1.96309	0.0496357	0.108119	ZK637.15
WBGene00009510	36.5626	1.31922	0.296335	4.45179	8.5158e-06	6.19571e-05	F37D6.4
WBGene00000239	327.653	1.31911	0.305367	4.31974	1.56216e-05	0.000106627	bas-1
WBGene00219932	7.77591	1.31778	0.644054	2.04606	0.0407502	0.0924627	F33E11.7
WBGene00001303	6868.36	1.316	0.194967	6.74989	1.47954e-11	3.15237e-10	sec-61.G
WBGene00018024	216.253	1.31553	0.35148	3.74281	0.000181971	0.000926917	F35A5.1
WBGene00011689	949.069	1.31537	0.156824	8.38758	4.96249e-17	2.17921e-15	T10C6.7
WBGene00000950	195.05	1.31535	0.228885	5.74677	9.09669e-09	1.22973e-07	deg-1
WBGene00002257	428.113	1.31361	0.148047	8.87288	7.12775e-19	3.75449e-17	lbp-5
WBGene00003764	13.5928	1.31252	0.561733	2.33656	0.0194623	0.0506252	nlp-26
WBGene00006679	36.9666	1.3122	0.34465	3.80734	0.000140469	0.000743286	twk-26
WBGene00010085	3060.16	1.31169	0.354908	3.69586	0.000219146	0.00109411	F55B11.3
WBGene00012026	9.589	1.31128	0.596671	2.19767	0.0279728	0.068212	srz-100
WBGene00044490	14.8482	1.31116	0.52971	2.47525	0.0133144	0.0369954	pudl-2
WBGene00016309	284.712	1.30952	0.268368	4.87956	1.06323e-06	9.56773e-06	sdz-4
WBGene00000139	128.902	1.30904	0.265647	4.92772	8.31956e-07	7.65833e-06	amx-3
WBGene00022641	31.4619	1.30465	0.413736	3.15333	0.0016142	0.00615777	ZK6.6
WBGene00016086	131.79	1.30412	0.266649	4.89078	1.00438e-06	9.08626e-06
WBGene00015803	2310.41	1.30284	0.201742	6.45795	1.06131e-10	1.94192e-09	C15H9.9
WBGene00017569	217.421	1.30162	0.158052	8.23536	1.79024e-16	7.45364e-15	F18E9.3
WBGene00017751	112.571	1.30155	0.288766	4.50728	6.56629e-06	4.89515e-05	F23F12.3
WBGene00015830	65.6436	1.30154	0.264385	4.9229	8.52726e-07	7.82879e-06	fbxb-98
WBGene00013779	65.1773	1.30092	0.436812	2.97822	0.00289927	0.010164	Y116A8B.1
WBGene00001575	23.8886	1.29911	0.351908	3.69161	0.000222839	0.00111042	gei-18
WBGene00002348	4040.86	1.29848	0.271381	4.7847	1.71246e-06	1.46936e-05	myo-1
WBGene00001758	220.966	1.29767	0.350271	3.70475	0.000211598	0.00106125	gst-10
WBGene00004988	736.299	1.2952	0.213016	6.08033	1.19939e-09	1.85319e-08	spp-3
WBGene00016206	1692.42	1.29507	0.194986	6.64186	3.09741e-11	6.26663e-10	C29E4.9
WBGene00002272	1936.23	1.2938	0.386152	3.3505	0.000806673	0.00339173	lec-9
WBGene00011364	139.504	1.29359	0.303388	4.26381	2.00967e-05	0.000133248	cest-1.2
WBGene00002216	678.928	1.29354	0.180985	7.14719	8.85724e-13	2.26136e-11	klp-3
WBGene00018400	142.112	1.29283	0.311607	4.14892	3.34053e-05	0.000208498	F43H9.4
WBGene00021458	304.836	1.29213	0.32804	3.93895	8.18384e-05	0.000459136	Y39G10AL.1
WBGene00001066	19.4553	1.29175	0.499672	2.58519	0.0097325	0.028485	dpy-4
WBGene00008211	1266.24	1.29006	0.188134	6.85713	7.0258e-12	1.57922e-10	C49F5.7
WBGene00019794	56.3028	1.28992	0.277532	4.64782	3.35455e-06	2.68815e-05	M151.2
WBGene00017537	320.207	1.28893	0.32708	3.94073	8.12341e-05	0.000456237	F17A9.5
WBGene00022335	2698.7	1.28718	0.201874	6.37617	1.81572e-10	3.20424e-09	Y82E9BR.2
WBGene00016758	353.027	1.28512	0.259824	4.9461	7.57153e-07	7.01931e-06	C49A9.4
WBGene00000964	328.465	1.28419	0.272072	4.72003	2.35815e-06	1.96205e-05	dhp-2
WBGene00206469	12.2134	1.28417	0.446793	2.87419	0.00405065	0.0135337	F58D2.5
WBGene00001919	29.9562	1.2819	0.363891	3.52277	0.000427064	0.00195955	his-45
WBGene00021849	5616.61	1.28106	0.178134	7.19156	6.40563e-13	1.67647e-11	Y54F10AM.5
WBGene00015407	184.925	1.28046	0.249932	5.12324	3.00337e-07	3.03376e-06	C03H5.5
WBGene00008953	229.319	1.27821	0.306678	4.16791	3.07399e-05	0.000194245	F19C6.4
WBGene00016658	877.543	1.2738	0.580819	2.19312	0.028299	0.0687663	C45B2.1
WBGene00016948	10.7797	1.27308	0.529559	2.40404	0.0162151	0.0436032	scrt-1
WBGene00000971	101.527	1.27246	0.466196	2.72946	0.00634389	0.0198714	dhs-7
WBGene00000699	62.2854	1.27224	0.476987	2.66725	0.00764745	0.0232094	col-125
WBGene00021713	144.04	1.27172	0.186255	6.82788	8.61768e-12	1.91638e-10	Y49F6A.5
WBGene00009293	191.025	1.26899	0.301367	4.21077	2.54504e-05	0.000164001	F31D4.8
WBGene00011880	302.714	1.26815	0.376254	3.37047	0.000750402	0.00318921	T21B6.3
WBGene00194762	32.232	1.26771	0.402584	3.14892	0.00163873	0.00623195
WBGene00044296	189.07	1.26732	0.226873	5.58604	2.32299e-08	2.93575e-07	F10C1.9
WBGene00013781	81.2016	1.26674	0.280539	4.51538	6.32038e-06	4.74404e-05	Y116A8B.4
WBGene00001095	3376.71	1.26638	0.0992125	12.7643	2.59348e-37	6.67869e-35	dars-2
WBGene00017388	7.39596	1.26546	0.576565	2.19482	0.0281762	0.0685316	F11G11.13
WBGene00013046	88.5054	1.26279	0.298252	4.23396	2.29612e-05	0.000150518	Y50E8A.1
WBGene00017765	5106.15	1.26278	0.118421	10.6635	1.508e-26	1.69115e-24	gcst-1
WBGene00020660	208.125	1.26101	0.427045	2.95288	0.00314826	0.0109031	T21G5.2
WBGene00018422	2012.12	1.2596	0.111395	11.3075	1.2044e-29	1.69747e-27	F44E2.9
WBGene00077757	209.615	1.25712	0.393193	3.1972	0.00138768	0.00542183	E02H4.7
WBGene00013874	975.331	1.25672	0.543136	2.31383	0.0206773	0.0532018	cest-2.2
WBGene00007402	347.469	1.25579	0.209788	5.986	2.15063e-09	3.21116e-08	ugt-60
WBGene00017426	467.812	1.25488	0.199366	6.29432	3.08746e-10	5.27448e-09	F13C5.5
WBGene00001103	103.405	1.25187	0.258286	4.84685	1.25437e-06	1.10728e-05	dsl-1
WBGene00016146	7.67935	1.2513	0.53419	2.34243	0.0191587	0.0499664	C26F1.1
WBGene00005004	4.88776	1.25111	0.601744	2.07914	0.0376046	0.0866351	spp-19
WBGene00007487	44.9735	1.25013	0.33899	3.68781	0.000226194	0.00112418	C09G1.5
WBGene00021774	127.826	1.25009	0.268535	4.65521	3.23643e-06	2.60551e-05	fbxb-43
WBGene00044359	14.3567	1.24915	0.462358	2.70169	0.00689883	0.0212626	C16C4.17
WBGene00014821	489.416	1.24877	0.136431	9.15306	5.53419e-20	3.23355e-18	R10E8.7
WBGene00020988	87.8431	1.24465	0.311955	3.98982	6.61236e-05	0.00037986	W03D8.7
WBGene00002112	340.323	1.24347	0.204225	6.08874	1.13804e-09	1.76757e-08	ins-29
WBGene00017193	44.9373	1.24296	0.25666	4.84281	1.28018e-06	1.12719e-05	F07C3.2
WBGene00019763	24.2209	1.24288	0.366175	3.39421	0.000688261	0.00295461	galt-1
WBGene00013480	14.7538	1.24139	0.568671	2.18297	0.0290384	0.0701461	egas-3
WBGene00020992	153.086	1.23914	0.29409	4.21348	2.51466e-05	0.000162244	W03F8.2
WBGene00017407	8.72154	1.23869	0.540057	2.29362	0.0218123	0.0555795	F12E12.6
WBGene00015869	16.4009	1.238	0.402481	3.07592	0.00209856	0.00767961	nhr-257
WBGene00014822	81.3036	1.23582	0.269251	4.58986	4.43537e-06	3.45582e-05	R11H6.6
WBGene00016713	141.941	1.23437	0.191573	6.4433	1.169e-10	2.1222e-09	C46E10.9
WBGene00020046	25.5513	1.22757	0.35273	3.48021	0.000501019	0.00224844	best-16
WBGene00006351	2078.15	1.2273	0.217324	5.64734	1.62946e-08	2.11373e-07	sur-5
WBGene00005965	7.66901	1.22504	0.486703	2.51702	0.0118352	0.0336519	srx-74
WBGene00013037	526.955	1.22349	0.307406	3.98005	6.89008e-05	0.000394186	Y49E10.18
WBGene00020373	146.44	1.22332	0.242149	5.05195	4.37326e-07	4.26868e-06	gpx-6
WBGene00010365	370.155	1.22265	0.255228	4.79044	1.66412e-06	1.4326e-05	H04D03.4
WBGene00020380	14.4782	1.22207	0.438814	2.78494	0.00535381	0.0171491	T09B4.6
WBGene00015768	94.5342	1.22152	0.304755	4.00821	6.11808e-05	0.000354295	C14C11.4
WBGene00021603	121.124	1.21915	0.303659	4.01486	5.9482e-05	0.000345705	clec-204
WBGene00008621	1196.97	1.21888	0.59821	2.03755	0.041595	0.094052	F09C8.1
WBGene00012325	15.1444	1.21878	0.578182	2.10794	0.035036	0.0816918	W07A12.8
WBGene00017506	193.888	1.21811	0.237474	5.12944	2.90599e-07	2.94419e-06	F16B4.4
WBGene00017780	1619.17	1.21779	0.390329	3.11991	0.00180909	0.00678336	F25E2.2
WBGene00011236	1317.11	1.2154	0.204877	5.93233	2.98673e-09	4.37809e-08	R11A8.1
WBGene00016880	96.2568	1.21533	0.347081	3.50158	0.000462516	0.00209868	fbxb-95
WBGene00015261	39.9369	1.21469	0.298796	4.06529	4.79736e-05	0.000286318	B0563.1
WBGene00022163	10.8157	1.21436	0.475539	2.55365	0.0106599	0.0307314	Y71G12B.28
WBGene00001633	438.443	1.21392	0.248336	4.88821	1.01755e-06	9.19235e-06	gly-8
WBGene00016023	89.5706	1.21306	0.416398	2.91323	0.00357713	0.0121523	prmt-6
WBGene00006824	106.513	1.21196	0.274617	4.41326	1.01823e-05	7.29372e-05	unc-95
WBGene00008251	12.4441	1.21188	0.443125	2.73484	0.00624105	0.0196087	srsx-30
WBGene00018543	62.7981	1.20738	0.395428	3.05334	0.00226308	0.00821823	ugt-32
WBGene00002023	2698.74	1.2044	0.285588	4.21727	2.47281e-05	0.000159939	hsp-25
WBGene00003662	8.70904	1.20074	0.544212	2.20639	0.0273565	0.0669911	nhr-72
WBGene00017253	129.926	1.20012	0.377259	3.18114	0.00146696	0.0056802	sdz-9
WBGene00018096	8.54446	1.19998	0.557549	2.15223	0.031379	0.0746844	clec-207
WBGene00017413	59.8621	1.19984	0.430856	2.78478	0.00535643	0.0171549	F13A2.4
WBGene00077772	65.4074	1.19968	0.240882	4.98037	6.3462e-07	5.99526e-06	T02G6.10
WBGene00015183	147.135	1.1993	0.202146	5.93285	2.97723e-09	4.37031e-08	B0432.1
WBGene00194674	2729.49	1.19907	0.475229	2.52314	0.0116312	0.0331352	F23D12.11
WBGene00000298	847.441	1.19821	0.255966	4.68113	2.85302e-06	2.32711e-05	cat-4
WBGene00009386	604.536	1.19813	0.195518	6.128	8.89903e-10	1.40306e-08	tag-290
WBGene00007812	2080.27	1.19755	0.223906	5.34843	8.87187e-08	1.00685e-06	C29F7.3
WBGene00015818	1467	1.19656	0.110807	10.7986	3.4958e-27	4.00653e-25	C16A11.5
WBGene00016018	1752.41	1.19555	0.279039	4.28452	1.83135e-05	0.000122672	C23H3.2
WBGene00001816	1512.89	1.19524	0.140177	8.52663	1.50677e-17	6.99992e-16	haf-6
WBGene00195183	55.8522	1.19515	0.325185	3.67529	0.000237577	0.00117348	R04A9.9
WBGene00012953	158.904	1.19302	0.209963	5.68206	1.33084e-08	1.74921e-07	fbxa-216
WBGene00003571	191.793	1.19295	0.273614	4.35996	1.30086e-05	9.09646e-05	ncx-6
WBGene00008393	1352.31	1.1929	0.248442	4.80153	1.57454e-06	1.36166e-05	D1086.6
WBGene00000665	7.66658	1.19276	0.593236	2.0106	0.0443679	0.0987978	col-90
WBGene00077764	312.943	1.19256	0.307411	3.87937	0.000104727	0.000573062	F59C6.16
WBGene00173303	11.194	1.19229	0.551928	2.16024	0.0307545	0.0735084	21ur-14797
WBGene00003958	1919.42	1.19154	0.327245	3.64113	0.000271446	0.00132292	pcp-3
WBGene00000065	61332.4	1.19138	0.222141	5.36315	8.17846e-08	9.34764e-07	act-3
WBGene00018441	11.0759	1.19104	0.460792	2.58476	0.00974478	0.0285086	math-29
WBGene00021174	10.7597	1.19089	0.563907	2.11186	0.0346983	0.0810948	fbxb-99
WBGene00008123	569.773	1.19081	0.387847	3.07031	0.00213838	0.00781165	ent-4
WBGene00000670	19132.5	1.19065	0.258944	4.59809	4.2639e-06	3.33611e-05	col-95
WBGene00007810	134.186	1.18887	0.237094	5.01432	5.32204e-07	5.10402e-06	C29F7.1
WBGene00004168	44.8549	1.18883	0.254874	4.66437	3.09562e-06	2.50375e-05	pqn-88
WBGene00012834	611.297	1.18789	0.264632	4.48881	7.16217e-06	5.30524e-05	Y43F8C.13
WBGene00007228	450.093	1.18754	0.282311	4.2065	2.5936e-05	0.00016682	acs-7
WBGene00044493	399.612	1.18671	0.148396	7.99691	1.27576e-15	4.90001e-14	Y54G2A.50
WBGene00011397	149.433	1.18566	0.26857	4.41472	1.01141e-05	7.2498e-05	T03E6.8
WBGene00015514	2669.05	1.18538	0.17949	6.60416	3.99782e-11	7.93439e-10	nlp-77
WBGene00016523	21.6496	1.18395	0.382933	3.0918	0.00198945	0.00734868	C39B5.5
WBGene00003691	452.824	1.18127	0.166346	7.10127	1.23618e-12	3.08439e-11	nhr-101
WBGene00011870	1237	1.18123	0.310318	3.80652	0.000140938	0.000744825	T20G5.8
WBGene00017752	153.241	1.17906	0.268549	4.39049	1.13094e-05	8.00211e-05	sdz-15
WBGene00002083	41427.6	1.17885	0.166654	7.07364	1.50922e-12	3.73407e-11	inf-1
WBGene00010034	49.5711	1.17699	0.323764	3.63533	0.000277621	0.00134797	F54B11.11
WBGene00019819	2534.71	1.17304	0.192641	6.08923	1.13455e-09	1.76346e-08	aass-1
WBGene00021331	4664.27	1.17232	0.208984	5.60962	2.02769e-08	2.59406e-07	glrx-10
WBGene00010526	16.5819	1.17195	0.46925	2.49749	0.0125075	0.0351419	K03B8.11
WBGene00000215	14671.8	1.17191	0.34981	3.35014	0.000807699	0.00339482	asp-2
WBGene00050884	15.217	1.16866	0.486223	2.40355	0.0162367	0.0436501	Y69H2.15
WBGene00005567	31.4566	1.16706	0.410888	2.84033	0.00450666	0.0148015	sri-55
WBGene00194852	901.631	1.16693	0.174169	6.69999	2.08439e-11	4.33915e-10	T28A8.8
WBGene00015611	16.0105	1.1669	0.379497	3.07485	0.00210611	0.00770186	C08F1.8
WBGene00020359	46.9527	1.16648	0.305158	3.82256	0.000132076	0.000704054	math-40
WBGene00001595	132159	1.16648	0.112131	10.4028	2.40708e-25	2.40236e-23	gld-1
WBGene00016790	4217.99	1.16633	0.252331	4.62222	3.79652e-06	3.00994e-05	C49H3.3
WBGene00017707	18.8677	1.16611	0.503041	2.31812	0.0204428	0.0527091	F22E5.8
WBGene00023492	51.2215	1.16515	0.291143	4.00199	6.28132e-05	0.000362942	T24D3.2
WBGene00185098	220.45	1.1631	0.15637	7.43814	1.02113e-13	3.00421e-12	Y71G12B.35
WBGene00006310	34.0343	1.16265	0.372471	3.12145	0.00179965	0.00675281	sul-3
WBGene00003989	9164.71	1.16057	0.118725	9.77531	1.43719e-22	1.09012e-20	pfn-1
WBGene00002260	43.5942	1.1602	0.542459	2.13878	0.0324537	0.0768304	lbp-8
WBGene00003643	130.916	1.1594	0.206854	5.60493	2.08344e-08	2.65801e-07	nhr-53
WBGene00009649	31.9762	1.15928	0.385905	3.00405	0.0026641	0.00944917	F43C1.5
WBGene00000391	19.7835	1.15919	0.406716	2.85013	0.0043702	0.0144329	cdd-1
WBGene00044413	35.797	1.15907	0.50291	2.30473	0.0211817	0.0542454	B0205.12
WBGene00001784	1231.58	1.15888	0.219035	5.29085	1.21752e-07	1.34301e-06	gst-36
WBGene00007870	76.7106	1.15865	0.276568	4.18938	2.7972e-05	0.000178704	C32H11.7
WBGene00000515	754.326	1.15818	0.286854	4.0375	5.40228e-05	0.000318383	ckc-1
WBGene00044305	4095.03	1.15788	0.10958	10.5665	4.25886e-26	4.50942e-24	rad-8
WBGene00019672	227.554	1.15763	0.177449	6.52376	6.85656e-11	1.29783e-09	K12B6.8
WBGene00016544	39.9804	1.15761	0.311342	3.71813	0.000200706	0.00101418	math-18
WBGene00000066	20747.2	1.15745	0.250565	4.61935	3.84946e-06	3.05076e-05	act-4
WBGene00019345	392.239	1.15652	0.228371	5.06422	4.10084e-07	4.02918e-06	tmem-135
WBGene00007376	27.9055	1.15387	0.487101	2.36886	0.0178431	0.0471305	C06C3.5
WBGene00020340	1276.6	1.15262	0.250196	4.60688	4.08759e-06	3.21626e-05	T08B1.1
WBGene00021768	6055.58	1.15137	0.492716	2.33679	0.0194503	0.0506004	Y51F10.7
WBGene00010660	3791.92	1.15103	0.346671	3.32025	0.00089937	0.00371853	K08D8.6
WBGene00019622	20.2847	1.15047	0.408802	2.81424	0.00488926	0.0158745	K10C2.7
WBGene00017149	20.1086	1.14956	0.487949	2.35591	0.0184776	0.0484688	EGAP4.1
WBGene00010646	534.219	1.14921	0.311813	3.68558	0.000228185	0.00113191	K08C7.1
WBGene00194681	21.8645	1.14881	0.339526	3.38358	0.000715476	0.00305509	F40D4.16
WBGene00016303	1180.91	1.14424	0.135248	8.46029	2.6672e-17	1.20946e-15	fbxc-32
WBGene00011029	1361.88	1.14348	0.148393	7.70576	1.30069e-14	4.30652e-13	abhd-11.2
WBGene00012938	35.0822	1.14279	0.380496	3.00343	0.00266954	0.00946201	Y47D3A.32
WBGene00045382	78.4259	1.14268	0.253437	4.50874	6.52131e-06	4.86857e-05	T05E12.8
WBGene00010727	1621.49	1.14207	0.304442	3.75135	0.000175886	0.000898996	K09G1.1
WBGene00006759	6561.15	1.1413	0.370699	3.07878	0.00207849	0.00761955	unc-22
WBGene00011501	34511.6	1.14102	0.104104	10.9604	5.92685e-28	7.40288e-26	rmd-1
WBGene00019793	17.6497	1.14036	0.52644	2.16617	0.030298	0.0725336	M151.1
WBGene00194908	553.699	1.1402	0.267386	4.26424	2.00585e-05	0.000133036	F22F7.8
WBGene00011691	730.233	1.1396	0.149579	7.61873	2.56187e-14	8.09667e-13	T10C6.10
WBGene00017177	6802.36	1.13856	0.127416	8.93573	4.04487e-19	2.16338e-17	F02E8.4
WBGene00000561	41.5617	1.13852	0.302039	3.76946	0.000163603	0.000844701	cnd-1
WBGene00020175	35.487	1.13782	0.291045	3.90941	9.25212e-05	0.000513818	T02H6.5
WBGene00019569	450.062	1.13777	0.140372	8.10541	5.25691e-16	2.10065e-14	K09D9.12
WBGene00194769	104.828	1.13676	0.306069	3.71408	0.000203947	0.00102856	Y32B12C.5
WBGene00003162	18584	1.13655	0.17565	6.47054	9.76557e-11	1.80425e-09	mdh-2
WBGene00021427	1479.12	1.13624	0.194188	5.85123	4.87958e-09	6.8587e-08	sec-61.B
WBGene00003474	668.27	1.13474	0.184759	6.14175	8.16156e-10	1.29659e-08	mtl-2
WBGene00002267	3682.83	1.13053	0.227186	4.97624	6.48309e-07	6.11508e-06	lec-4
WBGene00008593	37.7678	1.13043	0.429744	2.63046	0.00852686	0.0254379	clec-227
WBGene00014144	144.203	1.1302	0.319757	3.53455	0.00040847	0.00188377	ZK899.6
WBGene00019682	8852.88	1.12954	0.573826	1.96844	0.0490169	0.107051	K12H4.7
WBGene00018715	38.2065	1.12869	0.376386	2.99874	0.00271094	0.00958108	F52H2.3
WBGene00017532	1239.01	1.12656	0.143814	7.83347	4.74599e-15	1.66661e-13	ent-5
WBGene00022012	472.069	1.1259	0.213012	5.28561	1.2529e-07	1.37794e-06	Y59H11AR.4
WBGene00000136	575.665	1.12477	0.217101	5.18088	2.20844e-07	2.29298e-06	amt-4
WBGene00020139	1206.62	1.12377	0.283615	3.96232	7.4226e-05	0.000421415	eppl-1
WBGene00003893	13295.8	1.12274	0.344708	3.25707	0.0011257	0.00451994	ost-1
WBGene00013141	81.0595	1.12238	0.265818	4.22236	2.41755e-05	0.000157095	Y53C12A.6
WBGene00007773	1346.6	1.12211	0.143192	7.83641	4.63615e-15	1.64186e-13	C27C12.3
WBGene00044452	181.213	1.12205	0.225551	4.97472	6.53427e-07	6.15342e-06	Y102E9.5
WBGene00020144	23.3345	1.12185	0.432808	2.59203	0.00954106	0.0280187	T01C8.3
WBGene00003465	45.4722	1.12128	0.527494	2.12568	0.0335303	0.0788865	msp-78
WBGene00011641	319.245	1.12044	0.186674	6.00215	1.94722e-09	2.92842e-08	T09A5.15
WBGene00012812	630.108	1.12025	0.182428	6.14077	8.21218e-10	1.30265e-08	Y43F8B.1
WBGene00013863	30.8445	1.11824	0.323867	3.45278	0.000554844	0.00245983	ZC302.3
WBGene00011353	821.029	1.11821	0.121088	9.23464	2.59164e-20	1.55342e-18	serr-1
WBGene00235270	347.917	1.1179	0.240317	4.65177	3.29094e-06	2.64429e-05	F59E12.16
WBGene00012481	5890.52	1.11776	0.166284	6.72197	1.79282e-11	3.78124e-10	Y18D10A.11
WBGene00007070	480.584	1.1177	0.189123	5.90991	3.42294e-09	4.9377e-08	ugt-49
WBGene00013996	246.074	1.11736	0.31948	3.49743	0.000469758	0.00212691	ZK550.2
WBGene00007455	2558.32	1.1155	0.377961	2.95135	0.00316386	0.0109517	ugt-22
WBGene00012324	1377.38	1.1152	0.182803	6.10058	1.05684e-09	1.65004e-08	rhy-1
WBGene00018603	161.574	1.11383	0.17485	6.37021	1.88765e-10	3.32275e-09	F48E3.2
WBGene00003077	1550.68	1.11276	0.227944	4.88171	1.05168e-06	9.47193e-06	lsm-3
WBGene00018393	1067.41	1.11274	0.235964	4.71572	2.40863e-06	2.00166e-05	msra-1
WBGene00020526	48.4888	1.11269	0.35842	3.10444	0.0019064	0.00708329	T15B7.14
WBGene00000422	645.304	1.11179	0.159744	6.95979	3.40783e-12	7.96012e-11	ced-8
WBGene00010970	46.6756	1.10937	0.302405	3.66851	0.000243971	0.00120165	glb-20
WBGene00011217	43.6871	1.10906	0.30665	3.6167	0.000298385	0.00143477	R10E11.5
WBGene00013081	746.327	1.10895	0.322871	3.43467	0.000593281	0.00260301	txt-14
WBGene00015950	18.0128	1.10831	0.464744	2.38478	0.0170892	0.0455079	C18A11.4
WBGene00015359	75.7276	1.10681	0.365038	3.03203	0.00242914	0.00871657	C02G6.1
WBGene00008456	2295.06	1.10606	0.119381	9.26492	1.95229e-20	1.20126e-18	eral-1
WBGene00044484	49.4468	1.10581	0.375221	2.94708	0.00320795	0.0110786	hot-9
WBGene00011398	3035.38	1.10525	0.146107	7.56467	3.88841e-14	1.20102e-12	qdpr-1
WBGene00010789	61.087	1.10348	0.297117	3.71395	0.000204052	0.00102884	sulp-5
WBGene00008442	1476.6	1.10217	0.168811	6.52901	6.62069e-11	1.25661e-09	E01B7.2
WBGene00000550	24207.2	1.10165	0.176799	6.23109	4.632e-10	7.69259e-09	clu-1
WBGene00013370	19.7204	1.10071	0.35114	3.13468	0.00172041	0.00650651	Y60A9.3
WBGene00000255	7.78631	1.09929	0.50703	2.16809	0.0301515	0.0722619	bli-5
WBGene00017881	3366.84	1.09855	0.394443	2.78506	0.00535181	0.0171454	asp-13
WBGene00007557	497.722	1.09847	0.259631	4.23088	2.32783e-05	0.000152261	C14A4.6
WBGene00000210	3634.85	1.09594	0.161093	6.80314	1.02365e-11	2.24053e-10	asg-2
WBGene00007630	6811.42	1.09543	0.131107	8.35526	6.52904e-17	2.83728e-15	har-1
WBGene00012041	139.975	1.0949	0.26613	4.11414	3.88621e-05	0.000238139	T26E3.8
WBGene00045394	619.777	1.09415	0.318524	3.43505	0.000592444	0.0026	ZK813.7
WBGene00017717	906.362	1.09338	0.118	9.26597	1.93318e-20	1.19302e-18	F22F4.4
WBGene00044641	14.6983	1.09325	0.367574	2.97423	0.00293723	0.0102815	T01D1.8
WBGene00010858	103.398	1.09309	0.22186	4.92696	8.35194e-07	7.68474e-06	M04C9.3
WBGene00017051	112.841	1.09229	0.213316	5.12052	3.04692e-07	3.07033e-06	afmd-1
WBGene00009400	16.2816	1.0898	0.426084	2.55772	0.0105361	0.0304352	F35C5.12
WBGene00018442	121.354	1.08914	0.297671	3.65887	0.000253331	0.00124159	sdz-18
WBGene00013805	1702.05	1.08913	0.151699	7.17955	6.99407e-13	1.81454e-11	bca-2
WBGene00045488	230.251	1.08861	0.337976	3.22097	0.00127756	0.00504421	F57B1.9
WBGene00012040	30.1315	1.08765	0.346101	3.14258	0.00167466	0.00635237	T26E3.7
WBGene00005061	20.3818	1.08732	0.448354	2.42513	0.0153029	0.0415953	sra-35
WBGene00022505	81.0138	1.08616	0.27719	3.91845	8.91195e-05	0.000496247	ZC21.3
WBGene00021248	7240.9	1.08564	0.150009	7.23716	4.58163e-13	1.23155e-11	Y22D7AL.10
WBGene00185014	206.71	1.08517	0.164021	6.61607	3.68863e-11	7.36983e-10	F17C8.9
WBGene00010238	1045.94	1.08509	0.336716	3.22257	0.00127046	0.00502093	F58B4.5
WBGene00014134	147.679	1.08442	0.398141	2.72369	0.00645563	0.0201674	ZK896.3
WBGene00001731	73.1799	1.08416	0.27886	3.88783	0.000101144	0.000555349	grl-22
WBGene00022791	2431.67	1.08355	0.154022	7.03504	1.99208e-12	4.83172e-11	ZK686.1
WBGene00015129	88.1707	1.08291	0.246273	4.3972	1.09655e-05	7.78784e-05	sdz-1
WBGene00009536	12.6815	1.08061	0.49464	2.18464	0.0289152	0.0699108	F38C2.4
WBGene00019043	83.7742	1.07918	0.313485	3.44251	0.000576343	0.00253949	fbxc-26
WBGene00020434	217.364	1.07874	0.222469	4.84896	1.24109e-06	1.09695e-05	T11F8.2
WBGene00010617	510.467	1.07659	0.272663	3.94841	7.86714e-05	0.000443395	K07A1.13
WBGene00018568	188.27	1.07633	0.241855	4.45029	8.57527e-06	6.23029e-05	F47E1.4
WBGene00008287	31.061	1.07468	0.432735	2.48347	0.013011	0.0363138	C54C6.5
WBGene00016874	451.992	1.07439	0.151395	7.09659	1.27872e-12	3.18291e-11	C52B11.5
WBGene00011228	91.3474	1.0736	0.192565	5.57524	2.47183e-08	3.10789e-07	R11.3
WBGene00009628	2384.06	1.07338	0.202176	5.30916	1.10131e-07	1.22128e-06	tatn-1
WBGene00009560	152.748	1.07199	0.243785	4.39728	1.09618e-05	7.78784e-05	psa-3
WBGene00014137	215.505	1.07156	0.318624	3.36308	0.000770782	0.00326385	clec-187
WBGene00003671	20.8063	1.06974	0.436576	2.4503	0.0142738	0.0392533	nhr-81
WBGene00017405	99.1182	1.06941	0.311368	3.43454	0.000593553	0.00260322	bath-31
WBGene00007072	405.221	1.06939	0.349279	3.0617	0.00220082	0.00801727	ugt-1
WBGene00001912	24.7007	1.06911	0.384523	2.78035	0.00542996	0.0173637	his-38
WBGene00001243	4584.79	1.06735	0.304228	3.5084	0.000450809	0.0020536	elo-5
WBGene00003178	207.457	1.06714	0.235575	4.52993	5.90019e-06	4.47047e-05	mec-17
WBGene00044150	80.378	1.06688	0.259079	4.118	3.82182e-05	0.000234868	VB0395L.1
WBGene00001005	22215.8	1.06673	0.150667	7.08001	1.44147e-12	3.57949e-11	dlc-1
WBGene00009896	18.2631	1.06636	0.39429	2.70451	0.0068405	0.0211199	scl-3
WBGene00002057	104.322	1.06632	0.357078	2.98624	0.00282433	0.00993805	ifd-1
WBGene00003611	1503.64	1.06614	0.152829	6.976	3.03712e-12	7.13416e-11	nhr-12
WBGene00194675	11.7332	1.06586	0.489062	2.1794	0.0293017	0.0706651	Y60A9A.3
WBGene00013566	24.8131	1.06456	0.498311	2.13634	0.0326518	0.0772378	Y75B12A.2
WBGene00044615	73.7596	1.06325	0.283602	3.74911	0.000177465	0.000905956	B0252.8
WBGene00009656	1411.14	1.06279	0.132468	8.02296	1.03228e-15	4.00227e-14	F43G6.3
WBGene00022614	182.357	1.0623	0.223325	4.75677	1.96714e-06	1.66528e-05	ZC449.4
WBGene00006588	784.469	1.06226	0.209241	5.07674	3.83958e-07	3.80293e-06	tnt-3
WBGene00020028	1827.65	1.06193	0.136095	7.80283	6.05364e-15	2.09408e-13	R12C12.8
WBGene00014576	838.003	1.06147	0.143137	7.41578	1.20907e-13	3.54212e-12	Y43F11A.6
WBGene00044514	21.246	1.05937	0.488239	2.16978	0.0300236	0.0720142	R09E12.9
WBGene00021195	9.00712	1.05922	0.52618	2.01304	0.0441109	0.0983444	Y17G9A.2
WBGene00018711	12.5068	1.0592	0.499781	2.11932	0.034063	0.0799146	F52G3.3
WBGene00007808	103.973	1.05868	0.293335	3.60911	0.000307245	0.00147059	best-7
WBGene00000281	1010.89	1.05754	0.168958	6.25921	3.86932e-10	6.54054e-09	cah-3
WBGene00013904	114.244	1.05682	0.483559	2.1855	0.0288519	0.0698007	ugt-6
WBGene00000116	474.671	1.05662	0.177994	5.93626	2.9159e-09	4.28631e-08	alh-10
WBGene00044156	16.0613	1.05646	0.49938	2.11555	0.0343835	0.0805034	Y66C5A.1
WBGene00044712	11.0466	1.0555	0.485395	2.17451	0.0296666	0.0713496	F22G12.8
WBGene00001244	6950.55	1.05526	0.293673	3.59331	0.000326508	0.00155316	elo-6
WBGene00013023	75.7591	1.05522	0.227988	4.6284	3.68496e-06	2.9304e-05	Y48G10A.6
WBGene00020163	314.443	1.05489	0.155614	6.77892	1.21079e-11	2.60909e-10	T02G5.3
WBGene00019658	447.386	1.05345	0.25083	4.19985	2.67097e-05	0.000171321	K11H12.1
WBGene00021146	516.233	1.0511	0.268179	3.9194	8.87698e-05	0.000494564	lgc-45
WBGene00011095	364.582	1.05103	0.384969	2.73017	0.00633025	0.0198501	gana-1
WBGene00077775	269.473	1.05082	0.227317	4.62269	3.78797e-06	3.00431e-05	nlp-58
WBGene00011147	234.636	1.04971	0.232722	4.51058	6.46491e-06	4.83686e-05	R08D7.7
WBGene00011422	77.8006	1.04942	0.368469	2.84805	0.00439876	0.0145088	T04B2.3
WBGene00016535	232.972	1.04941	0.242327	4.33055	1.48734e-05	0.000102256	C39D10.8
WBGene00010856	61.5555	1.04905	0.258858	4.0526	5.06505e-05	0.000300831	M04C9.1
WBGene00008548	135.758	1.04634	0.263796	3.96648	7.29412e-05	0.000414798	F07A11.5
WBGene00016759	181.944	1.04596	0.274773	3.80665	0.000140864	0.000744622	C49A9.5
WBGene00021788	13.8631	1.04566	0.378296	2.76414	0.00570731	0.0181201	Y51H7C.10
WBGene00012657	178.759	1.04356	0.234282	4.4543	8.41669e-06	6.12788e-05	Y39A1A.20
WBGene00043156	4289.86	1.04212	0.130926	7.9596	1.726e-15	6.4521e-14	C27F2.9
WBGene00017077	824.081	1.04108	0.230747	4.51177	6.429e-06	4.81344e-05	D2096.10
WBGene00016364	200.64	1.04029	0.175119	5.94048	2.84181e-09	4.1833e-08	nhr-161
WBGene00000978	34.1141	1.04004	0.378075	2.75088	0.00594363	0.0187505	dhs-15
WBGene00019935	223.811	1.03858	0.185287	5.60525	2.07957e-08	2.6547e-07	R07E4.1
WBGene00022265	235.193	1.038	0.244478	4.24578	2.17829e-05	0.000143516	Y73C8C.8
WBGene00001761	1780.85	1.03784	0.282581	3.67272	0.00023998	0.00118367	gst-13
WBGene00001389	300.874	1.0373	0.245896	4.21844	2.45996e-05	0.000159207	far-5
WBGene00021917	56.4958	1.03694	0.398436	2.60253	0.00925381	0.0272712	Y55D5A.3
WBGene00008993	151.961	1.03414	0.278698	3.71061	0.000206762	0.00103999	F21A3.3
WBGene00010693	20.9543	1.03289	0.34442	2.99894	0.0027092	0.00957806	K08H2.7
WBGene00005712	494.955	1.03259	0.211107	4.89134	1.00153e-06	9.06727e-06	srv-1
WBGene00018939	50.6807	1.03231	0.461597	2.23638	0.0253268	0.0629217	fbxa-190
WBGene00008849	206.671	1.03086	0.344056	2.99619	0.00273378	0.00965363	try-10
WBGene00021117	18.2992	1.02872	0.452895	2.27143	0.0231208	0.0583773	clec-126
WBGene00010456	1840.48	1.02868	0.381606	2.69567	0.00702464	0.0215925	K01C8.1
WBGene00007122	3454.47	1.02857	0.173857	5.91618	3.29505e-09	4.77301e-08	B0250.5
WBGene00011342	420.036	1.0278	0.167107	6.15055	7.72152e-10	1.23043e-08	T01G5.7
WBGene00019479	4126.82	1.02636	0.194664	5.27247	1.34602e-07	1.46921e-06	K07C11.7
WBGene00022558	35.4423	1.02543	0.38827	2.64103	0.00826551	0.0247894	fbxb-21
WBGene00021757	3330.5	1.02425	0.0960492	10.6638	1.50288e-26	1.69115e-24	taco-1
WBGene00004975	12033.7	1.02418	0.109876	9.32117	1.15066e-20	7.4079e-19	spe-39
WBGene00010110	63.4054	1.02375	0.271093	3.77639	0.000159118	0.000825836	F55D12.1
WBGene00013083	378.231	1.02265	0.257308	3.97443	7.05469e-05	0.000402542	Y51A2D.18
WBGene00001805	44.001	1.02027	0.311962	3.27049	0.00107359	0.00433339	gur-4
WBGene00000228	3632.34	1.02016	0.318804	3.19996	0.00137447	0.00537698	atn-1
WBGene00194665	52.0063	1.0184	0.261772	3.89041	0.000100076	0.000550789	ZK822.8
WBGene00020884	281.742	1.01777	0.339987	2.99354	0.00275759	0.00973075	T28B4.1
WBGene00019111	104.337	1.0177	0.197317	5.15768	2.50022e-07	2.57034e-06	F59E11.5
WBGene00000157	1325.76	1.01718	0.109563	9.28402	1.63202e-20	1.01923e-18	aps-2
WBGene00012658	816.5	1.0167	0.168678	6.02747	1.6655e-09	2.52365e-08	Y39A1A.21
WBGene00004816	1293.16	1.01637	0.256309	3.9654	7.32736e-05	0.000416461	skr-10
WBGene00235352	132.279	1.01634	0.23761	4.27737	1.89116e-05	0.000126071	ZK250.13
WBGene00006730	1564.27	1.01555	0.240368	4.22499	2.38955e-05	0.000155518	uev-1
WBGene00020439	14.9439	1.01518	0.459686	2.20843	0.0272146	0.0667321	T12A2.5
WBGene00023068	28398	1.01415	0.160456	6.32041	2.60865e-10	4.51192e-09	rpl-41.2
WBGene00003953	9911.54	1.0141	0.139198	7.28528	3.21e-13	8.82179e-12	pbs-7
WBGene00016595	290.452	1.0138	0.419373	2.41742	0.0156308	0.0423213	cest-10
WBGene00000047	40.0539	1.01379	0.299635	3.38343	0.000715864	0.00305612	acr-8
WBGene00000474	63876.5	1.01357	0.123754	8.19014	2.60916e-16	1.07135e-14	cey-3
WBGene00020026	8084.43	1.01206	0.131312	7.70727	1.28535e-14	4.26248e-13	R12C12.6
WBGene00009882	9038.78	1.012	0.130096	7.7789	7.31553e-15	2.49338e-13	vha-17
WBGene00004298	7616.38	1.01187	0.151435	6.68186	2.35933e-11	4.86778e-10	rad-54.L
WBGene00206470	19.3512	1.0117	0.384671	2.63004	0.00853756	0.0254625	F13E9.20
WBGene00022856	19346.5	1.0114	0.220311	4.59079	4.41574e-06	3.44587e-05	cth-2
WBGene00011575	64.2901	1.0113	0.258649	3.90993	9.23239e-05	0.000512859	madf-4
WBGene00017640	1409.19	1.01037	0.186319	5.42277	5.86839e-08	6.91575e-07	F20D6.11
WBGene00016983	240.983	1.01013	0.184965	5.46122	4.72877e-08	5.66556e-07	C56G2.15
WBGene00185086	3259.76	1.01011	0.120429	8.38762	4.96094e-17	2.17921e-15	F59A3.12
WBGene00017015	347.635	1.00988	0.200504	5.0367	4.73635e-07	4.58235e-06	D1014.2
WBGene00044262	36.7116	1.00908	0.329158	3.06563	0.00217213	0.00792661	Y95D11A.2
WBGene00010922	1134.93	1.00894	0.148256	6.80536	1.00797e-11	2.21085e-10	M142.5
WBGene00010128	119.748	1.00859	0.454136	2.2209	0.0263578	0.0649725	F55G11.8
WBGene00000620	26.3729	1.00818	0.425465	2.3696	0.0178074	0.0470541	col-43
WBGene00000036	554.245	1.00755	0.247077	4.07786	4.54522e-05	0.000272831	ace-2
WBGene00017473	43.8453	1.00739	0.269333	3.74031	0.000183794	0.000935519	F14H12.6
WBGene00010520	28.2477	1.00712	0.32664	3.08328	0.00204731	0.00752775	cpx-2
WBGene00004150	35.6934	1.00516	0.373902	2.68831	0.00718149	0.0220195	pqn-67
WBGene00000249	4291.89	1.00476	0.158134	6.35386	2.0998e-10	3.66832e-09	bir-1
WBGene00044001	1464.66	1.00456	0.173368	5.79439	6.85681e-09	9.43445e-08	C09G4.4
WBGene00021092	39.2803	1.00456	0.364928	2.75278	0.00590924	0.0186674	fbxb-34
WBGene00021711	39.4777	1.00448	0.251401	3.99553	6.45493e-05	0.000371533	wago-11
WBGene00012946	19.9458	1.00408	0.381166	2.63424	0.0084326	0.0252045	Y47H9B.2
WBGene00009629	278.974	1.00335	0.234818	4.27287	1.92977e-05	0.000128358	sprr-2
WBGene00012981	230.312	1.00125	0.239907	4.17352	2.99928e-05	0.0001901	Y48B6A.10
WBGene00045271	106.727	1.00084	0.307206	3.25788	0.00112246	0.00451194	F07G6.10

## Sheet: whole-worm higher in aged
Whole-worm higher in aged Genes
WBID	W Base mean	W log2(FC)	StdErr	Wald-Stats	P-value	W P-adj	Public Name
WBGene00022893	259.265	-1.00053	0.247056	-4.04981	5.1259e-05	0.00030384	ZK1290.13
WBGene00016336	61.552	-1.0026	0.315826	-3.17454	0.00150075	0.00578956	C33C12.4
WBGene00002186	66.3918	-1.00299	0.409205	-2.45108	0.0142429	0.0391841	kel-10
WBGene00006449	85.4926	-1.00319	0.456654	-2.19684	0.028032	0.0682962	alg-4
WBGene00017226	60.1984	-1.00324	0.488542	-2.05354	0.0400203	0.091067	fbxa-53
WBGene00016147	358.93	-1.00324	0.251659	-3.9865	6.70538e-05	0.000384674	cyp-32A1
WBGene00006712	35.028	-1.00344	0.370128	-2.71106	0.0067068	0.0207915	ubc-17
WBGene00044469	449.327	-1.00394	0.370909	-2.7067	0.00679562	0.0210093	clec-173
WBGene00009722	121.618	-1.00408	0.193478	-5.18963	2.10717e-07	2.19877e-06	F45D3.2
WBGene00001008	886.866	-1.00455	0.213764	-4.69932	2.61024e-06	2.15036e-05	dlk-1
WBGene00011176	100.013	-1.00472	0.482563	-2.08204	0.0373388	0.086149	R09E10.6
WBGene00004437	785.381	-1.00496	0.282231	-3.56079	0.000369743	0.00172654	rpl-24.2
WBGene00014125	435.001	-1.00624	0.193371	-5.20366	1.95404e-07	2.05648e-06	ZK863.8
WBGene00013841	189.404	-1.0063	0.234052	-4.29948	1.71203e-05	0.000115436	fbxa-33
WBGene00009225	71.0187	-1.00649	0.247034	-4.07427	4.61581e-05	0.00027675	fbxa-94
WBGene00013905	167.186	-1.00794	0.299927	-3.36062	0.000777669	0.00328834	ugt-4
WBGene00003686	97.8563	-1.00877	0.216369	-4.66229	3.12713e-06	2.52727e-05	nhr-96
WBGene00013511	65.7599	-1.00927	0.366044	-2.75723	0.00582932	0.0184541	Y71A12B.15
WBGene00005652	61.6345	-1.00961	0.323183	-3.12397	0.00178431	0.00670128	srr-1
WBGene00016513	149.936	-1.00986	0.208035	-4.85426	1.20837e-06	1.07257e-05	C38C3.4
WBGene00019720	68.593	-1.00991	0.264228	-3.82211	0.000132315	0.00070497	M01H9.4
WBGene00011171	19.8639	-1.01007	0.483184	-2.09044	0.0365785	0.0847108	R09E10.1
WBGene00002149	40.7345	-1.01047	0.349093	-2.89456	0.00379694	0.0127907	irk-1
WBGene00015973	74.8146	-1.01073	0.277982	-3.63596	0.000276952	0.00134535
WBGene00021109	16.6861	-1.01106	0.443584	-2.2793	0.0226492	0.0573718	W09C3.1
WBGene00004172	720.961	-1.012	0.152268	-6.64616	3.00847e-11	6.10443e-10	pqn-92
WBGene00019914	2820.86	-1.0134	0.257026	-3.94278	8.05429e-05	0.000452598	clec-150
WBGene00011728	8.35187	-1.0135	0.47143	-2.14985	0.0315672	0.0750552	T12A7.7
WBGene00185118	70.5786	-1.01356	0.325565	-3.11325	0.00185041	0.00691715	K02E2.11
WBGene00007951	70.0475	-1.01533	0.235663	-4.30841	1.64429e-05	0.000111431	dmsr-8
WBGene00021252	31.4271	-1.0157	0.382938	-2.65239	0.0079924	0.0241159	cht-4
WBGene00008047	54.2456	-1.01606	0.390764	-2.6002	0.00931687	0.0274376	lact-7
WBGene00003618	202.767	-1.01621	0.276684	-3.67283	0.000239882	0.00118347	nhr-19
WBGene00013516	355.307	-1.01623	0.279427	-3.63685	0.000275995	0.00134133	Y73F4A.3
WBGene00021374	110.573	-1.01625	0.198445	-5.12105	3.03846e-07	3.06476e-06	Y37E11B.1
WBGene00001131	1675.77	-1.0166	0.169653	-5.99221	2.07004e-09	3.09527e-08	dys-1
WBGene00009291	397.245	-1.01691	0.200081	-5.08248	3.72547e-07	3.6987e-06	clec-264
WBGene00022378	935.672	-1.01773	0.186529	-5.45615	4.86568e-08	5.81957e-07	Y94H6A.5
WBGene00006365	135.373	-1.01775	0.264236	-3.85169	0.000117307	0.000634682	syg-1
WBGene00015287	17.8895	-1.01818	0.39428	-2.58239	0.00981195	0.0286529	osta-1
WBGene00012755	161.949	-1.01846	0.223991	-4.54688	5.44459e-06	4.1585e-05	Y41C4A.8
WBGene00012142	435.112	-1.01971	0.148622	-6.8611	6.83325e-12	1.54258e-10	T28H10.1
WBGene00021855	936.771	-1.02011	0.226077	-4.51224	6.41467e-06	4.80617e-05	Y54F10AR.2
WBGene00043998	193.362	-1.02012	0.24327	-4.19338	2.74831e-05	0.000175904	T21C12.8
WBGene00003243	1531.42	-1.02026	0.144292	-7.07081	1.54036e-12	3.80127e-11	mig-10
WBGene00009077	22.1666	-1.02081	0.442277	-2.30808	0.0209947	0.0538988	F23B2.10
WBGene00021970	11.532	-1.02105	0.456701	-2.23571	0.0253706	0.0629857	srz-64
WBGene00020914	42.6461	-1.02268	0.348884	-2.9313	0.00337549	0.0115729	sulp-6
WBGene00000475	8600.35	-1.023	0.300148	-3.40832	0.000653649	0.00282112	cey-4
WBGene00009115	43.9154	-1.02349	0.314722	-3.25204	0.00114581	0.00458829	F25F2.1
WBGene00019612	300.882	-1.02369	0.182491	-5.60957	2.02834e-08	2.59406e-07	gpcp-1
WBGene00009079	22.3292	-1.02384	0.511973	-1.9998	0.0455224	0.10078	F23B12.1
WBGene00019972	88.5348	-1.02411	0.294768	-3.4743	0.000512188	0.00229019	R09A1.2
WBGene00016004	1747.07	-1.02503	0.19694	-5.20477	1.94234e-07	2.04623e-06	C18H9.6
WBGene00000787	1501.48	-1.02553	0.231379	-4.43224	9.32606e-06	6.74289e-05	cps-6
WBGene00003887	351.725	-1.02558	0.178004	-5.76156	8.33402e-09	1.13472e-07	osm-7
WBGene00001174	104.245	-1.02602	0.217474	-4.71789	2.38298e-06	1.98192e-05	egl-5
WBGene00022405	22.5556	-1.02605	0.422497	-2.42854	0.0151597	0.0412923	srsx-6
WBGene00019497	28.156	-1.02618	0.310881	-3.30087	0.000963872	0.00394921	K07E8.6
WBGene00006532	9.2398	-1.02637	0.512231	-2.00373	0.045099	0.100087	tba-6
WBGene00012432	105.362	-1.02647	0.225935	-4.54321	5.54044e-06	4.22244e-05	Y11D7A.8
WBGene00019730	3600.85	-1.02656	0.190924	-5.37683	7.58071e-08	8.71218e-07	asns-2
WBGene00206420	77.8673	-1.02729	0.237684	-4.32207	1.54571e-05	0.000105642	T26G10.7
WBGene00003646	122.979	-1.02732	0.192113	-5.34745	8.92018e-08	1.01123e-06	nhr-56
WBGene00206366	40.2595	-1.02802	0.422446	-2.43349	0.0149539	0.0408171	C03H5.9
WBGene00004210	493.643	-1.0284	0.156398	-6.57552	4.84849e-11	9.41663e-10	ptc-3
WBGene00018227	14.3795	-1.02904	0.500014	-2.05802	0.0395886	0.0902885	nep-15
WBGene00003716	102.036	-1.03056	0.218751	-4.71113	2.46343e-06	2.04394e-05	nhr-126
WBGene00009842	102.779	-1.03082	0.220645	-4.67185	2.98501e-06	2.42613e-05	igeg-2
WBGene00008945	116.848	-1.03084	0.244737	-4.21202	2.53093e-05	0.000163142	F19B2.6
WBGene00012323	66.2096	-1.03104	0.50304	-2.04962	0.0404017	0.0918202	oac-54
WBGene00006745	840.313	-1.03128	0.178854	-5.76605	8.11527e-09	1.10638e-07	unc-5
WBGene00017731	22.1865	-1.03155	0.417285	-2.47206	0.0134336	0.037275	F23C8.1
WBGene00007752	3520.35	-1.03161	0.158445	-6.51084	7.4733e-11	1.41073e-09	wdfy-3
WBGene00008576	96.4359	-1.03276	0.314059	-3.28843	0.00100747	0.00410527	F08G2.4
WBGene00004106	164.231	-1.03299	0.262798	-3.93074	8.46839e-05	0.000473444	pqn-15
WBGene00008994	7.72823	-1.03337	0.521015	-1.98337	0.0473257	0.104011	F21A3.4
WBGene00019662	32.2584	-1.0336	0.344397	-3.0012	0.0026892	0.00951875	K11H12.6
WBGene00004876	776.389	-1.03393	0.134317	-7.69767	1.38567e-14	4.56615e-13	smf-1
WBGene00219701	15.4298	-1.0341	0.476027	-2.17236	0.0298285	0.0716399	anr-34
WBGene00008389	99.2101	-1.03446	0.254486	-4.0649	4.80539e-05	0.000286633	D1086.2
WBGene00017236	9.38329	-1.03524	0.471448	-2.19587	0.0281015	0.0683818	nlp-60
WBGene00003111	2239.74	-1.03562	0.198155	-5.22633	1.7291e-07	1.84866e-06	mab-20
WBGene00045215	106.577	-1.03579	0.266946	-3.88015	0.000104391	0.000571372	ceh-63
WBGene00020929	95.5056	-1.03597	0.297654	-3.48045	0.000500565	0.00224707	W02C12.2
WBGene00016505	98.9607	-1.03614	0.257923	-4.01724	5.88846e-05	0.000342902	ttr-33
WBGene00012333	11.9772	-1.03682	0.421721	-2.45853	0.0139506	0.0385272	sre-43
WBGene00003516	388.711	-1.037	0.150314	-6.8989	5.24051e-12	1.20387e-10	nab-1
WBGene00044447	25.1493	-1.03734	0.45244	-2.29277	0.0218612	0.0556847	ZK688.10
WBGene00020414	88.8843	-1.03772	0.468567	-2.21466	0.0267832	0.0658111	T10E9.4
WBGene00195159	30.1772	-1.03798	0.346591	-2.99482	0.00274602	0.00969521	T04C12.14
WBGene00044312	21.3813	-1.03817	0.34357	-3.02171	0.00251351	0.008973	K04C2.8
WBGene00000208	3393.03	-1.03852	0.168573	-6.16067	7.24394e-10	1.16411e-08	trip-4
WBGene00018865	6.73266	-1.03927	0.49286	-2.10865	0.0349748	0.0816041	F55A12.6
WBGene00022490	369.473	-1.03965	0.228268	-4.55451	5.25067e-06	4.02513e-05	Y119D3B.13
WBGene00008592	38.9413	-1.03997	0.366945	-2.83412	0.00459515	0.0150424	F08H9.4
WBGene00010074	13.5317	-1.04045	0.510698	-2.0373	0.0416197	0.0940835	irld-34
WBGene00016322	20.3033	-1.04052	0.460315	-2.26045	0.0237931	0.0598096	C32E8.4
WBGene00006557	206.907	-1.04155	0.3387	-3.07514	0.00210407	0.00769575	tbx-38
WBGene00017744	413.12	-1.0419	0.186309	-5.59229	2.24098e-08	2.84334e-07	fbxc-54
WBGene00015631	32.9777	-1.04191	0.386311	-2.69708	0.00699504	0.0215238	clec-89
WBGene00007652	398.948	-1.04374	0.19501	-5.35222	8.68811e-08	9.88681e-07	C17G1.5
WBGene00022589	32.6045	-1.04421	0.318744	-3.27603	0.00105278	0.00426077	ZC317.6
WBGene00016425	428.591	-1.04486	0.412381	-2.53374	0.0112853	0.0322673	C34H4.2
WBGene00000556	119.693	-1.04516	0.378373	-2.76225	0.0057404	0.0182057	cnc-2
WBGene00016575	208.687	-1.04525	0.241991	-4.31939	1.56462e-05	0.00010676	lido-10
WBGene00008922	2213.09	-1.0455	0.129069	-8.10029	5.48286e-16	2.17842e-14	F17C11.11
WBGene00022026	51.8541	-1.04582	0.266929	-3.91797	8.92971e-05	0.000496971	Y65B4A.2
WBGene00017621	208.325	-1.04619	0.262469	-3.98596	6.7209e-05	0.000385247	txt-17
WBGene00001613	41.8122	-1.04632	0.292646	-3.57539	0.000349711	0.00164627	glr-2
WBGene00013429	10.4002	-1.04639	0.463908	-2.2556	0.0240957	0.0603811	Y66D12A.3
WBGene00019478	513.161	-1.04659	0.340698	-3.07189	0.00212707	0.00777576	cri-2
WBGene00002248	1673.73	-1.04684	0.243371	-4.30141	1.69712e-05	0.000114669	lam-3
WBGene00008221	191.399	-1.04807	0.346541	-3.02438	0.00249142	0.00890178	nhr-168
WBGene00004119	125.796	-1.04825	0.310114	-3.38021	0.000724305	0.0030871	pqn-31
WBGene00003412	374.591	-1.04877	0.217966	-4.81159	1.49733e-06	1.30191e-05	mrp-6
WBGene00016039	13.041	-1.04877	0.515144	-2.03589	0.0417617	0.094327	C24A8.5
WBGene00016605	34.4346	-1.0491	0.418833	-2.50483	0.012251	0.0345562	C43E11.5
WBGene00001253	129.647	-1.05009	0.229181	-4.58191	4.60759e-06	3.57152e-05	elt-6
WBGene00019909	20.6752	-1.05014	0.4174	-2.51591	0.0118724	0.0337029	R06A10.1
WBGene00021969	24.6666	-1.05071	0.442767	-2.37304	0.0176422	0.0467239	Y57G7A.6
WBGene00009797	410.749	-1.05076	0.18475	-5.68751	1.28908e-08	1.6986e-07	F46G10.2
WBGene00022175	206.572	-1.05185	0.177344	-5.93112	3.00884e-09	4.40235e-08	Y71H2AM.10
WBGene00008020	119.264	-1.05188	0.207647	-5.06571	4.06889e-07	4.00345e-06	C38H2.3
WBGene00194708	39.977	-1.05197	0.387943	-2.71167	0.00669459	0.0207709	Y36E3A.2
WBGene00020631	25.3703	-1.05234	0.339608	-3.0987	0.00194375	0.00720665	T20F7.3
WBGene00011817	58.996	-1.05315	0.27169	-3.87628	0.000106064	0.000579612	T16H12.9
WBGene00007983	204.538	-1.05385	0.184954	-5.6979	1.21295e-08	1.60437e-07	C36E8.4
WBGene00018274	128.579	-1.05431	0.256279	-4.1139	3.89028e-05	0.000238318	F41C3.8
WBGene00008194	8506.09	-1.05443	0.494524	-2.1322	0.0329901	0.0778821	C49C3.4
WBGene00020939	15.1868	-1.05486	0.463034	-2.27815	0.0227177	0.0575294	W02D7.3
WBGene00008347	6.26889	-1.05579	0.517964	-2.03835	0.0415151	0.0939224
WBGene00008923	763.593	-1.05618	0.169862	-6.21787	5.03944e-10	8.30314e-09	F17C11.12
WBGene00007305	33.0195	-1.05631	0.458112	-2.30578	0.0211228	0.0541475	ttbk-5
WBGene00009861	66.9577	-1.05641	0.39013	-2.70783	0.00677257	0.0209567	fbxb-8
WBGene00023021	105.078	-1.05656	0.237107	-4.45606	8.34794e-06	6.07994e-05	F32A5.9
WBGene00020686	15.0198	-1.05656	0.510006	-2.07167	0.0382962	0.0878984	T22D1.8
WBGene00019290	17.6305	-1.05733	0.438704	-2.41013	0.015947	0.043022	K02A2.5
WBGene00008762	52.397	-1.05736	0.239156	-4.4212	9.81529e-06	7.06721e-05	ztf-2
WBGene00016407	7967.89	-1.05824	0.261	-4.05456	5.02295e-05	0.000298416	unk-1
WBGene00015063	680.04	-1.05826	0.278636	-3.798	0.000145868	0.000766416	B0228.6
WBGene00022736	810.714	-1.05879	0.311023	-3.40422	0.000663544	0.0028585	ZK418.7
WBGene00003710	227.584	-1.05921	0.197859	-5.35334	8.6346e-08	9.83362e-07	nhr-120
WBGene00014569	25.8761	-1.05934	0.31448	-3.36854	0.000755664	0.00320635	bkip-1
WBGene00016389	6.63484	-1.06001	0.511366	-2.0729	0.0381817	0.0877224	C34B2.4
WBGene00008927	382.868	-1.0601	0.150093	-7.06294	1.63011e-12	3.9909e-11	snx-17
WBGene00015298	510.43	-1.06015	0.17227	-6.15401	7.55495e-10	1.20943e-08	rml-4
WBGene00044512	16.9416	-1.06029	0.487479	-2.17504	0.0296273	0.0712879	W03F9.11
WBGene00020580	9.72074	-1.06033	0.521612	-2.0328	0.0420729	0.0948773	T19D12.5
WBGene00010341	285.241	-1.06043	0.302453	-3.50609	0.000454747	0.00206747	glo-3
WBGene00009884	237.174	-1.06238	0.261898	-4.05648	4.9818e-05	0.000296224	F49C12.15
WBGene00206417	58.7508	-1.0624	0.36025	-2.94907	0.00318729	0.01102	W04H10.6
WBGene00004328	41.5229	-1.06251	0.363852	-2.92016	0.00349848	0.011922	rdy-2
WBGene00009016	18.3585	-1.06295	0.483742	-2.19735	0.0279953	0.0682429	F21D9.2
WBGene00020469	7.4451	-1.06347	0.518948	-2.04929	0.0404338	0.0918646	T13A10.2
WBGene00018281	199.811	-1.06388	0.249167	-4.26975	1.95689e-05	0.000130038	tbc-18
WBGene00002176	293.136	-1.06555	0.162518	-6.55649	5.50902e-11	1.05832e-09	jip-1
WBGene00018697	427.614	-1.06573	0.187593	-5.68106	1.33864e-08	1.75835e-07	F52E1.9
WBGene00045418	1171.1	-1.0658	0.208818	-5.10395	3.32644e-07	3.33107e-06	F15B9.10
WBGene00077692	50.2405	-1.06583	0.315247	-3.38095	0.00072237	0.00307954	C08E8.10
WBGene00012819	43.1208	-1.06762	0.267633	-3.98912	6.63184e-05	0.000380769	Y43F8B.9
WBGene00006780	6479.81	-1.06771	0.152007	-7.02409	2.15465e-12	5.19581e-11	unc-44
WBGene00022538	856.952	-1.06811	0.193238	-5.52744	3.24944e-08	4.00828e-07	ZC190.4
WBGene00021299	77.2876	-1.0684	0.46571	-2.29412	0.0217834	0.0555273	Y27F2A.8
WBGene00000553	53.693	-1.06899	0.275427	-3.88122	0.000103933	0.000569312	cmk-1
WBGene00000640	49.8881	-1.06939	0.270675	-3.95081	7.7886e-05	0.000439325	col-64
WBGene00020456	1360.79	-1.06985	0.289192	-3.69944	0.000216078	0.00108086	fbxa-60
WBGene00003568	978.477	-1.07023	0.217782	-4.91423	8.91303e-07	8.15425e-06	ncx-3
WBGene00016928	11.1087	-1.07079	0.525699	-2.0369	0.0416605	0.0941593	srb-19
WBGene00021482	652.011	-1.07119	0.177359	-6.03965	1.54452e-09	2.35851e-08	Y39H10A.6
WBGene00009899	860.656	-1.07146	0.2269	-4.72218	2.3333e-06	1.94293e-05	efl-3
WBGene00194687	17.2232	-1.07183	0.412975	-2.59538	0.00944869	0.0277827	F57C12.6
WBGene00013970	72.4321	-1.07241	0.219552	-4.88455	1.03666e-06	9.3488e-06	klu-1
WBGene00019174	62.5552	-1.07247	0.265169	-4.04448	5.24397e-05	0.000309782	H09G03.1
WBGene00006513	120.387	-1.07348	0.264384	-4.06029	4.90126e-05	0.000291851	rimb-1
WBGene00010396	87.4449	-1.07452	0.234132	-4.58937	4.4458e-06	3.4613e-05	H13N06.2
WBGene00044743	125.663	-1.07502	0.264997	-4.05673	4.97646e-05	0.000296075	crb-3
WBGene00016155	15.4345	-1.07569	0.4668	-2.30439	0.0212007	0.0542808	C27A12.4
WBGene00019668	12.1773	-1.07587	0.4285	-2.51079	0.0120463	0.0340611	fil-2
WBGene00013540	154.529	-1.07654	0.224374	-4.79794	1.60303e-06	1.38516e-05	cest-12
WBGene00045048	45.5129	-1.07716	0.282621	-3.81131	0.000138234	0.000732763	D1007.19
WBGene00016780	11.8233	-1.07804	0.47784	-2.25606	0.0240669	0.0603379
WBGene00004965	20.1649	-1.07912	0.453136	-2.38144	0.017245	0.045835	spe-11
WBGene00220211	7.73493	-1.07958	0.542748	-1.98909	0.0466908	0.102957	Y76B12C.11
WBGene00006331	11087.5	-1.07998	0.259813	-4.15676	3.22792e-05	0.000202439	sup-26
WBGene00020748	28.0867	-1.0801	0.496701	-2.17455	0.0296642	0.0713496	nhr-221
WBGene00018223	24.7737	-1.08021	0.3926	-2.75144	0.00593343	0.01873	bath-13
WBGene00015040	48.1323	-1.0809	0.330085	-3.27462	0.00105806	0.00427797	cyp-34A5
WBGene00017930	43.379	-1.08143	0.358988	-3.01245	0.00259152	0.00921838	F29G9.1
WBGene00022349	1908.93	-1.08166	0.335841	-3.22075	0.00127856	0.00504722	Y82E9BR.17
WBGene00018068	40.7187	-1.0822	0.287694	-3.76163	0.000168809	0.000867504	F35H10.2
WBGene00002182	205.822	-1.08351	0.203401	-5.32694	9.98796e-08	1.1201e-06	kap-1
WBGene00015714	8.42246	-1.08407	0.507848	-2.13464	0.0327906	0.0774871	C12D12.3
WBGene00020344	42.1796	-1.08418	0.345814	-3.13515	0.00171766	0.00650129
WBGene00014171	606.776	-1.08429	0.229281	-4.72909	2.25526e-06	1.88547e-05	nep-26
WBGene00019260	13.2954	-1.08434	0.467658	-2.31865	0.0204139	0.0526542	H34I24.1
WBGene00009405	126.76	-1.08437	0.200766	-5.40115	6.62149e-08	7.72038e-07	F35C11.6
WBGene00018737	16.2311	-1.08447	0.420068	-2.58165	0.00983296	0.0287062
WBGene00021095	381.367	-1.08456	0.30332	-3.57563	0.000349381	0.00164509	mlt-8
WBGene00016379	86.4024	-1.08489	0.318356	-3.40779	0.000654911	0.00282481	C33H5.13
WBGene00013318	14.1969	-1.08568	0.424244	-2.55908	0.0104949	0.0303288	Y57G11C.23
WBGene00001559	635.072	-1.08593	0.212628	-5.10717	3.27012e-07	3.2794e-06	gei-1
WBGene00012115	24.2786	-1.08625	0.344027	-3.15745	0.00159156	0.00608139	T28B8.4
WBGene00012811	76.7913	-1.08639	0.26892	-4.03982	5.3492e-05	0.000315551	slcr-46.2
WBGene00005040	33.9529	-1.08655	0.289142	-3.75783	0.000171393	0.000878616	sra-14
WBGene00001077	670.882	-1.08676	0.237444	-4.57691	4.71889e-06	3.65237e-05	dpy-18
WBGene00001824	418.401	-1.08746	0.344247	-3.15894	0.00158344	0.00605591	hbl-1
WBGene00007285	36.7252	-1.08753	0.333688	-3.25914	0.00111751	0.00449538	C04A11.1
WBGene00008100	1461.28	-1.0885	0.22887	-4.75596	1.97506e-06	1.67063e-05	C44H9.5
WBGene00021333	58.26	-1.08882	0.243794	-4.46614	7.96431e-06	5.83716e-05	Y34D9A.8
WBGene00006660	541.898	-1.08907	0.252554	-4.31224	1.6161e-05	0.000109698	twk-5
WBGene00013187	39.233	-1.08983	0.3238	-3.36577	0.000763311	0.00323484	npr-34
WBGene00010470	1036.78	-1.09209	0.289497	-3.77236	0.000161711	0.00083659	cdr-4
WBGene00022700	24.7931	-1.09308	0.378188	-2.8903	0.00384876	0.0129403	ZK353.4
WBGene00010838	107.147	-1.09313	0.292664	-3.73509	0.000187648	0.000953507	M03C11.1
WBGene00020358	125.952	-1.09383	0.354896	-3.08212	0.00205532	0.00755318	math-39
WBGene00021530	13.4459	-1.09405	0.384367	-2.84638	0.00442194	0.0145759	Y41G9A.6
WBGene00007395	665.941	-1.09423	0.16005	-6.83685	8.09543e-12	1.80216e-10	dcar-1
WBGene00010174	2212.49	-1.09428	0.205706	-5.31965	1.03966e-07	1.16032e-06	F56H9.2
WBGene00002184	55.2398	-1.09477	0.371992	-2.943	0.00325053	0.0111978	kel-1
WBGene00010572	519.245	-1.09502	0.208392	-5.25461	1.4834e-07	1.60073e-06	wdr-5.2
WBGene00018798	37.9584	-1.09541	0.321474	-3.40747	0.000655686	0.00282757	gnrr-1
WBGene00017299	20.2983	-1.09581	0.408865	-2.68014	0.00735919	0.0224785	molo-1
WBGene00017136	16.0425	-1.09754	0.432118	-2.53991	0.011088	0.0317612	ccpp-6
WBGene00016009	479.573	-1.09755	0.287712	-3.81476	0.000136316	0.00072333	C23F12.4
WBGene00004212	94.5587	-1.09763	0.239328	-4.58628	4.51214e-06	3.50797e-05	ptl-1
WBGene00016747	23.901	-1.09771	0.370802	-2.96035	0.00307288	0.0106811	nmur-1
WBGene00013013	51.7167	-1.09804	0.340842	-3.22154	0.00127505	0.00503525	clec-145
WBGene00015740	204.644	-1.09814	0.19096	-5.75064	8.89079e-09	1.20424e-07	C13E3.1
WBGene00016903	91.1453	-1.09829	0.289884	-3.78873	0.000151418	0.000789803	2021-03-04
WBGene00007973	223.848	-1.09837	0.193867	-5.6656	1.46513e-08	1.9104e-07	C36B1.6
WBGene00009839	69.8941	-1.09907	0.410685	-2.67619	0.00744641	0.0227021	fbxa-188
WBGene00001821	218.221	-1.09932	0.168075	-6.54061	6.12667e-11	1.16709e-09	ham-2
WBGene00017336	1278.99	-1.09944	0.491718	-2.23592	0.0253569	0.0629737	ugt-41
WBGene00016076	144.154	-1.10024	0.329826	-3.33581	0.000850525	0.00354893	C24H12.7
WBGene00003674	1447.77	-1.10045	0.188442	-5.83974	5.22815e-09	7.29946e-08	nhr-84
WBGene00017983	105.813	-1.10132	0.264429	-4.1649	3.11484e-05	0.000196568	F32D1.3
WBGene00020851	33.7244	-1.10145	0.351019	-3.13787	0.00170181	0.00644715	nhr-227
WBGene00013613	17.3636	-1.10231	0.423348	-2.60379	0.00921984	0.0271879	Y102A5C.4
WBGene00009991	71.9377	-1.10284	0.263433	-4.18641	2.83401e-05	0.000180723	F53F4.8
WBGene00019257	22.4093	-1.1039	0.440449	-2.5063	0.0122003	0.0344366	dhhc-13
WBGene00010643	14.4753	-1.1041	0.418114	-2.64066	0.00827437	0.0248017	K07G5.4
WBGene00015416	6.93538	-1.10569	0.559505	-1.97619	0.0481337	0.105498	C04C3.6
WBGene00020323	20.1192	-1.10595	0.4807	-2.30071	0.0214082	0.0547179	arrd-23
WBGene00004878	125.978	-1.10597	0.265414	-4.16697	3.08675e-05	0.000194933	smf-3
WBGene00000674	261.06	-1.10642	0.298995	-3.70046	0.00021521	0.00107729	col-99
WBGene00008623	4.85476	-1.10656	0.555966	-1.99034	0.0465537	0.102704	spe-43
WBGene00219715	9.17005	-1.10722	0.527462	-2.09915	0.0358034	0.083267	anr-18
WBGene00013662	14.8672	-1.10759	0.40258	-2.75124	0.00593701	0.0187324	Y105C5B.25
WBGene00001553	37.9501	-1.10772	0.30155	-3.67343	0.000239316	0.00118095	gcy-33
WBGene00021253	431.545	-1.10781	0.208619	-5.31019	1.09508e-07	1.21566e-06	Y22D7AL.15
WBGene00003850	28.1071	-1.10787	0.441067	-2.5118	0.0120117	0.0340009	odr-3
WBGene00044078	266.203	-1.10823	0.213157	-5.19912	2.00239e-07	2.10206e-06	tag-243
WBGene00007777	25.7961	-1.10845	0.412357	-2.68808	0.00718635	0.0220309	C27D8.1
WBGene00206362	314.436	-1.10853	0.333423	-3.32469	0.00088518	0.00367296	B0041.11
WBGene00016345	76.481	-1.10912	0.380953	-2.91143	0.00359781	0.0122126	C33E10.1
WBGene00022312	23.4307	-1.10978	0.434559	-2.55381	0.0106553	0.0307284	clec-171
WBGene00004906	33.0782	-1.10996	0.380727	-2.91537	0.00355271	0.0120825	snf-7
WBGene00020267	29.9312	-1.11023	0.418594	-2.65228	0.00799504	0.0241204	T05H4.4
WBGene00017470	12.5101	-1.11042	0.552878	-2.00844	0.044597	0.0991842	F14H12.2
WBGene00008644	195.877	-1.11097	0.220321	-5.04249	4.59511e-07	4.46226e-06	F10C2.3
WBGene00020540	355.182	-1.11141	0.249568	-4.45334	8.45444e-06	6.15322e-05	pals-25
WBGene00001123	81.4331	-1.11183	0.288796	-3.84989	0.000118171	0.000638252	dyf-7
WBGene00044798	118.039	-1.11209	0.395699	-2.81043	0.00494755	0.0160275	tbx-43
WBGene00020265	17.5786	-1.11222	0.448413	-2.48034	0.0131258	0.0365504	fbxa-196
WBGene00021118	43.8447	-1.11344	0.382897	-2.90794	0.00363813	0.0123295	clec-125
WBGene00013856	25.0866	-1.11375	0.523922	-2.1258	0.0335196	0.0788865	ZC168.2
WBGene00010043	60.4334	-1.11405	0.255969	-4.35229	1.34722e-05	9.38914e-05	F54C9.7
WBGene00016464	23.1329	-1.11428	0.353393	-3.15309	0.00161553	0.00616171	C36B7.1
WBGene00010539	2317.22	-1.11451	0.192631	-5.7857	7.22105e-09	9.91599e-08	ttr-2
WBGene00016580	31.9385	-1.11466	0.40221	-2.77134	0.00558259	0.0177782	ppm-1.H
WBGene00023420	18.3167	-1.11486	0.437961	-2.54556	0.0109102	0.031351	C26D10.7
WBGene00001477	897.35	-1.11527	0.478985	-2.32841	0.0198905	0.0515289	fmo-2
WBGene00021941	17.5922	-1.11544	0.396574	-2.8127	0.00491268	0.0159343	lgc-33
WBGene00003933	329.726	-1.11547	0.402356	-2.77234	0.00556545	0.0177372	pat-9
WBGene00013425	2343.16	-1.11603	0.149318	-7.4742	7.76754e-14	2.33127e-12	ceh-91
WBGene00016639	39.241	-1.11614	0.343139	-3.25272	0.00114305	0.0045799	C44B12.6
WBGene00010673	40.4677	-1.11615	0.295614	-3.77569	0.000159564	0.000827947	K08E7.5
WBGene00007791	151.789	-1.11622	0.226266	-4.93322	8.08868e-07	7.47218e-06	C28A5.6
WBGene00001459	143.87	-1.11643	0.201203	-5.5488	2.87638e-08	3.56497e-07	flp-16
WBGene00003593	690.457	-1.11694	0.163029	-6.85119	7.32398e-12	1.6427e-10	nfm-1
WBGene00000492	21.8682	-1.11772	0.412083	-2.71235	0.00668077	0.0207403	che-13
WBGene00015626	46.6156	-1.11802	0.309994	-3.60658	0.00031026	0.00148264	C09B9.1
WBGene00018727	13.1725	-1.11886	0.506076	-2.21086	0.0270456	0.0663622	jbts-14
WBGene00007532	42.4317	-1.11899	0.417144	-2.6825	0.0073074	0.0223399
WBGene00013771	39.4209	-1.1192	0.524938	-2.13206	0.033002	0.0778984	Y113G7C.1
WBGene00008309	50.0973	-1.11962	0.329617	-3.39674	0.000681934	0.00292986	nhr-170
WBGene00005653	13.6277	-1.11977	0.500138	-2.23893	0.0251604	0.0626054	srr-2
WBGene00000038	22.5882	-1.12006	0.338496	-3.30893	0.00093654	0.00384856	ace-4
WBGene00000491	30.617	-1.12089	0.37692	-2.97381	0.00294131	0.0102941	che-12
WBGene00021807	14.4915	-1.12248	0.405475	-2.76831	0.00563485	0.0179255	Y53G8AM.7
WBGene00022650	24.8816	-1.12257	0.442757	-2.53542	0.0112314	0.0321322	ZK84.2
WBGene00001604	1920.55	-1.12285	0.157786	-7.11626	1.10892e-12	2.78351e-11	gln-3
WBGene00008655	17.7486	-1.12331	0.449533	-2.49883	0.0124604	0.0350333	lips-3
WBGene00008748	730.193	-1.12354	0.180464	-6.22584	4.78992e-10	7.91702e-09	yap-1
WBGene00007264	18.9952	-1.12356	0.48622	-2.3108	0.020844	0.0535647	C02F4.4
WBGene00016517	16.4986	-1.12356	0.397435	-2.82703	0.0046982	0.0153412	nhr-260
WBGene00021127	39.8311	-1.12417	0.281495	-3.99358	6.50836e-05	0.000374195	W10C8.4
WBGene00012148	4468.11	-1.1249	0.272106	-4.13406	3.56404e-05	0.000220731	inos-1
WBGene00020455	575.674	-1.12508	0.329655	-3.4129	0.000642767	0.00278106	fbxa-59
WBGene00007314	22.1579	-1.12567	0.45874	-2.45383	0.0141346	0.0389372	gcy-29
WBGene00013774	6.38989	-1.1258	0.546034	-2.06178	0.0392287	0.0896344	clec-193
WBGene00007670	10.304	-1.12603	0.439786	-2.56041	0.0104548	0.0302297	stg-1
WBGene00014883	37.453	-1.12638	0.40421	-2.78662	0.00532614	0.0170684	Y39C12A.2
WBGene00005547	7.21727	-1.12651	0.557944	-2.01903	0.0434837	0.0972827	sri-35
WBGene00020330	64.199	-1.12655	0.348898	-3.22887	0.00124278	0.0049265	cest-16
WBGene00011774	255.812	-1.12681	0.261119	-4.31532	1.5937e-05	0.00010846	ttr-54
WBGene00194928	21.7955	-1.12715	0.491729	-2.29222	0.0218929	0.055745	ZC513.14
WBGene00011582	22.8695	-1.12719	0.416153	-2.70861	0.00675664	0.0209187	ntr-1
WBGene00016119	885.157	-1.12775	0.21842	-5.16322	2.42744e-07	2.50168e-06	C25H3.10
WBGene00018767	27.1365	-1.12783	0.322168	-3.50075	0.000463955	0.00210429	F53G2.2
WBGene00017976	17.0119	-1.12788	0.394261	-2.86074	0.00422648	0.0140405	F32B5.2
WBGene00005641	20.2702	-1.12862	0.399888	-2.82233	0.00476762	0.0155242	sro-1
WBGene00021345	548.373	-1.12863	0.19709	-5.72646	1.0255e-08	1.3774e-07	Y37B11A.3
WBGene00007991	823.637	-1.12894	0.1376	-8.20449	2.31569e-16	9.56497e-15	C37A5.7
WBGene00001448	219.667	-1.12907	0.1761	-6.41153	1.44068e-10	2.57067e-09	flp-5
WBGene00007036	53.6852	-1.1294	0.441677	-2.55707	0.0105558	0.0304751	sod-5
WBGene00219660	23.5099	-1.12964	0.36684	-3.07937	0.00207438	0.00760982
WBGene00004910	278.992	-1.12994	0.241136	-4.68593	2.78695e-06	2.27616e-05	snf-11
WBGene00021894	77.0539	-1.13031	0.297729	-3.79644	0.00014679	0.000770095	Y54G2A.32
WBGene00017590	14.2041	-1.1307	0.474051	-2.38518	0.0170708	0.0454647	F19B10.11
WBGene00010829	8.51279	-1.13088	0.574894	-1.96712	0.04917	0.107295	M02B1.4
WBGene00007722	29.0182	-1.13239	0.293878	-3.85328	0.000116544	0.000631591	C25D7.15
WBGene00012776	141.365	-1.13291	0.265876	-4.26105	2.03468e-05	0.000134818	Y42A5A.1
WBGene00022102	11.415	-1.13353	0.459794	-2.46531	0.0136895	0.0379015	Y69F12A.1
WBGene00019933	9.59714	-1.1337	0.530744	-2.13607	0.032674	0.077273	R07C12.3
WBGene00077699	35.3911	-1.1338	0.392273	-2.89034	0.00384824	0.0129403	C45B11.8
WBGene00006580	734.057	-1.13473	0.191341	-5.9304	3.02195e-09	4.41729e-08	tlp-1
WBGene00219644	24.4772	-1.13499	0.341625	-3.32234	0.000892655	0.00369736
WBGene00000100	2194.82	-1.13507	0.172722	-6.57167	4.97535e-11	9.61824e-10	ajm-1
WBGene00000546	44.0306	-1.13521	0.260084	-4.36479	1.27244e-05	8.91262e-05	clp-6
WBGene00015765	48.8616	-1.13521	0.319358	-3.55468	0.000378436	0.00176122	C14C11.1
WBGene00019040	177.233	-1.13542	0.402159	-2.82332	0.00475288	0.0154927	fbxb-19
WBGene00022039	86.8885	-1.13585	0.246117	-4.6151	3.92909e-06	3.10914e-05	Y65B4BL.7
WBGene00011326	368.382	-1.13612	0.216177	-5.25548	1.47638e-07	1.59482e-06	T01D3.1
WBGene00020204	164.417	-1.13634	0.386437	-2.94055	0.00327632	0.0112773	T04B8.2
WBGene00194676	14.3054	-1.13643	0.524528	-2.16658	0.0302668	0.0725006	Y43F8B.21
WBGene00009357	9.34531	-1.13692	0.47957	-2.3707	0.0177543	0.0469612	F33C8.2
WBGene00016530	123.219	-1.13723	0.202521	-5.61535	1.96165e-08	2.51494e-07	C39D10.2
WBGene00015767	1151.46	-1.13735	0.188652	-6.02879	1.65189e-09	2.50778e-08	hex-2
WBGene00000878	58.9607	-1.13799	0.315098	-3.61154	0.000304381	0.00145965	cyn-2
WBGene00000286	86.8392	-1.1384	0.236327	-4.81705	1.45696e-06	1.26998e-05	cal-2
WBGene00009094	31.3618	-1.13858	0.369809	-3.07883	0.00207812	0.00761952	F23H12.5
WBGene00013478	21.5724	-1.13876	0.546645	-2.08319	0.0372342	0.0859905	Y69E1A.8
WBGene00021050	10702.4	-1.13916	0.462266	-2.4643	0.0137283	0.0379735	W05H9.3
WBGene00044760	51.8501	-1.13919	0.347777	-3.27563	0.00105426	0.00426425	Y71H2AM.25
WBGene00015511	21.4037	-1.14042	0.494515	-2.30614	0.0211028	0.0541098	C06A6.7
WBGene00010329	54.8791	-1.14051	0.239108	-4.76986	1.8435e-06	1.57274e-05	pcdr-1
WBGene00002983	39.309	-1.14076	0.4195	-2.71932	0.00654155	0.0203901	lgx-1
WBGene00000484	11.4423	-1.14089	0.523408	-2.17974	0.0292769	0.0706324	che-2
WBGene00011313	12.1708	-1.14254	0.460256	-2.4824	0.0130499	0.0363768	T01B7.8
WBGene00018739	1359.79	-1.14438	0.156103	-7.33093	2.28568e-13	6.41682e-12	F53B1.8
WBGene00020714	67.8388	-1.14458	0.334386	-3.42293	0.000619506	0.00269889	T23B3.6
WBGene00007091	4255.04	-1.14472	0.121762	-9.40133	5.38778e-21	3.5791e-19	eri-12
WBGene00004321	997.803	-1.14475	0.299681	-3.81988	0.000133518	0.000710837	rcan-1
WBGene00022240	162.459	-1.14513	0.216687	-5.28474	1.25886e-07	1.38203e-06	shl-1
WBGene00009979	7.76503	-1.14517	0.516725	-2.21621	0.026677	0.0655887	cutl-1
WBGene00044209	602.756	-1.14653	0.242535	-4.72728	2.27543e-06	1.90005e-05	Y32F6A.6
WBGene00020478	22.4011	-1.14673	0.365385	-3.13843	0.00169858	0.00643609	T13C2.2
WBGene00044579	11.3688	-1.14675	0.502704	-2.28117	0.0225382	0.0571232	C06E2.9
WBGene00010422	19.8594	-1.14756	0.387198	-2.96376	0.00303909	0.0105813	H32K16.2
WBGene00010898	51.9995	-1.14771	0.274348	-4.18341	2.87172e-05	0.00018278	nphp-1
WBGene00022435	86.2049	-1.14776	0.272048	-4.21897	2.45416e-05	0.000158881	cfap-36
WBGene00008019	1027.64	-1.14855	0.25646	-4.47846	7.51852e-06	5.53383e-05	C38H2.2
WBGene00015601	13.8627	-1.1498	0.510216	-2.25355	0.0242243	0.0606304	fbxa-166
WBGene00000903	115.515	-1.15032	0.182228	-6.31252	2.7452e-10	4.72849e-09	daf-7
WBGene00003675	71.6608	-1.15112	0.217575	-5.29067	1.21869e-07	1.34358e-06	nhr-85
WBGene00011330	2838.79	-1.15157	0.269022	-4.28058	1.86411e-05	0.000124565	T01D3.6
WBGene00016357	16.1461	-1.15164	0.519147	-2.21833	0.0265326	0.0653184	C33F10.11
WBGene00016441	11.1032	-1.15167	0.505718	-2.2773	0.0227685	0.05763	C35D10.3
WBGene00044030	8.57089	-1.15227	0.571931	-2.01471	0.0439352	0.0980049	Y17G7B.23
WBGene00013527	45.7749	-1.15305	0.264488	-4.35956	1.30326e-05	9.11015e-05	Y73F8A.22
WBGene00021042	10.1211	-1.15335	0.54348	-2.12216	0.033824	0.0794611	btb-5
WBGene00015683	6793.24	-1.1536	0.266657	-4.32618	1.5172e-05	0.00010403	C10G8.4
WBGene00194705	11.0389	-1.15408	0.565041	-2.04247	0.0411047	0.0931454
WBGene00003546	124.222	-1.15426	0.250756	-4.60312	4.16209e-06	3.26626e-05	nas-28
WBGene00045400	114.278	-1.15465	0.215316	-5.36257	8.20467e-08	9.37246e-07	C54D10.13
WBGene00003746	149.707	-1.15486	0.286532	-4.03048	5.56632e-05	0.000326972	nlp-8
WBGene00000953	55.107	-1.15502	0.31208	-3.70104	0.00021472	0.00107547	del-2
WBGene00012548	1097.68	-1.15523	0.15957	-7.23964	4.49888e-13	1.21087e-11	Y37D8A.6
WBGene00014472	3476.13	-1.15536	0.155985	-7.4069	1.29283e-13	3.7611e-12	MTCE.33
WBGene00002265	19179.1	-1.1557	0.197236	-5.85945	4.64393e-09	6.55397e-08	lec-2
WBGene00014813	17.4997	-1.15629	0.402329	-2.87399	0.00405315	0.0135337	M176.9
WBGene00044534	7.81779	-1.15633	0.541591	-2.13506	0.0327564	0.0774238	H23N18.6
WBGene00019997	138.383	-1.15644	0.232847	-4.96655	6.81552e-07	6.39518e-06	R10F2.6
WBGene00009107	11.2618	-1.15673	0.473058	-2.44521	0.0144766	0.0397555	txt-10
WBGene00007853	7.87948	-1.15677	0.588255	-1.96645	0.0492471	0.10743	C31G12.4
WBGene00008581	26.5027	-1.15678	0.511159	-2.26305	0.0236325	0.0594991	acl-13
WBGene00020245	348.591	-1.15699	0.163632	-7.07068	1.54172e-12	3.80127e-11	T05B11.1
WBGene00010868	696.363	-1.15765	0.17627	-6.56746	5.11799e-11	9.87568e-10	somi-1
WBGene00017067	12.3036	-1.15837	0.533168	-2.17261	0.0298098	0.0716114
WBGene00008256	12.5534	-1.1584	0.58258	-1.9884	0.0467677	0.103067	glb-12
WBGene00016252	12.2991	-1.15863	0.536807	-2.15837	0.0308993	0.0737784
WBGene00011539	74.9922	-1.15866	0.360447	-3.21452	0.00130662	0.00514241	fbxa-135
WBGene00219680	14.3232	-1.15935	0.433605	-2.67374	0.00750114	0.0228451
WBGene00005130	44.7409	-1.16018	0.456738	-2.54014	0.0110809	0.0317503	srd-52
WBGene00000149	6791.91	-1.16045	0.118551	-9.78862	1.26009e-22	9.62795e-21	apl-1
WBGene00044009	15.4515	-1.16073	0.442653	-2.62222	0.00873601	0.0259616	ZK822.6
WBGene00016456	256.698	-1.16112	0.226987	-5.11535	3.13156e-07	3.14953e-06	C35E7.4
WBGene00017866	133.938	-1.16153	0.328607	-3.5347	0.000408233	0.00188322	stn-2
WBGene00007458	6118.09	-1.16213	0.294148	-3.95083	7.78823e-05	0.000439325	ule-4
WBGene00016427	454.571	-1.16217	0.267511	-4.3444	1.39655e-05	9.67796e-05	C34H4.5
WBGene00004316	254.311	-1.16284	0.152127	-7.64388	2.10765e-14	6.74288e-13	rbf-1
WBGene00018823	4837.18	-1.16288	0.545063	-2.13348	0.032885	0.0776838	F54E2.1
WBGene00016172	301.354	-1.16347	0.192861	-6.03271	1.6123e-09	2.45303e-08	C27H5.2
WBGene00013126	46.674	-1.1637	0.384165	-3.02917	0.00245225	0.00878287	mltn-2
WBGene00016328	33.7383	-1.16384	0.335029	-3.47386	0.000513028	0.00229247	pde-5
WBGene00007935	67.207	-1.16405	0.259501	-4.48573	7.26651e-06	5.3749e-05	C34E11.2
WBGene00001207	79.4988	-1.16426	0.216429	-5.37941	7.47292e-08	8.62155e-07	egl-43
WBGene00000710	35.7414	-1.16461	0.498451	-2.33647	0.019467	0.0506311	col-137
WBGene00013911	8.48427	-1.16498	0.588177	-1.98067	0.0476282	0.104566	irld-60
WBGene00195254	9.23876	-1.16627	0.580713	-2.00833	0.0446078	0.0991978	H16D19.6
WBGene00004901	21.8485	-1.16637	0.550114	-2.12023	0.0339863	0.0797795	snf-2
WBGene00011014	77.8609	-1.16692	0.299151	-3.90078	9.58825e-05	0.000529438	hpo-30
WBGene00016010	50.4389	-1.16702	0.357519	-3.26423	0.00109763	0.00442253	C23G10.1
WBGene00000801	342.089	-1.16728	0.242834	-4.8069	1.53291e-06	1.32896e-05	cars-2
WBGene00001492	78.1336	-1.16763	0.339959	-3.43462	0.000593381	0.00260301	frm-5.1
WBGene00019611	832.745	-1.16827	0.182092	-6.41585	1.40044e-10	2.5096e-09	K10B3.5
WBGene00044177	25.0232	-1.16829	0.476089	-2.45394	0.0141302	0.0389305	C30G7.3
WBGene00001639	201.905	-1.16843	0.239073	-4.88732	1.02218e-06	9.23017e-06	gly-14
WBGene00021966	52.1555	-1.16869	0.543594	-2.14993	0.0315607	0.0750484	Y57G7A.2
WBGene00005811	22.3573	-1.16882	0.451424	-2.58919	0.0096203	0.0282117	srw-64
WBGene00189952	39.4834	-1.16912	0.304856	-3.83501	0.000125561	0.000673632	K10D2.8
WBGene00004951	10849.6	-1.16982	0.204247	-5.72748	1.01934e-08	1.37e-07	spc-1
WBGene00013387	67.5335	-1.16985	0.282793	-4.13676	3.52249e-05	0.000218418	Y62F5A.9
WBGene00007490	49.2493	-1.16995	0.326591	-3.5823	0.00034058	0.00161055	mks-5
WBGene00006639	76.9223	-1.17003	0.220596	-5.30396	1.13318e-07	1.25529e-06	tsp-13
WBGene00002988	128.17	-1.17106	0.345096	-3.39342	0.000690255	0.00296256	lim-6
WBGene00004904	30.1152	-1.17106	0.344192	-3.40235	0.000668088	0.00287689	snf-5
WBGene00013710	33.9973	-1.1712	0.306337	-3.82323	0.000131714	0.000702305	Y106G6G.1
WBGene00011435	122.304	-1.17128	0.221899	-5.27841	1.30307e-07	1.42681e-06	T04D3.8
WBGene00009212	4456.76	-1.17157	0.365179	-3.2082	0.00133568	0.00524294	atz-1
WBGene00021079	83.9645	-1.17194	0.393434	-2.97874	0.00289436	0.0101502	W08A12.2
WBGene00021114	620.023	-1.17248	0.14259	-8.22278	1.98844e-16	8.22952e-15	W09C3.7
WBGene00019923	330.047	-1.17424	0.333422	-3.52179	0.000428647	0.00196552	fbxc-29
WBGene00013684	11.63	-1.17469	0.487729	-2.40849	0.0160185	0.0431581	Y105E8A.27
WBGene00019975	176.526	-1.17479	0.214766	-5.47009	4.49807e-08	5.41663e-07	flp-34
WBGene00016089	7.41784	-1.17492	0.545216	-2.15496	0.0311651	0.0743025	aexr-1
WBGene00000397	267.38	-1.17542	0.151482	-7.75943	8.53119e-15	2.87483e-13	cdh-5
WBGene00007849	248.192	-1.17548	0.238049	-4.93797	7.89382e-07	7.30835e-06	tbc-19
WBGene00005649	27.5107	-1.17632	0.471742	-2.49357	0.0126467	0.0354741	srp-8
WBGene00002051	27.7135	-1.17722	0.414118	-2.84271	0.00447319	0.0147062	ifa-3
WBGene00018672	2252.89	-1.17753	0.156839	-7.50786	6.01012e-14	1.82217e-12	sorf-2
WBGene00020353	38.1574	-1.17802	0.528633	-2.22842	0.0258523	0.0639229	T08B6.4
WBGene00001915	53.2536	-1.17823	0.402522	-2.92711	0.00342128	0.0116948	his-41
WBGene00015934	139.273	-1.17915	0.255689	-4.61167	3.99455e-06	3.15496e-05	ceh-48
WBGene00017133	513.49	-1.17981	0.260186	-4.53447	5.77477e-06	4.3882e-05	EEED8.2
WBGene00003768	46.8395	-1.18184	0.347683	-3.39917	0.000675901	0.00290693	nlp-30
WBGene00003547	10.616	-1.18233	0.522375	-2.26338	0.0236124	0.0594558	nas-29
WBGene00000273	8473.79	-1.18282	0.165521	-7.14601	8.93344e-13	2.27803e-11	brp-1
WBGene00015634	119.446	-1.18312	0.278149	-4.25356	2.10395e-05	0.000138924	C09D4.3
WBGene00015165	16.5527	-1.18379	0.509034	-2.32557	0.0200417	0.0518865	B0361.11
WBGene00016574	419.178	-1.18494	0.243597	-4.86433	1.14844e-06	1.02373e-05	lido-11
WBGene00011103	36.0752	-1.18501	0.377989	-3.13504	0.00171832	0.00650263	R07E3.2
WBGene00007734	57.0969	-1.18541	0.289732	-4.09142	4.28742e-05	0.000259296	C25G4.7
WBGene00013672	544.587	-1.18807	0.173072	-6.86457	6.66932e-12	1.50884e-10	catp-1
WBGene00021434	77.6433	-1.18863	0.24329	-4.88566	1.03081e-06	9.30007e-06	Y39A3A.3
WBGene00012064	190.449	-1.18868	0.384673	-3.0901	0.00200086	0.00738166	fbxb-115
WBGene00045417	197.709	-1.19012	0.38012	-3.1309	0.00174271	0.00656964	Y37H2A.13
WBGene00019434	172.72	-1.19022	0.282059	-4.21974	2.44585e-05	0.000158441	nmtn-1
WBGene00012925	11.1217	-1.19038	0.589889	-2.01797	0.0435946	0.0974452	wht-8
WBGene00020504	1997.43	-1.19041	0.168829	-7.05096	1.77682e-12	4.32975e-11	svh-2
WBGene00003100	40.1706	-1.19055	0.288982	-4.11982	3.79176e-05	0.000233379	mab-3
WBGene00007741	38.0489	-1.19102	0.360264	-3.30596	0.000946522	0.00388805	glb-8
WBGene00017194	18.5955	-1.19113	0.416084	-2.86271	0.0042003	0.0139691	F07C3.3
WBGene00011129	125.888	-1.19126	0.235757	-5.05289	4.35165e-07	4.25157e-06	R07H5.9
WBGene00007229	22.1817	-1.19154	0.43757	-2.72309	0.00646754	0.0201986	C01G6.9
WBGene00015230	28.7578	-1.19179	0.423483	-2.81425	0.00488914	0.0158745	tag-344
WBGene00001665	52.0775	-1.19227	0.359808	-3.31363	0.00092092	0.00379484	gpa-3
WBGene00005842	10.2012	-1.19257	0.565799	-2.10776	0.035052	0.0817201	srw-95
WBGene00014130	50.9538	-1.19327	0.344586	-3.46292	0.000534342	0.00237956	ZK892.6
WBGene00004998	13.2193	-1.19385	0.502424	-2.37618	0.017493	0.0463996	spp-13
WBGene00007798	120.197	-1.19406	0.227299	-5.25327	1.49423e-07	1.61159e-06	C29A12.2
WBGene00044676	102.312	-1.19408	0.330453	-3.61346	0.000302136	0.00145146	fbxa-42
WBGene00044367	20.9374	-1.1948	0.41228	-2.89804	0.00375508	0.0126764	T05A8.8
WBGene00005597	25.4205	-1.19495	0.407174	-2.93475	0.00333816	0.0114694	srj-9
WBGene00001537	320.649	-1.19531	0.191055	-6.25639	3.93984e-10	6.64358e-09	gcy-11
WBGene00009183	21.7831	-1.19557	0.463243	-2.58088	0.00985495	0.0287543	F27C8.2
WBGene00021928	619.87	-1.19575	0.168053	-7.11534	1.11636e-12	2.79882e-11	Y55F3AM.11
WBGene00001612	31.2093	-1.1958	0.324333	-3.68695	0.000226957	0.00112717	glr-1
WBGene00014181	44.6106	-1.19611	0.292391	-4.0908	4.29897e-05	0.000259769	ZK1010.8
WBGene00007216	357.396	-1.19635	0.329197	-3.63413	0.000278917	0.00135301	C01A2.4
WBGene00002198	283.43	-1.19647	0.20076	-5.95969	2.52712e-09	3.74117e-08	kin-14
WBGene00008368	276.563	-1.19654	0.180636	-6.62403	3.49528e-11	7.00366e-10	D1053.3
WBGene00019815	131.616	-1.19713	0.414539	-2.88785	0.00387886	0.0130331	kin-34
WBGene00013585	154.507	-1.19758	0.181044	-6.61483	3.71971e-11	7.41774e-10	cyp-42A1
WBGene00002119	7.31735	-1.19832	0.557807	-2.14828	0.0316918	0.0753172	ins-36
WBGene00014956	8.59211	-1.19853	0.59305	-2.02096	0.0432843	0.0969411	Y102A5C.11
WBGene00044020	42.3983	-1.19928	0.381257	-3.1456	0.00165746	0.00629402	ZK856.14
WBGene00010118	31.9122	-1.1998	0.363628	-3.29953	0.000968461	0.00396723	F55F3.4
WBGene00022010	2446.69	-1.20023	0.213201	-5.62955	1.80676e-08	2.32637e-07	catp-7
WBGene00020834	320.187	-1.20043	0.209311	-5.73513	9.74352e-09	1.31292e-07	T27A1.2
WBGene00018594	369.768	-1.20046	0.35921	-3.34195	0.000831935	0.00348111	aman-3
WBGene00019872	280.802	-1.20205	0.2452	-4.90232	9.47098e-07	8.63063e-06	R04E5.9
WBGene00012638	8.67263	-1.20208	0.506663	-2.37254	0.017666	0.0467694	Y38H8A.4
WBGene00001666	219.382	-1.20224	0.219241	-5.48364	4.16651e-08	5.05287e-07	gpa-4
WBGene00002976	27.9117	-1.20234	0.298955	-4.02181	5.77518e-05	0.000337341	lev-9
WBGene00018236	415.575	-1.20241	0.350618	-3.42939	0.000604932	0.00264589	fbxb-71
WBGene00007320	39.3267	-1.20253	0.500554	-2.40239	0.0162884	0.0437665	C05B5.2
WBGene00206359	40.4949	-1.20356	0.36251	-3.32006	0.000899971	0.00371953	C05E4.15
WBGene00005110	25.8944	-1.20378	0.406526	-2.96113	0.00306516	0.0106578	srd-32
WBGene00007632	12.7365	-1.20393	0.451258	-2.66794	0.00763186	0.0231756	C16C10.13
WBGene00011919	16.3922	-1.2045	0.48403	-2.48848	0.0128291	0.0358621	T22C1.9
WBGene00004004	144.408	-1.20518	0.221985	-5.4291	5.66395e-08	6.70512e-07	pgp-10
WBGene00004103	40.9146	-1.20526	0.48748	-2.47243	0.01342	0.0372442	pqn-11
WBGene00012024	13.9549	-1.2055	0.50342	-2.39461	0.0166379	0.0445564	clec-29
WBGene00000009	23.8074	-1.20631	0.400675	-3.0107	0.00260649	0.00926689	aat-8
WBGene00005111	7.03618	-1.20687	0.540697	-2.23207	0.0256105	0.0634605	srd-33
WBGene00008079	48.9328	-1.20696	0.330079	-3.65658	0.000255607	0.00125216	C44B9.2
WBGene00007055	4275.26	-1.20697	0.137511	-8.77724	1.67539e-18	8.48229e-17	tag-196
WBGene00014229	73.9074	-1.20775	0.340061	-3.55156	0.000382959	0.00177989	ZK1128.3
WBGene00012783	959.747	-1.20781	0.165711	-7.28867	3.13032e-13	8.62555e-12	Y43C5A.3
WBGene00003411	6414.65	-1.20892	0.151177	-7.99671	1.27792e-15	4.90001e-14	mrp-5
WBGene00000795	2335.53	-1.20916	0.154064	-7.84841	4.21339e-15	1.49978e-13	crn-2
WBGene00015701	33.8946	-1.20958	0.479292	-2.52368	0.0116133	0.0330975	C11D2.3
WBGene00044499	9.85353	-1.20979	0.440048	-2.74922	0.00597374	0.0188387	T11F8.5
WBGene00206380	184.484	-1.21024	0.217171	-5.57273	2.50775e-08	3.14169e-07	C42D4.18
WBGene00009589	29.9708	-1.21074	0.306875	-3.94537	7.96767e-05	0.000448214	F40F11.4
WBGene00219650	27.1711	-1.2108	0.45296	-2.67309	0.00751572	0.0228862
WBGene00012306	255.764	-1.21188	0.147278	-8.22855	1.8949e-16	7.85799e-15	W06F12.2
WBGene00015497	253.833	-1.21219	0.185232	-6.54416	5.98325e-11	1.14185e-09	nhr-76
WBGene00012137	44.7852	-1.21238	0.276329	-4.38746	1.14681e-05	8.1007e-05	asic-2
WBGene00014102	9.40933	-1.21317	0.58016	-2.0911	0.0365192	0.0846206	best-25
WBGene00016091	8.09797	-1.21373	0.518248	-2.34199	0.0191813	0.0500127	nhr-30
WBGene00010282	36.4208	-1.21495	0.301345	-4.03175	5.53626e-05	0.000325649	F58G11.4
WBGene00014946	53.6746	-1.21528	0.35118	-3.46057	0.000539033	0.00239686	Y70G10A.1
WBGene00018732	43.5353	-1.21537	0.333632	-3.64285	0.000269633	0.001315	F53A9.9
WBGene00000082	23.0029	-1.21576	0.505153	-2.40671	0.0160968	0.0433411	adt-1
WBGene00022345	21.3823	-1.21593	0.461229	-2.63629	0.00838186	0.0250699	fbxa-138
WBGene00008462	18.2721	-1.21647	0.408076	-2.98099	0.00287318	0.0100878	E02H4.4
WBGene00003769	434.828	-1.21682	0.280497	-4.33809	1.43724e-05	9.93298e-05	nlp-31
WBGene00004108	689.943	-1.21697	0.173085	-7.03103	2.05019e-12	4.96112e-11	pqn-18
WBGene00000020	696.734	-1.21743	0.183605	-6.6307	3.3409e-11	6.72015e-10	abt-2
WBGene00077756	65.0815	-1.21807	0.402649	-3.02514	0.00248515	0.00888565	Y11D7A.19
WBGene00219983	3008.99	-1.21892	0.374122	-3.25808	0.0011217	0.00450994	F58D5.11
WBGene00009533	85.6645	-1.21903	0.378108	-3.22402	0.00126403	0.0050031	F38B7.2
WBGene00005149	9.2061	-1.21928	0.521653	-2.33734	0.0194213	0.0505627	sre-1
WBGene00004057	1130.02	-1.2198	0.185377	-6.58009	4.70177e-11	9.18954e-10	pmk-3
WBGene00012296	45.5757	-1.22	0.385275	-3.16657	0.00154249	0.00591992	spe-46
WBGene00002218	19.3729	-1.22001	0.503793	-2.42164	0.0154507	0.0419097	klp-6
WBGene00021416	19.329	-1.22024	0.363114	-3.3605	0.000778002	0.00328908	mksr-2
WBGene00003885	16.3027	-1.22063	0.448954	-2.71883	0.00655134	0.0204114	osm-5
WBGene00003388	281.455	-1.22064	0.206688	-5.90569	3.51183e-09	5.06126e-08	moe-3
WBGene00004972	43.0437	-1.22067	0.265927	-4.59024	4.42731e-06	3.45102e-05	spe-26
WBGene00235295	16.3682	-1.22077	0.539793	-2.26155	0.0237251	0.0596819	C42D4.19
WBGene00017950	111.791	-1.22111	0.259538	-4.70493	2.53956e-06	2.09793e-05	F31E3.2
WBGene00020118	4.96532	-1.22216	0.552839	-2.2107	0.0270565	0.066381	R155.4
WBGene00008659	12.8573	-1.22223	0.60284	-2.02746	0.0426157	0.0957992	clec-151
WBGene00014729	15.1688	-1.2224	0.495325	-2.46787	0.013592	0.0376684	E03H4.9
WBGene00021370	287.265	-1.22244	0.265486	-4.60455	4.13349e-06	3.24625e-05	nape-2
WBGene00008940	1630.04	-1.22277	0.153171	-7.98305	1.42763e-15	5.4242e-14	F18H3.4
WBGene00012899	766.704	-1.22302	0.345552	-3.53931	0.00040118	0.00185477	Y46G5A.7
WBGene00015371	21.3005	-1.22337	0.546757	-2.2375	0.0252538	0.0627705	C03A7.13
WBGene00021398	26.6349	-1.2239	0.485112	-2.52293	0.0116381	0.0331502	Y38C1AA.7
WBGene00043997	9.34168	-1.22542	0.557743	-2.1971	0.028013	0.0682701	Y79H2A.12
WBGene00008099	327.3	-1.22603	0.186331	-6.57984	4.70953e-11	9.18954e-10	C44H9.4
WBGene00006309	96.0787	-1.22606	0.190109	-6.44923	1.12421e-10	2.05161e-09	sul-2
WBGene00007354	14.8687	-1.22624	0.538293	-2.27801	0.0227259	0.0575361	C06A1.3
WBGene00014150	123.903	-1.22826	0.220897	-5.56035	2.69229e-08	3.35274e-07	ZK909.6
WBGene00019591	308.597	-1.22827	0.339511	-3.61775	0.000297174	0.00143059	fbxc-25
WBGene00012433	41.8339	-1.22955	0.352414	-3.48894	0.000484938	0.0021871	Y11D7A.9
WBGene00007404	162.404	-1.22993	0.314525	-3.91043	9.21332e-05	0.000511936	best-5
WBGene00003561	841.359	-1.23021	0.213978	-5.74926	8.96374e-09	1.21255e-07	ncr-1
WBGene00045355	10.4983	-1.23051	0.549219	-2.24047	0.0250607	0.0623946	D1086.17
WBGene00010245	14.2454	-1.23087	0.497619	-2.47353	0.0133786	0.0371343	F58D5.6
WBGene00009383	132.569	-1.23101	0.21123	-5.82782	5.61548e-09	7.82976e-08	F35B12.3
WBGene00018457	9.10665	-1.23134	0.567411	-2.1701	0.0299995	0.0719761	fbxb-29
WBGene00019014	7.684	-1.23158	0.552941	-2.22733	0.0259254	0.0640807	F57C12.2
WBGene00004907	22.3087	-1.23273	0.470694	-2.61895	0.00882002	0.0261742	snf-8
WBGene00000853	26.8635	-1.23281	0.428732	-2.87547	0.00403425	0.0134908	cut-6
WBGene00008728	19.9286	-1.23453	0.376092	-3.28253	0.00102879	0.00417989	sre-36
WBGene00008949	11.3328	-1.23458	0.508496	-2.42791	0.015186	0.0413477	F19B6.3
WBGene00010920	52.0249	-1.23481	0.3482	-3.54627	0.000390727	0.00181236	M117.4
WBGene00008609	12.7401	-1.23504	0.487415	-2.53387	0.0112811	0.0322611	F09B12.5
WBGene00003163	1304.69	-1.23529	0.201346	-6.13515	8.50792e-10	1.34751e-08	mdl-1
WBGene00014994	138.908	-1.23534	0.224742	-5.49669	3.86982e-08	4.72327e-07	ZK1225.7
WBGene00011752	150.843	-1.23564	0.226081	-5.46545	4.61731e-08	5.55116e-07	fbxa-2
WBGene00017865	196.787	-1.23598	0.184336	-6.70505	2.01333e-11	4.21224e-10	F27D9.7
WBGene00008879	11.7335	-1.2371	0.477042	-2.59328	0.0095065	0.0279251	F16B12.1
WBGene00021709	3076.45	-1.23721	0.178842	-6.91788	4.58458e-12	1.0602e-10	ugt-29
WBGene00043984	8.46789	-1.23852	0.564382	-2.19447	0.0282018	0.06857	C56E6.7
WBGene00009399	13.4535	-1.23865	0.393906	-3.14453	0.00166356	0.00631372	ddn-2
WBGene00017921	108.454	-1.24013	0.29629	-4.18554	2.84487e-05	0.000181361	F29B9.5
WBGene00001121	21.8715	-1.24137	0.451725	-2.74807	0.00599466	0.0189	dyf-5
WBGene00044660	115.528	-1.24197	0.198844	-6.24593	4.21279e-10	7.06387e-09	fbxa-87
WBGene00015042	21.2567	-1.24208	0.389083	-3.19231	0.00141137	0.00549969	cyp-34A7
WBGene00013175	6.32555	-1.24208	0.62027	-2.00248	0.045233	0.100299	Y53F4B.36
WBGene00017647	36.3143	-1.24241	0.304895	-4.07488	4.60383e-05	0.000276111	F20H11.4
WBGene00010138	16.4644	-1.24304	0.418104	-2.97304	0.00294868	0.010313	anoh-1
WBGene00077525	128.842	-1.24306	0.344193	-3.61153	0.000304401	0.00145965	C41G7.8
WBGene00011372	51.1293	-1.24334	0.259616	-4.78917	1.67476e-06	1.43997e-05	npr-26
WBGene00006233	6.06999	-1.24405	0.560511	-2.2195	0.026453	0.0651532	str-196
WBGene00044383	37.0548	-1.24447	0.52067	-2.39013	0.0168424	0.0449829	T05A7.11
WBGene00007958	47.5745	-1.24463	0.356751	-3.48879	0.000485214	0.0021874	C35C5.9
WBGene00019327	7754.55	-1.24526	0.143208	-8.69541	3.45565e-18	1.69205e-16	zip-2
WBGene00008027	53.1127	-1.24552	0.403707	-3.0852	0.00203414	0.0074859	scl-5
WBGene00021386	8.23929	-1.24658	0.50171	-2.48467	0.0129672	0.0362142	Y37F4.5
WBGene00009705	6.99427	-1.24695	0.558923	-2.23099	0.0256815	0.063591	F44F4.10
WBGene00004764	60.0171	-1.24834	0.269851	-4.62605	3.7271e-06	2.96166e-05	sel-7
WBGene00017539	221.601	-1.24918	0.246034	-5.07729	3.82866e-07	3.79572e-06	F17E9.2
WBGene00017739	8.47082	-1.24919	0.576984	-2.16503	0.030385	0.072717	F23C8.11
WBGene00000428	24.3619	-1.24925	0.373022	-3.349	0.000811046	0.003406	ceh-1
WBGene00004855	13611.8	-1.24949	0.170883	-7.31193	2.63323e-13	7.30406e-12	sma-1
WBGene00006788	956.562	-1.25002	0.241288	-5.1806	2.21174e-07	2.29526e-06	unc-53
WBGene00021396	60.041	-1.25065	0.321466	-3.89046	0.000100055	0.000550789	cutl-24
WBGene00220168	6.68042	-1.25099	0.588507	-2.1257	0.033528	0.0788865	Y48A6C.10
WBGene00021734	16.6583	-1.25117	0.486409	-2.57227	0.0101035	0.0293727	Y50C1A.2
WBGene00008743	98.2577	-1.25127	0.276456	-4.5261	6.00826e-06	4.53587e-05	F13D12.9
WBGene00007489	11.8738	-1.25142	0.472404	-2.64904	0.00807207	0.0243036	C09G5.7
WBGene00003019	1472.9	-1.2523	0.228241	-5.48673	4.09452e-08	4.96845e-07	lin-33
WBGene00006652	95.0483	-1.25233	0.273286	-4.58251	4.59426e-06	3.56252e-05	ttx-1
WBGene00022530	16.3235	-1.25244	0.475048	-2.63645	0.00837784	0.0250614	ZC155.2
WBGene00017961	87.6769	-1.25258	0.240487	-5.20851	1.9036e-07	2.01266e-06	nhr-180
WBGene00014197	33.2514	-1.25309	0.440154	-2.84693	0.00441424	0.0145553	ZK1053.2
WBGene00017013	35.669	-1.25316	0.392948	-3.18912	0.00142704	0.00555453	ensh-1
WBGene00007740	9.09301	-1.25345	0.608138	-2.06113	0.039291	0.0897551	C26C6.6
WBGene00003648	467.737	-1.25401	0.180039	-6.9652	3.27929e-12	7.67708e-11	nhr-58
WBGene00194643	9.40404	-1.2545	0.614204	-2.04249	0.0411029	0.0931454	C48D1.9
WBGene00014145	18.0316	-1.25504	0.512223	-2.45019	0.014278	0.0392598	ZK899.7
WBGene00045405	55.8188	-1.25541	0.311419	-4.03126	5.54785e-05	0.000325979	D1086.18
WBGene00010488	1832.99	-1.25547	0.281193	-4.46481	8.01391e-06	5.86946e-05	endu-1
WBGene00007595	15.6293	-1.25547	0.461615	-2.71974	0.00653331	0.0203705	C15A7.2
WBGene00012822	17.9884	-1.25609	0.393034	-3.19588	0.00139407	0.00544242	Y43F8B.12
WBGene00012671	31.1529	-1.25664	0.387354	-3.24416	0.00117797	0.00470083	Y39B6A.9
WBGene00003652	318.109	-1.25716	0.232413	-5.40917	6.33192e-08	7.41176e-07	nhr-62
WBGene00002222	664.075	-1.25733	0.196953	-6.3839	1.72629e-10	3.049e-09	klp-11
WBGene00004237	1588.48	-1.2575	0.175931	-7.14769	8.82508e-13	2.25591e-11	ptr-23
WBGene00219661	36.9326	-1.25768	0.366585	-3.43081	0.000601785	0.00263379
WBGene00016663	155.944	-1.25809	0.212799	-5.91212	3.37726e-09	4.87855e-08	C45E1.4
WBGene00017255	15.2068	-1.25834	0.374038	-3.36421	0.000767644	0.00325123	F08D12.12
WBGene00015569	3296.11	-1.25859	0.292633	-4.30093	1.70087e-05	0.00011478	C07D10.5
WBGene00018859	18.8999	-1.2591	0.374463	-3.36242	0.000772629	0.00327101	F55A4.7
WBGene00022060	988.121	-1.25923	0.180788	-6.96522	3.27894e-12	7.67708e-11	dmd-9
WBGene00016699	9.58717	-1.25924	0.603558	-2.08635	0.0369466	0.0854589	del-7
WBGene00206374	10.4886	-1.25944	0.539951	-2.33251	0.0196738	0.0511053	K10G6.9
WBGene00011838	15.9642	-1.26013	0.622078	-2.02569	0.042797	0.0961135	T19C4.1
WBGene00010033	36.7339	-1.26066	0.399836	-3.15294	0.00161636	0.00616374	F54B11.10
WBGene00002174	1428.76	-1.26081	0.22841	-5.51995	3.39092e-08	4.17047e-07	itx-1
WBGene00022229	7.17957	-1.26137	0.552867	-2.28151	0.0225185	0.0570872	Y73B6A.2
WBGene00008739	411.922	-1.26187	0.295449	-4.27103	1.94571e-05	0.000129336	F13D12.3
WBGene00001705	8.86342	-1.26236	0.551486	-2.28901	0.0220787	0.0561062	grd-16
WBGene00010864	10.289	-1.26248	0.502176	-2.51401	0.0119367	0.0338298	xbx-3
WBGene00012731	11.0561	-1.26439	0.586315	-2.15651	0.0310441	0.0740817	Y39G8C.2
WBGene00015300	16.1935	-1.2646	0.417134	-3.03164	0.00243232	0.00872592	C01F1.5
WBGene00014021	500.155	-1.26491	0.219888	-5.75251	8.79303e-09	1.19332e-07	svop-1
WBGene00012063	390.362	-1.26502	0.329753	-3.83628	0.000124914	0.000670677	fbxb-1
WBGene00003890	118.656	-1.26616	0.252553	-5.01343	5.34682e-07	5.12543e-06	osm-10
WBGene00020554	30.0632	-1.26706	0.316469	-4.00374	6.23478e-05	0.000360452	T19A5.3
WBGene00010848	195.113	-1.26735	0.21691	-5.84275	5.13459e-09	7.18808e-08	M04B2.6
WBGene00007551	148.423	-1.26916	0.253878	-4.99909	5.76009e-07	5.49633e-06	C13C4.7
WBGene00044810	12.458	-1.2693	0.603685	-2.10259	0.0355014	0.0826519	Y37E3.19
WBGene00007222	156.709	-1.26969	0.210282	-6.03803	1.56011e-09	2.38057e-08	C01F6.2
WBGene00015158	37.8282	-1.2702	0.350709	-3.62181	0.000292548	0.00141191	B0361.4
WBGene00006775	414.163	-1.27045	0.404016	-3.14455	0.00166342	0.00631372	unc-39
WBGene00004249	294.608	-1.27048	0.227945	-5.57362	2.49496e-08	3.13132e-07	pvf-1
WBGene00018468	281.789	-1.2712	0.253425	-5.01607	5.27379e-07	5.0624e-06	cla-1
WBGene00020841	12.1751	-1.27142	0.510061	-2.49268	0.0126784	0.0355264	T27A3.5
WBGene00020551	128.398	-1.27198	0.237327	-5.35959	8.34103e-08	9.51781e-07	T17H7.7
WBGene00001906	30.3495	-1.2721	0.320712	-3.96649	7.29388e-05	0.000414798	his-32
WBGene00002208	9.42029	-1.27246	0.579523	-2.19571	0.0281127	0.0684011	kin-26
WBGene00022431	8.51516	-1.27337	0.501803	-2.53759	0.0111619	0.0319554	set-33
WBGene00021336	174.034	-1.27425	0.259326	-4.91371	8.93686e-07	8.17246e-06	Y34F4.1
WBGene00022572	126.688	-1.27525	0.261218	-4.88193	1.05053e-06	9.46563e-06	ZC239.14
WBGene00015286	71.1517	-1.27537	0.26476	-4.81707	1.45678e-06	1.26998e-05	best-3
WBGene00045392	180.253	-1.27617	0.193959	-6.57957	4.71807e-11	9.19759e-10	F26D11.12
WBGene00000476	71.189	-1.27666	0.324014	-3.94015	8.14304e-05	0.00045697	cfi-1
WBGene00007281	272.567	-1.27707	0.269354	-4.74124	2.12415e-06	1.78372e-05	C03E10.3
WBGene00005205	8.35488	-1.27721	0.484871	-2.63413	0.00843532	0.0252045	srg-48
WBGene00010558	328.17	-1.27945	0.234528	-5.45545	4.8848e-08	5.8324e-07	ptp-4
WBGene00044603	34.3632	-1.27948	0.349137	-3.66469	0.000247639	0.0012177	acbp-7
WBGene00000060	14.9061	-1.27989	0.440223	-2.90737	0.00364483	0.0123482	acr-21
WBGene00020863	5.46011	-1.2802	0.618734	-2.06907	0.0385395	0.088311	T27E4.5
WBGene00007736	1091.53	-1.28056	0.170803	-7.49733	6.51292e-14	1.96889e-12	igdb-2
WBGene00009381	20.4058	-1.2807	0.44275	-2.89259	0.00382075	0.0128606	F34H10.4
WBGene00018266	89.8989	-1.28087	0.287209	-4.45973	8.20647e-06	5.98946e-05	nhr-183
WBGene00235309	27.1554	-1.28098	0.446385	-2.86967	0.00410905	0.0136918	F21C10.17
WBGene00002212	20.3507	-1.281	0.37455	-3.4201	0.000625973	0.00272025	kin-31
WBGene00015153	23.6332	-1.28197	0.377861	-3.39271	0.000692057	0.00296968	B0348.5
WBGene00022180	68.5684	-1.28215	0.335446	-3.82221	0.000132259	0.000704855	Y71H2AM.15
WBGene00044396	118.108	-1.28248	0.399036	-3.21395	0.00130921	0.00515164	ZK1290.14
WBGene00010899	760.085	-1.2825	0.347433	-3.69137	0.000223049	0.0011112	M28.8
WBGene00008113	4206.51	-1.2827	0.199349	-6.43444	1.23929e-10	2.24003e-09	C46C2.5
WBGene00010028	810.488	-1.28292	0.155377	-8.25684	1.49583e-16	6.26537e-15	F54B11.5
WBGene00043308	5.51093	-1.28341	0.654389	-1.96124	0.0498509	0.108554	tmem-107
WBGene00019776	31.9787	-1.2839	0.363098	-3.53596	0.000406295	0.00187581	M6.4
WBGene00022876	29.5857	-1.28416	0.46162	-2.78187	0.00540469	0.0172912	ZK1248.5
WBGene00016417	187.899	-1.28429	0.32315	-3.97429	7.05884e-05	0.000402626	C34F11.8
WBGene00012467	14.8729	-1.28432	0.504727	-2.54459	0.0109407	0.0314256	arrd-8
WBGene00003681	189.139	-1.28452	0.227682	-5.64172	1.68362e-08	2.17723e-07	nhr-91
WBGene00017180	44.29	-1.28518	0.381988	-3.36445	0.000766961	0.00324965	F02E11.2
WBGene00020912	172.757	-1.28561	0.250832	-5.12537	2.96961e-07	3.00257e-06	W01A11.7
WBGene00009125	15.4741	-1.28618	0.486157	-2.6456	0.00815455	0.0245059	F25H5.2
WBGene00016424	1011.65	-1.28668	0.579779	-2.21926	0.0264693	0.0651858	C34H4.1
WBGene00044792	118.016	-1.28688	0.216729	-5.93773	2.88998e-09	4.2512e-08	F59C6.14
WBGene00045254	6.05216	-1.28719	0.615637	-2.09083	0.0365437	0.0846678	F33E2.8
WBGene00013055	24.8972	-1.28789	0.373583	-3.4474	0.000566013	0.00250137	Y50E8A.12
WBGene00015219	982.948	-1.28823	0.142539	-9.03774	1.59941e-19	8.9925e-18	B0507.2
WBGene00003534	11.4334	-1.28868	0.494892	-2.60397	0.0092152	0.027185	nas-15
WBGene00022612	36.0299	-1.28878	0.386304	-3.33617	0.000849401	0.00354495	ZC449.2
WBGene00007183	5.93628	-1.28903	0.567877	-2.26991	0.0232132	0.0585779	B0462.4
WBGene00019039	332.551	-1.29046	0.344467	-3.74625	0.000179498	0.000914995	fbxb-18
WBGene00004096	784.05	-1.29066	0.133393	-9.67564	3.82693e-22	2.80091e-20	pqm-1
WBGene00018314	108.563	-1.29075	0.294116	-4.38856	1.14103e-05	8.0626e-05	F41H10.1
WBGene00003640	388.505	-1.29084	0.206283	-6.25761	3.90925e-10	6.59734e-09	nhr-50
WBGene00013518	52.1368	-1.29098	0.341019	-3.78567	0.000153298	0.000798211	Y73F8A.5
WBGene00010822	806.141	-1.29114	0.378338	-3.41265	0.000643349	0.002783	M01G12.9
WBGene00020341	236.312	-1.29189	0.195274	-6.61581	3.69525e-11	7.37601e-10	T08B1.4
WBGene00020720	9.229	-1.29274	0.502057	-2.57489	0.0100271	0.0291953	T23B12.5
WBGene00011219	11.4101	-1.29318	0.57426	-2.25191	0.0243283	0.0608251	srxa-10
WBGene00015387	35.529	-1.29318	0.317837	-4.06869	4.72788e-05	0.000282819	kcnl-3
WBGene00015613	924.273	-1.29339	0.331514	-3.90145	9.56163e-05	0.000528334	C08F1.10
WBGene00019150	18.8272	-1.29359	0.399495	-3.23808	0.00120338	0.00478486	H04J21.1
WBGene00016506	150.586	-1.29377	0.20746	-6.23622	4.48264e-10	7.47429e-09	abhd-5.1
WBGene00021183	51.2198	-1.29401	0.439144	-2.94667	0.00321219	0.0110914	Y9C9A.16
WBGene00018949	11.5233	-1.29496	0.440545	-2.93944	0.00328803	0.0113121	acbp-4
WBGene00000212	343.326	-1.29538	0.267133	-4.8492	1.23963e-06	1.09612e-05	asm-2
WBGene00019170	348.25	-1.29592	0.227259	-5.70239	1.1814e-08	1.56627e-07	H06I04.6
WBGene00018346	146.732	-1.29741	0.192733	-6.73164	1.67756e-11	3.55252e-10	F42C5.4
WBGene00020586	48.0663	-1.29754	0.286476	-4.52932	5.91752e-06	4.47847e-05	frpr-18
WBGene00206525	14.0444	-1.29764	0.454885	-2.85267	0.0043354	0.0143436	R74.10
WBGene00008597	27.1445	-1.29795	0.403619	-3.21577	0.00130095	0.00512397	clec-55
WBGene00011960	22.9786	-1.2984	0.437328	-2.96893	0.00298837	0.0104308	oac-48
WBGene00013295	232.026	-1.29881	0.171282	-7.5829	3.3792e-14	1.05677e-12	Y57G11B.2
WBGene00011644	34.0285	-1.29927	0.278355	-4.66769	3.046e-06	2.4684e-05	T09B9.3
WBGene00001204	18.6024	-1.29933	0.490842	-2.64713	0.00811773	0.024408	egl-38
WBGene00015558	8.44504	-1.29947	0.567045	-2.29166	0.0219253	0.055814	C06G4.4
WBGene00004264	36.6769	-1.29965	0.432191	-3.00712	0.00263738	0.00936577	qua-1
WBGene00003693	102.657	-1.30036	0.295188	-4.4052	1.05687e-05	7.54458e-05	nhr-103
WBGene00011154	69.8074	-1.30117	0.268982	-4.83737	1.31565e-06	1.15599e-05	R09A8.5
WBGene00003531	22.3636	-1.30149	0.390252	-3.33501	0.00085296	0.00355838	nas-12
WBGene00020260	86.5426	-1.30154	0.287655	-4.52465	6.04949e-06	4.5604e-05	T05E7.4
WBGene00020867	1334.13	-1.30194	0.213924	-6.08601	1.15757e-09	1.79522e-08	shc-2
WBGene00016344	28.4221	-1.30224	0.381659	-3.41204	0.00064478	0.00278861	rsef-1
WBGene00006058	9.80447	-1.3023	0.529847	-2.45789	0.0139758	0.0385762	sst-20
WBGene00000120	479.661	-1.30331	0.310025	-4.20388	2.62374e-05	0.000168551	aly-1
WBGene00013711	51.3239	-1.30402	0.300124	-4.34493	1.39319e-05	9.6611e-05	Y106G6G.2
WBGene00011899	64.5518	-1.30423	0.25818	-5.05165	4.38015e-07	4.27341e-06	nlp-68
WBGene00022329	458.487	-1.3049	0.168489	-7.74471	9.58034e-15	3.20765e-13	fbxa-79
WBGene00004222	655.095	-1.30519	0.290148	-4.49837	6.84778e-06	5.08863e-05	ptr-8
WBGene00007212	19.3985	-1.30572	0.336729	-3.87765	0.000105468	0.000576814	BE10.4
WBGene00007049	12.8142	-1.30641	0.445526	-2.93228	0.00336484	0.0115458	tag-191
WBGene00010265	28.7442	-1.30762	0.437733	-2.98724	0.00281504	0.00991037	F58G1.3
WBGene00013574	42.6777	-1.30789	0.259016	-5.04946	4.43059e-07	4.31254e-06	lron-13
WBGene00014024	44.2322	-1.30791	0.335147	-3.9025	9.52038e-05	0.000526473	ZK637.4
WBGene00020844	14.9894	-1.30814	0.454367	-2.87904	0.00398883	0.0133552	T27A10.2
WBGene00194983	14.5379	-1.30886	0.566221	-2.31156	0.0208017	0.0534758	T25B2.4
WBGene00020691	88.3653	-1.3094	0.436307	-3.00109	0.00269015	0.0095205	igdb-3
WBGene00011829	65.3241	-1.30954	0.317342	-4.12658	3.68201e-05	0.000227226	T19A6.4
WBGene00008199	461.025	-1.31035	0.36694	-3.57102	0.000355587	0.00167016	C49C3.9
WBGene00017353	16.0069	-1.31049	0.445372	-2.94247	0.00325609	0.0112151	F10E9.1
WBGene00003589	1935.75	-1.31083	0.137271	-9.54926	1.30625e-21	9.14334e-20	nex-2
WBGene00009432	731.003	-1.31116	0.589934	-2.22255	0.0262458	0.0647578	cld-9
WBGene00007146	161.09	-1.31149	0.286009	-4.5855	4.52903e-06	3.51848e-05	B0334.6
WBGene00014260	8.9241	-1.31153	0.623217	-2.10446	0.0353384	0.0823235	ZK1321.1
WBGene00003530	2318.78	-1.31173	0.298305	-4.39726	1.09624e-05	7.78784e-05	nas-11
WBGene00009222	770.79	-1.31216	0.14568	-9.0071	2.11581e-19	1.17377e-17	fbxa-95
WBGene00006063	3173.54	-1.31238	0.251076	-5.22704	1.72248e-07	1.84252e-06	sto-1
WBGene00011166	75.9067	-1.31287	0.348471	-3.76751	0.000164885	0.000849849	chil-22
WBGene00001487	18.2264	-1.31293	0.416987	-3.1486	0.00164054	0.0062377	frk-1
WBGene00000237	783.058	-1.31315	0.144237	-9.10413	8.69588e-20	5.0107e-18	bam-2
WBGene00009502	16.5606	-1.31359	0.558981	-2.34998	0.0187746	0.0491243	F37A8.2
WBGene00018242	155.535	-1.31502	0.416352	-3.15842	0.00158627	0.00606561	F40G9.6
WBGene00008065	28.0787	-1.31528	0.353868	-3.71687	0.000201706	0.00101849	npr-18
WBGene00015103	7.35754	-1.31603	0.63905	-2.05935	0.0394608	0.0900659	B0280.7
WBGene00005251	5.45604	-1.31619	0.64939	-2.02681	0.0426814	0.095885	srh-28
WBGene00009956	21.7819	-1.31635	0.384167	-3.4265	0.000611406	0.00266918	F53B2.5
WBGene00010612	7.93669	-1.3166	0.625566	-2.10465	0.0353218	0.0822938	K07A1.5
WBGene00017813	79.3972	-1.31767	0.264276	-4.98594	6.16608e-07	5.84628e-06	nlp-61
WBGene00013923	257.412	-1.31838	0.229932	-5.73376	9.82287e-09	1.32276e-07	ghi-1
WBGene00021893	137.896	-1.31843	0.184441	-7.14826	8.78831e-13	2.24927e-11	ndnf-1
WBGene00001577	1595.5	-1.31844	0.174292	-7.56454	3.89229e-14	1.20102e-12	gem-4
WBGene00000017	93.4163	-1.31882	0.281179	-4.69033	2.72768e-06	2.23387e-05	abf-6
WBGene00018743	1262.51	-1.31895	0.301661	-4.3723	1.22945e-05	8.63475e-05	F53B3.5
WBGene00021965	106.17	-1.31929	0.277534	-4.75363	1.99797e-06	1.68796e-05	Y57G7A.1
WBGene00009641	30.8008	-1.31979	0.358342	-3.68303	0.000230478	0.00114248	F42G4.2
WBGene00004854	209.053	-1.31999	0.254041	-5.19597	2.0366e-07	2.13582e-06	slt-1
WBGene00017977	7.4166	-1.32013	0.543545	-2.42874	0.0151513	0.0412854	F32B5.3
WBGene00015947	81.1071	-1.32073	0.275988	-4.78546	1.70598e-06	1.4644e-05	C18A11.1
WBGene00000528	1885.27	-1.32082	0.172787	-7.64423	2.10194e-14	6.73493e-13	clh-1
WBGene00017713	86.6789	-1.32084	0.41115	-3.21254	0.00131567	0.0051753	F22E5.20
WBGene00022795	14.0225	-1.32192	0.408442	-3.2365	0.00121003	0.00480855	ZK686.5
WBGene00009647	137.073	-1.32197	0.252501	-5.23551	1.64526e-07	1.76626e-06	phlp-2
WBGene00005140	8.10982	-1.32211	0.583965	-2.26403	0.0235722	0.0593902	srd-63
WBGene00015309	30.8166	-1.32222	0.429616	-3.07767	0.00208625	0.00764261	C01G5.7
WBGene00045475	50.6528	-1.32256	0.324416	-4.07673	4.56736e-05	0.000274081	T07A5.7
WBGene00006454	122.175	-1.32297	0.248466	-5.32455	1.01202e-07	1.13433e-06	aex-4
WBGene00008213	135.174	-1.32332	0.236048	-5.60613	2.069e-08	2.64282e-07	C49F8.1
WBGene00013750	39.413	-1.32351	0.321894	-4.11163	3.92883e-05	0.000240397	Y113G7A.13
WBGene00000280	54.9439	-1.32356	0.236424	-5.59825	2.16521e-08	2.75559e-07	cah-2
WBGene00021271	121.359	-1.32398	0.323867	-4.08803	4.35044e-05	0.000262423	spe-47
WBGene00021198	112.8	-1.32408	0.270256	-4.89935	9.61537e-07	8.75075e-06	npp-26
WBGene00022843	29.5107	-1.32427	0.371398	-3.56563	0.000362977	0.00169921	ZK1055.2
WBGene00045077	187.727	-1.32494	0.27497	-4.8185	1.44642e-06	1.26238e-05	Y71A12B.18
WBGene00022178	977.402	-1.3252	0.208149	-6.36658	1.93285e-10	3.39658e-09	cest-25
WBGene00016297	14.102	-1.32557	0.501277	-2.64437	0.00818421	0.0245703	fbxc-15
WBGene00013526	13.4329	-1.3269	0.55854	-2.37566	0.0175178	0.0464514	Y73F8A.20
WBGene00002263	14090.5	-1.32695	0.241662	-5.49094	3.99807e-08	4.8599e-07	lea-1
WBGene00008975	1428.84	-1.3274	0.17316	-7.66574	1.77809e-14	5.7952e-13	F20D1.3
WBGene00003602	1735.32	-1.3277	0.23593	-5.62752	1.82822e-08	2.35255e-07	nhr-3
WBGene00009492	13.389	-1.32792	0.548368	-2.42158	0.0154531	0.041911	F36H1.3
WBGene00020730	106.478	-1.32837	0.230716	-5.7576	8.53157e-09	1.15859e-07	T23E1.3
WBGene00015741	42.3808	-1.32885	0.308091	-4.31316	1.6094e-05	0.000109314	C13F10.1
WBGene00017073	4.97817	-1.32904	0.663036	-2.00448	0.0450182	0.0999506	D2096.6
WBGene00021984	207.035	-1.33094	0.237889	-5.59481	2.20865e-08	2.80573e-07	Y59C2A.1
WBGene00022112	263.904	-1.3316	0.512678	-2.59734	0.00939476	0.0276319	Y71F9AL.7
WBGene00010992	9.1973	-1.33163	0.59981	-2.22008	0.0264132	0.0650782	R03D7.8
WBGene00011853	5.8219	-1.33233	0.613049	-2.17328	0.0297593	0.0715232	clec-40
WBGene00009312	5.46775	-1.33241	0.640772	-2.07937	0.037583	0.0866236	F32B4.1
WBGene00013844	238.542	-1.33252	0.293752	-4.5362	5.72775e-06	4.35405e-05	fbxa-50
WBGene00045322	10.6926	-1.33278	0.451166	-2.95408	0.00313603	0.0108662	C09F9.7
WBGene00001150	154.562	-1.33343	0.285986	-4.66255	3.12314e-06	2.52502e-05	ech-1.1
WBGene00219206	16.3665	-1.3343	0.446908	-2.98562	0.00283	0.00995297	W05H12.4
WBGene00012547	14.2105	-1.33431	0.525424	-2.5395	0.0111012	0.0317945	Y37D8A.5
WBGene00000296	15.3867	-1.33433	0.397307	-3.35843	0.000783865	0.00331052	cat-2
WBGene00045484	106.119	-1.33536	0.201376	-6.6312	3.32976e-11	6.7042e-10	F34D10.9
WBGene00016017	28.7264	-1.33553	0.456268	-2.92707	0.00342171	0.0116948	C23G10.11
WBGene00019866	13.9153	-1.33597	0.469913	-2.84302	0.00446883	0.0147004	R04B3.1
WBGene00000134	18.1024	-1.3371	0.388148	-3.44482	0.000571434	0.00252203	amt-2
WBGene00018716	164.515	-1.33763	0.236905	-5.64627	1.63968e-08	2.12567e-07	F52H2.4
WBGene00021720	25.2237	-1.33832	0.402611	-3.32411	0.000887012	0.0036791	Y49F6B.8
WBGene00011133	15.1938	-1.33917	0.612945	-2.18481	0.0289027	0.0698992	R08A2.2
WBGene00016996	390.377	-1.33922	0.181386	-7.38326	1.54462e-13	4.43792e-12	D1005.2
WBGene00016462	27.5839	-1.33944	0.506957	-2.64212	0.0082389	0.0247167	C35E7.10
WBGene00007631	29.0829	-1.33982	0.422116	-3.17406	0.00150325	0.00579706	wht-3
WBGene00019586	35.9026	-1.33996	0.384816	-3.48209	0.000497522	0.00223564	K09F6.3
WBGene00018215	168.057	-1.34052	0.439656	-3.04901	0.00229594	0.00830863	igcm-1
WBGene00023425	30.5879	-1.34083	0.388376	-3.4524	0.000555614	0.00246272	try-9
WBGene00002393	21.1832	-1.34084	0.42574	-3.14945	0.0016358	0.00622506	lpr-1
WBGene00023020	9.17359	-1.34163	0.553639	-2.42329	0.0153806	0.0417413	F30H5.4
WBGene00008424	283.101	-1.34214	0.223947	-5.99312	2.05857e-09	3.08032e-08	D2045.7
WBGene00011491	22.2381	-1.34311	0.393496	-3.41328	0.000641852	0.00277825	T05F1.5
WBGene00043994	75.0267	-1.34312	0.204756	-6.55962	5.39445e-11	1.03859e-09	C07A9.12
WBGene00020282	4.84726	-1.34408	0.670844	-2.00357	0.0451162	0.100115	mps-3
WBGene00022634	30.251	-1.34453	0.402486	-3.34057	0.000836063	0.00349488	ZC581.7
WBGene00008516	8.14679	-1.34468	0.543337	-2.47485	0.0133293	0.0370281	F02C12.2
WBGene00020800	71.6473	-1.34517	0.323579	-4.15717	3.22215e-05	0.000202257	zig-10
WBGene00001122	70.6592	-1.34533	0.214831	-6.26227	3.79412e-10	6.41861e-09	dyf-6
WBGene00012525	54.8676	-1.34633	0.247876	-5.43146	5.58958e-08	6.6246e-07	Y32B12C.1
WBGene00008640	15.1568	-1.34727	0.531488	-2.53491	0.0112476	0.0321696	F10B5.3
WBGene00016248	52.3789	-1.34759	0.374689	-3.59654	0.000322473	0.00153537	C30B5.7
WBGene00018704	542.275	-1.34885	0.208747	-6.46164	1.03576e-10	1.9052e-09	ztf-13
WBGene00018209	6.94223	-1.34967	0.561986	-2.40161	0.0163229	0.0438536	F39G3.4
WBGene00003071	8086.16	-1.35017	0.194581	-6.93883	3.95356e-12	9.20393e-11	lrp-1
WBGene00017150	5.84105	-1.3502	0.614717	-2.19645	0.0280597	0.0683168	EGAP5.1
WBGene00007154	58.96	-1.35039	0.225746	-5.98188	2.20583e-09	3.28653e-08	dhc-3
WBGene00020617	90.0564	-1.35091	0.598677	-2.25649	0.0240402	0.0602856	T20D4.11
WBGene00007378	15.0621	-1.35177	0.508037	-2.66077	0.00779626	0.0236061	lido-17
WBGene00020053	78.0559	-1.35234	0.36997	-3.65527	0.000256909	0.00125795	R13A5.11
WBGene00013032	9.63935	-1.35331	0.583312	-2.32004	0.0203387	0.0525078	wht-9
WBGene00007210	14.218	-1.35554	0.400497	-3.38463	0.000712741	0.00304466	agmo-1
WBGene00012219	8.27005	-1.35558	0.449196	-3.01778	0.0025463	0.00907453	W03C9.1
WBGene00021428	11.7691	-1.35577	0.471724	-2.87407	0.00405222	0.0135337	Y38F2AR.10
WBGene00001169	31928.4	-1.35606	0.144602	-9.3779	6.73016e-21	4.40076e-19	eef-1A.2
WBGene00009041	30.5645	-1.35643	0.420021	-3.22943	0.00124038	0.00491976	cut-3
WBGene00006444	404.036	-1.35661	0.169948	-7.98249	1.43414e-15	5.43905e-14	shn-1
WBGene00045132	29.8704	-1.35661	0.458446	-2.95915	0.00308487	0.010712	ZK643.9
WBGene00006189	11.531	-1.35791	0.460636	-2.94791	0.00319933	0.0110561	str-141
WBGene00008423	8.0719	-1.35874	0.612992	-2.21657	0.0266524	0.0655361	D2045.5
WBGene00044034	139.345	-1.35955	0.226796	-5.9946	2.03982e-09	3.05665e-08	Y38E10A.28
WBGene00003844	1916.49	-1.36046	0.232694	-5.84657	5.01804e-09	7.03909e-08	odc-1
WBGene00017754	22.2464	-1.36061	0.517966	-2.62683	0.00861844	0.0256707	F23F12.8
WBGene00009618	189.732	-1.36083	0.177872	-7.65062	2.00017e-14	6.47849e-13	F41E7.2
WBGene00002215	2439.51	-1.36088	0.129669	-10.495	9.10604e-26	9.35679e-24	klc-2
WBGene00012779	27.9113	-1.36154	0.43201	-3.15164	0.00162354	0.00618433	cdkl-1
WBGene00005421	15.0721	-1.36187	0.562364	-2.42169	0.0154486	0.0419094	srh-211
WBGene00020236	14.5343	-1.36201	0.525913	-2.5898	0.00960307	0.0281651	lgc-1
WBGene00005133	13.8894	-1.36386	0.477061	-2.85888	0.00425138	0.0141075	srd-55
WBGene00012825	468.289	-1.36413	0.146413	-9.31698	1.19703e-20	7.66504e-19	Y43F8C.3
WBGene00018452	200.354	-1.36414	0.418518	-3.25945	0.00111628	0.00449249	F45D11.5
WBGene00013244	473.074	-1.36442	0.190402	-7.16597	7.72402e-13	1.99154e-11	Y56A3A.33
WBGene00195975	5.17416	-1.36482	0.643946	-2.11946	0.0340512	0.0798959	K09A9.9
WBGene00000545	1205.1	-1.36653	0.174157	-7.84654	4.27668e-15	1.51713e-13	clp-4
WBGene00006623	195.398	-1.36722	0.334187	-4.09118	4.29181e-05	0.000259487	try-5
WBGene00000750	6.81071	-1.3685	0.680642	-2.0106	0.0443673	0.0987978	col-177
WBGene00010788	426.044	-1.36889	0.22252	-6.15178	7.66191e-10	1.22191e-08	sulp-4
WBGene00012689	26.978	-1.36985	0.471335	-2.90632	0.00365703	0.0123834	Y39B6A.30
WBGene00022847	773.683	-1.37028	0.278448	-4.92113	8.60443e-07	7.89617e-06	ZK1055.6
WBGene00016932	9.16938	-1.37029	0.467539	-2.93085	0.00338032	0.0115839	C54G6.3
WBGene00013135	164.053	-1.37078	0.18896	-7.25434	4.03613e-13	1.09337e-11	rga-2
WBGene00235274	4.73619	-1.37083	0.647311	-2.11772	0.0341985	0.0801775	C54E4.12
WBGene00206538	6.99309	-1.37109	0.609359	-2.25006	0.0244451	0.0610659	C09G5.13
WBGene00008693	39.7623	-1.37125	0.297363	-4.61136	4.00041e-06	3.15838e-05	F11C1.4
WBGene00195150	32.4868	-1.37146	0.317837	-4.31498	1.59618e-05	0.000108487	Y81G3A.6
WBGene00008875	6.17635	-1.37171	0.63174	-2.17132	0.0299069	0.071787	F15H10.8
WBGene00000448	180.101	-1.37201	0.322237	-4.25777	2.06475e-05	0.000136552	pros-1
WBGene00007763	13.0039	-1.37215	0.56194	-2.44181	0.0146137	0.0400508	C27B7.6
WBGene00010049	4885.4	-1.37287	0.200599	-6.84387	7.70833e-12	1.71782e-10	F54D5.3
WBGene00195043	38.3965	-1.37302	0.443934	-3.09285	0.00198245	0.00732924	Y57G11C.1135
WBGene00009318	18.7867	-1.37334	0.341812	-4.01781	5.87408e-05	0.000342255	F32B4.8
WBGene00010540	365.026	-1.3747	0.215028	-6.39309	1.62561e-10	2.8883e-09	K03H1.5
WBGene00044143	10.6039	-1.37476	0.473421	-2.90389	0.00368561	0.0124681	K09E9.4
WBGene00020579	7964.53	-1.37534	0.318029	-4.32458	1.5282e-05	0.000104565	T19D12.4
WBGene00010948	7.59125	-1.37738	0.624841	-2.20436	0.027499	0.0672767	M195.2
WBGene00016126	18.0533	-1.3776	0.479939	-2.87036	0.00409999	0.0136703	nhr-258
WBGene00012381	71.1521	-1.3776	0.386084	-3.56814	0.000359518	0.00168673	Y2H9A.4
WBGene00019166	407.999	-1.37835	0.178283	-7.73125	1.06498e-14	3.54864e-13	tat-2
WBGene00010442	40.5681	-1.37883	0.345129	-3.99512	6.46623e-05	0.000372081	bus-12
WBGene00019151	20.3802	-1.3792	0.526823	-2.61797	0.00884558	0.0262349	pck-3
WBGene00011808	7.70944	-1.38052	0.652653	-2.11524	0.0344098	0.0805288	T16G12.7
WBGene00005032	5.5506	-1.3809	0.654975	-2.10833	0.0350028	0.0816437	sra-6
WBGene00013573	7.69528	-1.38139	0.621982	-2.22094	0.026355	0.0649725	Y75B12B.11
WBGene00001962	5.02917	-1.38139	0.691339	-1.99814	0.0457018	0.101121	hlh-19
WBGene00219691	4.16174	-1.38148	0.672347	-2.05472	0.0399061	0.0908537
WBGene00013963	995.723	-1.38201	0.154581	-8.94032	3.88055e-19	2.08619e-17	sulp-8
WBGene00001541	49.1041	-1.38202	0.273641	-5.05048	4.40693e-07	4.29321e-06	gcy-15
WBGene00013760	8.51599	-1.38302	0.613011	-2.2561	0.0240642	0.0603379	srbc-34
WBGene00219610	9.20703	-1.38431	0.600912	-2.30367	0.0212409	0.0543637	anr-51
WBGene00012013	177.681	-1.3849	0.254324	-5.44541	5.16849e-08	6.15352e-07	ugt-54
WBGene00001618	21.2295	-1.38504	0.374423	-3.69912	0.000216345	0.00108193	glr-7
WBGene00000685	46.4544	-1.38652	0.406078	-3.41441	0.000639197	0.0027691	col-111
WBGene00015811	6101.16	-1.38652	0.174141	-7.96205	1.69205e-15	6.33655e-14	C16A3.6
WBGene00017504	275.325	-1.38678	0.189285	-7.32642	2.36383e-13	6.61841e-12	F16B4.2
WBGene00021272	767.265	-1.3871	0.336615	-4.12072	3.77689e-05	0.000232533	Y23H5B.1
WBGene00044349	14.3678	-1.38713	0.45596	-3.04222	0.00234838	0.00848231	Y71G12B.32
WBGene00021287	130.189	-1.38747	0.214743	-6.46107	1.03968e-10	1.90904e-09	Y24D9B.1
WBGene00021163	20.6766	-1.38756	0.365331	-3.7981	0.000145812	0.00076631	nhr-275
WBGene00003063	6554.22	-1.38877	0.258174	-5.37919	7.48222e-08	8.6275e-07	lpd-7
WBGene00019531	6.28999	-1.38908	0.674589	-2.05915	0.0394795	0.090089	scrm-5
WBGene00009927	196.999	-1.38916	0.214053	-6.48981	8.59431e-11	1.60348e-09	F52B11.5
WBGene00013755	226.984	-1.38962	0.269778	-5.151	2.59102e-07	2.65844e-06	fbxa-115
WBGene00021464	1233.94	-1.38987	0.26656	-5.21409	1.84722e-07	1.95788e-06	ugt-31
WBGene00007726	43.0861	-1.38995	0.320358	-4.33875	1.43298e-05	9.91062e-05	C25F9.6
WBGene00017221	8.2878	-1.39008	0.629535	-2.2081	0.0272372	0.0667772	dgn-3
WBGene00021480	22.6997	-1.39017	0.385901	-3.6024	0.000315288	0.00150425
WBGene00007730	842.158	-1.39092	0.263177	-5.28513	1.25613e-07	1.38049e-06	C25G4.2
WBGene00235114	25.3591	-1.39156	0.428245	-3.24945	0.0011563	0.0046232	ZK105.13
WBGene00017795	229.486	-1.39184	0.256305	-5.4304	5.62293e-08	6.66034e-07	F25F8.1
WBGene00044770	64.4791	-1.39186	0.300918	-4.62539	3.73894e-06	2.96768e-05	C53C11.5
WBGene00013073	765.712	-1.3923	0.29728	-4.68347	2.82062e-06	2.30185e-05	hmit-1.1
WBGene00044437	9.33972	-1.39288	0.532787	-2.61433	0.00894023	0.0264817	Y47G6A.32
WBGene00015222	4.24896	-1.3929	0.674898	-2.06387	0.0390296	0.0892479	B0507.5
WBGene00009710	15.6499	-1.39297	0.687967	-2.02477	0.0428914	0.0962842	F44G3.10
WBGene00044979	24.4758	-1.39347	0.352467	-3.95349	7.70202e-05	0.000435383	Y41E3.19
WBGene00023175	2.72605	-1.394	0.689566	-2.02156	0.0432222	0.0968505	Y37B11A.t2
WBGene00020135	551.829	-1.39435	0.177023	-7.8767	3.3614e-15	1.21097e-13	aakg-4
WBGene00006983	111.938	-1.3944	0.31397	-4.44118	8.94651e-06	6.47969e-05	zig-6
WBGene00001556	15.6702	-1.39461	0.39695	-3.51331	0.000442555	0.00202174	gcy-36
WBGene00022032	10.6415	-1.39468	0.604416	-2.30748	0.0210283	0.0539518	Y65B4A.9
WBGene00022698	7.07002	-1.39577	0.608271	-2.29465	0.0217534	0.0554576	ZK353.2
WBGene00013124	55.6439	-1.39602	0.295003	-4.73222	2.22082e-06	1.85966e-05	Y52B11A.4
WBGene00020108	48.1814	-1.39735	0.322761	-4.32935	1.49547e-05	0.000102714
WBGene00008083	3.92958	-1.39738	0.598912	-2.33319	0.0196379	0.0510185	cyp-29A1
WBGene00043992	32.5819	-1.3976	0.380139	-3.67654	0.000236415	0.00116913	bbs-4
WBGene00010647	11.8459	-1.39772	0.499478	-2.79836	0.00513625	0.0165463	K08C7.4
WBGene00044468	2171.43	-1.3991	0.367981	-3.80211	0.000143468	0.0007559	Y69A2AL.2
WBGene00000820	14.0534	-1.39926	0.534655	-2.61712	0.00886763	0.0262965	csp-2
WBGene00016340	48.6396	-1.39936	0.415385	-3.36883	0.000754885	0.00320499	gba-2
WBGene00022617	5.85274	-1.3998	0.69805	-2.0053	0.044931	0.0998084	ZC477.2
WBGene00016626	82.2716	-1.40027	0.392475	-3.56781	0.00035998	0.00168851	clhm-1
WBGene00010172	3.24327	-1.40047	0.707387	-1.97978	0.0477281	0.10473	oac-36
WBGene00017628	5.4778	-1.4007	0.654805	-2.13911	0.0324269	0.0767842	F20B6.4
WBGene00011931	13.144	-1.40098	0.523934	-2.67396	0.00749621	0.0228335	srsx-19
WBGene00008128	5.48049	-1.40145	0.608394	-2.30353	0.0212492	0.0543783	srab-12
WBGene00000702	6.37778	-1.40169	0.637883	-2.19741	0.0279914	0.0682414	col-128
WBGene00004512	38.4874	-1.40231	0.413849	-3.38845	0.000702886	0.00300747	rrn-1.1
WBGene00003903	9641.72	-1.40262	0.191568	-7.3218	2.4467e-13	6.8321e-12	pab-2
WBGene00018643	463.701	-1.40278	0.583455	-2.40426	0.0162054	0.0435942	drd-50
WBGene00021167	151.395	-1.40294	0.265637	-5.28141	1.28193e-07	1.40588e-06	cyp-32B1
WBGene00012824	85.0097	-1.40326	0.311671	-4.50238	6.71953e-06	5.00045e-05	Y43F8B.14
WBGene00016938	7.0596	-1.40349	0.565582	-2.48149	0.0130833	0.0364455	C54H2.4
WBGene00021068	562.186	-1.40413	0.253781	-5.53285	3.15067e-08	3.89335e-07	W06H8.6
WBGene00001135	63.3942	-1.40481	0.280358	-5.01077	5.42123e-07	5.18722e-06	eat-4
WBGene00010126	6.32315	-1.40534	0.712534	-1.97231	0.0485744	0.106329	F55G11.6
WBGene00017737	23.6334	-1.40558	0.319869	-4.39424	1.11163e-05	7.88424e-05	F23C8.8
WBGene00006020	3.7142	-1.40603	0.71305	-1.97186	0.0486256	0.106386	srx-129
WBGene00007842	10.2838	-1.40659	0.622956	-2.25793	0.02395	0.0601229	C31E10.1
WBGene00015969	40.5778	-1.40714	0.328168	-4.28787	1.80397e-05	0.00012111	glb-6
WBGene00001006	5558.86	-1.4073	0.189197	-7.43828	1.02005e-13	3.00421e-12	dlg-1
WBGene00015448	7.94851	-1.40784	0.567806	-2.47943	0.0131591	0.0366225	srab-3
WBGene00010986	25.902	-1.40791	0.363496	-3.87323	0.000107402	0.000586468	sprr-1
WBGene00018895	15.0816	-1.40866	0.668483	-2.10725	0.0350963	0.0818051	F55F8.7
WBGene00255426	81.4561	-1.41022	0.270355	-5.21618	1.82655e-07	1.93696e-06	C04G2.14
WBGene00006807	49.5323	-1.41034	0.390309	-3.61339	0.000302223	0.00145155	unc-75
WBGene00022591	56.0548	-1.4109	0.261438	-5.39668	6.78857e-08	7.89313e-07	cuti-1
WBGene00001719	273.101	-1.41151	0.231216	-6.10473	1.02972e-09	1.61133e-08	grl-10
WBGene00008563	1597.01	-1.41158	0.309536	-4.56031	5.10781e-06	3.92426e-05	F07H5.13
WBGene00194641	138.62	-1.41218	0.184701	-7.64577	2.077e-14	6.66524e-13	F47G3.4
WBGene00005150	6.9842	-1.41284	0.580522	-2.43373	0.0149441	0.0408041	sre-2
WBGene00012607	11.3895	-1.41303	0.502112	-2.81416	0.00489043	0.0158745	Y38F1A.4
WBGene00016581	11.4916	-1.41381	0.500516	-2.8247	0.00473254	0.0154412	C42C1.3
WBGene00044788	76.604	-1.41409	0.395417	-3.57619	0.000348635	0.00164269	ttr-38
WBGene00021436	5.59764	-1.41412	0.657732	-2.14999	0.0315559	0.0750455	Y39A3B.1
WBGene00005076	2.50267	-1.41427	0.709422	-1.99356	0.0462006	0.102044	srb-11
WBGene00017692	49.5152	-1.41443	0.334395	-4.22982	2.33876e-05	0.00015288	F22B7.1
WBGene00013416	130.599	-1.41487	0.194389	-7.27857	3.37386e-13	9.24774e-12	Y64G10A.7
WBGene00018839	18.5056	-1.41492	0.58341	-2.42527	0.0152972	0.0415904	F54H5.2
WBGene00017315	30.0348	-1.4152	0.459537	-3.07962	0.00207261	0.00760469	ugt-36
WBGene00006870	428.319	-1.41531	0.241579	-5.8586	4.66779e-09	6.5832e-08	vab-3
WBGene00197622	14.536	-1.41548	0.554639	-2.55207	0.0107086	0.0308352	CD4.14
WBGene00194912	23.8515	-1.4157	0.527638	-2.68309	0.00729444	0.0223101	ZK856.18
WBGene00000544	53.9105	-1.41573	0.326976	-4.32978	1.49258e-05	0.000102549	clp-3
WBGene00003008	20.597	-1.41615	0.345717	-4.09628	4.19838e-05	0.000254798	lin-22
WBGene00019318	21.1463	-1.41618	0.507314	-2.79153	0.0052459	0.0168572	K02E10.4
WBGene00011699	117.996	-1.41639	0.29843	-4.74613	2.07349e-06	1.7461e-05	cyp-34A2
WBGene00022815	54.201	-1.41645	0.318433	-4.44817	8.66037e-06	6.28555e-05	asic-1
WBGene00016953	65.7037	-1.41779	0.33221	-4.26776	1.97447e-05	0.00013108	C55C3.3
WBGene00013642	23.5565	-1.41801	0.346618	-4.09099	4.29536e-05	0.000259626	daf-38
WBGene00044302	23.6421	-1.41948	0.395882	-3.5856	0.000336304	0.00159359	F28E10.5
WBGene00022866	4.12363	-1.42032	0.696922	-2.03798	0.0415516	0.0939642	ZK1240.1
WBGene00016286	19.6287	-1.42099	0.620949	-2.28841	0.0221135	0.0561698	C31H1.1
WBGene00017654	30.6799	-1.4211	0.395335	-3.59467	0.000324807	0.00154578	F21C10.4
WBGene00012808	11.0523	-1.42111	0.501937	-2.83124	0.00463676	0.0151643	Y43F8A.1
WBGene00005096	3.41356	-1.42131	0.707737	-2.00825	0.0446167	0.0992042	srd-18
WBGene00206382	20.1605	-1.42193	0.403708	-3.52216	0.000428038	0.00196316	F01G12.18
WBGene00019957	6708.89	-1.4222	0.523325	-2.71762	0.00657527	0.0204707	R08E3.1
WBGene00010246	12.5947	-1.42225	0.478867	-2.97003	0.00297771	0.0104058	F58D5.7
WBGene00012561	8.42562	-1.42253	0.580342	-2.45119	0.0142383	0.0391764	Y37D8A.26
WBGene00002195	57.8205	-1.42304	0.29293	-4.85797	1.18594e-06	1.05491e-05	kin-9
WBGene00010538	66.8938	-1.42323	0.309259	-4.60205	4.18358e-06	3.27818e-05	ttr-3
WBGene00020364	23.8233	-1.42396	0.434192	-3.27956	0.00103967	0.00421671	T08E11.8
WBGene00017367	18.866	-1.42411	0.485104	-2.93567	0.00332825	0.0114429	nhr-263
WBGene00012596	10.1556	-1.42474	0.568988	-2.50399	0.01228	0.0346147	nhr-234
WBGene00220006	8.31704	-1.42483	0.506861	-2.81108	0.00493751	0.0160052	K04F10.9
WBGene00016271	59.3831	-1.42499	0.341082	-4.17784	2.94287e-05	0.000186785	irld-23
WBGene00015649	10.2691	-1.42532	0.608571	-2.34208	0.0191768	0.0500074	C09F5.3
WBGene00044678	5.06883	-1.4262	0.660296	-2.15994	0.0307769	0.0735452	B0303.16
WBGene00220142	12.0929	-1.4264	0.433583	-3.2898	0.00100259	0.00409017	Y37F4.15
WBGene00045052	210.185	-1.42645	0.169181	-8.43146	3.41375e-17	1.53464e-15	K12C11.6
WBGene00195238	4.55632	-1.42707	0.640492	-2.22808	0.0258749	0.0639636	mir-4805
WBGene00011522	1468.03	-1.42721	0.283015	-5.04289	4.58561e-07	4.45511e-06	srap-1
WBGene00014858	59.1345	-1.42765	0.312123	-4.574	4.78498e-06	3.69803e-05	W09C5.3
WBGene00009342	22178.2	-1.42799	0.190359	-7.50158	6.30548e-14	1.90894e-12	fasn-1
WBGene00016873	15.8286	-1.4286	0.537095	-2.65986	0.00781729	0.023656	C52B11.4
WBGene00022038	12.496	-1.42964	0.575806	-2.48285	0.0130336	0.0363604	Y65B4BL.6
WBGene00007303	32.0078	-1.43011	0.337894	-4.23242	2.31187e-05	0.000151455	rnh-1.3
WBGene00000059	43.4159	-1.43073	0.313854	-4.55858	5.15005e-06	3.95381e-05	acr-20
WBGene00016287	6.63888	-1.43165	0.665236	-2.15208	0.0313907	0.0747038	C31H1.2
WBGene00011682	29.1338	-1.4327	0.367018	-3.90363	9.47604e-05	0.000524577	snt-7
WBGene00021871	8.56647	-1.43292	0.518534	-2.76341	0.00572009	0.0181523	dml-1
WBGene00004213	383.657	-1.43344	0.150511	-9.52384	1.66897e-21	1.15658e-19	ptp-1
WBGene00022008	4.02573	-1.43383	0.676447	-2.11965	0.0340355	0.079868	Y59H11AM.4
WBGene00008481	54.575	-1.43385	0.288245	-4.97441	6.54457e-07	6.16034e-06	E04D5.2
WBGene00023244	99.0415	-1.43466	0.472696	-3.03506	0.00240491	0.00864747	C24H12.3
WBGene00001388	25.4665	-1.43488	0.535868	-2.67768	0.00741342	0.022611	far-4
WBGene00019303	6.35824	-1.43514	0.640572	-2.24041	0.0250645	0.0623965	K02D10.3
WBGene00010980	61.1012	-1.43612	0.253481	-5.66557	1.46538e-08	1.9104e-07	R02D5.7
WBGene00022129	452.575	-1.43631	0.265193	-5.41607	6.09226e-08	7.15935e-07	lron-11
WBGene00018731	735.924	-1.43661	0.404814	-3.54882	0.000386961	0.00179649	F53A9.8
WBGene00003651	673.307	-1.4371	0.307147	-4.67887	2.88463e-06	2.35041e-05	nhr-61
WBGene00019785	25.5081	-1.43911	0.448302	-3.21013	0.00132676	0.00521085	M70.3
WBGene00021369	1564.14	-1.4393	0.213029	-6.75634	1.41525e-11	3.02157e-10	siah-1
WBGene00012378	8.56726	-1.43939	0.61794	-2.32934	0.0198413	0.051438	W10G6.1
WBGene00003878	440.377	-1.43948	0.227319	-6.33243	2.41332e-10	4.19495e-09	pept-3
WBGene00001548	35.1364	-1.43985	0.349659	-4.11788	3.82367e-05	0.000234868	gcy-23
WBGene00021865	22.1166	-1.44014	0.457122	-3.15044	0.00163022	0.00620752	fbxa-66
WBGene00011238	27.5617	-1.44065	0.362971	-3.96904	7.21621e-05	0.000410704	ugt-59
WBGene00022314	85.8241	-1.44123	0.236328	-6.09843	1.07116e-09	1.6699e-08	Y77E11A.14
WBGene00020178	10.9437	-1.44132	0.618862	-2.32898	0.01986	0.0514801	T02H6.8
WBGene00015000	8.21261	-1.44153	0.575492	-2.50487	0.0122498	0.0345562	AH9.4
WBGene00008312	7.76753	-1.44169	0.647616	-2.22615	0.026004	0.064237	C54G4.2
WBGene00013757	55.5648	-1.44228	0.266544	-5.41103	6.26616e-08	7.3389e-07	fbxa-113
WBGene00014997	5.37847	-1.44384	0.692768	-2.08415	0.0371461	0.0858349	AC7.3
WBGene00014007	6.77808	-1.44434	0.707524	-2.0414	0.0412115	0.0933266	ZK596.2
WBGene00018850	36.3697	-1.44507	0.316564	-4.56486	4.99825e-06	3.8486e-05	gpx-8
WBGene00018988	6.84516	-1.4454	0.670653	-2.1552	0.0311459	0.0742736	F56F11.1
WBGene00007748	128.141	-1.44546	0.254848	-5.67183	1.41283e-08	1.84767e-07	C26E1.2
WBGene00003702	270.356	-1.44587	0.237507	-6.0877	1.14548e-09	1.77779e-08	nhr-112
WBGene00003237	6.50192	-1.44687	0.639788	-2.26148	0.0237296	0.059686	mif-4
WBGene00022339	30.3572	-1.44694	0.402726	-3.59288	0.000327049	0.00155503	Y82E9BR.6
WBGene00012226	1065.56	-1.44718	0.172055	-8.41116	4.05973e-17	1.81595e-15	W03G11.4
WBGene00000056	22.2498	-1.4472	0.377625	-3.83237	0.000126917	0.000680029	acr-17
WBGene00006882	546.401	-1.44742	0.224457	-6.44854	1.12933e-10	2.05916e-09	vab-19
WBGene00018829	6.92983	-1.44822	0.560034	-2.58595	0.00971109	0.028438	F54E7.6
WBGene00014090	2505.3	-1.44843	0.126434	-11.456	2.19334e-30	3.33948e-28	ZK822.2
WBGene00008139	1041.5	-1.4487	0.199818	-7.25006	4.16576e-13	1.12557e-11	C47D12.5
WBGene00002217	1069.8	-1.44895	0.219525	-6.60039	4.10083e-11	8.11568e-10	klp-4
WBGene00017595	36.0946	-1.44901	0.340541	-4.25504	2.09016e-05	0.000138058
WBGene00010030	11.0429	-1.44914	0.522264	-2.77473	0.00552472	0.0176289	F54B11.7
WBGene00021025	30.0891	-1.44937	0.433972	-3.33977	0.000838472	0.00350284	cutl-13
WBGene00018288	7.83892	-1.44984	0.603707	-2.40157	0.0163251	0.0438538	F41E6.7
WBGene00009518	349.658	-1.45021	0.516618	-2.80712	0.00499866	0.0161614	clec-166
WBGene00206513	12.0043	-1.45021	0.455975	-3.18047	0.00147038	0.00569029	B0244.15
WBGene00012564	1982.09	-1.45124	0.242117	-5.99395	2.04799e-09	3.06669e-08	fbxa-107
WBGene00189933	3.12702	-1.45243	0.740981	-1.96015	0.0499782	0.108718	F38B7.11
WBGene00013326	221.258	-1.45249	0.201894	-7.19432	6.27723e-13	1.64493e-11	anoh-2
WBGene00016761	9.12749	-1.45292	0.536862	-2.70631	0.00680358	0.0210308	tkr-2
WBGene00019081	8.20397	-1.45303	0.630051	-2.30621	0.0210987	0.054106	F59A3.8
WBGene00018607	398.066	-1.45322	0.262801	-5.52973	3.20731e-08	3.961e-07	F48E3.8
WBGene00005095	7.50152	-1.4534	0.663986	-2.1889	0.0286043	0.0693009	srd-17
WBGene00018774	46.0801	-1.45416	0.351068	-4.1421	3.44142e-05	0.000214218	F53G12.9
WBGene00010241	26.8496	-1.45452	0.443428	-3.28018	0.0010374	0.0042083	F58D2.2
WBGene00009148	13.2163	-1.45472	0.479885	-3.03139	0.00243432	0.00873067	F26D2.3
WBGene00020804	3.23671	-1.45503	0.697461	-2.08619	0.0369616	0.0854842	T25E4.2
WBGene00011360	5.64841	-1.45537	0.594264	-2.44903	0.0143242	0.0393712	lgc-18
WBGene00009799	161.05	-1.45555	0.290533	-5.00992	5.44522e-07	5.2054e-06	lgc-47
WBGene00007324	681.097	-1.45555	0.255394	-5.69923	1.20348e-08	1.59387e-07	C05B5.8
WBGene00009908	44.9857	-1.45571	0.361244	-4.02971	5.58459e-05	0.000327676	F49H6.5
WBGene00014863	4.36238	-1.4579	0.670698	-2.1737	0.0297273	0.0714627	Y11D7A.16
WBGene00018702	602.58	-1.45797	0.289415	-5.03767	4.71242e-07	4.56132e-06	F52E4.5
WBGene00021639	22.4159	-1.45905	0.465642	-3.13342	0.0017278	0.00652642	Y47G6A.13
WBGene00018002	15.5661	-1.45951	0.402948	-3.62209	0.000292237	0.00141073	twk-47
WBGene00009416	39.763	-1.46026	0.313357	-4.66004	3.16149e-06	2.55306e-05	F35E2.9
WBGene00019455	20.408	-1.46032	0.572466	-2.55092	0.0107439	0.0309283	K06H7.1
WBGene00009941	9.0123	-1.46037	0.66344	-2.20121	0.0277214	0.0676939	F52F12.8
WBGene00019233	38.8743	-1.46052	0.402874	-3.62526	0.000288675	0.00139547	ugt-14
WBGene00006531	31.8563	-1.46062	0.471572	-3.09734	0.00195263	0.00723446	tba-5
WBGene00016786	49.3047	-1.46109	0.457378	-3.1945	0.00140075	0.00546441	cyp-35A4
WBGene00019965	816.816	-1.46141	0.148744	-9.825	8.78769e-23	6.83964e-21	R08F11.1
WBGene00043067	29.352	-1.46163	0.349774	-4.1788	2.93057e-05	0.000186198	dlc-5
WBGene00004969	351.152	-1.46172	0.219033	-6.67353	2.49722e-11	5.12692e-10	spe-15
WBGene00007946	36.6184	-1.46268	0.472938	-3.09275	0.00198314	0.00732924	ugt-33
WBGene00015106	10.9755	-1.46301	0.527574	-2.77309	0.00555265	0.0177045	B0280.11
WBGene00008096	33.4977	-1.46302	0.363965	-4.01968	5.82773e-05	0.000339745	C44H4.8
WBGene00014073	9.48418	-1.4631	0.528969	-2.76594	0.00567587	0.0180312	ZK757.1
WBGene00007121	126.909	-1.46355	0.254966	-5.74019	9.45677e-09	1.2751e-07	B0250.4
WBGene00008382	20.3661	-1.46378	0.399497	-3.66407	0.000248242	0.00122038	D1081.4
WBGene00008950	33.0358	-1.46394	0.477568	-3.0654	0.0021738	0.00793129	wht-5
WBGene00019436	77.7909	-1.46429	0.308811	-4.74169	2.11944e-06	1.78048e-05	K06A9.2
WBGene00018428	11.2761	-1.4648	0.678364	-2.15931	0.0308257	0.073645	fbxa-183
WBGene00019603	5.69752	-1.46544	0.613705	-2.38785	0.0169472	0.0452164	K09H11.6
WBGene00004949	1079.27	-1.46573	0.170159	-8.61388	7.06256e-18	3.34813e-16	sox-2
WBGene00044268	10.6429	-1.46668	0.647981	-2.26346	0.0236072	0.0594499	T27E7.10
WBGene00007530	8.91759	-1.46675	0.542281	-2.70478	0.00683491	0.0211101	C11H1.5
WBGene00021439	72.6289	-1.46689	0.335461	-4.37276	1.22688e-05	8.62248e-05	ckr-2
WBGene00022108	20.774	-1.46794	0.487928	-3.00852	0.00262528	0.0093301	Y71F9AL.2
WBGene00017309	23.8646	-1.46813	0.376193	-3.90261	9.51624e-05	0.000526384	F09F9.4
WBGene00016196	7.24977	-1.46817	0.51664	-2.84177	0.00448639	0.0147396	C28H8.5
WBGene00003633	210.41	-1.4685	0.247581	-5.93142	3.00331e-09	4.39931e-08	nhr-43
WBGene00009178	75.4486	-1.46855	0.338024	-4.34453	1.39576e-05	9.67569e-05	uggt-2
WBGene00007191	51.0549	-1.46909	0.302709	-4.85314	1.21521e-06	1.07726e-05	lgc-20
WBGene00020007	1480.23	-1.46925	0.179894	-8.16731	3.15334e-16	1.28217e-14	R11F4.1
WBGene00021175	5.27305	-1.46968	0.599853	-2.45007	0.014283	0.0392684	math-46
WBGene00008847	85.5458	-1.46981	0.39112	-3.75795	0.000171309	0.000878614	fbxb-102
WBGene00011798	177.575	-1.47091	0.383635	-3.83413	0.00012601	0.000675541	T16G1.4
WBGene00018359	6.5728	-1.47271	0.674934	-2.18201	0.0291088	0.0702592	F42G8.8
WBGene00006649	1523.67	-1.47365	0.177658	-8.29486	1.08709e-16	4.59019e-15	tth-1
WBGene00017381	284.876	-1.4747	0.2657	-5.55024	2.85278e-08	3.53782e-07	ddr-2
WBGene00219362	17.2189	-1.47551	0.433389	-3.40458	0.000662652	0.00285587	ZK470.14
WBGene00206386	17.0611	-1.47581	0.429175	-3.43871	0.000584492	0.00257322	K10C2.12
WBGene00016024	8.38767	-1.47638	0.618111	-2.38854	0.0169154	0.0451489	glb-7
WBGene00015152	10.9089	-1.47824	0.596757	-2.47712	0.0132449	0.0368268	B0348.2
WBGene00011705	213.813	-1.47829	0.22412	-6.59598	4.22465e-11	8.34488e-10	clp-9
WBGene00008658	9.81438	-1.47846	0.628449	-2.35255	0.0186454	0.0488475	clec-152
WBGene00219710	13.292	-1.47904	0.463535	-3.19078	0.00141892	0.00552599	anr-45
WBGene00013823	5.58714	-1.47917	0.735006	-2.01246	0.0441712	0.0984449	Y116F11B.7
WBGene00010262	142.471	-1.4797	0.445269	-3.32316	0.000890031	0.00368904	droe-4
WBGene00001947	15.77	-1.48013	0.440856	-3.35741	0.000786777	0.00332107	his-73
WBGene00020196	14.0963	-1.48171	0.522578	-2.83538	0.00457711	0.0149881	T03G11.3
WBGene00005511	3.85642	-1.4822	0.610935	-2.42612	0.0152613	0.0415147	srh-307
WBGene00019255	16.1873	-1.48225	0.373759	-3.96578	7.3156e-05	0.000415907	H32C10.1
WBGene00017128	777.536	-1.48304	0.240549	-6.16524	7.03773e-10	1.13359e-08	E04F6.9
WBGene00020758	1872.86	-1.48332	0.24587	-6.03293	1.6101e-09	2.45146e-08	T24C4.2
WBGene00194839	5.65023	-1.48346	0.667217	-2.22335	0.0261922	0.0646462	C01B10.44
WBGene00005484	4.52559	-1.48385	0.694859	-2.13547	0.0327225	0.07737	srh-279
WBGene00016866	509.04	-1.48416	0.22579	-6.57318	4.92508e-11	9.54761e-10	coel-1
WBGene00005187	7.7056	-1.48437	0.628606	-2.36137	0.0182077	0.0478933	srg-30
WBGene00010373	4.44363	-1.48497	0.729322	-2.0361	0.0417406	0.0942995	H08M01.1
WBGene00017056	4.42747	-1.48534	0.722045	-2.05713	0.0396733	0.0904223	D2062.4
WBGene00008272	9.85838	-1.48542	0.616529	-2.40933	0.015982	0.0430875	C53B4.2
WBGene00219767	6.15628	-1.48579	0.667784	-2.22496	0.0260839	0.0644116
WBGene00008508	28.7389	-1.48601	0.553534	-2.68458	0.00726201	0.0222272	F01G10.5
WBGene00000832	1507.12	-1.48618	0.196001	-7.58251	3.38926e-14	1.05833e-12	ctn-1
WBGene00018033	75.6826	-1.48641	0.241566	-6.15321	7.59314e-10	1.21275e-08	F35B3.7
WBGene00044705	4.37378	-1.48684	0.711421	-2.08996	0.0366213	0.0847911	T22F3.12
WBGene00007480	86.5617	-1.48704	0.311606	-4.77219	1.82235e-06	1.55597e-05	glna-1
WBGene00006470	858.892	-1.4872	0.204904	-7.25805	3.92725e-13	1.06804e-11	tag-120
WBGene00044404	26.6692	-1.48818	0.417346	-3.56583	0.000362706	0.00169863
WBGene00003937	8.22981	-1.48953	0.646454	-2.30415	0.0212141	0.0543084	pax-1
WBGene00021799	140.851	-1.48997	0.317908	-4.68678	2.7753e-06	2.26753e-05	Y53G8AL.1
WBGene00017421	40.9924	-1.49016	0.325162	-4.58282	4.58754e-06	3.55995e-05	cutl-29
WBGene00011290	9.09881	-1.49021	0.714456	-2.0858	0.0369972	0.0855475	R102.3
WBGene00010587	128.226	-1.49106	0.283386	-5.2616	1.42805e-07	1.54902e-06	sol-2
WBGene00023490	19.7259	-1.49136	0.442562	-3.36983	0.000752137	0.00319528	F36A2.14
WBGene00219436	3.45299	-1.49194	0.706253	-2.11247	0.0346463	0.0809979	C49H3.16
WBGene00015544	7.58654	-1.4924	0.596938	-2.5001	0.0124159	0.0349364	C06E8.5
WBGene00219605	3.82906	-1.49314	0.752751	-1.98358	0.0473027	0.103982
WBGene00013646	36.7103	-1.49321	0.429234	-3.47878	0.000503706	0.00225904	Y105C5B.3
WBGene00015373	24.1002	-1.49376	0.48197	-3.09928	0.00193994	0.00719381	C03B1.2
WBGene00008803	1098.27	-1.49421	0.266153	-5.61409	1.97604e-08	2.53184e-07	lips-10
WBGene00003892	27.2981	-1.49554	0.327689	-4.5639	5.02108e-06	3.86475e-05	osm-12
WBGene00017726	49.4289	-1.49643	0.352514	-4.24502	2.18572e-05	0.000143959	F22H10.2
WBGene00018040	15.9467	-1.4974	0.486443	-3.07827	0.00208209	0.00763008	F35D2.2
WBGene00003770	3.98173	-1.49761	0.710073	-2.10909	0.0349366	0.081524	nlp-32
WBGene00002105	11.3434	-1.49808	0.705865	-2.12233	0.0338101	0.0794373	ins-22
WBGene00010775	3.72808	-1.49905	0.720325	-2.08107	0.0374273	0.086341	poml-1
WBGene00045253	27.4342	-1.4991	0.385686	-3.88684	0.000101558	0.000557346	F46C3.6
WBGene00013312	106.284	-1.49933	0.241177	-6.2167	5.07727e-10	8.35228e-09	hhat-2
WBGene00016221	17.8012	-1.50013	0.408125	-3.67566	0.000237239	0.00117265	C29F9.6
WBGene00001118	94.0743	-1.50034	0.209054	-7.17682	7.13511e-13	1.84425e-11	dyf-2
WBGene00008156	39.1537	-1.5009	0.494118	-3.03753	0.00238529	0.00859024	C47E12.13
WBGene00012340	19.9337	-1.50114	0.456522	-3.28821	0.00100825	0.00410765	dct-15
WBGene00014148	669.546	-1.50144	0.10221	-14.6898	7.49419e-49	4.2249e-46	ZK909.3
WBGene00012688	25.6861	-1.50218	0.377474	-3.97957	6.90394e-05	0.000394654	Y39B6A.29
WBGene00022670	2.74602	-1.503	0.711027	-2.11384	0.034529	0.0807627	ZK177.2
WBGene00009129	14.0733	-1.50334	0.477743	-3.14676	0.00165092	0.0062726	F25H5.7
WBGene00014643	393.909	-1.50404	0.160094	-9.39473	5.73642e-21	3.7986e-19	B0391.8
WBGene00006072	1.94249	-1.50444	0.751757	-2.00123	0.0453679	0.100481	str-4
WBGene00016450	627.639	-1.50509	0.303595	-4.95758	7.13781e-07	6.65568e-06	clec-5
WBGene00015759	843.858	-1.50526	0.301773	-4.98807	6.09868e-07	5.79555e-06	C14C6.5
WBGene00003089	297.612	-1.50552	0.2048	-7.35117	1.96472e-13	5.56067e-12	ltd-1
WBGene00016659	102.972	-1.50752	0.653027	-2.30851	0.0209707	0.0538505	C45B2.2
WBGene00220191	13.1535	-1.50773	0.554908	-2.71708	0.00658614	0.0204953	Y65B4BR.12
WBGene00044137	23.9268	-1.50907	0.463294	-3.25727	0.00112489	0.00451753	F28H6.8
WBGene00077788	2.47249	-1.50925	0.743427	-2.03013	0.0423434	0.0953515	W07G4.8
WBGene00001803	163.454	-1.50951	0.200763	-7.51884	5.52641e-14	1.68778e-12	lite-1
WBGene00021017	10.9964	-1.51022	0.483133	-3.12589	0.00177269	0.00666124	cil-7
WBGene00009153	6.64556	-1.51043	0.594274	-2.54163	0.0110336	0.0316402	F26D2.15
WBGene00017764	110.06	-1.51068	0.424309	-3.56033	0.000370385	0.00172877	F25A2.1
WBGene00015433	357.864	-1.51126	0.625317	-2.41679	0.0156582	0.042379	C04E12.2
WBGene00008579	26.0094	-1.51137	0.402499	-3.75498	0.000173359	0.000887165	F08G2.8
WBGene00007313	110.88	-1.51281	0.34539	-4.38	1.18681e-05	8.36622e-05	clec-147
WBGene00002252	119.568	-1.51327	0.185145	-8.17341	2.99783e-16	1.22371e-14	lat-2
WBGene00022382	836.956	-1.51331	0.230812	-6.55646	5.51003e-11	1.05832e-09	Y94H6A.10
WBGene00015360	8.04797	-1.51461	0.516546	-2.93219	0.00336581	0.0115473	C02G6.2
WBGene00194742	34.0844	-1.515	0.379594	-3.99109	6.5769e-05	0.000377927	F37C12.21
WBGene00019644	182.125	-1.51508	0.35883	-4.22227	2.4185e-05	0.000157109	cpt-4
WBGene00013648	3.7539	-1.5151	0.730166	-2.07501	0.0379859	0.0873784	Y105C5B.7
WBGene00016697	17.3455	-1.51539	0.421101	-3.59862	0.000319905	0.00152419	cyp-33C2
WBGene00008746	28.3436	-1.51547	0.431984	-3.50816	0.000451218	0.00205456	F13E6.2
WBGene00015036	5.92301	-1.51637	0.7518	-2.01699	0.0436962	0.0976074	sre-5
WBGene00015962	3.80797	-1.51641	0.742043	-2.04356	0.0409975	0.0929429	srbc-8
WBGene00016826	21.0118	-1.51666	0.56088	-2.70407	0.00684968	0.0211451	C50E10.2
WBGene00021154	5.73938	-1.51953	0.627795	-2.42043	0.0155023	0.0420005	Y4C6A.4
WBGene00007981	175.57	-1.51977	0.231134	-6.57526	4.85668e-11	9.42377e-10	glb-11
WBGene00017616	21.68	-1.52142	0.477893	-3.1836	0.00145458	0.00563752	F20A1.4
WBGene00045177	20.4645	-1.52185	0.392998	-3.8724	0.000107767	0.000587997	T21D12.14
WBGene00012709	14.2154	-1.52186	0.533996	-2.84995	0.0043726	0.0144362	sre-15
WBGene00044000	5.6011	-1.52241	0.7374	-2.06457	0.0389637	0.0891263	Y75B8A.41
WBGene00022419	354.453	-1.52259	0.21594	-7.05099	1.77655e-12	4.32975e-11	Y102A11A.9
WBGene00013403	180.554	-1.52343	0.407953	-3.73433	0.000188212	0.000955674	fbxb-100
WBGene00013916	10.0371	-1.52383	0.517239	-2.94608	0.00321826	0.0111032	ZC504.1
WBGene00010023	3.61929	-1.52408	0.75418	-2.02085	0.0432956	0.0969411	srbc-51
WBGene00020598	3.47391	-1.5242	0.759815	-2.00601	0.0448553	0.0996843	T20B6.2
WBGene00022588	17.6156	-1.52427	0.443872	-3.43403	0.000594685	0.00260654	ZC317.2
WBGene00016386	8.0763	-1.52489	0.504302	-3.02376	0.00249651	0.00891691	tag-272
WBGene00012329	15.2364	-1.52564	0.539103	-2.82996	0.00465537	0.0152157	sre-44
WBGene00005936	23.6566	-1.52576	0.377053	-4.04655	5.19785e-05	0.000307493	srx-45
WBGene00044090	3.06441	-1.52592	0.743426	-2.05256	0.0401157	0.091271	srbc-33
WBGene00015597	75.98	-1.52711	0.371112	-4.11495	3.87263e-05	0.000237656	fbxa-162
WBGene00015729	20.8332	-1.52748	0.404309	-3.778	0.000158095	0.000821347	C13A10.2
WBGene00008853	2.13463	-1.52805	0.775394	-1.97068	0.0487606	0.106603	clec-101
WBGene00021477	3.31795	-1.52845	0.726626	-2.1035	0.0354223	0.0824913	srbc-64
WBGene00219322	4.81574	-1.52913	0.738554	-2.07044	0.0384109	0.08811	C33C12.12
WBGene00012813	1795.7	-1.53052	0.188693	-8.11118	5.01291e-16	2.00699e-14	Y43F8B.2
WBGene00008810	12.404	-1.53196	0.484756	-3.16027	0.00157625	0.00603065	cyp-13A12
WBGene00011296	2.73603	-1.53238	0.717064	-2.13702	0.0325968	0.0771427	glb-21
WBGene00008966	5.37801	-1.53304	0.700179	-2.18949	0.0285611	0.0692578	F20B10.2
WBGene00086568	73.4362	-1.53324	0.307597	-4.98458	6.20969e-07	5.88496e-06	Y2H9A.6
WBGene00010323	17.4306	-1.53344	0.464765	-3.29939	0.000968958	0.00396849	dhhc-12
WBGene00017182	3.50033	-1.53364	0.67795	-2.26217	0.0236868	0.0595999	F02E11.4
WBGene00018026	3.94011	-1.53372	0.738836	-2.07586	0.0379066	0.0872249	F35A5.4
WBGene00017709	17.5236	-1.53422	0.526403	-2.91453	0.00356219	0.0121115	F22E5.11
WBGene00007883	235.638	-1.53492	0.305088	-5.03107	4.87757e-07	4.70589e-06	C33A12.4
WBGene00003544	48.5982	-1.53501	0.338931	-4.52896	5.92752e-06	4.48141e-05	nas-25
WBGene00000526	77.1269	-1.53559	0.238309	-6.44369	1.16603e-10	2.11866e-09	clc-5
WBGene00219702	16.5866	-1.53578	0.472975	-3.24706	0.00116603	0.00465766
WBGene00219565	5.22071	-1.5358	0.756309	-2.03066	0.0422899	0.0952447
WBGene00220259	22.2159	-1.53597	0.411424	-3.73331	0.000188983	0.00095819	ZK418.13
WBGene00004218	83.3019	-1.536	0.340645	-4.5091	6.5103e-06	4.8621e-05	ptr-3
WBGene00015752	3219.21	-1.53743	0.140127	-10.9717	5.22867e-28	6.57017e-26	C14B9.2
WBGene00044278	10.6158	-1.53792	0.656143	-2.34388	0.0190842	0.0498032	F09C6.14
WBGene00004779	95.9021	-1.53841	0.209093	-7.35753	1.87341e-13	5.31667e-12	ser-4
WBGene00021189	3.15288	-1.53842	0.759787	-2.0248	0.0428876	0.0962842
WBGene00007547	811.618	-1.53852	0.170048	-9.04754	1.46225e-19	8.28834e-18	nhr-154
WBGene00012403	1.37083	-1.539	0.784823	-1.96095	0.0498849	0.108583	srz-45
WBGene00013033	6.39632	-1.53931	0.660975	-2.32885	0.019867	0.05149	Y49E10.10
WBGene00022890	6.15678	-1.54095	0.699086	-2.20423	0.0275082	0.0672843	fbxa-224
WBGene00020646	6.97569	-1.54194	0.656889	-2.34733	0.0189083	0.0494061	zmp-6
WBGene00008234	120.286	-1.54327	0.284888	-5.41713	6.05632e-08	7.12112e-07	C50F4.9
WBGene00018384	271.884	-1.54338	0.235421	-6.5558	5.53426e-11	1.062e-09	F43C11.7
WBGene00005640	27.4213	-1.54352	0.329736	-4.68107	2.85381e-06	2.32711e-05	srn-1
WBGene00005935	4.41379	-1.54354	0.701476	-2.20041	0.0277776	0.0677994	srx-44
WBGene00001133	27.8268	-1.54364	0.388741	-3.97087	7.16105e-05	0.000408147	eat-2
WBGene00004368	117.887	-1.54391	0.297154	-5.19564	2.04016e-07	2.13769e-06	ric-19
WBGene00007954	5.64438	-1.5441	0.687031	-2.2475	0.0246083	0.0614147	gcp-2.2
WBGene00019310	31.5965	-1.5445	0.481813	-3.20561	0.00134779	0.00528449	K02E7.5
WBGene00021872	5538.41	-1.54458	0.582167	-2.65315	0.0079745	0.0240793	clec-85
WBGene00004006	163.451	-1.5458	0.387482	-3.98936	6.62522e-05	0.000380494	pgp-12
WBGene00021518	768.496	-1.54586	0.522529	-2.95843	0.00309214	0.0107302	hpo-6
WBGene00009541	18.07	-1.54617	0.443054	-3.4898	0.000483381	0.00218055	cutl-17
WBGene00000485	222.66	-1.54641	0.247486	-6.24847	4.14481e-10	6.96108e-09	che-3
WBGene00018882	1.53659	-1.54695	0.782781	-1.97622	0.0481295	0.105498	F55E10.2
WBGene00021931	17.1728	-1.54815	0.482116	-3.21115	0.00132207	0.00519538	znf-782
WBGene00047972	1.44604	-1.54854	0.784023	-1.97512	0.0482541	0.105743	21ur-2294
WBGene00009643	6.80008	-1.54866	0.52917	-2.92657	0.0034272	0.0117059	F42G4.6
WBGene00044140	1.37554	-1.54872	0.785435	-1.9718	0.0486329	0.106386	F42F12.11
WBGene00012585	1031.9	-1.54964	0.18497	-8.37781	5.39208e-17	2.36289e-15	lips-15
WBGene00011136	4.54405	-1.54982	0.722703	-2.14448	0.0319941	0.0759405	R08A2.5
WBGene00044525	10.7365	-1.5502	0.559039	-2.77298	0.00555464	0.017707	Y73C8B.5
WBGene00003708	1.3645	-1.55029	0.785825	-1.97282	0.0485159	0.106213	nhr-118
WBGene00005088	2.63484	-1.55074	0.767104	-2.02155	0.0432227	0.0968505	srd-10
WBGene00012886	7.93833	-1.55106	0.636942	-2.43516	0.0148851	0.0406665	Y45F10D.6
WBGene00021909	2265.16	-1.55172	0.150731	-10.2947	7.44819e-25	7.02994e-23	Y55B1BL.1
WBGene00017597	33.0397	-1.55193	0.328359	-4.72632	2.2862e-06	1.90751e-05	F19C7.8
WBGene00011443	22.8395	-1.55219	0.460157	-3.37317	0.000743071	0.0031587	cutl-11
WBGene00015568	5.90118	-1.55238	0.601211	-2.58208	0.00982054	0.028674	sre-3
WBGene00002088	72.6204	-1.55274	0.262417	-5.91708	3.277e-09	4.7508e-08	ins-5
WBGene00045473	517.148	-1.55331	0.227505	-6.82758	8.63574e-12	1.91835e-10	F30A10.14
WBGene00006211	1.61208	-1.55337	0.782731	-1.98455	0.0471942	0.103809	str-166
WBGene00001854	721.087	-1.55386	0.265117	-5.86103	4.60018e-09	6.49663e-08	hil-3
WBGene00000687	14.8856	-1.55413	0.513719	-3.02525	0.0024843	0.00888565	col-113
WBGene00015549	15.6789	-1.55417	0.473282	-3.28382	0.00102409	0.0041656	C06G3.3
WBGene00015262	59.4576	-1.55447	0.289763	-5.36463	8.11144e-08	9.27613e-07	B0563.5
WBGene00003684	129.09	-1.55501	0.236424	-6.57718	4.79446e-11	9.32908e-10	nhr-94
WBGene00013220	185.712	-1.55524	0.253742	-6.12924	8.83004e-10	1.39429e-08	ctl-3
WBGene00003775	27.0252	-1.55563	0.380089	-4.09281	4.26185e-05	0.000257974	nmr-2
WBGene00009239	45.1972	-1.55588	0.359161	-4.33198	1.47773e-05	0.000101729	irld-6
WBGene00005474	7.85859	-1.55589	0.664674	-2.34083	0.0192407	0.0501552	srh-268
WBGene00007694	781.318	-1.55615	0.207248	-7.50862	5.97553e-14	1.81696e-12	C23H4.6
WBGene00022504	6.83018	-1.55639	0.599057	-2.59806	0.00937509	0.0275779	mam-1
WBGene00010669	14.353	-1.55677	0.505612	-3.07899	0.00207705	0.00761829	bath-37
WBGene00005942	12.1704	-1.55686	0.641745	-2.42598	0.015267	0.0415212	srx-51
WBGene00219566	2.13723	-1.55697	0.768074	-2.0271	0.0426517	0.0958286
WBGene00018318	51.3856	-1.55705	0.331373	-4.6988	2.617e-06	2.15422e-05	F41H10.5
WBGene00019020	38.5097	-1.55708	0.334959	-4.64857	3.34246e-06	2.68155e-05	F57H12.5
WBGene00004950	16.7234	-1.55717	0.516204	-3.01659	0.00255639	0.00910739	sox-3
WBGene00012979	38.6834	-1.55728	0.382358	-4.07282	4.64478e-05	0.000278297	Y48B6A.5
WBGene00019496	38.5188	-1.5583	0.330128	-4.72028	2.35523e-06	1.96041e-05	frpr-14
WBGene00010348	400.427	-1.55869	0.209186	-7.45121	9.24872e-14	2.7287e-12	H01G02.1
WBGene00021858	95.2594	-1.55926	0.200427	-7.77966	7.27186e-15	2.48559e-13	Y54F10BM.3
WBGene00008097	8.49512	-1.55944	0.627968	-2.4833	0.013017	0.0363239	ugt-15
WBGene00021390	14.8876	-1.5597	0.410648	-3.79815	0.000145777	0.00076631	fbxa-214
WBGene00012624	251.469	-1.55984	0.175808	-8.87239	7.15901e-19	3.76146e-17	fbxa-150
WBGene00012270	5.3274	-1.56051	0.743807	-2.098	0.0359053	0.0834575	W04G5.10
WBGene00195016	15.0974	-1.56104	0.464424	-3.36123	0.000775949	0.00328307	srpr-2.1
WBGene00011888	173.611	-1.56146	0.237418	-6.57683	4.80596e-11	9.34273e-10	cutl-15
WBGene00009304	90.0335	-1.56163	0.222359	-7.02303	2.171e-12	5.22317e-11	eva-1
WBGene00171813	1.43255	-1.56267	0.786048	-1.98801	0.0468103	0.103128	21ur-10216
WBGene00009961	8.0553	-1.56298	0.611538	-2.55582	0.0105938	0.0305723	cutl-7
WBGene00004133	29.3028	-1.56374	0.345132	-4.53084	5.87486e-06	4.45452e-05	abu-13
WBGene00007613	6.30718	-1.56403	0.661036	-2.36603	0.0179801	0.0474008	C15H11.1
WBGene00003807	11.8269	-1.56422	0.563288	-2.77694	0.00548734	0.0175177	npr-1
WBGene00003999	1804.64	-1.56425	0.245864	-6.36227	1.98791e-10	3.48453e-09	pgp-5
WBGene00007998	5.48667	-1.56476	0.737864	-2.12066	0.0339507	0.0797138	C38C6.5
WBGene00017545	14.6497	-1.56569	0.471462	-3.32092	0.00089721	0.00371254	F18A1.1
WBGene00219572	3.92652	-1.56589	0.69683	-2.24717	0.0246295	0.0614602
WBGene00010072	26.7408	-1.5666	0.363976	-4.30413	1.67643e-05	0.00011335	F54F12.1
WBGene00010718	8.68919	-1.56681	0.696305	-2.25018	0.0244376	0.0610578	K09C8.8
WBGene00008024	2.81117	-1.56714	0.776189	-2.01902	0.0434855	0.0972827	C39B10.4
WBGene00017434	26.4981	-1.5678	0.444901	-3.52394	0.000425184	0.00195179	F13H8.1
WBGene00044178	66.7987	-1.56864	0.325801	-4.8147	1.47418e-06	1.28339e-05	C30G7.4
WBGene00022848	1387.55	-1.56907	0.32328	-4.85359	1.21247e-06	1.07529e-05	ZK1055.7
WBGene00007802	4.79804	-1.56912	0.652457	-2.40493	0.0161755	0.0435248	cutl-27
WBGene00003590	1236.45	-1.56956	0.238265	-6.58745	4.47451e-11	8.78022e-10	nex-3
WBGene00008760	554.762	-1.56959	0.224613	-6.98798	2.78868e-12	6.58021e-11	F13E9.11
WBGene00017949	393.238	-1.57012	0.362311	-4.33361	1.46684e-05	0.000101113	F31D5.6
WBGene00219716	1.47098	-1.57155	0.79943	-1.96583	0.0493182	0.107562
WBGene00005255	1.1315	-1.57269	0.798283	-1.9701	0.0488274	0.106715	srh-32
WBGene00017378	23.9096	-1.57311	0.47445	-3.31565	0.000914313	0.00377059	F11C7.6
WBGene00201280	1.48143	-1.57312	0.785737	-2.0021	0.0452741	0.100345	F56D1.14
WBGene00021489	7.55288	-1.57378	0.656055	-2.39886	0.0164463	0.0441055	Y40B10A.4
WBGene00008203	8.86218	-1.57419	0.571279	-2.75556	0.00585924	0.0185319	clec-198
WBGene00003629	22.0503	-1.5743	0.465239	-3.38386	0.000714754	0.00305263	nhr-38
WBGene00019472	89.54	-1.57518	0.434931	-3.62169	0.000292683	0.00141191	cyp-35B1
WBGene00006684	66.6118	-1.57526	0.275943	-5.70863	1.13888e-08	1.51795e-07	twk-32
WBGene00008628	429.896	-1.5756	0.193504	-8.14248	3.87259e-16	1.55943e-14	ttr-21
WBGene00016251	18.0059	-1.57589	0.457378	-3.44548	0.000570036	0.00251701
WBGene00018745	13.8447	-1.57631	0.441761	-3.56825	0.00035938	0.00168657	F53C3.1
WBGene00015306	19.8962	-1.57652	0.525975	-2.99733	0.00272354	0.00962183	C01G5.4
WBGene00017308	3.72805	-1.57676	0.760781	-2.07255	0.0382143	0.0877781	F09F9.3
WBGene00044661	90.1647	-1.57692	0.279803	-5.63584	1.74208e-08	2.24865e-07	fbxa-143
WBGene00219729	2.80979	-1.57728	0.774209	-2.03728	0.0416225	0.0940835	anr-44
WBGene00007164	22.5788	-1.57735	0.443024	-3.56041	0.000370273	0.00172863	fbxa-139
WBGene00017833	9.0694	-1.5775	0.529829	-2.97737	0.00290732	0.0101819	F26F12.2
WBGene00005702	2.39882	-1.57792	0.782568	-2.01634	0.0437642	0.0977215	sru-39
WBGene00016085	3.55612	-1.57821	0.734707	-2.14808	0.0317074	0.075337	C25A8.5
WBGene00011677	17.5962	-1.57863	0.55463	-2.84628	0.00442339	0.0145762	cyp-13A1
WBGene00016893	393.175	-1.57896	0.228385	-6.91357	4.72594e-12	1.09047e-10	C53B7.2
WBGene00006645	11.7565	-1.57972	0.452233	-3.49316	0.000477338	0.00215655	tsp-19
WBGene00010700	3277.34	-1.57997	0.122314	-12.9173	3.5977e-38	9.87427e-36	nipi-3
WBGene00005090	3.44066	-1.58025	0.771806	-2.04747	0.0406116	0.0921682	srd-12
WBGene00021001	2.30138	-1.58033	0.772686	-2.04524	0.0408314	0.0926166	W03F9.3
WBGene00010112	3.46529	-1.58037	0.792467	-1.99424	0.0461255	0.101921	nhr-191
WBGene00219915	27.8918	-1.58181	0.370711	-4.26695	1.98163e-05	0.000131514	F26A10.28
WBGene00005392	8.14938	-1.58213	0.601105	-2.63203	0.00848762	0.0253317	srh-177
WBGene00008716	2.75549	-1.5828	0.76934	-2.05735	0.0396521	0.090384	F11F1.4
WBGene00011780	1.12467	-1.58284	0.799304	-1.98028	0.0476724	0.104629	T15D6.5
WBGene00020042	4.27049	-1.58384	0.760524	-2.08256	0.0372914	0.0860752	R13A1.3
WBGene00014944	13.3223	-1.58434	0.54426	-2.911	0.00360277	0.0122255	Y68A4A.12
WBGene00015917	7.31831	-1.5847	0.636504	-2.48969	0.0127854	0.0357591	C17G10.3
WBGene00195424	1.44005	-1.58494	0.797766	-1.98672	0.0469534	0.103407	Y48G8AL.17
WBGene00015788	47.1045	-1.58559	0.303749	-5.22008	1.78844e-07	1.90033e-06	C15B12.8
WBGene00020740	160.874	-1.58584	0.246217	-6.44081	1.18837e-10	2.15361e-09	T23F4.2
WBGene00005523	7.10494	-1.58616	0.683748	-2.3198	0.0203515	0.0525295	sri-11
WBGene00200999	1.75711	-1.58623	0.809192	-1.96027	0.0499645	0.108711	Y34B4A.17
WBGene00016841	171.138	-1.58636	0.216021	-7.34352	2.08046e-13	5.85645e-12	magu-3
WBGene00011751	1.15937	-1.58659	0.799061	-1.98557	0.0470812	0.103594	T13F3.4
WBGene00019949	3.12405	-1.58696	0.8072	-1.966	0.0492982	0.10753	R08C7.5
WBGene00017803	5.56093	-1.58751	0.644845	-2.46186	0.013822	0.0382074	F26A1.4
WBGene00013266	610.693	-1.58823	0.255506	-6.21605	5.09837e-10	8.38038e-09	Y57A10A.26
WBGene00008786	1.09787	-1.58848	0.800802	-1.98362	0.0472988	0.103982	oac-16
WBGene00015795	137.587	-1.58883	0.226074	-7.02794	2.09608e-12	5.0663e-11	C15F1.2
WBGene00012346	1.11275	-1.58934	0.800928	-1.98437	0.047215	0.103844	W08G11.1
WBGene00017710	35.7	-1.58941	0.449977	-3.53221	0.000412101	0.00189841	F22E5.12
WBGene00018566	432.629	-1.58993	0.373055	-4.2619	2.02692e-05	0.000134349	F47E1.2
WBGene00004963	12.5509	-1.59006	0.56793	-2.79975	0.00511419	0.0164854	spe-9
WBGene00022085	12.3862	-1.59036	0.55874	-2.84633	0.00442259	0.0145759	Y69A2AR.14
WBGene00219497	1.13757	-1.59061	0.798942	-1.99089	0.0464925	0.102601
WBGene00019202	1.92399	-1.59065	0.809952	-1.96389	0.0495434	0.107965	H14N18.2
WBGene00009472	1.41919	-1.59066	0.78808	-2.0184	0.0435501	0.0973958	F36D3.7
WBGene00235296	4.70275	-1.59079	0.76778	-2.07193	0.0382717	0.0878711	C07G1.15
WBGene00020985	68.9726	-1.59102	0.304483	-5.22531	1.73868e-07	1.85496e-06	W03D8.2
WBGene00016054	5.55428	-1.59107	0.6135	-2.59343	0.00950232	0.0279207	C24D10.2
WBGene00005470	0.913647	-1.59137	0.808472	-1.96836	0.0490262	0.10706	srh-264
WBGene00012810	166.451	-1.59148	0.258629	-6.15353	7.57747e-10	1.21118e-08	nceh-1
WBGene00006441	28.7832	-1.59187	0.422759	-3.76544	0.000166259	0.000855452	cpna-4
WBGene00015936	68.7892	-1.59204	0.313068	-5.08528	3.67087e-07	3.64796e-06	C17H12.11
WBGene00017723	6.05483	-1.59226	0.594471	-2.67845	0.00739634	0.0225655	bgnt-1.2
WBGene00016259	3.4945	-1.59301	0.745253	-2.13754	0.0325542	0.0770507	C30F8.3
WBGene00194894	2.76742	-1.59331	0.764517	-2.08407	0.0371537	0.0858427	T05B4.14
WBGene00014694	1.99784	-1.59405	0.792934	-2.01032	0.0443976	0.0988355	C33D3.2
WBGene00220258	3.06942	-1.59407	0.735209	-2.16818	0.0301449	0.0722619	C50C3.19
WBGene00012980	1980.52	-1.59457	0.248013	-6.42938	1.28125e-10	2.3079e-09	efhd-1
WBGene00195720	1.25061	-1.59505	0.79536	-2.00545	0.0449152	0.0997961	F09E5.18
WBGene00016239	2.43334	-1.59512	0.776009	-2.05554	0.0398271	0.0907035	C30A5.4
WBGene00043995	45.4818	-1.59521	0.295508	-5.3982	6.73117e-08	7.83076e-07	F40F12.9
WBGene00000037	46.3595	-1.59578	0.281753	-5.66376	1.48088e-08	1.92939e-07	ace-3
WBGene00005651	1.38493	-1.59638	0.809445	-1.97219	0.0485874	0.106347	srp-10
WBGene00015918	32.7377	-1.59648	0.403071	-3.96078	7.47061e-05	0.00042391	C17G10.6
WBGene00020297	18236.2	-1.59683	0.1348	-11.8459	2.25896e-32	4.02733e-30	nog-1
WBGene00012286	1.16555	-1.59686	0.809822	-1.97186	0.0486254	0.106386	sre-35
WBGene00005722	1.42351	-1.59698	0.797535	-2.00239	0.0452425	0.10031	srv-11
WBGene00017024	2.29652	-1.59751	0.777726	-2.05408	0.0399678	0.0909644	D1022.5
WBGene00015323	8.41213	-1.59764	0.649499	-2.4598	0.0139016	0.0384013	frpr-1
WBGene00017700	56.1664	-1.59764	0.27511	-5.80728	6.34966e-09	8.783e-08	F22D3.4
WBGene00017420	16.3849	-1.59802	0.367101	-4.35309	1.34233e-05	9.35815e-05	F13B9.2
WBGene00018062	32.4942	-1.59807	0.809904	-1.97316	0.0484778	0.10614	F35F10.13
WBGene00014002	104.14	-1.59884	0.3115	-5.13272	2.85587e-07	2.90163e-06	ZK593.2
WBGene00020431	4.91222	-1.59904	0.715412	-2.23513	0.0254086	0.063065	irld-50
WBGene00022344	6.55472	-1.60085	0.652829	-2.45218	0.0141995	0.0390852	pals-40
WBGene00019248	19.4052	-1.60086	0.528426	-3.0295	0.00244962	0.00877498	H27M09.5
WBGene00005031	1.53781	-1.60088	0.787285	-2.03342	0.0420097	0.0947739	sra-5
WBGene00015900	5.83941	-1.60099	0.682891	-2.34443	0.019056	0.0497607	nhr-157
WBGene00012413	1.43054	-1.60179	0.796972	-2.00985	0.0444475	0.0989255	Y7A5A.7
WBGene00018163	1.40717	-1.60251	0.809817	-1.97885	0.0478329	0.104932	F38A5.6
WBGene00010032	3.63328	-1.60263	0.742469	-2.15852	0.0308873	0.0737583	F54B11.9
WBGene00009149	13.1723	-1.60356	0.468327	-3.42402	0.000617024	0.00268976	F26D2.10
WBGene00007687	56.1563	-1.60389	0.354499	-4.52438	6.05724e-06	4.5646e-05	C18E9.7
WBGene00001245	16.5054	-1.60412	0.518056	-3.09642	0.00195874	0.00725321	elo-7
WBGene00007727	1.10827	-1.60413	0.801565	-2.00124	0.0453663	0.100481	C25F9.8
WBGene00018820	1.4016	-1.60415	0.809964	-1.98052	0.0476448	0.104591	F54D12.7
WBGene00195594	1.13384	-1.60426	0.800613	-2.00379	0.0450924	0.100083	F31E8.7
WBGene00020276	74.1817	-1.60546	0.277813	-5.77893	7.51786e-09	1.02965e-07	T05H4.15
WBGene00045121	2.25803	-1.60593	0.801691	-2.00318	0.0451578	0.100186	C46C2.8
WBGene00201778	1.19414	-1.6061	0.798037	-2.01257	0.0441601	0.098433	H01A20.5
WBGene00018724	350.996	-1.6063	0.233384	-6.88263	5.87564e-12	1.34284e-10	F53A9.1
WBGene00020224	22.5642	-1.60673	0.406075	-3.95672	7.59855e-05	0.000429884	T05A7.7
WBGene00017952	238.261	-1.60714	0.279443	-5.7512	8.86112e-09	1.201e-07	F31E3.6
WBGene00005139	1.70726	-1.60733	0.78635	-2.04404	0.0409496	0.0928544	srd-62
WBGene00008141	6.76919	-1.60748	0.659704	-2.43667	0.0148233	0.0405365	C47E8.1
WBGene00010504	95.6185	-1.60769	0.310466	-5.17831	2.23905e-07	2.32129e-06	K02D3.1
WBGene00011617	12.8605	-1.60825	0.512915	-3.13552	0.00171552	0.00649438	T08G3.4
WBGene00044744	3.1277	-1.60826	0.734741	-2.18888	0.0286055	0.0693009	F10G7.12
WBGene00022103	182.178	-1.60826	0.247155	-6.5071	7.6614e-11	1.43972e-09	cdh-12
WBGene00220249	2.03065	-1.6083	0.793077	-2.02793	0.0425678	0.0957224	R144.19
WBGene00045396	2.75118	-1.60832	0.799193	-2.01243	0.0441749	0.0984449	ZC334.12
WBGene00194651	176.882	-1.60839	0.317999	-5.05785	4.24018e-07	4.15239e-06	C33D9.13
WBGene00019705	203.396	-1.6085	0.407454	-3.94769	7.8909e-05	0.000444494	fbxb-45
WBGene00013619	2.5042	-1.60883	0.805476	-1.99736	0.0457858	0.101277	fbxa-112
WBGene00006818	101.577	-1.60896	0.259392	-6.20284	5.54537e-10	9.05092e-09	unc-86
WBGene00009625	2.63033	-1.6092	0.777269	-2.07033	0.0384217	0.0881186	F41E7.9
WBGene00022412	60.4014	-1.6093	0.313103	-5.13985	2.74957e-07	2.80046e-06	Y102A11A.2
WBGene00195705	1.22793	-1.6095	0.796926	-2.01964	0.0434212	0.0971702	Y37A1B.330
WBGene00235294	0.991674	-1.61064	0.806824	-1.99627	0.0459042	0.101504	Y69A2AR.47
WBGene00008439	1770.38	-1.61111	0.200669	-8.02871	9.85048e-16	3.82863e-14	mfb-1
WBGene00018548	14.082	-1.61124	0.470116	-3.42733	0.000609544	0.00266216	clec-79
WBGene00016422	4543.72	-1.61126	0.320981	-5.01979	5.17267e-07	4.96991e-06	noah-1
WBGene00008242	3.4611	-1.6117	0.766613	-2.10236	0.0355215	0.0826668	ceh-75
WBGene00015970	51.485	-1.61175	0.267402	-6.02742	1.66598e-09	2.52365e-08	C18E3.1
WBGene00010577	1.1571	-1.61179	0.799848	-2.01512	0.043892	0.0979295	K04H8.2
WBGene00021556	1341.31	-1.61242	0.155134	-10.3937	2.64743e-25	2.61719e-23	Y45G5AM.3
WBGene00006001	1.20414	-1.61272	0.798139	-2.0206	0.0433211	0.0969878	srx-110
WBGene00023245	260.312	-1.61275	0.401193	-4.01988	5.82272e-05	0.000339548	C33E10.3
WBGene00015368	2.91935	-1.61312	0.773645	-2.08509	0.0370615	0.085661	srt-65
WBGene00201664	1.20618	-1.61312	0.799384	-2.01796	0.0435955	0.0974452	C27H6.12
WBGene00006556	76.6155	-1.61346	0.342959	-4.70453	2.54456e-06	2.10122e-05	tbx-37
WBGene00016776	1.95001	-1.61394	0.809976	-1.99258	0.0463076	0.102236	oac-11
WBGene00016185	1.50021	-1.61465	0.7988	-2.02134	0.0432443	0.0968885	C28F5.4
WBGene00012310	2.06496	-1.61481	0.787876	-2.04958	0.0404055	0.0918202	mltn-11
WBGene00007441	1.14653	-1.6153	0.801106	-2.01634	0.0437645	0.0977215	C08E8.5
WBGene00005178	1.14175	-1.6158	0.800728	-2.01791	0.0436003	0.0974456	srg-21
WBGene00015884	4.88732	-1.61666	0.72484	-2.23037	0.0257232	0.063664	C17B7.10
WBGene00006640	207.491	-1.61718	0.233995	-6.91117	4.80685e-12	1.10791e-10	tsp-14
WBGene00198838	1.12412	-1.6173	0.801915	-2.0168	0.0437167	0.0976429	K10C3.10
WBGene00003245	495.51	-1.61736	0.222847	-7.25772	3.93668e-13	1.06921e-11	mig-13
WBGene00018434	1.52842	-1.61749	0.788749	-2.0507	0.0402965	0.0916224	ceh-81
WBGene00077751	15.3399	-1.61872	0.485845	-3.33175	0.00086301	0.00359384	irld-27
WBGene00007169	35.1074	-1.61896	0.421158	-3.84408	0.000121007	0.000651714	B0393.4
WBGene00007199	0.953761	-1.61991	0.808197	-2.00435	0.0450325	0.0999716	B0513.7
WBGene00020856	1.8234	-1.62005	0.808098	-2.00476	0.0449882	0.0999051	srt-61
WBGene00219754	6.79572	-1.62086	0.664314	-2.43989	0.0146916	0.0402433
WBGene00015447	0.925807	-1.62122	0.80924	-2.00338	0.0451362	0.100149	srab-2
WBGene00015455	110.116	-1.62134	0.43628	-3.71627	0.000202182	0.00102065	txt-9
WBGene00015386	39.1046	-1.62142	0.258813	-6.26482	3.73265e-10	6.33518e-09	C03B8.3
WBGene00023465	4.94066	-1.62173	0.67573	-2.39997	0.0163966	0.0440118	srz-81
WBGene00012682	1.18353	-1.62191	0.810148	-2.002	0.045285	0.100351	asp-16
WBGene00019783	23.7671	-1.62218	0.50447	-3.2156	0.00130171	0.00512599	M70.1
WBGene00219241	1.93265	-1.62233	0.809159	-2.00496	0.0449671	0.0998688	Y116A8A.150
WBGene00019514	108.847	-1.62254	0.434554	-3.73379	0.000188618	0.000957036	cpg-20
WBGene00016491	45.63	-1.62255	0.405151	-4.0048	6.20712e-05	0.000359043	acdh-5
WBGene00015292	4.8328	-1.62267	0.742333	-2.18591	0.0288223	0.0697392	C01C4.2
WBGene00195255	11.2605	-1.62271	0.464913	-3.49035	0.000482396	0.00217657	H16D19.7
WBGene00021011	82.8835	-1.62333	0.229771	-7.06499	1.60626e-12	3.94176e-11	W03G1.5
WBGene00012620	7.67664	-1.62356	0.739182	-2.19642	0.0280617	0.0683168	Y38H6C.7
WBGene00006966	2.03695	-1.62376	0.809551	-2.00576	0.0448823	0.0997337	xtr-2
WBGene00020116	38.4006	-1.6238	0.478956	-3.3903	0.000698164	0.00299158	moa-1
WBGene00020231	4.78379	-1.62392	0.680211	-2.38738	0.0169688	0.0452567	T05A8.5
WBGene00012448	27.0673	-1.62433	0.368885	-4.40336	1.06588e-05	7.60366e-05	cyp-33D3
WBGene00007152	17.6208	-1.62519	0.537096	-3.02589	0.00247904	0.00886968	clec-225
WBGene00220254	1.61194	-1.62579	0.802839	-2.02505	0.0428617	0.0962382	Y105C5A.1285
WBGene00006226	24.6447	-1.62609	0.374838	-4.33811	1.4371e-05	9.93298e-05	str-182
WBGene00001533	5.48733	-1.62622	0.718051	-2.26478	0.0235265	0.0592822	gcy-6
WBGene00016451	15.8193	-1.62715	0.462875	-3.51532	0.000439227	0.00200741	clec-6
WBGene00018196	7.11124	-1.62786	0.698015	-2.33212	0.0196942	0.0511519	nep-13
WBGene00219746	21.8054	-1.62798	0.357639	-4.55202	5.31325e-06	4.06862e-05
WBGene00020266	16.1324	-1.628	0.426408	-3.81793	0.000134576	0.000715552	T05H4.3
WBGene00009844	6.56023	-1.62852	0.588762	-2.76601	0.00567474	0.0180304	cwp-5
WBGene00001483	50.8743	-1.62857	0.33157	-4.91169	9.02938e-07	8.24984e-06	fog-3
WBGene00017582	1281.28	-1.62876	0.207516	-7.84881	4.20015e-15	1.49762e-13	F18G5.6
WBGene00196851	1.45295	-1.62892	0.809903	-2.01126	0.0442982	0.0986775	Y38C1AA.15
WBGene00016199	20.6005	-1.62922	0.376211	-4.33058	1.48714e-05	0.000102256	C28H8.8
WBGene00020009	297.256	-1.63002	0.208866	-7.80415	5.99053e-15	2.08261e-13
WBGene00015561	330.095	-1.63041	0.226841	-7.18747	6.60006e-13	1.72304e-11	C07A12.7
WBGene00017225	4.25761	-1.63052	0.619814	-2.63066	0.00852181	0.0254265	fbxa-52
WBGene00017523	1.54882	-1.63068	0.809407	-2.01466	0.0439402	0.0980055	F16G10.8
WBGene00017872	1.8921	-1.63088	0.806517	-2.02212	0.0431639	0.09675	F28A10.4
WBGene00014201	3.44755	-1.63102	0.745323	-2.18834	0.0286448	0.0693641	ZK1053.6
WBGene00016312	10.8892	-1.63141	0.59394	-2.74675	0.00601882	0.0189705	C32D5.4
WBGene00016843	14.2233	-1.63142	0.526085	-3.10106	0.00192826	0.00715433	C50F7.3
WBGene00006090	2.05717	-1.63179	0.809687	-2.01533	0.0438701	0.0979104	str-23
WBGene00198224	1.75841	-1.63247	0.804438	-2.02933	0.0424243	0.0954719	Y38C1AA.16
WBGene00010854	2.93839	-1.63259	0.766859	-2.12893	0.0332596	0.0783824	M04C7.3
WBGene00009698	615.488	-1.63327	0.345035	-4.73362	2.20555e-06	1.8491e-05	F44F1.6
WBGene00022526	1.09186	-1.6333	0.806722	-2.02462	0.0429066	0.0963077	ZC132.8
WBGene00005063	7.68815	-1.63372	0.551991	-2.95968	0.00307954	0.0106971	sra-37
WBGene00004748	1.17183	-1.63433	0.801622	-2.03878	0.0414721	0.0938453	sdf-9
WBGene00011910	64.1779	-1.63489	0.395679	-4.13186	3.59847e-05	0.000222732	alg-3
WBGene00008842	8.12964	-1.63563	0.729656	-2.24164	0.0249847	0.062235	chil-28
WBGene00236800	3.64789	-1.63569	0.808628	-2.0228	0.0430938	0.0966137	linc-171
WBGene00018608	48.2185	-1.63595	0.378262	-4.32492	1.52587e-05	0.000104526	F48E3.9
WBGene00012249	3.88618	-1.63645	0.709728	-2.30574	0.0211253	0.0541475	W04E12.4
WBGene00000864	59.6811	-1.63688	0.30933	-5.29169	1.2119e-07	1.33823e-06	cya-2
WBGene00050927	55.2477	-1.63726	0.463091	-3.53551	0.000406983	0.00187857	B0250.12
WBGene00022133	2.86456	-1.63763	0.766807	-2.13565	0.0327083	0.0773452	Y71F9B.15
WBGene00018063	1.56038	-1.63777	0.789768	-2.07374	0.0381036	0.0875912	F35F10.14
WBGene00219941	6.09974	-1.63789	0.72629	-2.25515	0.0241242	0.0604453	F40F11.6
WBGene00049014	5.40144	-1.6379	0.653584	-2.50603	0.0122095	0.0344578	21ur-1549
WBGene00022432	5.07632	-1.63823	0.61732	-2.65378	0.00795949	0.0240445	math-43
WBGene00015968	9.33089	-1.639	0.620827	-2.64003	0.00828994	0.0248448	C18C4.7
WBGene00000096	38.6337	-1.6405	0.311466	-5.26705	1.38635e-07	1.50693e-06	ahr-1
WBGene00002285	5.30835	-1.64053	0.763568	-2.14851	0.0316732	0.0752816	let-7
WBGene00013304	17.2856	-1.64062	0.477212	-3.43793	0.000586187	0.00257905	ptp-5.2
WBGene00013616	2.73245	-1.64091	0.793461	-2.06803	0.0386368	0.0884951	fbxa-148
WBGene00016468	33.1617	-1.64214	0.306034	-5.36586	8.05623e-08	9.21804e-07	C36B7.5
WBGene00219369	1.38886	-1.64214	0.810281	-2.02663	0.0427004	0.0959069	R160.10
WBGene00013842	154.224	-1.64228	0.207159	-7.92761	2.234e-15	8.20405e-14	fbxa-34
WBGene00017836	25.1351	-1.64308	0.459352	-3.57695	0.000347631	0.0016387	F26F12.5
WBGene00018141	2.40877	-1.64308	0.805086	-2.04088	0.0412628	0.0934022	oac-21
WBGene00009806	5.27474	-1.64324	0.630581	-2.60591	0.00916311	0.0270574	F47B8.5
WBGene00008647	4.53029	-1.64338	0.724241	-2.26911	0.0232618	0.0586722	F10C2.7
WBGene00010460	100.314	-1.64354	0.261694	-6.28036	3.37789e-10	5.7471e-09	clec-142
WBGene00009184	1.17324	-1.64378	0.802234	-2.049	0.0404621	0.0919188	F27C8.3
WBGene00005179	3.40448	-1.64439	0.761677	-2.15891	0.0308573	0.0737119	srg-22
WBGene00195382	0.945018	-1.64484	0.809155	-2.03279	0.0420737	0.0948773	F29F11.7
WBGene00021373	1.22067	-1.645	0.809895	-2.03113	0.0422415	0.0951734	Y37E11AR.7
WBGene00011973	14.7411	-1.6451	0.406345	-4.04852	5.15425e-05	0.00030526	T23G11.10
WBGene00195587	2.10061	-1.64521	0.805565	-2.04231	0.0411213	0.0931525	R04F11.7
WBGene00018144	47.3306	-1.6453	0.372873	-4.4125	1.02183e-05	7.31194e-05	F37C4.4
WBGene00013503	1.39627	-1.64551	0.810248	-2.03087	0.0422681	0.0952128	clec-112
WBGene00013322	22.5663	-1.64613	0.44327	-3.71361	0.00020432	0.00102995	talp-3
WBGene00019945	6.66761	-1.64622	0.607751	-2.70871	0.00675451	0.0209163	R08C7.1
WBGene00013049	1.75341	-1.64654	0.806763	-2.04092	0.0412584	0.0934022	Y50E8A.6
WBGene00005487	2.10855	-1.64742	0.787275	-2.09256	0.0363881	0.0843918	srh-282
WBGene00010175	85.9429	-1.6476	0.301653	-5.46192	4.71017e-08	5.64652e-07	F56H11.2
WBGene00200441	2.55568	-1.64804	0.810099	-2.03436	0.0419149	0.0946317	DY3.10
WBGene00017552	1.47966	-1.64829	0.792618	-2.07956	0.0375661	0.0866039	nep-7
WBGene00050964	3.46644	-1.64838	0.763921	-2.15779	0.0309441	0.0738601	Y50E8A.18
WBGene00002015	0.950809	-1.6491	0.809173	-2.03801	0.0415487	0.0939642	hsp-16.1
WBGene00003707	181.024	-1.64917	0.222618	-7.40808	1.28138e-13	3.733e-12	nhr-117
WBGene00012345	32.516	-1.64933	0.414132	-3.98262	6.81588e-05	0.000390262	W08E3.4
WBGene00045456	12.2543	-1.64949	0.526713	-3.13168	0.00173812	0.00655496	C10A4.9
WBGene00005173	2.48255	-1.64953	0.720077	-2.29077	0.0219767	0.0559176	srg-16
WBGene00001817	966.676	-1.64986	0.190383	-8.66598	4.47638e-18	2.16642e-16	haf-7
WBGene00020618	6.76403	-1.65069	0.715307	-2.30766	0.0210178	0.0539449	T20D4.12
WBGene00018579	61.2526	-1.65078	0.3426	-4.81839	1.44724e-06	1.26257e-05	acs-16
WBGene00235338	42.6913	-1.65148	0.437419	-3.77552	0.000159673	0.000828305	C24H12.19
WBGene00219330	2.90118	-1.65175	0.745965	-2.21425	0.0268117	0.0658655	F18E2.15
WBGene00012670	8.21033	-1.65182	0.559286	-2.95344	0.00314252	0.010885	cpg-23
WBGene00005650	2.09306	-1.65183	0.809673	-2.04012	0.0413387	0.0935639	srp-9
WBGene00007538	4.93035	-1.65216	0.653685	-2.52746	0.0114892	0.0327887	C12D8.9
WBGene00022374	19.6996	-1.65223	0.354757	-4.65735	3.20301e-06	2.58159e-05	nhr-277
WBGene00018098	2.83343	-1.65255	0.80942	-2.04165	0.0411865	0.09328	F36F12.7
WBGene00009754	23.8078	-1.65279	0.507982	-3.25364	0.00113936	0.00456861	F46A9.1
WBGene00000618	3.6683	-1.65284	0.798223	-2.07065	0.0383919	0.0880792	col-41
WBGene00219852	2.36554	-1.6536	0.75468	-2.19113	0.0284423	0.0690099	C41C4.16
WBGene00015179	178.049	-1.65384	0.295701	-5.59293	2.23269e-08	2.83455e-07	B0416.3
WBGene00006084	11.7902	-1.65402	0.52195	-3.16892	0.00153006	0.00588522	str-16
WBGene00016766	45.5265	-1.65438	0.259947	-6.36428	1.96207e-10	3.44501e-09	C49C8.2
WBGene00200104	1.58728	-1.65455	0.798616	-2.07177	0.0382869	0.0878931	F54D7.9
WBGene00220030	10.2176	-1.65458	0.558499	-2.96255	0.00305105	0.0106176	M03F4.13
WBGene00022396	274.404	-1.65463	0.269933	-6.12977	8.80056e-10	1.39069e-08	Y97E10AR.1
WBGene00013914	10.3179	-1.6562	0.494955	-3.34617	0.000819373	0.00343475	lgc-37
WBGene00011389	4.85089	-1.65641	0.742261	-2.23157	0.0256433	0.063519	T02G6.6
WBGene00019950	10.3911	-1.65648	0.509273	-3.25265	0.00114335	0.0045802	clec-175
WBGene00019178	3.7974	-1.6566	0.773701	-2.14114	0.0322626	0.076482	scl-12
WBGene00007897	2.41587	-1.65677	0.77193	-2.14627	0.0318516	0.0756454	clec-182
WBGene00005543	19.344	-1.65712	0.546922	-3.02991	0.0024463	0.00876761	sri-31
WBGene00044119	1.24884	-1.6573	0.799232	-2.07362	0.0381147	0.0876072	srh-191
WBGene00008630	14.4822	-1.65799	0.543696	-3.04948	0.00229238	0.00830006	nhr-175
WBGene00016557	3.9398	-1.65802	0.800304	-2.07174	0.0382897	0.0878931	ceh-84
WBGene00004740	200.566	-1.65821	0.215545	-7.69311	1.43598e-14	4.72447e-13	scd-2
WBGene00047805	6.92179	-1.65866	0.593155	-2.79633	0.0051686	0.0166334	21ur-2599
WBGene00005345	1.00945	-1.65903	0.808463	-2.05207	0.0401625	0.0913577	srh-128
WBGene00009261	2.93673	-1.65908	0.755985	-2.19459	0.0281928	0.068556	F30A10.2
WBGene00008577	4914.26	-1.65912	0.548049	-3.02731	0.00246739	0.00883257	F08G2.5
WBGene00005498	4.16559	-1.65997	0.723689	-2.29376	0.0218042	0.0555668	srh-294
WBGene00003168	21.9014	-1.66037	0.463568	-3.58171	0.00034135	0.00161364	mec-4
WBGene00020626	31.4995	-1.66081	0.439676	-3.77735	0.000158505	0.000822864	T20F5.4
WBGene00044279	2.24451	-1.66118	0.794354	-2.09123	0.0365073	0.0846117	grl-32
WBGene00044631	90.291	-1.66154	0.304115	-5.46353	4.6675e-08	5.60295e-07	bus-18
WBGene00197865	1.7806	-1.6619	0.789953	-2.10379	0.0353966	0.0824405	D1046.10
WBGene00000969	387.533	-1.66196	0.142143	-11.6922	1.39738e-31	2.36976e-29	dhs-5
WBGene00012493	1.46447	-1.66223	0.810206	-2.05161	0.0402073	0.0914495	Y20C6A.3
WBGene00010871	26.5537	-1.66238	0.458469	-3.62593	0.000287921	0.0013928	M05B5.3
WBGene00011855	15.2563	-1.66287	0.54967	-3.02521	0.00248463	0.00888565	clec-183
WBGene00197763	2.08301	-1.66288	0.809768	-2.05353	0.0400216	0.091067	F44E8.43
WBGene00006143	1.20845	-1.66359	0.801822	-2.07477	0.0380083	0.0873914	str-84
WBGene00219288	70.6335	-1.6639	0.351952	-4.72764	2.27146e-06	1.89825e-05	Y87G2A.25
WBGene00015964	28.553	-1.66415	0.356602	-4.6667	3.06069e-06	2.47742e-05	glb-5
WBGene00018648	11.1822	-1.66426	0.653265	-2.5476	0.0108467	0.0311771	F49F1.8
WBGene00007742	2.73164	-1.66486	0.74014	-2.24939	0.0244879	0.0611655	C26C6.8
WBGene00015048	1946.52	-1.66486	0.173576	-9.59156	8.67635e-22	6.15578e-20	faah-2
WBGene00007148	0.988213	-1.66487	0.809065	-2.05777	0.0396123	0.0903133	B0334.10
WBGene00009653	164.303	-1.66508	0.325617	-5.11361	3.16067e-07	3.17727e-06	F43D9.1
WBGene00016324	23.8607	-1.66534	0.335999	-4.95638	7.18197e-07	6.69088e-06	C32E8.6
WBGene00044500	84.1499	-1.66554	0.307659	-5.41359	6.17726e-08	7.25107e-07	T19E7.6
WBGene00200702	1.49824	-1.6657	0.809803	-2.05693	0.0396934	0.0904583	C16A3.15
WBGene00016596	16.7484	-1.66578	0.525605	-3.16925	0.00152831	0.00587958	C42D4.3
WBGene00007007	2274.37	-1.66608	0.179053	-9.305	1.33998e-20	8.4443e-19	mak-2
WBGene00009484	9.20856	-1.66619	0.63423	-2.6271	0.00861153	0.0256538	F36G3.3
WBGene00022727	172.403	-1.66635	0.250405	-6.65462	2.8403e-11	5.78572e-10	prkl-1
WBGene00013279	4.36211	-1.66647	0.718678	-2.3188	0.0204057	0.0526433	Y57A10B.7
WBGene00010919	11.3819	-1.66661	0.489978	-3.40141	0.000670401	0.00288566	M117.3
WBGene00020959	1.50557	-1.66667	0.80999	-2.05764	0.0396246	0.090331
WBGene00044658	111.421	-1.66704	0.318539	-5.23338	1.66439e-07	1.78496e-06	C01G10.17
WBGene00005234	4.71247	-1.66798	0.763051	-2.18594	0.0288199	0.0697392	srh-8
WBGene00005356	1.84768	-1.66855	0.789843	-2.1125	0.0346433	0.0809979	srh-139
WBGene00008911	3.13057	-1.66859	0.716497	-2.32882	0.0198688	0.05149	F17C8.6
WBGene00219615	35.124	-1.66911	0.307456	-5.42879	5.67372e-08	6.70908e-07
WBGene00000034	2.33884	-1.66982	0.794193	-2.10254	0.0355058	0.0826519	abu-11
WBGene00014949	2.3754	-1.67011	0.764878	-2.1835	0.0289993	0.0700598	Y75B12A.1
WBGene00021951	1.84842	-1.67051	0.767808	-2.17568	0.0295789	0.071188	srt-24
WBGene00006243	1.40913	-1.67054	0.810326	-2.06156	0.0392496	0.0896722	str-210
WBGene00023189	1.66483	-1.67064	0.80195	-2.08322	0.0372309	0.0859905	Y71D11A.7
WBGene00015019	8.89282	-1.67083	0.668012	-2.50121	0.0123771	0.0348461	B0205.4
WBGene00009592	5.21222	-1.67104	0.724987	-2.30493	0.0211707	0.054235	F40F12.3
WBGene00006002	8.41344	-1.67118	0.575519	-2.90379	0.00368678	0.01247	srx-111
WBGene00019477	545.623	-1.67128	0.16071	-10.3993	2.49667e-25	2.47991e-23	cest-17
WBGene00201528	1.05872	-1.67128	0.807897	-2.06869	0.0385755	0.0883839	F35D2.15
WBGene00014753	1.48716	-1.6719	0.809877	-2.06439	0.0389812	0.0891567	F40D4.14
WBGene00011698	15.1374	-1.67193	0.596048	-2.80503	0.00503119	0.0162606	cyp-34A1
WBGene00013962	103.121	-1.67201	0.180323	-9.27229	1.82193e-20	1.13106e-18	ZK287.1
WBGene00011227	219.145	-1.67224	0.246714	-6.77805	1.21807e-11	2.62206e-10	nlp-67
WBGene00200299	3.82139	-1.6724	0.685977	-2.43798	0.0147695	0.040432	C25F6.22
WBGene00000664	26.4385	-1.67287	0.394835	-4.23689	2.2664e-05	0.000148756	col-89
WBGene00015614	2.71659	-1.6729	0.783808	-2.13432	0.0328167	0.0775401	C08G5.1
WBGene00006276	7.01876	-1.67307	0.759394	-2.20316	0.0275834	0.06742	str-249
WBGene00010977	303.606	-1.67434	0.306958	-5.45461	4.90793e-08	5.85666e-07	R02D5.3
WBGene00201128	2.13119	-1.67441	0.785715	-2.13107	0.0330837	0.0780471	C34G6.12
WBGene00007896	5.0394	-1.67455	0.650698	-2.57346	0.0100686	0.0292958	C33D3.5
WBGene00021500	5.03208	-1.67462	0.670113	-2.49901	0.0124539	0.0350197	Y40C7B.4
WBGene00015616	4.59587	-1.67483	0.647569	-2.58634	0.00970005	0.0284136	C08G5.3
WBGene00013147	9.49535	-1.67505	0.531059	-3.15416	0.00160959	0.00614241	eyg-1
WBGene00021612	1.58381	-1.67533	0.792125	-2.11498	0.0344319	0.0805717	Y46H3D.8
WBGene00015024	21.9611	-1.67566	0.585102	-2.86387	0.00418493	0.0139224	B0205.10
WBGene00019968	86.1544	-1.67577	0.387202	-4.32791	1.50532e-05	0.000103322	R08F11.4
WBGene00007654	1.01128	-1.67633	0.808997	-2.07211	0.0382554	0.0878433	C17H1.1
WBGene00206493	9.13746	-1.67757	0.560724	-2.9918	0.00277338	0.0097769	Y38H8A.12
WBGene00018311	91.7228	-1.67783	0.29323	-5.7219	1.05342e-08	1.41126e-07	F41G4.8
WBGene00010683	7.5137	-1.67845	0.616095	-2.72434	0.00644293	0.020131	K08F8.7
WBGene00010039	60.5533	-1.67877	0.300533	-5.58599	2.32366e-08	2.93575e-07	F54C8.6
WBGene00004129	46.1181	-1.67885	0.353226	-4.75291	2.00513e-06	1.69263e-05	pqn-42
WBGene00008105	201.458	-1.67961	0.267169	-6.28671	3.24266e-10	5.53055e-09	C45B11.2
WBGene00011379	11.5288	-1.68007	0.532537	-3.15484	0.00160584	0.00612922	T02E1.7
WBGene00014836	699.476	-1.6804	0.250849	-6.69886	2.10048e-11	4.36828e-10	T09F5.12
WBGene00000771	97.2826	-1.68043	0.319658	-5.25695	1.46467e-07	1.5838e-06	cpb-2
WBGene00005394	2.1506	-1.68049	0.809037	-2.07715	0.0377878	0.0869994	srh-179
WBGene00007057	2.39749	-1.68101	0.796822	-2.10964	0.0348896	0.0814508	ant-1.2
WBGene00012279	132.883	-1.68102	0.296043	-5.67831	1.36029e-08	1.78566e-07	W05B10.4
WBGene00044510	34.0022	-1.68125	0.354297	-4.74531	2.08189e-06	1.75247e-05	K07H8.11
WBGene00007365	1203.17	-1.6818	0.191971	-8.76071	1.94016e-18	9.75178e-17	C06B3.6
WBGene00011042	26.8015	-1.68206	0.45296	-3.71348	0.000204427	0.00103024	R05H10.1
WBGene00016008	16.1134	-1.68237	0.549018	-3.06433	0.00218157	0.0079527	C23F12.3
WBGene00195214	5.72644	-1.68287	0.630981	-2.66706	0.00765172	0.023219	F11C1.10
WBGene00195462	1.1692	-1.68324	0.804294	-2.09281	0.0363659	0.0843548	C52B11.6
WBGene00009422	1.24776	-1.68338	0.80961	-2.07924	0.037595	0.0866337	F35E8.9
WBGene00012947	158.646	-1.68366	0.392885	-4.28538	1.82431e-05	0.000122279	Y47H9C.1
WBGene00015246	1.75853	-1.68469	0.791408	-2.12872	0.0332773	0.0784056	scl-23
WBGene00014703	2.76383	-1.68471	0.805651	-2.09111	0.0365183	0.0846206	C47A4.4
WBGene00000016	54.0864	-1.68492	0.238542	-7.06343	1.62436e-12	3.98151e-11	abf-5
WBGene00206371	43.9922	-1.6853	0.389974	-4.32157	1.5492e-05	0.000105846	F28B12.6
WBGene00018490	4.26271	-1.68674	0.671006	-2.51374	0.0119458	0.0338508	F46E10.3
WBGene00017127	1983.68	-1.68685	0.206391	-8.17309	3.00585e-16	1.22459e-14	E04F6.8
WBGene00020160	2712.81	-1.68686	0.252273	-6.68664	2.28358e-11	4.7302e-10	igcm-3
WBGene00015393	52.6368	-1.68798	0.415477	-4.06276	4.84968e-05	0.000289027	exc-13
WBGene00044391	11.9955	-1.68833	0.514443	-3.28186	0.00103123	0.00418698	C25H3.15
WBGene00017802	11.8941	-1.68862	0.607303	-2.78053	0.00542698	0.0173581	F26A1.3
WBGene00021469	3981.12	-1.68934	0.237293	-7.11923	1.08533e-12	2.7408e-11	Y39G10AR.11
WBGene00007484	12.9301	-1.69082	0.541912	-3.12011	0.00180784	0.00677988	C09G1.2
WBGene00013398	1.52212	-1.69099	0.810093	-2.0874	0.036852	0.0852686	Y62H9A.10
WBGene00014542	4.76661	-1.69247	0.673065	-2.51458	0.0119175	0.0337982
WBGene00012923	227.697	-1.69265	0.162634	-10.4077	2.28756e-25	2.31364e-23	fbxa-128
WBGene00015992	12.9203	-1.69273	0.512471	-3.30306	0.000956346	0.00392241	C18H2.5
WBGene00235340	64.6203	-1.69297	0.263703	-6.42001	1.36263e-10	2.44394e-09	C45G7.13
WBGene00008727	22.0789	-1.69323	0.43059	-3.93235	8.41194e-05	0.000470667	F13A7.12
WBGene00005780	1.58358	-1.69348	0.810057	-2.09057	0.0365668	0.0847027	srw-33
WBGene00195938	1.04567	-1.6942	0.808539	-2.09539	0.0361366	0.0839112	R09A8.6
WBGene00010936	33.2126	-1.69491	0.447671	-3.78605	0.000153058	0.000797162	ztf-14
WBGene00009646	1.02898	-1.69521	0.808918	-2.09565	0.0361135	0.0838667	F42H11.1
WBGene00023510	1.26718	-1.69598	0.80178	-2.11527	0.034407	0.0805288	srz-40
WBGene00044928	1.23157	-1.69599	0.802859	-2.11244	0.0346491	0.0809979	Y71F9AM.7
WBGene00043986	1.86099	-1.69632	0.804727	-2.10794	0.0350359	0.0816918	fut-5
WBGene00009512	430.511	-1.69678	0.318994	-5.31917	1.04241e-07	1.16214e-06	bigr-1
WBGene00008477	8.08157	-1.69684	0.630319	-2.69204	0.00710174	0.0218006	clec-17
WBGene00016527	43.2434	-1.69729	0.361253	-4.69833	2.62297e-06	2.15829e-05	fbxa-47
WBGene00009170	3.29866	-1.69734	0.773142	-2.19538	0.0281362	0.0684503	F26F2.5
WBGene00015712	6.63587	-1.69781	0.599591	-2.83161	0.00463142	0.0151516	sre-11
WBGene00167196	5.37218	-1.69792	0.683419	-2.48445	0.0129753	0.036232	21ur-6405
WBGene00010324	14.8919	-1.69806	0.551871	-3.07691	0.0020916	0.00765952	F59C6.3
WBGene00006208	7.47482	-1.69842	0.702152	-2.41887	0.0155687	0.0421696	str-163
WBGene00198241	1.27154	-1.69863	0.801814	-2.11849	0.0341338	0.0800537	K02A4.7
WBGene00012032	22.9901	-1.69889	0.577054	-2.94408	0.00323916	0.0111605	T26C5.2
WBGene00011955	231.466	-1.6993	0.278141	-6.10949	9.9953e-10	1.56526e-08	cdka-1
WBGene00006147	1.23555	-1.69967	0.802972	-2.11673	0.0342832	0.0803227	str-88
WBGene00015628	6.86626	-1.70106	0.622711	-2.7317	0.00630076	0.0197754	best-6
WBGene00003840	7.08208	-1.7011	0.654608	-2.59865	0.00935912	0.0275423	ocr-3
WBGene00023467	7.92382	-1.70177	0.534712	-3.18259	0.00145964	0.0056553	Y38F2AR.14
WBGene00000535	4732.97	-1.7018	0.243738	-6.98207	2.90861e-12	6.85544e-11	cpi-1
WBGene00015837	6.35253	-1.70243	0.622713	-2.73389	0.00625911	0.0196565	math-8
WBGene00005081	9.9941	-1.70255	0.557474	-3.05404	0.00225782	0.00820199	srd-3
WBGene00001391	115.464	-1.70277	0.338783	-5.02614	5.00463e-07	4.81955e-06	far-7
WBGene00011246	3.54516	-1.70416	0.756172	-2.25367	0.0242168	0.0606264	R11D1.7
WBGene00007873	26.7085	-1.70446	0.809381	-2.10589	0.0352143	0.0820526	dod-21
WBGene00189993	2.93563	-1.70447	0.7616	-2.23801	0.0252204	0.0627099	C49C3.21
WBGene00010743	1.87254	-1.70489	0.768771	-2.21768	0.0265768	0.0654041	K10D6.3
WBGene00006144	1.32925	-1.70509	0.800558	-2.12987	0.0331822	0.0782353	str-85
WBGene00020877	47.2432	-1.70514	0.37822	-4.50832	6.53432e-06	4.87596e-05	srt-63
WBGene00021919	202.927	-1.70547	0.305947	-5.5744	2.48384e-08	3.11924e-07	cutl-25
WBGene00045468	28.7018	-1.70563	0.415832	-4.10172	4.10088e-05	0.000249534	F08A8.8
WBGene00010402	29.3902	-1.70576	0.35397	-4.81894	1.44319e-06	1.26009e-05	H16D19.4
WBGene00197452	2.94086	-1.7059	0.739606	-2.30649	0.0210831	0.0540859	C25F6.13
WBGene00219835	1.74657	-1.70617	0.801988	-2.12743	0.0333845	0.0786057	C26C6.14
WBGene00018180	3.51133	-1.70664	0.685998	-2.48782	0.0128529	0.035919	srsx-22
WBGene00000906	83.8996	-1.70734	0.212656	-8.02863	9.85653e-16	3.82863e-14	daf-10
WBGene00199402	1.35812	-1.70835	0.799541	-2.13666	0.0326255	0.077202	B0336.16
WBGene00077673	11.431	-1.70857	0.568774	-3.00396	0.00266492	0.00945045	B0563.10
WBGene00199445	1.20603	-1.70954	0.806237	-2.12039	0.033973	0.0797571	F57G12.10
WBGene00001673	11.2506	-1.70975	0.632493	-2.7032	0.0068676	0.0211848	gpa-11
WBGene00219551	14.1758	-1.70992	0.501565	-3.40918	0.000651588	0.00281455	K07F5.21
WBGene00013969	4618.57	-1.71016	0.313734	-5.45099	5.00916e-08	5.97404e-07	tep-1
WBGene00021417	11.0669	-1.71037	0.472377	-3.62077	0.000293731	0.00141598	nhr-236
WBGene00013891	15.421	-1.71059	0.458175	-3.7335	0.000188839	0.000957692	ZC434.3
WBGene00017170	1.17832	-1.71073	0.807298	-2.11908	0.0340833	0.0799532	F01G12.1
WBGene00007351	243.117	-1.71077	0.512783	-3.33624	0.000849201	0.00354482	C05G5.5
WBGene00007999	12.0346	-1.71149	0.608668	-2.81186	0.00492558	0.0159737	tag-297
WBGene00045194	11.7373	-1.71196	0.545411	-3.13885	0.00169612	0.00642793
WBGene00002282	265.709	-1.71201	0.400156	-4.27835	1.88282e-05	0.000125555	let-4
WBGene00019740	1.99333	-1.71217	0.802714	-2.13298	0.0329268	0.0777649	srt-31
WBGene00008955	21.079	-1.71282	0.508384	-3.36915	0.000753999	0.00320189	F19D8.2
WBGene00017034	19.7824	-1.71312	0.407436	-4.20464	2.61493e-05	0.000168037	otpl-2
WBGene00011578	92.7071	-1.71318	0.36538	-4.68877	2.74852e-06	2.24917e-05	npr-20
WBGene00219637	1.42771	-1.71435	0.798113	-2.14801	0.0317132	0.0753422
WBGene00003863	1.38862	-1.71448	0.79912	-2.14546	0.0319164	0.0757732	old-2
WBGene00006662	228.29	-1.71466	0.20289	-8.45116	2.8842e-17	1.30502e-15	twk-7
WBGene00206395	3.16464	-1.71573	0.760882	-2.25492	0.0241382	0.0604731	C08H9.18
WBGene00194711	1.32171	-1.71706	0.802069	-2.1408	0.0322905	0.0765231	D2062.13
WBGene00201815	1.28546	-1.71788	0.803662	-2.13757	0.0325516	0.0770507	B0457.17
WBGene00005676	1.29831	-1.71801	0.808937	-2.12379	0.0336879	0.0792232	sru-13
WBGene00010155	50.8708	-1.71822	0.328809	-5.2256	1.73589e-07	1.85402e-06	F56F3.4
WBGene00015679	4.51362	-1.71837	0.68839	-2.49621	0.0125528	0.0352454	C10F3.7
WBGene00009585	1.8677	-1.7189	0.801974	-2.14333	0.0320865	0.0761338	cal-7
WBGene00006231	2.25691	-1.71905	0.789789	-2.17659	0.0295111	0.0710669	str-190
WBGene00008599	155.809	-1.71917	0.272661	-6.30514	2.87928e-10	4.9472e-09	F09A5.2
WBGene00013704	1422.16	-1.71923	0.139491	-12.325	6.64129e-35	1.45822e-32	Y106G6D.8
WBGene00019023	8.04553	-1.71957	0.534462	-3.21738	0.00129369	0.00510114	F58A6.2
WBGene00001069	16.0395	-1.71961	0.456211	-3.76934	0.000163682	0.000844901	dpy-7
WBGene00016153	1.9128	-1.71978	0.803186	-2.1412	0.032258	0.07648	C27A2.5
WBGene00020627	59.1861	-1.71983	0.345045	-4.98435	6.21692e-07	5.88913e-06	T20F5.5
WBGene00009605	36.4167	-1.7202	0.398555	-4.31608	1.58823e-05	0.000108158	F40G12.10
WBGene00016788	1914.21	-1.72027	0.206263	-8.34016	7.41892e-17	3.21061e-15	C49G7.10
WBGene00005473	1.27093	-1.72049	0.802924	-2.14279	0.0321304	0.0762119	srh-267
WBGene00044581	1.04493	-1.7205	0.809665	-2.12496	0.0335902	0.0790185	Y81B9A.4
WBGene00005686	2.99686	-1.72077	0.756008	-2.27612	0.0228386	0.0577794	sru-23
WBGene00017998	13.9901	-1.72104	0.587951	-2.92718	0.00342052	0.0116946	F33D4.6
WBGene00005575	3.83681	-1.72106	0.710855	-2.42111	0.0154732	0.0419599	sri-63
WBGene00006191	33.3411	-1.7229	0.728942	-2.36356	0.0181004	0.0476593	str-144
WBGene00021382	16.7771	-1.72296	0.419923	-4.10303	4.07767e-05	0.000248416	Y37F4.1
WBGene00044399	4.08943	-1.7231	0.709566	-2.42839	0.0151661	0.0413044	F11F1.8
WBGene00022753	5.53764	-1.7241	0.699521	-2.46469	0.013713	0.0379363	ZK484.7
WBGene00015421	4.36476	-1.72435	0.788853	-2.1859	0.0288231	0.0697392	C04E6.4
WBGene00000401	74.1343	-1.72471	0.296038	-5.82598	5.67794e-09	7.90629e-08	cdh-9
WBGene00005958	2.71603	-1.72472	0.781542	-2.20682	0.0273265	0.0669567	srx-67
WBGene00020565	9.87146	-1.72483	0.555215	-3.1066	0.00189254	0.00705188	T19C3.7
WBGene00044280	95.6331	-1.72494	0.398357	-4.33013	1.49023e-05	0.000102421	W02A2.9
WBGene00020289	33.7059	-1.7252	0.439534	-3.92505	8.67102e-05	0.000483736	T06C10.3
WBGene00007103	1763.35	-1.72527	0.107638	-16.0284	8.09008e-58	8.43755e-55	crm-1
WBGene00022639	1.75081	-1.72532	0.798165	-2.16161	0.0306479	0.0732788	nhr-253
WBGene00023407	339.713	-1.72545	0.274494	-6.28592	3.25921e-10	5.55424e-09	cex-1
WBGene00235260	5.28366	-1.72551	0.721155	-2.39271	0.0167244	0.0447422	T05C7.7
WBGene00022258	129.86	-1.72644	0.263195	-6.55954	5.39736e-11	1.03859e-09	Y73C8B.1
WBGene00006651	72.4853	-1.72646	0.410408	-4.2067	2.59125e-05	0.000166753	tts-2
WBGene00021579	15.3398	-1.72671	0.513695	-3.36135	0.00077563	0.00328238	clec-73
WBGene00006553	3.87846	-1.72702	0.661213	-2.61189	0.0090043	0.0266299	tbx-34
WBGene00013452	15.8388	-1.72717	0.544476	-3.17216	0.00151308	0.00582907	Y67A10A.3
WBGene00007754	6.36803	-1.72718	0.60753	-2.84295	0.00446979	0.0147013	C27A7.2
WBGene00013644	71.4026	-1.72746	0.419394	-4.11895	3.80608e-05	0.000234098	Y105C5A.25
WBGene00010457	27.0151	-1.72773	0.302524	-5.71104	1.12288e-08	1.50046e-07	K01C8.2
WBGene00010662	2.33268	-1.72878	0.74787	-2.3116	0.0207995	0.0534758	K08E3.2
WBGene00206478	1.54162	-1.72878	0.81036	-2.13335	0.0328957	0.0777003	M6.11
WBGene00001107	17.9144	-1.72991	0.486749	-3.554	0.000379416	0.0017646	dsl-5
WBGene00013058	1.28946	-1.73096	0.803368	-2.15462	0.0311912	0.0743478	clec-247
WBGene00007522	2.28387	-1.73157	0.790085	-2.19162	0.028407	0.0689338	C11E4.8
WBGene00012373	6.60654	-1.73212	0.584191	-2.96498	0.00302701	0.0105463	W09H1.3
WBGene00006027	1.09168	-1.73262	0.809339	-2.14079	0.0322909	0.0765231	srx-136
WBGene00019145	6.31837	-1.73277	0.663122	-2.61305	0.00897385	0.0265587	H02F09.2
WBGene00016397	17.5043	-1.73313	0.392132	-4.41977	9.88041e-06	7.11091e-05	maph-9
WBGene00077640	1.77481	-1.7332	0.794181	-2.18238	0.0290816	0.0702179	Y26G10.4
WBGene00008268	1.24	-1.73371	0.804858	-2.15406	0.0312355	0.0744364	srt-32
WBGene00219745	4.62503	-1.73421	0.625715	-2.77156	0.00557885	0.017769
WBGene00001395	6257.11	-1.73508	0.246466	-7.03985	1.92453e-12	4.67332e-11	fat-3
WBGene00005197	5.5572	-1.73522	0.644464	-2.69251	0.00709173	0.0217731	srg-40
WBGene00016738	4.67366	-1.73533	0.746894	-2.3234	0.0201578	0.0521418	C47D2.1
WBGene00020154	2.49735	-1.73711	0.790907	-2.19635	0.0280669	0.0683216	T01G6.10
WBGene00007611	1.82945	-1.73777	0.800158	-2.17178	0.0298722	0.0717284	C15H7.4
WBGene00015167	523.766	-1.73814	0.343351	-5.06229	4.14256e-07	4.06443e-06	B0403.3
WBGene00000627	5.68744	-1.73843	0.731778	-2.37563	0.0175192	0.0464514	col-50
WBGene00175027	10.3642	-1.73844	0.496337	-3.50254	0.000460849	0.00209339	W02F12.8
WBGene00019758	1.59294	-1.73889	0.810361	-2.14582	0.0318874	0.0757181	M03F4.4
WBGene00022181	290.319	-1.73912	0.266124	-6.53499	6.36128e-11	1.20957e-09	pho-9
WBGene00009425	13.7323	-1.74006	0.40105	-4.33876	1.43288e-05	9.91062e-05	scl-16
WBGene00006666	44.4522	-1.74052	0.338156	-5.14709	2.64557e-07	2.71041e-06	twk-11
WBGene00236786	2.16978	-1.741	0.80777	-2.15531	0.0311373	0.0742702	C17H12.37
WBGene00077548	3.32042	-1.74128	0.794028	-2.19297	0.0283098	0.0687845	F21C3.7
WBGene00016502	10.0513	-1.74218	0.683622	-2.54846	0.01082	0.0311175	C37C3.10
WBGene00023327	2.14973	-1.74288	0.793465	-2.19654	0.0280531	0.0683168	R03H4.8
WBGene00005379	3.14051	-1.74384	0.767363	-2.27252	0.0230554	0.0582571	srh-163
WBGene00021964	3.04434	-1.74395	0.689896	-2.52784	0.0114766	0.0327663	Y57E12B.4
WBGene00007662	6.80867	-1.74401	0.605931	-2.87823	0.00399918	0.0133877	pals-8
WBGene00002270	66.5998	-1.74402	0.337884	-5.16159	2.44862e-07	2.52102e-06	lec-7
WBGene00002601	59.14	-1.74452	0.382109	-4.5655	4.98296e-06	3.83881e-05	let-381
WBGene00012921	1.78751	-1.74544	0.801262	-2.17837	0.0293788	0.0707798	Y46G5A.36
WBGene00022845	12.4133	-1.74623	0.533937	-3.27048	0.00107363	0.00433339	ZK1055.4
WBGene00019169	19.1534	-1.74663	0.479437	-3.64309	0.000269388	0.00131412	H06I04.5
WBGene00019532	33.9782	-1.74692	0.374744	-4.66163	3.13717e-06	2.5344e-05	K08D10.9
WBGene00005912	2.46932	-1.7472	0.753647	-2.31833	0.0204316	0.0526933	srx-21
WBGene00020013	1.17202	-1.74796	0.807762	-2.16395	0.0304679	0.0728902	R11G11.3
WBGene00019331	14.7358	-1.74796	0.481738	-3.62845	0.000285126	0.0013812	dos-3
WBGene00019570	5.40139	-1.74837	0.666818	-2.62196	0.0087425	0.0259772	K09E2.1
WBGene00009144	93.9169	-1.74859	0.27692	-6.31443	2.71155e-10	4.68214e-09	del-3
WBGene00017603	5.8483	-1.74869	0.662569	-2.63925	0.00830896	0.0248875	clec-212
WBGene00021433	12.664	-1.74876	0.507751	-3.44414	0.000572881	0.0025269	Y39A3A.2
WBGene00195709	1.05656	-1.75006	0.809862	-2.16094	0.0307002	0.0733871	K04D7.8
WBGene00018325	11.5853	-1.75007	0.588642	-2.97307	0.00294841	0.010313	F42A6.3
WBGene00000789	2422.5	-1.75032	0.219998	-7.95607	1.77591e-15	6.60316e-14	cpz-2
WBGene00017694	1.29524	-1.75069	0.80447	-2.1762	0.0295405	0.0711202	F22B7.3
WBGene00001732	1.42333	-1.75075	0.800809	-2.18623	0.0287988	0.0697046	grl-23
WBGene00003740	25.1396	-1.75109	0.500934	-3.49565	0.000472905	0.00213884	nlp-2
WBGene00005278	2.98377	-1.7514	0.741071	-2.36334	0.018111	0.047675	srh-55
WBGene00020233	2.37326	-1.7518	0.740405	-2.366	0.0179816	0.0474008	T05A8.7
WBGene00219726	14.1918	-1.75223	0.587161	-2.98424	0.00284283	0.00999301
WBGene00020859	8.28686	-1.75252	0.615762	-2.8461	0.00442579	0.0145818	bath-25
WBGene00016773	3.91371	-1.75302	0.725686	-2.41568	0.0157059	0.0424916	oac-10
WBGene00007584	42.8052	-1.75303	0.431028	-4.06708	4.76054e-05	0.000284365	C14C10.1
WBGene00196397	1.25618	-1.75317	0.807825	-2.17023	0.0299895	0.0719602	F48C1.12
WBGene00019019	14.5563	-1.75342	0.480022	-3.6528	0.000259394	0.00126923	frpr-10
WBGene00019055	25.5487	-1.75367	0.343933	-5.09886	3.41698e-07	3.41518e-06	F58F9.1
WBGene00020021	3.69193	-1.7538	0.757478	-2.31531	0.020596	0.0530443	R12B2.7
WBGene00005993	1.8369	-1.75437	0.795132	-2.20639	0.0273564	0.0669911	srx-102
WBGene00019891	3.75635	-1.75445	0.776015	-2.26085	0.0237686	0.0597625	R05F9.7
WBGene00011285	17.9516	-1.75467	0.496414	-3.53468	0.000408262	0.00188322	ttr-28
WBGene00009604	2.79929	-1.75486	0.765116	-2.29358	0.0218145	0.0555795	F40G12.9
WBGene00008484	184.813	-1.75545	0.367427	-4.7777	1.7731e-06	1.51702e-05	E04D5.5
WBGene00013495	7.40196	-1.7572	0.753745	-2.33129	0.0197381	0.0512387	clec-236
WBGene00043050	16.4863	-1.75765	0.481637	-3.64933	0.000262927	0.00128561	oig-4
WBGene00015630	11.5414	-1.75795	0.580273	-3.02953	0.00244938	0.00877498	C09B9.7
WBGene00010069	13.5531	-1.75801	0.562372	-3.12607	0.00177161	0.0066588	F54F11.1
WBGene00046701	3.87125	-1.75816	0.765298	-2.29736	0.0215985	0.0551233	21ur-1171
WBGene00009308	60.3007	-1.75866	0.281186	-6.25443	3.98976e-10	6.72232e-09	F32A11.3
WBGene00010320	315.647	-1.75912	0.19953	-8.81632	1.18279e-18	6.06189e-17	F59B10.4
WBGene00045236	1.11711	-1.75919	0.809065	-2.17435	0.0296789	0.0713711	Y26D4A.19
WBGene00013957	11.1123	-1.75939	0.486247	-3.6183	0.000296546	0.00142823	sre-23
WBGene00007844	2.2685	-1.76003	0.787561	-2.23478	0.0254315	0.0631069	irld-24
WBGene00001546	131.048	-1.76022	0.287839	-6.11529	9.63816e-10	1.51616e-08	gcy-21
WBGene00005120	0.94992	-1.76106	0.810048	-2.17402	0.0297036	0.0714139	srd-42
WBGene00019555	20.3161	-1.76188	0.434831	-4.05187	5.08098e-05	0.000301691
WBGene00010170	1.34281	-1.76196	0.803571	-2.19266	0.0283321	0.0688305	F56H6.9
WBGene00044435	11.9292	-1.76348	0.516096	-3.41697	0.000633225	0.00274832	Y20F4.8
WBGene00044523	2.50073	-1.76473	0.795542	-2.21827	0.0265363	0.0653198	F37B4.14
WBGene00017400	22.2432	-1.76523	0.41651	-4.23815	2.25371e-05	0.000148017	stg-2
WBGene00006970	38.3967	-1.76602	0.332626	-5.30933	1.10029e-07	1.22079e-06	zag-1
WBGene00166564	1.07079	-1.76617	0.809812	-2.18096	0.0291865	0.0704224	21ur-10979
WBGene00018042	40.0783	-1.76625	0.412038	-4.28661	1.8142e-05	0.000121719	mks-3
WBGene00005389	1.97179	-1.76626	0.804119	-2.19652	0.0280546	0.0683168	srh-173
WBGene00008681	137.899	-1.76645	0.170764	-10.3444	4.43824e-25	4.30592e-23	scrm-4
WBGene00045162	2.51728	-1.76699	0.759554	-2.32636	0.0199996	0.0517903	F25H2.15
WBGene00015317	2.13639	-1.76809	0.807599	-2.18931	0.028574	0.0692731	srbc-32
WBGene00020381	8.43392	-1.76828	0.607382	-2.91132	0.00359905	0.0122149	T09B4.7
WBGene00201711	1.82986	-1.76874	0.801541	-2.20667	0.027337	0.0669699	M04B2.13
WBGene00018173	13.9518	-1.76896	0.450576	-3.926	8.63714e-05	0.000481974	F38B6.3
WBGene00011369	12.7049	-1.76911	0.494239	-3.57946	0.000344302	0.00162557	T02C12.4
WBGene00007203	84.562	-1.7703	0.360961	-4.90442	9.37015e-07	8.54621e-06	best-1
WBGene00219234	5.22522	-1.77048	0.705009	-2.51129	0.0120292	0.0340309	B0511.17
WBGene00020531	14.8591	-1.77048	0.570282	-3.10457	0.00190556	0.00708269	T15B12.2
WBGene00019133	9.36844	-1.77061	0.573657	-3.08652	0.00202511	0.00745796	F59H6.2
WBGene00005297	4.20631	-1.77064	0.699995	-2.52951	0.0114223	0.0326201	srh-76
WBGene00021007	43.6064	-1.77069	0.32525	-5.44407	5.2077e-08	6.19666e-07	W03F11.4
WBGene00006947	40.2701	-1.77137	0.361819	-4.89572	9.79466e-07	8.87904e-06	wrt-1
WBGene00021066	227.568	-1.77192	0.287939	-6.1538	7.56491e-10	1.2101e-08	W06H8.2
WBGene00198016	2.15898	-1.77257	0.779103	-2.27514	0.0228976	0.0579146	H21P03.7
WBGene00001159	173.649	-1.77289	0.324971	-5.45552	4.88305e-08	5.8324e-07	eff-1
WBGene00196321	1.08228	-1.77344	0.809831	-2.18989	0.028532	0.0691953	M79.7
WBGene00004933	399.297	-1.77477	0.207942	-8.5349	1.40278e-17	6.53136e-16	sod-4
WBGene00015535	3.9739	-1.77512	0.73508	-2.41486	0.0157413	0.0425816	C06E4.6
WBGene00015546	13.946	-1.77545	0.449248	-3.95204	7.74866e-05	0.000437483	cpg-19
WBGene00005324	2.98936	-1.77699	0.788925	-2.25242	0.0242955	0.0607795	T27A1.1
WBGene00018176	1.40035	-1.77797	0.803392	-2.21309	0.0268918	0.0660312	F38B6.7
WBGene00000463	485.333	-1.77829	0.342121	-5.19784	2.01622e-07	2.11551e-06	ceh-43
WBGene00005711	7.99157	-1.77832	0.544167	-3.26797	0.0010832	0.00436863	sru-48
WBGene00219686	9.69443	-1.77876	0.702843	-2.53081	0.01138	0.0325082
WBGene00008476	1631.38	-1.77882	0.11975	-14.8545	6.50935e-50	4.24308e-47	E03H4.8
WBGene00012005	657.607	-1.78041	0.175904	-10.1215	4.43586e-24	3.79211e-22	2021-06-01
WBGene00000051	192.477	-1.78071	0.302603	-5.88465	3.98893e-09	5.69118e-08	acr-12
WBGene00020801	325.698	-1.78107	0.206849	-8.61048	7.2758e-18	3.4414e-16	T25D10.4
WBGene00021911	5.43998	-1.78137	0.711935	-2.50215	0.0123442	0.0347721	affl-1
WBGene00005260	1.32498	-1.78155	0.805023	-2.21304	0.0268952	0.0660318	srh-37
WBGene00000468	9.67645	-1.7816	0.631174	-2.82267	0.00476256	0.0155174	ces-1
WBGene00189944	22.8927	-1.78177	0.470061	-3.79051	0.00015034	0.000784573	E03A3.10
WBGene00013440	174.647	-1.78281	0.182263	-9.78153	1.35151e-22	1.02887e-20	nrps-1
WBGene00009709	44.757	-1.78295	0.30461	-5.85322	4.82131e-09	6.78138e-08	fbxa-144
WBGene00007799	709.987	-1.78443	0.175754	-10.153	3.21322e-24	2.79269e-22	nrx-1
WBGene00044442	5.53065	-1.7852	0.654123	-2.72915	0.00634987	0.0198817	T08A9.13
WBGene00016765	19.5151	-1.78545	0.497043	-3.59214	0.000327976	0.00155839	C49C8.1
WBGene00006209	8.05607	-1.78655	0.574258	-3.11106	0.00186419	0.0069612	str-164
WBGene00044583	1.29721	-1.78664	0.805917	-2.2169	0.0266301	0.065512	F07G6.9
WBGene00012515	1.1046	-1.78679	0.80987	-2.20626	0.0273655	0.0670053	Y26G10.1
WBGene00020203	4.76531	-1.78681	0.734209	-2.43366	0.0149471	0.0408041	T04B8.1
WBGene00014070	4.58433	-1.78704	0.739412	-2.41684	0.0156561	0.0423788	srxa-9
WBGene00021111	65.3155	-1.78761	0.283176	-6.31272	2.74181e-10	4.72657e-09	W09C3.3
WBGene00016933	3.64385	-1.78784	0.748299	-2.38921	0.0168847	0.0450785	C54G7.1
WBGene00009685	4.68427	-1.78805	0.681882	-2.62223	0.00873572	0.0259616	F44D12.8
WBGene00013068	4.53414	-1.78831	0.762837	-2.34429	0.0190634	0.0497726	Y51A2B.4
WBGene00006187	4.12194	-1.78844	0.681397	-2.62467	0.00867324	0.0258229	str-138
WBGene00050943	273.84	-1.78854	0.205946	-8.68451	3.80368e-18	1.84944e-16	ZC412.10
WBGene00001756	6.69416	-1.7892	0.555181	-3.22273	0.00126977	0.00502012	gst-8
WBGene00015006	11.0817	-1.78989	0.566139	-3.16157	0.00156922	0.00600925	B0041.1
WBGene00010423	9.33866	-1.79086	0.590237	-3.03414	0.0024122	0.00866771	zmp-5
WBGene00010461	4.13888	-1.79087	0.67791	-2.64175	0.00824788	0.0247401	K01D12.1
WBGene00010530	1.40425	-1.79099	0.803786	-2.2282	0.0258673	0.0639523	srz-61
WBGene00200601	6.61729	-1.79108	0.588854	-3.04164	0.00235296	0.00849582	M117.12
WBGene00013439	184.802	-1.79114	0.236803	-7.56385	3.91318e-14	1.20569e-12	Y66D12A.13
WBGene00005291	11.8485	-1.79115	0.475417	-3.76753	0.000164873	0.000849849	srh-70
WBGene00017520	1.46673	-1.79146	0.803037	-2.23085	0.025691	0.0636069	F16G10.5
WBGene00009471	16.355	-1.79191	0.546206	-3.28065	0.00103569	0.00420218	F36D3.5
WBGene00014752	9.23175	-1.79218	0.526622	-3.40315	0.000666135	0.00286907	F38E11.8
WBGene00005679	3.27498	-1.7924	0.764952	-2.34315	0.0191216	0.0498883	sru-16
WBGene00018377	1.84469	-1.79337	0.795782	-2.25359	0.0242218	0.0606304	hum-10
WBGene00013286	1.68647	-1.7941	0.810376	-2.21392	0.0268346	0.0659064	Y57A10C.8
WBGene00016069	2.02224	-1.79482	0.761982	-2.35546	0.0184996	0.0485205	C24H10.3
WBGene00000792	949.46	-1.79493	0.184595	-9.72361	2.39146e-22	1.78794e-20	crb-1
WBGene00020966	70.4137	-1.79526	0.267715	-6.70586	2.00221e-11	4.19319e-10	W03A5.1
WBGene00007082	25.6835	-1.79527	0.393462	-4.56275	5.0488e-06	3.88322e-05	acs-10
WBGene00002827	294.46	-1.79527	0.251485	-7.13868	9.42286e-13	2.39405e-11	let-653
WBGene00005318	4.35732	-1.79601	0.637547	-2.81706	0.00484649	0.0157564	srh-99
WBGene00020303	4.76319	-1.79636	0.747476	-2.40324	0.0162505	0.0436817
WBGene00021435	180.924	-1.79686	0.168817	-10.6438	1.86358e-26	2.04592e-24	Y39A3A.4
WBGene00195399	1.44236	-1.79801	0.802695	-2.23996	0.0250934	0.0624611	F35G2.7
WBGene00003529	15.7681	-1.79804	0.70443	-2.55248	0.010696	0.0308075	nas-10
WBGene00015062	15.837	-1.79855	0.413513	-4.34945	1.36479e-05	9.50208e-05	trx-1
WBGene00021977	2363.33	-1.79897	0.195716	-9.19174	3.86545e-20	2.28412e-18	Y58A7A.3
WBGene00045500	1.78247	-1.79899	0.810348	-2.22002	0.0264175	0.0650812	T05E12.9
WBGene00043666	4.08494	-1.79957	0.700977	-2.56723	0.0102514	0.0297115	Y45G5AM.4
WBGene00220237	1.40486	-1.80054	0.808679	-2.22651	0.0259797	0.0641923	ZK20.10
WBGene00018122	2.97538	-1.80147	0.726197	-2.48069	0.013113	0.0365233	ttbk-2
WBGene00008064	2.59207	-1.80155	0.748824	-2.40583	0.0161356	0.0434343	C41G7.7
WBGene00005427	51.3159	-1.80163	0.436389	-4.1285	3.65134e-05	0.000225602	srh-217
WBGene00011261	66.0203	-1.8021	0.237963	-7.57302	3.64634e-14	1.13352e-12	nphp-4
WBGene00000021	4.88761	-1.80211	0.630459	-2.85842	0.00425762	0.0141214	abt-3
WBGene00018179	3.63959	-1.80222	0.667204	-2.70115	0.00690999	0.0212935	F38E1.6
WBGene00016921	3.72173	-1.8026	0.680488	-2.64898	0.00807345	0.0243042	C54F6.3
WBGene00014986	5.34463	-1.80364	0.739703	-2.43832	0.0147555	0.0404024
WBGene00014976	8.6036	-1.80376	0.688587	-2.61951	0.00880566	0.02615	Y116A8C.7
WBGene00009014	31.3574	-1.80409	0.378341	-4.76842	1.8568e-06	1.58215e-05	F21D5.9
WBGene00005968	6.33938	-1.80524	0.612802	-2.94588	0.00322033	0.0111085	srx-77
WBGene00045038	13580	-1.8055	0.204615	-8.82387	1.10572e-18	5.69489e-17	ule-2
WBGene00010031	49.7643	-1.80558	0.342601	-5.2702	1.36278e-07	1.48595e-06	F54B11.8
WBGene00005257	2.85916	-1.80562	0.721094	-2.504	0.0122798	0.0346147	srh-34
WBGene00017454	27.7103	-1.80658	0.376089	-4.80359	1.55843e-06	1.34941e-05	irld-5
WBGene00006689	2.67509	-1.80662	0.758409	-2.38212	0.0172134	0.0457726	twk-37
WBGene00044151	1.17547	-1.80666	0.809781	-2.23105	0.0256777	0.0635891	W04G3.12
WBGene00044530	95.0918	-1.80821	0.328522	-5.50408	3.71094e-08	4.54798e-07	F32D1.11
WBGene00008230	17.1426	-1.80836	0.57042	-3.17022	0.00152324	0.00586115	pfk-1.2
WBGene00002069	257.999	-1.80848	0.174211	-10.381	3.02604e-25	2.96339e-23	ikb-1
WBGene00197661	1.43674	-1.809	0.803445	-2.25156	0.0243502	0.0608725	R12B2.9
WBGene00006109	9.60282	-1.80921	0.572134	-3.16221	0.00156578	0.00599828	str-44
WBGene00010413	12.2965	-1.80963	0.561612	-3.22221	0.00127205	0.00502627	H25K10.4
WBGene00016800	41.9697	-1.81035	0.442376	-4.09234	4.27049e-05	0.000258348	C50C3.2
WBGene00044342	37.1751	-1.81056	0.323337	-5.59962	2.14823e-08	2.73732e-07	T05B11.7
WBGene00023488	1.42521	-1.81127	0.808287	-2.24087	0.0250343	0.0623436	srz-84
[truncated: 2,003 more rows]

## Sheet: whole-worm young GO Input
Whole-worm higher in young genes GO Terms Input
Wormbase.ID	Sequence.ID	Category.1	Category.2	Category.3	Automated.Description
WBGene00000005	T13A10.10	Transmembrane transport	Transmembrane transport: amino acid	Transmembrane transport: amino acid	aat-4 is an ortholog of human SLC7A11 (solute carrier family 7 member 11), SLC7A6 (solute carrier family 7 member 6), and SLC7A7 (solute carrier family 7 member 7)\; is predicted to have transmembrane transporter activity.
WBGene00000008	F54D12.3	Transmembrane transport	Transmembrane transport: amino acid	Transmembrane transport: amino acid	aat-7 is an ortholog of human SLC7A11 (solute carrier family 7 member 11), SLC7A6 (solute carrier family 7 member 6), and SLC7A7 (solute carrier family 7 member 7)\; is predicted to have transmembrane transporter activity.
WBGene00000036	Y44E3A.2	Neuronal function	Neuronal function: synaptic function	Neuronal function: synaptic function: neurotransmitter metabolism	ace-2 is an ortholog of human BCHE\; exhibits acetylcholinesterase activity and protein homodimerization activity\; is involved in acetylcholine catabolic process, cholinergic synaptic transmission, and regulation of locomotion\; is expressed in several tissues, including the alimentary system, the hypodermis, and the nervous system.
WBGene00000047	ZC504.2	Neuronal function	Neuronal function: synaptic function	Neuronal function: synaptic function: neurotransmitter receptor	acr-8 is an ortholog of human CHRNA6 (cholinergic receptor nicotinic alpha 6 subunit), CHRNB3 (cholinergic receptor nicotinic beta 3 subunit), and CHRNA4 (cholinergic receptor nicotinic alpha 4 subunit)\; is predicted to have acetylcholine-gated cation-selective channel activity and transmembrane signaling receptor activity\; is expressed in the head, the muscular system, and the nervous system\;…
WBGene00000065	T04C12.4	Cytoskeleton	Cytoskeleton: actin function	Cytoskeleton: actin function: actin	act-3 is an ortholog of human ACTL10 (actin like 10), ACTRT1 (actin related protein T1), and ACTL8 (actin like 8) and members of the human ACT (Actins) gene family including ACTC1, ACTA2, and ACTA1\; is predicted to have ATP binding activity\; is involved in cortical actin cytoskeleton organization, embryo development, and mitotic cytokinesis\; localizes to the striated muscle thin filament\; is …
WBGene00000066	M03F4.2	Cytoskeleton	Cytoskeleton: actin function	Cytoskeleton: actin function: actin	act-4 is an ortholog of human ACTB, ACTRT1 (actin related protein T1), and ACTL10 (actin like 10) and members of the human ACT (Actins) gene family including ACTC1, ACTA2, and ACTA1\; is predicted to be a structural constituent of cytoskeleton\; localizes to the striated muscle thin filament\; is expressed in several tissues, including the body wall muscle quadrant, the muscular system, the phary…
WBGene00000067	T25C8.2	Cytoskeleton	Cytoskeleton: actin function	Cytoskeleton: actin function: actin	act-5 is an ortholog of human ACTC1 (actin, alpha, cardiac muscle 1), ACTA1 (actin, alpha 1, skeletal muscle), and ACTA2 (actin, alpha 2, smooth muscle, aorta)\; is predicted to have ATP binding activity\; is involved in several processes, including larval feeding behavior, microvillus assembly, and nematode larval development\; localizes to the microvillar actin bundle and terminal web\; is expr…
WBGene00000115	F01F1.6	Metabolism	Metabolism: short chain dehydrogenase	Metabolism: short chain dehydrogenase	alh-9 is an ortholog of human ALDH7A1 (aldehyde dehydrogenase 7 A1)\; is predicted to have aldehyde dehydrogenase (NAD) activity\; is expressed in the ABa and the seam cell.
WBGene00000116	C54D1.4	Metabolism	Metabolism: short chain dehydrogenase	Metabolism: short chain dehydrogenase	alh-10 is an ortholog of human ALDH8A1 (aldehyde dehydrogenase 8 A1)\; is predicted to have oxidoreductase activity, acting on the aldehyde or oxo group of donors, NAD or NADP as acceptor\; is expressed in the intestine and the nervous system.
WBGene00000118	Y69F12A.2	Metabolism	Metabolism: short chain dehydrogenase	Metabolism: short chain dehydrogenase	alh-12 is an ortholog of human ALDH9A1 (aldehyde dehydrogenase 9 A1)\; is predicted to have oxidoreductase activity, acting on the aldehyde or oxo group of donors, NAD or NADP as acceptor.
WBGene00000136	C05E11.5	Transmembrane transport	Transmembrane transport: ammonium	Transmembrane transport: ammonium	amt-4 is predicted to have ammonium transmembrane transporter activity.
WBGene00000139	F25C8.2	Metabolism	Metabolism: polyamine	Metabolism: polyamine	amx-3 is an ortholog of human Smox\; is predicted to have oxidoreductase activity.
WBGene00000157	F02E8.3	Trafficking	Trafficking: endocytosis	Trafficking: endocytosis: adaptin	aps-2 is an ortholog of human AP2S1 (adaptor related protein complex 2 subunit sigma 1)\; is predicted to have clathrin binding activity\; is involved in several processes, including body morphogenesis, clathrin-dependent endocytosis, and embryo development\; is expressed in the nervous system\; human orthologs of this gene are implicated in familial hypocalciuric hypercalcemia 3.
WBGene00000172	F40F9.9	Transmembrane transport	Transmembrane transport: aquaporin	Transmembrane transport: aquaporin	aqp-4 is an ortholog of human AQP8 (aquaporin 8)\; exhibits water channel activity\; is involved in water transport\; localizes to the apical plasma membrane\; is expressed in the intestine.
WBGene00000175	M02F4.8	Transmembrane transport	Transmembrane transport: aquaporin	Transmembrane transport: aquaporin	aqp-7 is an ortholog of human AQP10 (aquaporin 10) and AQP9 (aquaporin 9)\; exhibits water channel activity\; is involved in glycerol transport and water transport\; is expressed in the muscle cell.
WBGene00000210	C53B7.4	Metabolism	Metabolism: mitochondria	Metabolism: mitochondria: complex V	asg-2 is an ortholog of human ATP5L2 and ATP5MG (ATP synthase membrane subunit g)\; is predicted to have proton transmembrane transporter activity\; localizes to the mitochondrion and non-motile cilium.
WBGene00000215	T18H9.2	Proteolysis general	Proteolysis general: aspartate	Proteolysis general: aspartate: unassigned	asp-2 is an ortholog of human PGA4, NAPSA, and PGA5\; is predicted to have aspartic-type endopeptidase activity.
WBGene00000228	W04D2.1	Cytoskeleton	Cytoskeleton: actin function	Cytoskeleton: actin function: actin	atn-1 is an ortholog of human ACTN1 (actinin alpha 1), ACTN4 (actinin alpha 4), and ACTN3 (actinin alpha 3 (gene\/pseudogene))\; is predicted to have actin binding activity\; localizes to the striated muscle dense body and striated muscle thin filament\; is expressed in several tissues, including the body wall, the muscular system, the pharynx, the reproductive system, and the tail\; human orthol…
WBGene00000239	C05D2.4	Neuronal function	Neuronal function: synaptic function	Neuronal function: synaptic function: neurotransmitter metabolism	bas-1 is an ortholog of human Ddc\; is predicted to have L-dopa decarboxylase activity\; is involved in several processes, including locomotion involved in locomotory behavior, oviposition, and phenol-containing compound biosynthetic process\; is expressed in several tissues, including the nervous system.
WBGene00000249	T27F2.3	Cell cycle	Cell cycle: chromosome dynamics	Cell cycle: chromosome dynamics: unassigned	bir-1 is an ortholog of human BIRC5 (baculoviral IAP repeat containing 5)\; is predicted to have metal ion binding activity\; is involved in several processes, including chromosome condensation, histone acetylation, and inductive cell migration\; localizes to the condensed chromosome and spindle midzone\; is expressed in several tissues, including the alimentary system, the hypodermis, the muscle…
WBGene00000251	C09G5.6	Extracellular material	Extracellular material: collagen	Extracellular material: collagen	bli-1 is an ortholog of human COL24A1 (collagen type XXIV alpha 1 chain) and SFTPD (surfactant protein D)\; is predicted to be a structural constituent of collagen and cuticulin-based cuticle\; is involved in cuticle development involved in collagen and cuticulin-based cuticle molting cycle\; localizes to the medial layer of collagen and cuticulin-based cuticle extracellular matrix\; is expressed…
WBGene00000256	Y73B6BL.34	Extracellular material	Extracellular material: collagen	Extracellular material: collagen	bli-6 is an ortholog of human MARCO (macrophage receptor with collagenous structure)\; is predicted to be a structural constituent of cuticle.
WBGene00000281	K05G3.3	Metabolism	Metabolism: carbonic anhydrase	Metabolism: carbonic anhydrase	cah-3 is an ortholog of human CA2 (carbonic anhydrase 2) and CA3 (carbonic anhydrase 3)\; is predicted to have carbonate dehydratase activity and zinc ion binding activity\; is expressed in the head, the intestine, the pharynx, the somatic cell, and the vulva.
WBGene00000283	R173.1	Metabolism	Metabolism: carbonic anhydrase	Metabolism: carbonic anhydrase	cah-5 is an ortholog of human CA2 (carbonic anhydrase 2) and CA3 (carbonic anhydrase 3)\; is predicted to have carbonate dehydratase activity and zinc ion binding activity\; is expressed in several tissues, including head neurons, the alimentary system, the body wall musculature, the hypodermis, and the vulva.
WBGene00000298	F32G8.6	Neuronal function	Neuronal function: synaptic function	Neuronal function: synaptic function: neurotransmitter metabolism	cat-4 is an ortholog of human GCH1\; exhibits GTP cyclohydrolase I activity\; is involved in dopamine biosynthetic process from tyrosine, melanin biosynthetic process, and tetrahydrobiopterin biosynthetic process\; is expressed in several tissues, including the alimentary system, the hyp7 syncytium, the muscular system, and the nervous system\; human orthologs of this gene are implicated in dysto…
WBGene00000391	C47D2.2	Metabolism	Metabolism: nucleotide	Metabolism: nucleotide	cdd-1 is an ortholog of human CDA\; exhibits RNA binding activity and deoxycytidine deaminase activity\; is involved in RNA modification, deoxycytidine catabolic process, and uridine biosynthetic process\; localizes to the intracellular\; is expressed in the intestine, the pharynx, and the tail.
WBGene00000412	F35E8.11	Stress response	Stress response: heavy metal	Stress response: heavy metal	cdr-1 is an ortholog of human FAXC\; is involved in stress response to cadmium ion\; localizes to the lysosome\; is expressed in the intestine.
WBGene00000422	F08F1.5	Transmembrane transport	Transmembrane transport: unassigned	Transmembrane transport: unassigned	ced-8 is an ortholog of human XKR4 (XK related 4), XKR6 (XK related 6), and XKR7 (XK related 7)\; is involved in several processes, including apoptotic process involved in development, embryo development, and engulfment of apoptotic cell\; localizes to the plasma membrane.
WBGene00000449	F46F3.1	Transcription factor	Transcription factor: homeodomain	Transcription factor: homeodomain	ceh-27 is an ortholog of human NKX2-4 (NK2 homeobox 4), GSX1 (GS homeobox 1), and NKX2-1 (NK2 homeobox 1)\; is predicted to have DNA-binding activity transcription factor activity, RNA polymerase II-specific and RNA polymerase II regulatory region sequence-specific DNA binding activity\; is expressed in several tissues, including the ABalpapa, the ABalpapp, the ABaraapa, the ABaraapp, and the ner…
WBGene00000457	C37E2.4	Transcription factor	Transcription factor: homeodomain	Transcription factor: homeodomain	ceh-36 is an ortholog of human CRX (cone-rod homeobox), OTX1 (orthodenticle homeobox 1), and OTX2 (orthodenticle homeobox 2)\; exhibits RNA polymerase II regulatory region sequence-specific DNA binding activity\; is involved in neuron fate specification, positive regulation of transcription by RNA polymerase II, and sensory perception of chemical stimulus\; localizes to the nucleus\; is expressed…
WBGene00000474	M01E11.5	mRNA functions	mRNA functions: processing	mRNA functions: processing: cold shock	cey-3 is an ortholog of human YBX1 (Y-box binding protein 1), YBX2 (Y-box binding protein 2), and YBX3 (Y-box binding protein 3)\; exhibits ribonucleoprotein complex binding activity\; localizes to the ribonucleoprotein complex\; is expressed in germ cells, the head muscle, the intestine, the somatic cell, and the somatic nervous system.
WBGene00000515	T27A10.3	Metabolism	Metabolism: lipid	Metabolism: lipid: phospholipid	ckc-1 is an ortholog of human ETNK2\; is predicted to have kinase activity.
WBGene00000539	F07B10.1	Lysosome	Lysosome: unassigned	Lysosome: unassigned	cln-3.1 is an ortholog of human cln3\; is involved in determination of adult lifespan and regulation of oviposition\; localizes to the cytoplasm\; is expressed in the alimentary system, the digestive tract, the epithelial system, and the muscle cell\; is used to study neuronal ceroid lipofuscinosis\; human orthologs of this gene are implicated in neuronal ceroid lipofuscinosis 3.
WBGene00000541	ZC190.1	Lysosome	Lysosome: unassigned	Lysosome: unassigned	cln-3.3 is an ortholog of human cln3\; is involved in determination of adult lifespan and regulation of oviposition\; human orthologs of this gene are implicated in neuronal ceroid lipofuscinosis 3.
WBGene00000550	F55H2.6	Metabolism	Metabolism: mitochondria	Metabolism: mitochondria: morphology	clu-1 is an ortholog of human CLUH\; is predicted to have RNA binding activity.
WBGene00000561	C34E10.7	Transcription factor	Transcription factor: bHLH	Transcription factor: bHLH	cnd-1 is an ortholog of human NEUROD1 (neuronal differentiation 1), NEUROD2 (neuronal differentiation 2), and NEUROD4\; is predicted to have DNA-binding activity transcription factor activity\; is involved in axonal fasciculation\; localizes to the nucleus\; is expressed in several tissues, including the ABalaa, the ABalaaaa, the ABalaaap, the nervous system, and the ventral cord blast cell\; hum…
WBGene00000597	F11H8.3	Extracellular material	Extracellular material: collagen	Extracellular material: collagen	col-8 is an ortholog of human SFTPD (surfactant protein D)\; is predicted to be a structural constituent of cuticle.
WBGene00000599	B0222.8	Extracellular material	Extracellular material: collagen	Extracellular material: collagen	col-10 is an ortholog of human SFTPD (surfactant protein D)\; is predicted to be a structural constituent of cuticle.
WBGene00000601	F15H10.1	Extracellular material	Extracellular material: collagen	Extracellular material: collagen	col-12 is an ortholog of human MARCO (macrophage receptor with collagenous structure)\; is predicted to be a structural constituent of cuticle.
WBGene00000602	F15H10.2	Extracellular material	Extracellular material: collagen	Extracellular material: collagen	col-13 is an ortholog of human MARCO (macrophage receptor with collagenous structure)\; is predicted to be a structural constituent of cuticle.
WBGene00000608	ZK1193.1	Extracellular material	Extracellular material: collagen	Extracellular material: collagen	col-19 is an ortholog of human SFTPD (surfactant protein D)\; is a structural constituent of collagen and cuticulin-based cuticle\; is involved in cuticle development involved in collagen and cuticulin-based cuticle molting cycle\; localizes to the alae of collagen and cuticulin-based cuticle extracellular matrix and annuli extracellular matrix\; is expressed in the epithelial system, the male, t…
WBGene00000609	F11G11.11	Extracellular material	Extracellular material: collagen	Extracellular material: collagen	col-20 is predicted to be a structural constituent of cuticle.
WBGene00000616	C09G5.4	Extracellular material	Extracellular material: collagen	Extracellular material: collagen	col-39 is an ortholog of human SFTPD (surfactant protein D)\; is predicted to be a structural constituent of cuticle.
WBGene00000620	ZC513.8	Extracellular material	Extracellular material: collagen	Extracellular material: collagen	col-43 is an ortholog of human MARCO (macrophage receptor with collagenous structure)\; is predicted to be a structural constituent of cuticle\; is expressed in the hypodermis.
WBGene00000638	C15A11.6	Extracellular material	Extracellular material: collagen	Extracellular material: collagen	col-62 is an ortholog of human SFTPD (surfactant protein D)\; is predicted to be a structural constituent of cuticle.
WBGene00000653	M195.1	Extracellular material	Extracellular material: collagen	Extracellular material: collagen	col-77 is an ortholog of human MARCO (macrophage receptor with collagenous structure)\; is predicted to be a structural constituent of cuticle.
WBGene00000656	C09G5.5	Extracellular material	Extracellular material: collagen	Extracellular material: collagen	col-80 is an ortholog of human SFTPD (surfactant protein D)\; is predicted to be a structural constituent of cuticle.
WBGene00000657	F38A3.1	Extracellular material	Extracellular material: collagen	Extracellular material: collagen	col-81 is an ortholog of human MARCO (macrophage receptor with collagenous structure)\; is predicted to be a structural constituent of cuticle.
WBGene00000666	F09G8.6	Extracellular material	Extracellular material: collagen	Extracellular material: collagen	col-91 is an ortholog of human SFTPD (surfactant protein D)\; is predicted to be a structural constituent of cuticle.
WBGene00000667	W05B2.6	Extracellular material	Extracellular material: collagen	Extracellular material: collagen	col-92 is an ortholog of human SFTPD (surfactant protein D)\; is predicted to be a structural constituent of cuticle\; is expressed in the hypodermis.
WBGene00000668	W05B2.5	Extracellular material	Extracellular material: collagen	Extracellular material: collagen	col-93 is an ortholog of human SFTPD (surfactant protein D)\; is predicted to be a structural constituent of cuticle.
WBGene00000669	W05B2.1	Extracellular material	Extracellular material: collagen	Extracellular material: collagen	col-94 is an ortholog of human SFTPD (surfactant protein D)\; is predicted to be a structural constituent of cuticle.
WBGene00000670	Y41C4A.16	Extracellular material	Extracellular material: collagen	Extracellular material: collagen	col-95 is an ortholog of human MARCO (macrophage receptor with collagenous structure)\; is predicted to be a structural constituent of cuticle.
WBGene00000673	F14F7.1	Extracellular material	Extracellular material: collagen	Extracellular material: collagen	col-98 is predicted to be a structural constituent of cuticle.
WBGene00000675	K02D7.3	Extracellular material	Extracellular material: collagen	Extracellular material: collagen	col-101 is an ortholog of human MARCO (macrophage receptor with collagenous structure)\; is predicted to be a structural constituent of cuticle.
WBGene00000677	F56B3.1	Extracellular material	Extracellular material: collagen	Extracellular material: collagen	col-103 is predicted to be a structural constituent of cuticle.
WBGene00000678	F58F6.1	Extracellular material	Extracellular material: collagen	Extracellular material: collagen	col-104 is an ortholog of human OTOL1, C1QTNF7 (C1q and TNF related 7), and C1QTNF9 (C1q and TNF related 9)\; is predicted to be a structural constituent of cuticle.
WBGene00000680	Y77E11A.15	Extracellular material	Extracellular material: collagen	Extracellular material: collagen	col-106 is an ortholog of human SFTPD (surfactant protein D)\; is predicted to be a structural constituent of cuticle.
WBGene00000693	C53B4.5	Extracellular material	Extracellular material: collagen	Extracellular material: collagen	col-119 is an ortholog of human SFTPD (surfactant protein D)\; is predicted to be a structural constituent of cuticle.
WBGene00000696	T05A1.2	Extracellular material	Extracellular material: collagen	Extracellular material: collagen	col-122 is an ortholog of human MARCO (macrophage receptor with collagenous structure)\; is predicted to be a structural constituent of cuticle.
WBGene00000698	C24F3.6	Extracellular material	Extracellular material: collagen	Extracellular material: collagen	col-124 is an ortholog of human SFTPD (surfactant protein D)\; is predicted to be a structural constituent of cuticle.
WBGene00000699	C29F4.1	Extracellular material	Extracellular material: collagen	Extracellular material: collagen	col-125 is an ortholog of human MARCO (macrophage receptor with collagenous structure)\; is predicted to be a structural constituent of cuticle.
WBGene00000703	M18.1	Extracellular material	Extracellular material: collagen	Extracellular material: collagen	col-129 is an ortholog of human SFTPD (surfactant protein D)\; is predicted to be a structural constituent of cuticle\; is expressed in the hypodermis and the intestine.
WBGene00000707	F52B11.4	Extracellular material	Extracellular material: collagen	Extracellular material: collagen	col-133 is an ortholog of human MARCO (macrophage receptor with collagenous structure)\; is predicted to be a structural constituent of cuticle.
WBGene00000708	M199.5	Extracellular material	Extracellular material: collagen	Extracellular material: collagen	col-135 is an ortholog of human COL9A2, COL19A1 (collagen type XIX alpha 1 chain), and COL9A1\; is predicted to encode a protein with the following domain: Collagen triple helix repeat.
WBGene00000712	F41F3.4	Extracellular material	Extracellular material: collagen	Extracellular material: collagen	col-139 is predicted to be a structural constituent of cuticle.
WBGene00000713	F26F12.1	Extracellular material	Extracellular material: collagen	Extracellular material: collagen	col-140 is an ortholog of human SFTPD (surfactant protein D)\; is predicted to be a structural constituent of cuticle.
WBGene00000715	T15B7.4	Extracellular material	Extracellular material: collagen	Extracellular material: collagen	col-142 is an ortholog of human SFTPD (surfactant protein D)\; is predicted to be a structural constituent of cuticle.
WBGene00000716	T15B7.3	Extracellular material	Extracellular material: collagen	Extracellular material: collagen	col-143 is an ortholog of human SFTPD (surfactant protein D)\; is predicted to be a structural constituent of cuticle.
WBGene00000717	B0222.6	Extracellular material	Extracellular material: collagen	Extracellular material: collagen	col-144 is an ortholog of human SFTPD (surfactant protein D)\; is predicted to be a structural constituent of cuticle\; is expressed in the hypodermis.
WBGene00000719	T06E4.6	Extracellular material	Extracellular material: collagen	Extracellular material: collagen	col-146 is an ortholog of human SFTPD (surfactant protein D)\; is predicted to be a structural constituent of cuticle.
WBGene00000720	T06E4.4	Extracellular material	Extracellular material: collagen	Extracellular material: collagen	col-147 is an ortholog of human SFTPD (surfactant protein D)\; is predicted to be a structural constituent of cuticle.
WBGene00000722	B0024.1	Extracellular material	Extracellular material: collagen	Extracellular material: collagen	col-149 is an ortholog of human SFTPD (surfactant protein D)\; is predicted to be a structural constituent of cuticle.
WBGene00000723	B0024.2	Extracellular material	Extracellular material: collagen	Extracellular material: collagen	col-150 is an ortholog of human SFTPD (surfactant protein D)\; is predicted to be a structural constituent of cuticle.
WBGene00000726	F17C11.3	Extracellular material	Extracellular material: collagen	Extracellular material: collagen	col-153 is an ortholog of human COL22A1 (collagen type XXII alpha 1 chain), COL27A1 (collagen type XXVII alpha 1 chain), and COLQ\; is predicted to be a structural constituent of cuticle.
WBGene00000728	F55C10.3	Extracellular material	Extracellular material: collagen	Extracellular material: collagen	col-155 is an ortholog of human MARCO (macrophage receptor with collagenous structure)\; is predicted to be a structural constituent of cuticle.
WBGene00000730	T11F9.9	Extracellular material	Extracellular material: collagen	Extracellular material: collagen	col-157 is an ortholog of human MARCO (macrophage receptor with collagenous structure)\; is predicted to be a structural constituent of cuticle.
WBGene00000732	F57B1.3	Extracellular material	Extracellular material: collagen	Extracellular material: collagen	col-159 is an ortholog of human MARCO (macrophage receptor with collagenous structure)\; is predicted to be a structural constituent of cuticle.
WBGene00000733	F57B1.4	Extracellular material	Extracellular material: collagen	Extracellular material: collagen	col-160 is an ortholog of human MARCO (macrophage receptor with collagenous structure)\; is predicted to be a structural constituent of cuticle.
WBGene00000734	C50B6.4	Extracellular material	Extracellular material: collagen	Extracellular material: collagen	col-161 is an ortholog of human SFTPD (surfactant protein D)\; is predicted to be a structural constituent of cuticle.
WBGene00000735	Y2H9A.3	Extracellular material	Extracellular material: collagen	Extracellular material: collagen	col-162 is an ortholog of human SFTPD (surfactant protein D)\; is predicted to be a structural constituent of cuticle.
WBGene00000751	C34F6.2	Extracellular material	Extracellular material: collagen	Extracellular material: collagen	col-178 is an ortholog of human MARCO (macrophage receptor with collagenous structure)\; is predicted to be a structural constituent of cuticle\; is expressed widely.
WBGene00000752	C34F6.3	Extracellular material	Extracellular material: collagen	Extracellular material: collagen	col-179 is an ortholog of human MARCO (macrophage receptor with collagenous structure)\; is predicted to be a structural constituent of cuticle\; is involved in defense response to Gram-negative bacterium and innate immune response.
WBGene00000753	C44C10.1	Extracellular material	Extracellular material: collagen	Extracellular material: collagen	col-180 is an ortholog of human MARCO (macrophage receptor with collagenous structure)\; is predicted to be a structural constituent of cuticle.
WBGene00000754	W03G11.1	Extracellular material	Extracellular material: collagen	Extracellular material: collagen	col-181 is an ortholog of human MARCO (macrophage receptor with collagenous structure)\; is predicted to be a structural constituent of cuticle.
WBGene00000757	F15A2.1	Extracellular material	Extracellular material: collagen	Extracellular material: collagen	col-184 is an ortholog of human SFTPD (surfactant protein D)\; is predicted to be a structural constituent of cuticle.
WBGene00000768	R01H10.3	Cytoskeleton	Cytoskeleton: actin function	Cytoskeleton: actin function: binding	cor-1 is an ortholog of human CORO1A, CORO1C, and CORO1B\; is predicted to have actin binding activity\; is expressed in several tissues, including the Q cell, the QL.a, the QL.p, the QL.pa, and the nervous system\; human orthologs of this gene are implicated in coronin-1A deficiency.
WBGene00000779	F28H1.2	Unassigned	Unassigned	Unassigned	cpn-3 is an ortholog of human CNN2, TAGLN2, and TAGLN\; localizes to the myofibril\; is expressed in several tissues, including head neurons, the anal region, the muscular system, and the reproductive system.
WBGene00000785	W07B8.5	Proteolysis general	Proteolysis general: cysteine	Proteolysis general: cysteine: unassigned	cpr-5 is an ortholog of human CTSB (cathepsin B)\; is predicted to have cysteine-type peptidase activity.
WBGene00000822	F40E10.3	Signaling	Signaling: calcium	Signaling: calcium: unassigned	csq-1 is an ortholog of human CASQ1 (calsequestrin 1) and CASQ2 (calsequestrin 2)\; exhibits calcium ion binding activity\; is involved in calcium ion homeostasis\; localizes to several cellular components, including the apical plasma membrane, cytoplasm, and nucleus\; is expressed in isthmus, the body wall musculature, the terminal bulb, and the vulval muscle\; human orthologs of this gene are i…
WBGene00000950	C47C12.6	Transmembrane transport	Transmembrane transport: ion channel	Transmembrane transport: ion channel	deg-1 is an ortholog of human SCNN1G (sodium channel epithelial 1 gamma subunit), SCNN1B (sodium channel epithelial 1 beta subunit), and SCNN1A (sodium channel epithelial 1 alpha subunit)\; is predicted to have sodium channel activity\; is involved in response to acidic pH and response to amino acid\; is expressed in the head, the muscular system, and the nervous system\; is used to study hypokal…
WBGene00000964	C47E12.8	Metabolism	Metabolism: nucleotide	Metabolism: nucleotide	dhp-2 is an ortholog of human DPYSL3, DPYSL2, and CRMP1\; exhibits hydrolase activity, acting on carbon-nitrogen (but not peptide) bonds, in cyclic amides\; is involved in pyrimidine nucleobase catabolic process\; localizes to the cytoplasm\; is expressed in the body wall musculature.
WBGene00000968	T05F1.10	Metabolism	Metabolism: short chain dehydrogenase	Metabolism: short chain dehydrogenase	dhs-4 is an ortholog of human HSD17B13 (hydroxysteroid 17-beta dehydrogenase 13), HSD17B11 (hydroxysteroid 17-beta dehydrogenase 11), and SDR16C5 (short chain dehydrogenase\/reductase family 16C member 5)\; human SDR16C5 exhibits activating transcription factor binding activity, retinol dehydrogenase activity, and transcriptional repressor activity, RNA polymerase II transcription factor binding …
WBGene00000971	E04F6.7	Unassigned	Unassigned	Unassigned: regulated by multiple stresses	dhs-7 is an ortholog of human WWOX (WW domain containing oxidoreductase)\; is predicted to encode a protein with the following domains: Short-chain dehydrogenase\/reductase SDR and NAD(P)-binding domain superfamily.
WBGene00000978	R05D8.10	Metabolism	Metabolism: short chain dehydrogenase	Metabolism: short chain dehydrogenase	dhs-15 is an ortholog of human HSD17B14\; is predicted to encode a protein with the following domains: Short-chain dehydrogenase\/reductase SDR and NAD(P)-binding domain superfamily.
WBGene00000988	F09E10.3	Metabolism	Metabolism: lipid	Metabolism: lipid: sterol	dhs-25 is an ortholog of human HSD17B8 (hydroxysteroid 17-beta dehydrogenase 8)\; human HSD17B8 exhibits NADH binding activity and oxidoreductase activity.
WBGene00001000	C18A11.7	Muscle function	Muscle function	Muscle function	dim-1 is an ortholog of human TTN, MYBPC2, and MYBPC3\; is expressed in the body wall musculature\; human TTN exhibits several functions, including cellular protein modification process, cytoskeletal protein binding activity, and enzyme binding activity.
WBGene00001005	T26A5.9	Cytoskeleton	Cytoskeleton: motor protein	Cytoskeleton: motor protein: dynein	dlc-1 is an ortholog of human DYNLL2 (dynein light chain LC8-type 2)\; is predicted to have motor activity\; is expressed in several tissues, including the alimentary system, the body wall musculature, the head, the nervous system, and the reproductive system.
WBGene00001066	Y41E3.2	Extracellular material	Extracellular material: collagen	Extracellular material: collagen	dpy-4 is an ortholog of human MARCO (macrophage receptor with collagenous structure)\; is predicted to be a structural constituent of cuticle\; is involved in cuticle development involved in collagen and cuticulin-based cuticle molting cycle.
WBGene00001074	F30B5.1	Extracellular material	Extracellular material: collagen	Extracellular material: collagen	dpy-13 is an ortholog of human OTOL1, C1QTNF7 (C1q and TNF related 7), and C1QTNF9 (C1q and TNF related 9)\; is predicted to be a structural constituent of cuticle\; is involved in cuticle development involved in collagen and cuticulin-based cuticle molting cycle\; localizes to the collagen and cuticulin-based cuticle extracellular matrix.
WBGene00001095	F10C2.6	Non-coding RNA	Non-coding RNA: tRNA	Non-coding RNA: tRNA: production	dars-2 is an ortholog of human DARS2 (aspartyl-tRNA synthetase 2, mitochondrial)\; is predicted to have ATP binding activity, aminoacyl-tRNA ligase activity, and nucleic acid binding activity.
WBGene00001103	W09G12.4	Signaling	Signaling: Notch	Signaling: Notch	dsl-1 exhibits Notch binding activity\; is expressed in several tissues, including the ABalaaaal, the ABalaaaar, the V cell, the hyp7 precursor cell, and the reproductive system.
WBGene00001155	T05G5.6	Metabolism	Metabolism: lipid	Metabolism: lipid: beta oxidation	ech-6 is an ortholog of human ECHS1\; is predicted to have enoyl-CoA hydratase activity\; localizes to the mitochondrion.
WBGene00001164	F15A2.5	Transmembrane protein	Transmembrane protein: unassigned	Transmembrane protein: unassigned	efn-3 is an ortholog of human EFNB1 (ephrin B1), EFNB2 (ephrin B2), and EFNB3 (ephrin B3)\; human orthologs of this gene are implicated in craniofrontonasal syndrome\; human EFNB2 exhibits ephrin receptor binding activity and protein tyrosine kinase activity.
WBGene00001240	F11E6.5	Metabolism	Metabolism: lipid	Metabolism: lipid: fatty acid	elo-2 is an ortholog of human ELOVL3 and ELOVL6\; is predicted to have transferase activity, transferring acyl groups other than amino-acyl groups\; is involved in several processes, including determination of adult lifespan, growth, and lipid metabolic process\; is expressed in the intestine, the pharyngeal muscle cell, the tail, the ventral nerve cord, and uterus.
WBGene00001243	F41H10.7	Metabolism	Metabolism: lipid	Metabolism: lipid: fatty acid	elo-5 is an ortholog of human ELOVL3 and ELOVL6\; is predicted to have transferase activity, transferring acyl groups other than amino-acyl groups\; is expressed in amphid neurons and the intestine.
WBGene00001244	F41H10.8	Metabolism	Metabolism: lipid	Metabolism: lipid: fatty acid	elo-6 is an ortholog of human ELOVL3 and ELOVL6\; is predicted to have transferase activity, transferring acyl groups other than amino-acyl groups\; is expressed in amphid neurons, the intestine, the nerve ring, and the vulva.
WBGene00001247	Y53F4B.2	Metabolism	Metabolism: lipid	Metabolism: lipid: fatty acid	elo-9 is an ortholog of human ELOVL3 and ELOVL6\; is predicted to have transferase activity, transferring acyl groups other than amino-acyl groups.
WBGene00001303	F32D8.6	Trafficking	Trafficking: unassigned	Trafficking: unassigned	emo-1 is an ortholog of human SEC61G\; is predicted to have P-P-bond-hydrolysis-driven protein transmembrane transporter activity\; is involved in oocyte growth and ovulation\; localizes to the cell\; is expressed in the germ line and the head.
WBGene00001310	F58E10.2	Transcription factor	Transcription factor: GATA	Transcription factor: GATA	end-1 is an ortholog of human GATA2 (GATA binding protein 2) and GATA3 (GATA binding protein 3)\; exhibits DNA-binding activity transcription activator activity, RNA polymerase II-specific\; is involved in endodermal cell fate specification and positive regulation of transcription by RNA polymerase II\; localizes to the nucleus\; is expressed in the E lineage cell and the MSpaap.
WBGene00001389	F15B9.3	Metabolism	Metabolism: lipid	Metabolism: lipid: binding	far-5 is predicted to have lipid binding activity\; is expressed in the male.
WBGene00001399	F10D2.9	Metabolism	Metabolism: lipid	Metabolism: lipid: fatty acid	fat-7 is an ortholog of human SCD (stearoyl-CoA desaturase) and SCD5 (stearoyl-CoA desaturase 5)\; exhibits stearoyl-CoA 9-desaturase activity\; is involved in fatty acid biosynthetic process and multicellular organism development\; is expressed in the intestine.
WBGene00001434	T14G12.4	Transcription factor	Transcription factor: forkhead	Transcription factor: forkhead	fkh-2 is an ortholog of human FOXC2 (forkhead box C2), FOXD2 (forkhead box D2), and FOXD1 (forkhead box D1)\; exhibits DNA-binding activity transcription factor activity\; is involved in several processes, including embryo development, nematode larval development, and neuron differentiation\; localizes to the nucleus\; is expressed in several tissues, including the D, the Da, the Daa, the muscula…
WBGene00001575	Y37A1B.15	Transmembrane protein	Transmembrane protein: unassigned	Transmembrane protein: unassigned	gei-18 is expressed in anterior hypodermis and the pharynx\; is predicted to encode a protein with the following domain: LAP1C-like, C-terminal domain superfamily.
WBGene00001595	T23G11.3	mRNA functions	mRNA functions: binding	mRNA functions: binding: KH	gld-1 is an ortholog of human QKI\; exhibits mRNA 3'-UTR binding activity, mRNA 5'-UTR binding activity, and single-stranded RNA binding activity\; is involved in several processes, including negative regulation of cellular metabolic process, oocyte fate determination, and positive regulation of female gonad development\; localizes to the cytosol\; colocalizes with the P granule\; is expressed in…
WBGene00001633	Y66A7A.6	Trafficking	Trafficking: ER/Golgi	Trafficking: ER/Golgi: Golgi unassigned	gly-8 is an ortholog of human GALNT11 (polypeptide N-acetylgalactosaminyltransferase 11) and GALNTL5 (polypeptide N-acetylgalactosaminyltransferase like 5)\; is predicted to have metal ion binding activity and transferase activity, transferring glycosyl groups.
WBGene00001686	F33H1.2	Metabolism	Metabolism: glycolysis	Metabolism: glycolysis	gpd-4 is an ortholog of human GAPDH\; is predicted to have NAD binding activity, NADP binding activity, and glyceraldehyde-3-phosphate dehydrogenase (NAD+) (phosphorylating) activity\; is expressed in the germ line.
WBGene00001692	W05E7.1	Signaling	Signaling: hedgehog-like	Signaling: hedgehog-like	grd-3 is predicted to have signaling receptor binding activity\; is involved in defense response to Gram-negative bacterium\; is expressed in the hypodermis.
WBGene00001693	T01B10.1	Signaling	Signaling: hedgehog-like	Signaling: hedgehog-like	grd-4 is enriched in dopaminergic neurons and the hypodermis based on tiling array and RNA-seq studies\; is affected by several genes including daf-16, daf-2, and rrf-3 based on microarray, tiling array, and RNA-seq studies\; is affected by seventeen chemicals including cholesterol, lathosterol, and methylmercuric chloride based on microarray and RNA-seq studies\; is predicted to encode a protein…
WBGene00001694	F41E6.2	Signaling	Signaling: hedgehog-like	Signaling: hedgehog-like	grd-5 is predicted to have signaling receptor binding activity\; is involved in embryo development\; is expressed in several tissues, including pharyngeal neurons, the epithelial system, and the reproductive system.
WBGene00001699	F09D12.1	Signaling	Signaling: hedgehog-like	Signaling: hedgehog-like	grd-10 is expressed in the seam cell\; is predicted to encode a protein with the following domain: Ground-like domain.
WBGene00001703	T01B10.2	Signaling	Signaling: hedgehog-like	Signaling: hedgehog-like	grd-14 is expressed in several tissues, including the alimentary system, the epithelial system, and the muscular system.
WBGene00001713	F42C5.7	Signaling	Signaling: hedgehog-like	Signaling: hedgehog-like	grl-4 is expressed in several tissues, including the alimentary system, the epithelial system, the head, the nervous system, and the reproductive system\; is predicted to encode a protein with the following domain: Ground-like domain.
WBGene00001731	W03A5.3	Signaling	Signaling: hedgehog-like	Signaling: hedgehog-like	grl-22 is enriched in the hypodermis based on tiling array studies\; is affected by several genes including daf-2, dpy-10, and clk-1 based on microarray, tiling array, and RNA-seq studies\; is affected by eight chemicals including methylmercuric chloride, Rotenone, and Tunicamycin based on microarray and RNA-seq studies\; is predicted to encode a protein with the following domain: Ground-like dom…
WBGene00001758	Y45G12C.2	Stress response	Stress response: detoxification	Stress response: detoxification: GST	gst-10 is an ortholog of human GSTP1 (glutathione S-transferase pi 1)\; exhibits glutathione transferase activity\; is involved in several processes, including determination of adult lifespan, glutathione metabolic process, and heat acclimation\; is expressed in several tissues, including the anal depressor muscle, the head, the hypodermis, the intestine, and the nervous system\; is used to study…
WBGene00001761	T26C5.1	Stress response	Stress response: pathogen	Stress response: pathogen: unassigned	gst-13 is an ortholog of human GSTA4 (glutathione S-transferase alpha 4), GSTA5 (glutathione S-transferase alpha 5), and HPGDS (hematopoietic prostaglandin D synthase)\; is predicted to have transferase activity\; is involved in innate immune response.
WBGene00001774	Y53F4B.29	Stress response	Stress response: detoxification	Stress response: detoxification: GST	gst-26 is an ortholog of human GSTA4 (glutathione S-transferase alpha 4), GSTA5 (glutathione S-transferase alpha 5), and HPGDS (hematopoietic prostaglandin D synthase)\; is predicted to have transferase activity.
WBGene00001775	Y53F4B.30	Stress response	Stress response: detoxification	Stress response: detoxification: GST	gst-27 is an ortholog of human GSTA4 (glutathione S-transferase alpha 4), GSTA5 (glutathione S-transferase alpha 5), and HPGDS (hematopoietic prostaglandin D synthase)\; is predicted to have transferase activity.
WBGene00001776	Y53F4B.31	Stress response	Stress response: detoxification	Stress response: detoxification: GST	gst-28 is an ortholog of human GSTA4 (glutathione S-transferase alpha 4), GSTA5 (glutathione S-transferase alpha 5), and HPGDS (hematopoietic prostaglandin D synthase)\; is predicted to have transferase activity.
WBGene00001784	R07B1.4	Stress response	Stress response: detoxification	Stress response: detoxification: GST	gst-36 is an ortholog of human GSTA4 (glutathione S-transferase alpha 4), GSTA5 (glutathione S-transferase alpha 5), and HPGDS (hematopoietic prostaglandin D synthase)\; is predicted to have glutathione peroxidase activity and glutathione transferase activity.
WBGene00001786	F35E8.8	Stress response	Stress response: detoxification	Stress response: detoxification: GST	gst-38 is an ortholog of human GSTA4 (glutathione S-transferase alpha 4), GSTA5 (glutathione S-transferase alpha 5), and HPGDS (hematopoietic prostaglandin D synthase)\; is predicted to have transferase activity\; is involved in innate immune response\; is expressed in the intestine, the nervous system, and the sensillum.
WBGene00001790	D1053.1	Stress response	Stress response: oxidative	Stress response: oxidative	gst-42 is an ortholog of human GSTZ1 (glutathione S-transferase zeta 1)\; exhibits identical protein binding activity\; is expressed in the intestine.
WBGene00001805	K09E4.5	Transmembrane protein	Transmembrane protein: unassigned	Transmembrane protein: unassigned	gur-4 is enriched in the hypodermis and the muscle cell based on tiling array and RNA-seq studies\; is affected by several genes including clk-1, sir-2.1, and lin-35 based on microarray and RNA-seq studies\; is affected by Rotenone and D-glucose based on RNA-seq studies.
WBGene00001816	Y48G8AL.11	Transmembrane transport	Transmembrane transport: ABC	Transmembrane transport: ABC	haf-6 is an ortholog of human ABCB8 (ATP binding cassette subfamily B member 8)\; is predicted to have ATP binding activity and ATPase activity, coupled to transmembrane movement of substances\; is involved in RNA interference\; localizes to the perinuclear endoplasmic reticulum\; is expressed in the germ line, the intestine, and the muscle cell.
WBGene00001912	K03A1.6	Transcription: chromatin	Transcription: chromatin structure	Transcription: chromatin structure: histone	his-38 is an ortholog of human HIST1H4H (histone cluster 1 H4 h), HIST1H4I (histone cluster 1 H4 i), and HIST1H4K (histone cluster 1 H4 k)\; is predicted to have DNA binding activity and protein heterodimerization activity\; is involved in positive regulation of transcription by RNA polymerase II.
WBGene00001919	B0035.10	Transcription: chromatin	Transcription: chromatin structure	Transcription: chromatin structure: histone	his-45 is predicted to have DNA binding activity and protein heterodimerization activity.
WBGene00001940	H02I12.6	Transcription: chromatin	Transcription: chromatin structure	Transcription: chromatin structure: histone	his-66 is an ortholog of human HIST1H2BF (histone cluster 1 H2B f), HIST3H2BB (histone cluster 3 H2B b), and HIST1H2BB (histone cluster 1 H2B b)\; is predicted to have DNA binding activity and protein heterodimerization activity.
WBGene00001941	T23D8.5	Transcription: chromatin	Transcription: chromatin structure	Transcription: chromatin structure: histone	his-67 is an ortholog of human HIST1H4H (histone cluster 1 H4 h), HIST1H4I (histone cluster 1 H4 i), and HIST1H4K (histone cluster 1 H4 k)\; is predicted to have DNA binding activity and protein heterodimerization activity\; is involved in positive regulation of transcription by RNA polymerase II.
WBGene00001964	C17C3.7	Transcription factor	Transcription factor: bHLH	Transcription factor: bHLH	hlh-25 is an ortholog of human HES6 (hes family bHLH transcription factor 6), BHLHE40 (basic helix-loop-helix e40), and HES5 (hes family bHLH transcription factor 5)\; is predicted to have protein dimerization activity\; is expressed in several tissues, including MS, the ABpla, the ABplp, the muscular system, and the nervous system.
WBGene00001966	C17C3.10	Transcription factor	Transcription factor: bHLH	Transcription factor: bHLH	hlh-27 is an ortholog of human HES6 (hes family bHLH transcription factor 6), BHLHE40 (basic helix-loop-helix e40), and HES5 (hes family bHLH transcription factor 5)\; is predicted to have protein dimerization activity\; is expressed in several tissues, including MS, the ABpla, the ABplp, the ABpra, and the ABprp.
WBGene00001968	F31A3.4	Transcription factor	Transcription factor: bHLH	Transcription factor: bHLH	hlh-29 is predicted to have protein dimerization activity\; is expressed in several tissues, including MS, the ABpla, the alimentary system, the nervous system, and the reproductive system.
WBGene00001981	C44C10.8	Transcription factor	Transcription factor: bHLH	Transcription factor: bHLH	hnd-1 is an ortholog of human PTF1A (pancreas associated transcription factor 1a)\; is predicted to have protein dimerization activity\; is expressed in several tissues, including the ABalaapp, the ABalpaa, the ABalpap, the nervous system, and the somatic gonad precursor.
WBGene00002023	C09B8.6	Stress response	Stress response: heat	Stress response: heat	hsp-25 is an ortholog of human HSPB1 (heat shock protein family B (small) member 1)\; localizes to the M band and striated muscle dense body\; is expressed in the body wall musculature, the gonad, and the pharynx.
WBGene00002055	F37B4.2	Cytoskeleton	Cytoskeleton: intermediate filament protein	Cytoskeleton: intermediate filament protein	ifc-1 is an ortholog of human KRT82 (keratin 82), KRT71 (keratin 71), and KRT76 (keratin 76) and members of the human LMN (Lamins) gene family including LMNB2, LMNB1, and LMNA\; is predicted to have structural molecule activity\; is expressed in the hypodermis, the intestine, and the pharynx\; human orthologs of this gene are implicated in several diseases, including Charcot-Marie-Tooth disease (…
WBGene00002057	R04E5.10	Cytoskeleton	Cytoskeleton: intermediate filament protein	Cytoskeleton: intermediate filament protein	ifd-1 is an ortholog of human KRT82 (keratin 82), KRT71 (keratin 71), and KRT76 (keratin 76)\; is predicted to have structural molecule activity\; is expressed in the intestine\; human orthologs of this gene are implicated in several diseases, including Charcot-Marie-Tooth disease (multiple), eye disease (multiple), and hypotrichosis (multiple).
WBGene00002083	F57B9.6	Ribosome	Ribosome: EIF	Ribosome: EIF	inf-1 is an ortholog of human EIF4A1 (eukaryotic translation initiation factor 4A1) and EIF4A2 (eukaryotic translation initiation factor 4A2)\; is predicted to have ATP binding activity, ATP-dependent RNA helicase activity, and translation initiation factor activity\; is expressed in the germ line, the intestine, the nervous system, and the pharynx.
WBGene00002112	ZC334.10	Metabolism	Metabolism: insulin	Metabolism: insulin	ins-29 is predicted to have hormone activity\; is expressed in head neurons, sensory neurons, the coelomocyte, and the pharynx.
WBGene00002115	Y8A9A.6	Metabolism	Metabolism: insulin	Metabolism: insulin	ins-32 is predicted to have hormone activity\; is expressed in the amphid sensillum, the head, the intestine, and the nervous system.
WBGene00002199	M176.6	Signaling	Signaling: Y kinase	Signaling: Y kinase	kin-15 is an ortholog of human FGFR4 (fibroblast growth factor receptor 4)\; is predicted to have ATP binding activity and transmembrane receptor protein tyrosine kinase activity\; is expressed in the hyp6 and the hyp7 syncytium.
WBGene00002200	M176.7	Signaling	Signaling: Y kinase	Signaling: Y kinase	kin-16 is an ortholog of human FGFR4 (fibroblast growth factor receptor 4)\; is predicted to have ATP binding activity and transmembrane receptor protein tyrosine kinase activity\; is expressed in the hyp6 and the hyp7 syncytium.
WBGene00002216	T09A5.2	Cytoskeleton	Cytoskeleton: motor protein	Cytoskeleton: motor protein: kinesin	klp-3 is an ortholog of human KIFC1 (kinesin C1), KIFC2 (kinesin C2), and KIFC3 (kinesin C3)\; is predicted to have ATP binding activity, ATP-dependent microtubule motor activity, minus-end-directed, and microtubule binding activity\; is involved in chromosome separation\; is expressed in the marginal cell.
WBGene00002257	W02D3.7	Metabolism	Metabolism: lipid	Metabolism: lipid: binding	lbp-5 is an ortholog of human FABP3 (fatty acid binding protein 3), FABP4 (fatty acid binding protein 4), and FABP7 (fatty acid binding protein 7)\; exhibits fatty acid binding activity\; localizes to the nucleus and perinuclear region of cytoplasm\; is expressed in several tissues, including the alimentary system, the epithelial system, the reproductive system, and the tail.
WBGene00002258	W02D3.5	Metabolism	Metabolism: lipid	Metabolism: lipid: binding	lbp-6 is an ortholog of human FABP3 (fatty acid binding protein 3), FABP4 (fatty acid binding protein 4), and FABP7 (fatty acid binding protein 7)\; is predicted to have lipid binding activity.
WBGene00002259	T22G5.2	Metabolism	Metabolism: lipid	Metabolism: lipid: binding	lbp-7 is an ortholog of human FABP3 (fatty acid binding protein 3), FABP4 (fatty acid binding protein 4), and FABP7 (fatty acid binding protein 7)\; is predicted to have lipid binding activity.
WBGene00002267	C44F1.3	Extracellular material	Extracellular material: galectin	Extracellular material: galectin	lec-4 is an ortholog of human LGALS9 (galectin 9) and LGALS9B (galectin 9B)\; exhibits galactoside binding activity\; localizes to the membrane raft.
WBGene00002272	C16H3.2	Extracellular material	Extracellular material: lectin	Extracellular material: lectin	lec-9 is an ortholog of human LGALS3 (galectin 3)\; exhibits glycolipid binding activity\; localizes to the cytoplasm.
WBGene00002273	W01A11.4	Stress response	Stress response: unassigned	Stress response: unassigned	lec-10 is an ortholog of human LGALS3 (galectin 3)\; exhibits glycolipid binding activity\; localizes to the apical part of cell and cytoplasm\; is expressed in the intestine.
WBGene00002348	R06C7.10	Muscle function	Muscle function	Muscle function	myo-1 is an ortholog of human MYH3 (myosin heavy chain 3), MYH15 (myosin heavy chain 15), and MYH7B (myosin heavy chain 7B)\; is a structural constituent of muscle\; is involved in inositol lipid-mediated signaling, muscle contraction, and pharyngeal pumping\; localizes to the striated muscle myosin thick filament\; is expressed in the pharynx\; human orthologs of this gene are implicated in seve…
WBGene00002978	Y105E8B.1	Cytoskeleton	Cytoskeleton: unassigned	Cytoskeleton: unassigned	lev-11 is an ortholog of human TPM4 (tropomyosin 4), TPM3 (tropomyosin 3), and TPM1 (tropomyosin 1)\; exhibits actin filament binding activity\; is involved in several processes, including actin filament organization, embryo development, and regulation of organelle organization\; localizes to the striated muscle thin filament\; is expressed in several tissues, including the alimentary system, the…
WBGene00003077	Y62E10A.12	mRNA functions	mRNA functions: processing	mRNA functions: processing: LSM	lsm-3 is an ortholog of human LSM3 (LSM3 homolog, U6 small nuclear RNA and mRNA degradation associated)\; localizes to the P-body.
WBGene00003093	F58B3.1	Proteolysis general	Proteolysis general: lysozyme	Proteolysis general: lysozyme	lys-4 is predicted to have lysozyme activity\; is involved in defense response to Gram-positive bacterium.
WBGene00003162	F20H11.3	Metabolism	Metabolism: glycolysis	Metabolism: glycolysis	mdh-2 is an ortholog of human Mdh2\; is predicted to have L-malate dehydrogenase activity\; localizes to the mitochondrion\; is expressed in the body wall musculature, the intestine, and the pharynx.
WBGene00003169	E03G2.3	Neuronal function	Neuronal function: unassigned	Neuronal function: unassigned	mec-5 is an ortholog of human COL1A2 (collagen type I alpha 2 chain), COL3A1 (collagen type III alpha 1 chain), and MARCO (macrophage receptor with collagenous structure)\; is predicted to have extracellular matrix structural constituent\; is involved in several processes, including detection of mechanical stimulus involved in sensory perception of touch, mechanosensory behavior, and positive reg…
WBGene00003178	F57H12.7	Cytoskeleton	Cytoskeleton: microtubule	Cytoskeleton: microtubule: tubulin modification	mec-17 is an ortholog of human ATAT1\; exhibits tubulin N-acetyltransferase activity\; is involved in mechanoreceptor differentiation, protein acetylation, and thigmotaxis\; is expressed in the nervous system\; is used to study neurodegenerative disease.
WBGene00003369	C36E6.3	Muscle function	Muscle function	Muscle function	mlc-1 is an ortholog of human MYL10, MYLPF, and MYL5\; is predicted to have calcium ion binding activity\; is involved in several processes, including locomotion, muscle organ development, and nematode larval development\; localizes to the muscle myosin complex\; is expressed in the anal depressor muscle, the body wall musculature, the pharynx, and the vulval muscle\; human orthologs of this gene…
WBGene00003370	C36E6.5	Muscle function	Muscle function	Muscle function	mlc-2 is an ortholog of human MYL10, MYLPF, and MYL5\; is predicted to have calcium ion binding activity\; is involved in several processes, including locomotion, nematode larval development, and regulation of muscle contraction\; is expressed in the body wall musculature, the pharynx, and the vulval muscle\; human orthologs of this gene are implicated in hypertrophic cardiomyopathy 10.
WBGene00003371	F09F7.2	Muscle function	Muscle function	Muscle function	mlc-3 is an ortholog of human MYL6B, MYL6, and MYL3\; is predicted to have calcium ion binding activity\; localizes to the striated muscle myosin thick filament\; is expressed in several tissues, including the muscular system, the nervous system, and the pharynx\; human orthologs of this gene are implicated in hypertrophic cardiomyopathy 8.
WBGene00003376	H14A12.4	Transcription factor	Transcription factor: T box	Transcription factor: T box	mls-1 is an ortholog of human TBX1 (T-box 1) and TBX10 (T-box 10)\; is predicted to have DNA binding activity and DNA-binding activity transcription factor activity\; is involved in muscle cell fate specification and post-embryonic development\; localizes to the nucleus\; is expressed in several tissues, including the muscle cell and the reproductive system\; human orthologs of this gene are impl…
WBGene00003431	R05F9.8	Major sperm protein	Major sperm protein	Major sperm protein	msp-33 is expressed in the reproductive system\; is predicted to encode a protein with the following domains: Major sperm protein (MSP) domain, PapD-like superfamily, and Immunoglobulin-like fold.
WBGene00003470	ZK546.6	Major sperm protein	Major sperm protein	Major sperm protein	msp-152 is expressed in the reproductive system\; is predicted to encode a protein with the following domains: Major sperm protein (MSP) domain, PapD-like superfamily, and Immunoglobulin-like fold.
WBGene00003474	T08G5.10	Stress response	Stress response: unassigned	Stress response: unassigned	mtl-2 is predicted to have metal ion binding activity\; is involved in response to cadmium ion and response to heat\; is expressed in the intestine.
WBGene00003495	T22E5.5	Muscle function	Muscle function	Muscle function	mup-2 is an ortholog of human TNNT1, TNNT2 (troponin T2, cardiac type), and TNNT3 (troponin T3, fast skeletal type)\; is involved in several processes, including axonal fasciculation, embryonic morphogenesis, and larval somatic muscle development.
WBGene00003541	T11F9.6	Proteolysis general	Proteolysis general: metallopeptidase	Proteolysis general: metallopeptidase	nas-22 is predicted to have metalloendopeptidase activity and zinc ion binding activity\; is expressed in the reproductive system.
WBGene00003571	C07A9.4	Transmembrane transport	Transmembrane transport: solute carrier	Transmembrane transport: solute carrier	ncx-6 is an ortholog of human SLC8B1 (solute carrier family 8 member B1)\; is predicted to have antiporter activity\; is expressed in the ADLL and the ADLR.
WBGene00003572	C07A9.11	Transmembrane transport	Transmembrane transport: solute carrier	Transmembrane transport: solute carrier	ncx-7 is an ortholog of human SLC8B1 (solute carrier family 8 member B1)\; is predicted to have antiporter activity\; is expressed in amphid neurons and tail neurons.
WBGene00003611	R04B5.4	Transcription factor	Transcription factor: NHR	Transcription factor: NHR	nhr-12 is predicted to have DNA-binding activity transcription factor activity, sequence-specific DNA binding activity, and zinc ion binding activity\; is expressed in the head ganglion and the tail ganglion.
WBGene00003643	K06B4.11	Transcription factor	Transcription factor: NHR	Transcription factor: NHR	nhr-53 is predicted to have DNA-binding activity transcription factor activity, sequence-specific DNA binding activity, and zinc ion binding activity.
WBGene00003658	H12C20.3	Transcription factor	Transcription factor: NHR	Transcription factor: NHR	nhr-68 is predicted to have DNA-binding activity transcription factor activity, sequence-specific DNA binding activity, and zinc ion binding activity\; is expressed in several tissues, including the ABarpaaaa, the ABarpaaap, the ABarpaapa, the ABarpaapp, and the head.
WBGene00003671	C47F8.8	Transcription factor	Transcription factor: NHR	Transcription factor: NHR	nhr-81 is predicted to have DNA-binding activity transcription factor activity, sequence-specific DNA binding activity, and zinc ion binding activity\; is expressed in the seam cell.
WBGene00003691	H12C20.6	Transcription factor	Transcription factor: NHR	Transcription factor: NHR	nhr-101 is predicted to have DNA-binding activity transcription factor activity, sequence-specific DNA binding activity, and zinc ion binding activity.
WBGene00003704	Y45G5AM.1	Transcription factor	Transcription factor: NHR	Transcription factor: NHR	nhr-114 is predicted to have several functions, including regulation of cellular process, sequence-specific DNA binding activity, and zinc ion binding activity\; localizes to the nucleus\; is expressed in the germ line, the hypodermis, and the intestine.
WBGene00003762	F35B12.7	Neuronal function	Neuronal function: synaptic function	Neuronal function: synaptic function: neuropeptide	nlp-24 is expressed in pharyngeal neurons, the ASIL, the ASIR, the hypodermis, and the spermatheca.
WBGene00003766	B0213.3	Neuronal function	Neuronal function: synaptic function	Neuronal function: synaptic function: neuropeptide	nlp-28 is enriched in the body wall muscle cell, the germ line, the intestine, and the pharyngeal muscle cell based on tiling array, RNA-seq, and microarray studies\; is affected by several genes including daf-16, daf-2, and daf-12 based on microarray and RNA-seq studies\; is affected by seventeen chemicals including Rotenone, manganese chloride, and levamisole based on RNA-seq and microarray stu…
WBGene00003771	T19C4.7	Stress response	Stress response: pathogen	Stress response: pathogen: NLP	nlp-33 is involved in defense response to fungus and innate immune response.
WBGene00003860	Y38F1A.9	Unassigned	Unassigned	Unassigned	oig-2 localizes to the sarcoplasmic reticulum\; is expressed in several tissues, including the hypodermis, the midbody, the nervous system, the pharynx, and the tail.
WBGene00003877	K04E7.2	Transmembrane transport	Transmembrane transport: amino acid	Transmembrane transport: amino acid	pept-1 is an ortholog of human SLC15A1 (solute carrier family 15 member 1) and SLC15A2 (solute carrier family 15 member 2)\; exhibits dipeptide transmembrane transporter activity\; is involved in several processes, including determination of adult lifespan, ion homeostasis, and regulation of signal transduction\; localizes to the apical plasma membrane\; is expressed in the intestine\; is used to…
WBGene00003893	C44B12.2	Extracellular material	Extracellular material: matrix	Extracellular material: matrix	ost-1 is an ortholog of human SPARC (secreted protein acidic and cysteine rich)\; exhibits calcium ion binding activity\; localizes to the basement membrane and extracellular space\; is expressed in several tissues, including the alimentary system, the head, the muscular system, and the reproductive system\; human orthologs of this gene are implicated in osteogenesis imperfecta type 17.
WBGene00003934	F54C1.7	Muscle function	Muscle function	Muscle function	pat-10 exhibits troponin I binding activity\; is involved in embryo development, muscle contraction, and skeletal muscle thin filament assembly\; localizes to the contractile fiber\; is expressed in the body wall musculature, the gonadal sheath cell, the rectal muscle, and the vulval muscle.
WBGene00003939	F27E5.2	Transcription factor	Transcription factor: homeodomain	Transcription factor: homeodomain	pax-3 is an ortholog of human PAX3 (paired box 3) and PAX7 (paired box 7)\; is predicted to have DNA binding activity\; is involved in hemidesmosome assembly\; is expressed in several tissues, including the AB lineage cell, the hypodermis, the reproductive system, the tail, and the ventral cord blast cell\; human orthologs of this gene are implicated in Waardenburg syndrome type 1, Waardenburg sy…
WBGene00003953	F39H11.5	Proteolysis proteasome	Proteolysis proteasome: 20S	Proteolysis proteasome: 20S	pbs-7 is an ortholog of human PSMB4 (proteasome subunit beta 4)\; is predicted to have threonine-type endopeptidase activity.
WBGene00003957	F23B2.12	Proteolysis general	Proteolysis general: carboxypeptidase	Proteolysis general: carboxypeptidase	pcp-2 is an ortholog of human PRSS16 (serine protease 16)\; is predicted to have serine-type peptidase activity\; localizes to the membrane raft.
WBGene00003958	F23B2.11	Proteolysis general	Proteolysis general: serine	Proteolysis general: serine	pcp-3 is an ortholog of human PRSS16 (serine protease 16)\; is predicted to have serine-type peptidase activity\; localizes to the membrane raft.
WBGene00003959	Y116F11B.3	Proteolysis general	Proteolysis general: serine	Proteolysis general: serine	pcp-4 is an ortholog of human PRSS16 (serine protease 16)\; is predicted to have serine-type peptidase activity\; localizes to the membrane raft.
WBGene00003983	Y46G5A.27	Unassigned	Unassigned	Unassigned	pes-10 localizes to the cytoplasm and nucleus\; is expressed in EMS, the ABa, and the ABp.
WBGene00003989	Y18D10A.20	Muscle function	Muscle function	Muscle function	pfn-1 is predicted to have actin binding activity\; is expressed in the gonadal sheath cell, the nerve ring, the nervous system, the spermatheca, and the vulva.
WBGene00004020	EGAP2.3	Lysosome	Lysosome: acid phosphatase	Lysosome: acid phosphatase	pho-1 is an ortholog of human ACP2 (acid phosphatase 2, lysosomal), ACP4 (acid phosphatase 4), and ACPP (acid phosphatase, prostate)\; is predicted to have acid phosphatase activity\; localizes to the membrane raft\; is expressed in the intestine.
WBGene00004062	T10H9.5	Peroxisome	Peroxisome: transporter	Peroxisome: transporter	pmp-5 is an ortholog of human ABCD4 (ATP binding cassette subfamily D member 4)\; is predicted to have ATP binding activity and ATPase activity, coupled to transmembrane movement of substances\; is expressed in the hypodermis and the intestine.
WBGene00004102	C09E7.2	Unassigned	Unassigned	Unassigned: prion domain	pqn-10 is affected by several genes including daf-16, daf-2, and daf-12 based on RNA-seq studies\; is affected by five chemicals including aldicarb, Rotenone, and Zidovudine based on microarray and RNA-seq studies.
WBGene00004112	C46G7.4	Unassigned	Unassigned	Unassigned: prion domain	pqn-22 is an ortholog of human PRICKLE1 (prickle planar cell polarity protein 1), PRICKLE2 (prickle planar cell polarity protein 2), and PRICKLE3 (prickle planar cell polarity protein 3)\; is predicted to encode a protein with the following domain: Zasp-like motif.
WBGene00004150	T16G1.1	Unassigned	Unassigned	Unassigned: prion domain	pqn-67 is expressed in the pharynx and the tail\; is predicted to encode a protein with the following domain: Cysteine-rich repeat.
WBGene00004168	Y71G12B.21	Unassigned	Unassigned	Unassigned: prion domain	pqn-88 is affected by several genes including daf-2, hsf-1, and clk-1 based on microarray and RNA-seq studies\; is affected by hydrogen sulfide and Colistin based on microarray studies.
WBGene00004230	T21H3.2	Signaling	Signaling: hedgehog-like	Signaling: hedgehog-like	ptr-16 is an ortholog of human PTCHD1 and PTCHD4\; is predicted to encode a protein with the following domain: Protein patched\/dispatched.
WBGene00004298	W06D4.6	DNA	DNA: repair	DNA: repair	rad-54 is an ortholog of human RAD54L\; is predicted to have ATP binding activity\; localizes to the nucleus\; human orthologs of this gene are implicated in breast cancer and non-Hodgkin lymphoma.
WBGene00004394	Y57A10A.11	Extracellular material	Extracellular material: collagen	Extracellular material: collagen	rol-1 is predicted to be a structural constituent of cuticle.
WBGene00004816	Y105C5B.13	Proteolysis proteasome	Proteolysis proteasome: E3	Proteolysis proteasome: E3: SCF	skr-10 is an ortholog of human CTD-2410N18.5 and SKP1 (S-phase kinase associated protein 1)\; is predicted to have ligase activity\; is involved in several processes, including cell proliferation, embryo development, and larval development\; localizes to the SCF ubiquitin ligase complex\; is expressed in the intestine.
WBGene00004817	F13A7.9	Pseudogene	Pseudogene	Pseudogene	skr-11 is enriched in the germ line based on RNA-seq studies\; is affected by several genes including daf-16, daf-2, and dpy-10 based on microarray, tiling array, and RNA-seq studies\; is affected by seven chemicals including Lithium Chloride, stavudine, and Atrazine based on microarray and RNA-seq studies.
WBGene00004975	ZC404.3	Unassigned	Unassigned	Unassigned	spe-39 is an ortholog of human VIPAS39\; is involved in spermatid development, vacuolar protein processing, and vacuolar transport\; localizes to the cytoplasm\; is expressed in the male\; human orthologs of this gene are implicated in ARC syndrome.
WBGene00004988	T08A9.7	Stress response	Stress response: pathogen	Stress response: pathogen: saposin	spp-3 is involved in defense response to Gram-negative bacterium, defense response to Gram-positive bacterium, and protein homooligomerization\; is expressed in the SDQR.
WBGene00004989	T08A9.8	Stress response	Stress response: pathogen	Stress response: pathogen: saposin	spp-4 is enriched in several tissues, including the alimentary system, the hypodermis, the male, the muscular system, and the nervous system based on tiling array, RNA-seq, and microarray studies\; is affected by several genes including daf-16, daf-2, and dpy-10 based on microarray and RNA-seq studies\; is affected by fifteen chemicals including Heme, methylmercuric chloride, and bisphenol S base…
WBGene00005002	C54G6.5	Unassigned	Unassigned	Unassigned: regulated by multiple stresses	spp-17 is enriched in the DA neuron, the VA neuron, the intestine, and the pharyngeal muscle cell based on tiling array and RNA-seq studies\; is affected by several genes including daf-16, daf-2, and daf-12 based on microarray, RNA-seq, and tiling array studies\; is affected by fourteen chemicals including D-glucose, fluoranthene, and Cry5B based on RNA-seq and microarray studies\; is predicted t…
WBGene00005058	B0304.5	Transmembrane protein	Transmembrane protein: seven transmembrane receptor	Transmembrane protein: seven transmembrane receptor: sra	sra-32 is predicted to have G protein-coupled receptor activity.
WBGene00005061	B0304.8	Transmembrane protein	Transmembrane protein: seven transmembrane receptor	Transmembrane protein: seven transmembrane receptor: sra	sra-35 is predicted to have G protein-coupled receptor activity\; is expressed in the nervous system.
WBGene00005308	H27D07.6	Transmembrane protein	Transmembrane protein: seven transmembrane receptor	Transmembrane protein: seven transmembrane receptor: srh	srh-87 is expressed in the spermatheca\; is predicted to encode a protein with the following domain: 7TM GPCR, serpentine receptor class h (Srh).
WBGene00005444	T05E12.7	Transmembrane protein	Transmembrane protein: seven transmembrane receptor	Transmembrane protein: seven transmembrane receptor: srh	srh-237 is enriched in the intestine based on RNA-seq and microarray studies\; is affected by several genes including daf-16, daf-2, and daf-12 based on microarray and RNA-seq studies\; is affected by nine chemicals including diallyl trisulfide, Rotenone, and Alovudine based on microarray and RNA-seq studies\; is predicted to encode a protein with the following domain: 7TM GPCR, serpentine recept…
WBGene00005454	H05B21.2	Transmembrane protein	Transmembrane protein: seven transmembrane receptor	Transmembrane protein: seven transmembrane receptor: srh	srh-248 is affected by rsr-2, drh-3, and sir-2.1 based on tiling array, RNA-seq, and microarray studies\; is affected by aldicarb based on microarray studies\; is predicted to encode a protein with the following domain: 7TM GPCR, serpentine receptor class h (Srh).
WBGene00005552	Y27F2A.3	Transmembrane protein	Transmembrane protein: seven transmembrane receptor	Transmembrane protein: seven transmembrane receptor: sri	sri-40 is enriched in the germ line based on RNA-seq studies\; is affected by several genes including daf-16, daf-2, and dpy-10 based on RNA-seq, microarray, and tiling array studies\; is affected by seven chemicals including Lithium Chloride, methylmercuric chloride, and manganese chloride based on microarray and RNA-seq studies\; is predicted to encode a protein with the following domain: 7TM G…
WBGene00005567	F22E5.15	Pseudogene	Pseudogene	Pseudogene	sri-55 is affected by cyc-1, isp-1, and rpn-10 based on microarray and RNA-seq studies\; is affected by adsorbable organic bromine compound based on microarray studies.
WBGene00005569	F22E5.16	Transmembrane protein	Transmembrane protein: seven transmembrane receptor	Transmembrane protein: seven transmembrane receptor: sri	sri-57 is affected by several genes including sir-2.1, pgl-1, and glh-1 based on microarray, tiling array, and RNA-seq studies\; is affected by indole based on microarray studies\; is predicted to encode a protein with the following domain: 7TM GPCR, serpentine chemoreceptor class i (Sri).
WBGene00005571	F22E5.18	Pseudogene	Pseudogene	Pseudogene	sri-59 is affected by several genes including clk-1, let-418, and cyc-1 based on microarray and RNA-seq studies.
WBGene00005617	F07G11.5	Transmembrane protein	Transmembrane protein: seven transmembrane receptor	Transmembrane protein: seven transmembrane receptor: srj	srj-32 is affected by several genes including daf-16, daf-12, and alg-1 based on tiling array, RNA-seq, and microarray studies\; is affected by methylmercuric chloride and Sirolimus based on microarray studies\; is predicted to encode a protein with the following domain: 7TM GPCR, serpentine receptor class j (Srj).
WBGene00005628	T03D3.12	Transmembrane protein	Transmembrane protein: seven transmembrane receptor	Transmembrane protein: seven transmembrane receptor: srj	srj-49 is affected by prg-1 based on tiling array studies\; is affected by resveratrol, adsorbable organic bromine compound, and allantoin based on microarray studies\; is predicted to encode a protein with the following domain: 7TM GPCR, serpentine receptor class j (Srj).
WBGene00005712	R13F6.3	Transmembrane protein	Transmembrane protein: seven transmembrane receptor	Transmembrane protein: seven transmembrane receptor: srv	srv-1 is expressed in several tissues, including the alimentary system, the excretory cell, and the nervous system\; is predicted to encode a protein with the following domain: 7TM GPCR, serpentine receptor class v (Srv).
WBGene00005743	T13A10.12	Transmembrane protein	Transmembrane protein: seven transmembrane receptor	Transmembrane protein: seven transmembrane receptor: srv	srv-32 is affected by several genes including lin-4, lin-14, and dpy-21 based on tiling array, RNA-seq, and microarray studies\; is affected by multi-walled carbon nanotube and Sirolimus based on RNA-seq and microarray studies\; is predicted to encode a protein with the following domain: 7TM GPCR, serpentine receptor class v (Srv).
WBGene00005949	C29F3.6	Transmembrane protein	Transmembrane protein: seven transmembrane receptor	Transmembrane protein: seven transmembrane receptor: srx	srx-58 is enriched in the intestine based on RNA-seq studies\; is affected by several genes including daf-16, daf-12, and pmk-1 based on tiling array, RNA-seq, and microarray studies\; is affected by six chemicals including hydrogen sulfide, Rotenone, and Tunicamycin based on microarray and RNA-seq studies\; is predicted to encode a protein with the following domain: 7TM GPCR, serpentine receptor…
WBGene00005965	F41F3.6	Transmembrane protein	Transmembrane protein: seven transmembrane receptor	Transmembrane protein: seven transmembrane receptor: srx	srx-74 is affected by several genes including clk-1, dpy-21, and hpl-2 based on microarray, tiling array, and RNA-seq studies\; is predicted to encode a protein with the following domain: 7TM GPCR, serpentine receptor class x (Srx).
[truncated: 778 more rows]

## Sheet: whole young GO Terms
Whole-worm higher in young Genes GO Terms
Category	RGS	AC	PValue	Bonferroni	minus Log (p-adjusted)
Stress response: unassigned	10	49	1.32e-05	0.00159476	2.7973
Metabolism: lipid	38	526	1.21e-05	0.00146273	2.83484
[truncated: 6 more rows]

## Sheet: whole-worm aged GO Input
Whole-worm higher in aged genes GO Terms Input
[truncated: 3,473 more rows]

## Sheet: whole Class B GO Terms
Whole-worm higher in aged Genes GO Terms
[truncated: 12 more rows]

[truncated: 7 more sheets: whole-worm D8 d2vsd16d2 DE, whole-worm higher in daf-2, whole-worm D8 higher in d16, Whole-worm D8 d2 GO input, Whole-worm D8 d2 GO Terms, Whole-worm D8 d16 GO input, Whole-worm D8 d16 GO Terms]
