# Supplementary material for: The neuron-specific IIS/FOXO transcriptome in aged animals reveals regulatory mechanisms of cognitive aging
Source: eLife. 2024 Jun 26;13:RP95621. doi: 10.7554/eLife.95621 (PMC11208049; doi:10.7554/eLife.95621)
Supplement: Supplementary file 2. [file elife-95621-supp2.xlsx]

## Sheet: Neuronal WT Day 1 vs Day 8 DE
Neuronal WT Day 1 vs Day 8 DESeq2
WBID	Base.mean	log2.FC.	P.adj	Public.Name	delabel	Name	Des1	Des2
WBGene00000669	135.31	9.04596	2.61e-27	col-94	col-94	COLlagen 94	Is predicted to be a structural constituent of cuticle.	Predicted to be a structural constituent of cuticle. Predicted to localize to integral component of membrane.
WBGene00000668	3863.39	8.82275	9.19e-55	col-93	col-93	COLlagen 93	Is predicted to be a structural constituent of cuticle.	Predicted to be a structural constituent of cuticle. Predicted to localize to integral component of membrane.
WBGene00000698	11561.4	8.54316	5.92e-33	col-124	col-124	COLlagen 124	Is predicted to be a structural constituent of cuticle.	Predicted to be a structural constituent of cuticle. Predicted to localize to integral component of membrane.
WBGene00000609	10789.1	8.40669	4.93e-24	col-20	col-20	COLlagen 20	col-20 encodes a collagen; its expression pattern and mutant phenotypes are unknown.	Predicted to be a structural constituent of cuticle. Predicted to localize to integral component of membrane.
WBGene00000656	10162.7	8.29154	2.84e-35	col-80	col-80	COLlagen 80	Is predicted to be a structural constituent of cuticle.	Predicted to be a structural constituent of cuticle. Predicted to localize to collagen trimer.
WBGene00235209	48.8169	7.72029	2.39e-19	Y17G9A.90	Y17G9A.90	#N/A	snRNA	#N/A
WBGene00000733	5013.92	7.4494	8.6e-37	col-160	col-160	COLlagen 160	Is predicted to be a structural constituent of cuticle.	Predicted to be a structural constituent of cuticle. Predicted to localize to integral component of membrane.
WBGene00000638	39.361	7.14924	4.47e-14	col-62	col-62	COLlagen 62	Is predicted to be a structural constituent of cuticle.	Predicted to be a structural constituent of cuticle. Predicted to localize to integral component of membrane. Human ortholog(s) of this gene implicated in asthma; lung disease (multiple); respiratory syncytial virus infectious disease; and rhinitis. Orthologous to human SFTPD (surfactant protein D).
WBGene00006927	12751.9	7.09021	1.93e-22	vit-3	vit-3	VITellogenin structural genes (yolk protein genes) 3	vit-3 encodes a vitellogenin, a precursor of the lipid-binding protein related to vertebrate vitellogenins and mammalian ApoB-100, a core LDL particle constituent (OMIM:107730); VIT-3 is a major yolk component, but as loss of VIT-3 activity via RNA-mediated interference (RNAi) does not result in any abnormalities, VIT-3 likely functions redundantly with other vitellogenins to provide essential nu…	Predicted to have lipid transporter activity. Predicted to be involved in lipid transport. Predicted to localize to extracellular region. Is expressed in intestine.
WBGene00017436	88.6796	7.00512	3.97e-28	F13H8.3	F13H8.3	IU_nuc_hydro domain-containing protein	Is affected by several genes including daf-2; glp-1; and skn-1 based on quantitative PCR; microarray; RNA-seq; and proteomic studies. Is affected by fourteen chemicals including Tunicamycin; D-glucose; and bisphenol A based on microarray and RNA-seq studies. Is predicted to encode a protein with the following domains: Inosine-uridine preferring nucleoside hydrolase; Inosine/uridine-preferring nuc…	Inosine-uridine preferring nucleoside hydrolase
WBGene00006925	27890.7	6.77172	1.81e-20	vit-1	vit-1	VITellogenin structural genes (yolk protein genes) 1	Is predicted to have lipid transporter activity and nutrient reservoir activity.	Predicted to have lipid transporter activity. Predicted to be involved in lipid transport. Predicted to localize to extracellular region.
WBGene00044175	34.2048	6.49384	4.16e-12	fipr-9	fipr-9	FIP (Fungus-Induced Protein) Related 9	Is enriched in germ line based on RNA-seq studies. Is affected by several genes including daf-16; daf-2; and rrf-3 based on tiling array; RNA-seq; and microarray studies. Is affected by seven chemicals including Ethanol; manganese chloride; and D-glucose based on RNA-seq studies. Is predicted to encode a protein with the following domain: Neuropeptide-like protein 28/29/30/31.	0
WBGene00000712	2479.03	6.45436	2.06e-28	col-139	col-139	COLlagen 139	Is predicted to be a structural constituent of cuticle.	Predicted to be a structural constituent of cuticle. Predicted to localize to integral component of membrane.
WBGene00000667	338.502	6.44756	2.64e-12	col-92	col-92	COLlagen 92	Is predicted to be a structural constituent of cuticle. Is expressed in hypodermis.	Predicted to be a structural constituent of cuticle. Predicted to localize to integral component of membrane. Is expressed in hypodermis.
WBGene00000608	7077.17	6.43101	4.55e-37	col-19	col-19	COLlagen 19	col-19 encodes a member of the collagen superfamily containing collagen triple helix repeats (20 copies) that is required for normal structure of the alae; expressed during the L2-to-dauer and L4-to-adult molts with strongest expression in adult animals.	A structural constituent of collagen and cuticulin-based cuticle. Involved in cuticle development involved in collagen and cuticulin-based cuticle molting cycle. Localizes to alae of collagen and cuticulin-based cuticle extracellular matrix and annuli extracellular matrix. Is expressed in cuticle; hypodermis; syncytium; vulva; and in male.
WBGene00200982	20.0547	6.3507	2.58e-11	C06E7.92	C06E7.92	#N/A	#N/A	#N/A
WBGene00019540	8283.1	6.23162	1.71e-20	K08D12.6	K08D12.6	epic-2	Is enriched in germ line based on RNA-seq studies. Is affected by several genes including daf-16; daf-2; and rrf-3 based on microarray and RNA-seq studies. Is affected by fifteen chemicals including methylmercury hydroxide; multi-walled carbon nanotube; and D-glucose based on RNA-seq and microarray studies. Is predicted to encode a protein with the following domain: .	0
WBGene00000751	6355.64	6.2282	5.07e-35	col-178	col-178	COLlagen 178	Is predicted to be a structural constituent of cuticle. Is expressed widely.	Predicted to be an extracellular matrix structural constituent. Predicted to be involved in extracellular matrix organization. Predicted to localize to extracellular matrix and extracellular space. Is expressed widely.
WBGene00000657	2366.91	6.20649	5.59e-11	col-81	col-81	COLlagen 81	Is predicted to be a structural constituent of cuticle.	Predicted to be a structural constituent of cuticle. Predicted to localize to integral component of membrane.
WBGene00000597	5942.91	6.16495	8.03e-75	col-8	col-8	COLlagen 8	col-8 encodes a collagen, individually dispensable for viability and gross morphology, which is specifically expressed in dauers and adults but not in eggs or L4 larvae, like col-7, col-18, and col-19; the amino- and carboxyl-terminal cysteine-rich regions of COL-8 are most closely related to those of COL-19, COL-35, and COL-39.	Predicted to be a structural constituent of cuticle. Predicted to localize to collagen trimer.
WBGene00006928	9866.59	6.13771	2.02e-19	vit-4	vit-4	VITellogenin structural genes (yolk protein genes) 4	Is predicted to have lipid transporter activity and nutrient reservoir activity.	Predicted to have lipid transporter activity. Predicted to be involved in lipid transport. Predicted to localize to extracellular region.
WBGene00170890	17.5676	6.13088	2.96e-10	21ur-13830	21ur-13830	#N/A	#N/A	#N/A
WBGene00016943	3683.37	6.08403	2.97e-64	acdh-1	acdh-1	Acyl CoA DeHydrogenase 1	acdh-1 encodes a short-chain acyl-CoA dehydrogenase; ACDH-1 is predicted to be a mitochondrial enzyme that catalyzes the first step of fatty acid beta-oxidation and thus plays a key role in energy production; steady-state acdh-1 mRNA levels are under the control of the MDT-15 mediator complex subunit; in addition, gene expression studies indicate that acdh-1 expression is upregulated in daf-2 mut…	Predicted to have flavin adenine dinucleotide binding activity and oxidoreductase activity, acting on the CH-CH group of donors. Involved in defense response to Gram-negative bacterium and innate immune response. Is expressed in E lineage cell and intestine. Orthologous to human ACADSB (acyl-CoA dehydrogenase short/branched chain).
WBGene00000752	1304.82	6.04512	2.43e-19	col-179	col-179	COLlagen 179	Is predicted to be a structural constituent of cuticle. Is involved in defense response to Gram-negative bacterium and innate immune response.	Predicted to be an extracellular matrix structural constituent. Involved in defense response to Gram-negative bacterium and innate immune response. Predicted to localize to extracellular matrix and extracellular space.
WBGene00000675	4098.53	6.02936	8.59e-28	col-101	col-101	COLlagen 101	col-101 encodes a cuticle collagen; loss of col-101 via large-scale RNAi screens results in animals that are pale and slow growing.	Predicted to be a structural constituent of cuticle. Predicted to localize to integral component of membrane.
WBGene00049680	15.8072	6.02394	5.03e-10	21ur-863	21ur-863	21U-RNA 863	0	0
WBGene00000703	2812.28	5.97639	1.72e-20	col-129	col-129	COLlagen 129	Is predicted to be a structural constituent of cuticle.	Predicted to be a structural constituent of cuticle. Is expressed in hypodermis and intestine. Human ortholog(s) of this gene implicated in asthma; lung disease (multiple); respiratory syncytial virus infectious disease; and rhinitis. Orthologous to human SFTPD (surfactant protein D).
WBGene00003432	24.4465	5.94357	6.27e-08	msp-36	msp-36	Major Sperm Protein 36	msp-36 encodes a protein that belongs to a family of proteins called the Major Sperm Proteins (MSPs) that is conserved in nematodes; this family comprises of closely related, small, basic proteins that make up 15% of sperm protein; this multigene family consists of over fifty genes, including many pseudogenes; MSP is involved in both extracellular signaling and cytoskeletal functions during repro…	Is expressed in gonad; oocyte; and sperm.
WBGene00000673	3024.07	5.9025	7.29e-21	col-98	col-98	COLlagen 98	Is predicted to be a structural constituent of cuticle.	Predicted to be a structural constituent of cuticle. Predicted to localize to integral component of membrane.
WBGene00015379	14.5878	5.8697	2.87e-09	C03B1.9	C03B1.9	0	Is affected by rsr-2; aak-1; and aak-2 based on tiling array and RNA-seq studies. Is affected by resveratrol and Atrazine based on microarray studies.	0
WBGene00018911	18.5463	5.83986	5.32e-10	F56A4.3	F56A4.3	GST N-terminal domain-containing protein	Is enriched in intestine and neurons based on RNA-seq and microarray studies. Is affected by several genes including daf-16; daf-2; and dpy-10 based on microarray and RNA-seq studies. Is affected by eight chemicals including diallyl trisulfide; Tunicamycin; and Cry5B based on microarray studies. Human GSTP1 exhibits several functions, including S-nitrosoglutathione binding activity; dinitrosyl-ir…	Predicted to have glutathione transferase activity. Predicted to be involved in glutathione metabolic process. Predicted to localize to cytosol. Human ortholog(s) of this gene implicated in several diseases, including brain disease (multiple); carcinoma (multiple); hematologic cancer (multiple); neurodegenerative disease (multiple); and respiratory system disease (multiple). Orthologous to human …
WBGene00000713	15060.3	5.83971	8.7e-56	col-140	col-140	COLlagen 140	Is predicted to be a structural constituent of cuticle.	Predicted to be a structural constituent of cuticle.
WBGene00199214	18.895	5.83089	5.51e-08	W07E11.5	W07E11.5	0	0	0
WBGene00010274	15.1796	5.7889	1.66e-08	F58G6.3	F58G6.3	Copper transporter	Is predicted to have copper ion transmembrane transporter activity. Is an ortholog of human SLC31A1 (solute carrier family 31 member 1).	Predicted to have copper ion transmembrane transporter activity. Predicted to be involved in cellular copper ion homeostasis. Predicted to localize to plasma membrane. Orthologous to human SLC31A1 (solute carrier family 31 member 1).
WBGene00003429	30.8756	5.72046	3.13e-09	msp-31	msp-31	Major Sperm Protein 31	msp-31 encodes a member of the major sperm protein family; msp-31 has a C. briggsae homolog as predicted by the Wobble Aware Bulk Aligner (WABA); expression is enriched in sperm.	Is expressed in gonad; oocyte; and sperm.
WBGene00000677	4783.07	5.69657	2.9e-28	col-103	col-103	COLlagen 103	col-103 encodes a collagen.	Predicted to be a structural constituent of cuticle.
WBGene00048583	15.8335	5.66988	1.14e-07	21ur-4239	21ur-4239	#N/A	#N/A	#N/A
WBGene00169625	14.1167	5.66246	5.02e-08	21ur-15310	21ur-15310	#N/A	#N/A	#N/A
WBGene00000732	1488.28	5.64788	9.95e-07	col-159	col-159	COLlagen 159	Is predicted to be a structural constituent of cuticle.	Predicted to be a structural constituent of cuticle. Predicted to localize to integral component of membrane.
WBGene00000637	53.6971	5.63099	6.33e-09	col-61	col-61	COLlagen 61	Is predicted to be a structural constituent of cuticle.	Predicted to be a structural constituent of cuticle. Predicted to localize to integral component of membrane. Human ortholog(s) of this gene implicated in asthma; lung disease (multiple); respiratory syncytial virus infectious disease; and rhinitis. Orthologous to human SFTPD (surfactant protein D).
WBGene00000602	23.6713	5.61375	1.14e-07	col-13	col-13	COLlagen 13	col-13 encodes a collagen which is expressed in all stages of development, like sqt-3 (col-1), col-3, col-10, col-11, col-12, and col-14; collagen genes with this expression profile may be specifically required to construct the L1 cuticle (and, perhaps, less specifically required for cuticles at other stages); the amino- and carboxyl-terminal cysteine-rich regions of COL-13 are most closely relat…	Predicted to be a structural constituent of cuticle. Predicted to localize to collagen trimer.
WBGene00008567	48.8165	5.55892	8.63e-14	acox-1.4	acox-1.4	Acyl-Coenzyme A OXidase 1.4	Is predicted to have FAD binding activity and acyl-CoA oxidase activity. Is expressed in intestine. Human ortholog(s) of this gene are implicated in congenital bile acid synthesis defect 6 and peroxisomal acyl-CoA oxidase deficiency. Is an ortholog of human ACOX1 (acyl-CoA oxidase 1).	Predicted to have acyl-CoA oxidase activity; fatty acid binding activity; and flavin adenine dinucleotide binding activity. Predicted to be involved in ascaroside biosynthetic process; fatty acid beta-oxidation using acyl-CoA oxidase; and lipid homeostasis. Predicted to localize to peroxisome. Is expressed in intestine. Human ortholog(s) of this gene implicated in congenital bile acid synthesis d…
WBGene00235094	37.7336	5.53477	1.55e-14	K08D9.9	K08D9.9	0	Is affected by several genes including daf-2; rrf-3; and eat-2 based on RNA-seq and microarray studies. Is affected by seven chemicals including bisphenol S; metformin; and Psoralens based on RNA-seq studies.	0
WBGene00202046	13.7916	5.493	3.45e-07	F43D9.13	F43D9.13	#N/A	#N/A	#N/A
WBGene00023492	16.7114	5.43583	9.34e-08	T24D3.2	T24D3.2	0	Is enriched in PLM; dopaminergic neurons; hypodermis; and pharyngeal muscle cell based on tiling array and RNA-seq studies. Is affected by several genes including daf-16; daf-2; and daf-12 based on RNA-seq and microarray studies. Is affected by nine chemicals including Ethanol; Alovudine; and Zidovudine based on RNA-seq and microarray studies.	0
WBGene00219990	18.2272	5.40014	2.02e-09	H20J18.2	H20J18.2	#N/A	#N/A	#N/A
WBGene00202338	10.1968	5.39573	9.3e-08	F22B3.21	F22B3.21	#N/A	#N/A	#N/A
WBGene00197966	12.4679	5.35914	7.97e-07	B0393.14	B0393.14	0	Is affected by cep-1 and alg-1 based on RNA-seq studies.	0
WBGene00169134	10.0705	5.3518	1.55e-07	21ur-5493	21ur-5493	#N/A	#N/A	#N/A
WBGene00019215	12.9312	5.32413	1.38e-06	H20E11.3	H20E11.3	CUB_2 domain-containing protein	Is involved in innate immune response.	Involved in innate immune response.
WBGene00168401	11.4269	5.32197	6.71e-07	21ur-10300	21ur-10300	#N/A	#N/A	#N/A
WBGene00196869	13.1772	5.26327	1.48e-07	R01E6.10	R01E6.10	#N/A	#N/A	#N/A
WBGene00199469	18.2219	5.2184	4.52e-08	M05B5.8	M05B5.8	#N/A	#N/A	#N/A
WBGene00018138	862.997	5.21624	1.34e-14	folt-2	folt-2	FOLate Transporter family 2	folt-2 encodes a putative folate transporter; FOLT-2 is orthologous to the human folate transporters SLC19A1, SLC19A2, and SLC19A3 (Solute Carrier Family 19 (thiamine transporter), Member 1, 2 or 3); heterologously expressed FOLT-2 does not significantly transport folate; FOLT-2 does not seem to have any obvious function, perhaps because of genetic redundancy with its paralogs, FOLT-1 and FOLT-3.	Predicted to have folic acid binding activity and vitamin transmembrane transporter activity. Predicted to be involved in transmembrane transport. Predicted to localize to plasma membrane. Human ortholog(s) of this gene implicated in several diseases, including biotin-responsive basal ganglia disease; cleft lip; dextro-looped transposition of the great arteries; megaloblastic anemia; and thiamine…
WBGene00201141	19.1608	5.2007	1.27e-09	Y76B12C.10	Y76B12C.10	0	Is affected by adr-1 based on RNA-seq studies.	0
WBGene00003469	14.9132	5.19471	6.67e-06	msp-142	msp-142	Major Sperm Protein 142	msp-142 encodes a protein that belongs to a family of proteins called the Major Sperm Proteins (MSPs) that is conserved in nematodes; this family consists of closely related, small, basic proteins that make up 15% of sperm protein; this multigene family consists of over fifty genes, including many pseudogenes; MSPs are involved in both extracellular signaling and cytoskeletal functions during rep…	Is expressed in gonad; oocyte; and sperm.
WBGene00009873	20.3805	5.19178	7.14e-09	F49C12.3	F49C12.3	0	Is enriched in AVK based on RNA-seq studies. Is affected by several genes including daf-16; daf-2; and lin-4 based on tiling array; RNA-seq; and microarray studies. Is affected by ten chemicals including Ethanol; tryptophan; and Psoralens based on RNA-seq and microarray studies. Is predicted to encode a protein with the following domains: Nucleotide-diphospho-sugar transferase and Nucleotide-diph…	0
WBGene00168262	11.314	5.16908	3.06e-06	21ur-8679	21ur-8679	#N/A	#N/A	#N/A
WBGene00201107	11.6399	5.14452	4.4e-06	C36F7.22	C36F7.22	0	0	0
WBGene00000601	60.1087	5.14144	7.6e-09	col-12	col-12	COLlagen 12	col-12 encodes a member of the collagen superfamily containing collagen triple helix repeats (20 copies); expressed throughout development but expression peaks after each larval molt when new cuticle is being secreted and deposited, and after the L4 to adult larval molt.	Predicted to be a structural constituent of cuticle. Predicted to localize to collagen trimer.
WBGene00009382	9.30371	5.13247	1.34e-06	F34H10.5	F34H10.5	0	Is affected by several genes including daf-16; daf-12; and clk-1 based on tiling array; microarray; and RNA-seq studies. Is affected by six chemicals including Tunicamycin; allantoin; and Sirolimus based on RNA-seq and microarray studies.	0
WBGene00201389	10.8547	5.10418	4.56e-06	ZK637.20	ZK637.20	#N/A	#N/A	#N/A
WBGene00169236	8.72425	5.07924	1.55e-06	21ur-15398	21ur-15398	#N/A	#N/A	#N/A
WBGene00200619	10.2585	5.05649	5.4e-06	F01E11.14	F01E11.14	0	0	0
WBGene00016658	319.121	5.04352	3.9e-10	C45B2.1	C45B2.1	0	Is enriched in several structures, including cephalic sheath cell; dopaminergic neurons; excretory cell; germ line; and intestine based on tiling array and RNA-seq studies. Is affected by several genes including daf-16; daf-2; and glp-1 based on microarray; RNA-seq; and tiling array studies. Is affected by twenty-five chemicals including Ethanol; rotenone; and Rifampin based on RNA-seq and microa…	0
WBGene00022445	31.9165	5.0428	3.48e-09	Y110A2AL.9	Y110A2AL.9	0	Is enriched in arcade cell and pharyngeal-intestinal valve cell based on RNA-seq studies. Is affected by several genes including daf-16; daf-2; and rrf-3 based on microarray; RNA-seq; and tiling array studies. Is affected by seventeen chemicals including hydrogen sulfide; rotenone; and stavudine based on microarray and RNA-seq studies. Is predicted to encode a protein with the following domains: …	0
WBGene00000785	709.14	5.03043	1.79e-15	cpr-5	cpr-5	Cysteine PRotease related 5	cpr-5 encodes a cysteine protease.	Predicted to have cysteine-type endopeptidase activity. Predicted to be involved in proteolysis involved in cellular protein catabolic process. Predicted to localize to extracellular space and lysosome. Human ortholog(s) of this gene implicated in diabetes mellitus. Orthologous to human CTSB (cathepsin B).
WBGene00198210	19.6515	5.02206	5.83e-10	D1022.14	D1022.14	#N/A	#N/A	#N/A
WBGene00195164	16.7487	5.02121	4.42e-07	K12B6.11	K12B6.11	0	Is enriched in intestine based on RNA-seq studies. Is affected by several genes including daf-16; daf-2; and daf-12 based on RNA-seq and microarray studies. Is affected by nine chemicals including Tunicamycin; multi-walled carbon nanotube; and Zidovudine based on RNA-seq studies.	0
WBGene00019654	15.1784	5.01753	3.41e-07	cest-28	cest-28	Carboxyl ESTerase domain containing 28	Is predicted to have hydrolase activity. Is an ortholog of human CES2 (carboxylesterase 2).	Predicted to have carboxylic ester hydrolase activity.
WBGene00170587	10.3939	4.96402	1.06e-06	21ur-13837	21ur-13837	#N/A	#N/A	#N/A
WBGene00005002	1756.03	4.96129	1.31e-10	spp-17	spp-17	SaPosin-like Protein family 17	Is enriched in DA neuron; VA neuron; intestine; and pharyngeal muscle cell based on tiling array and RNA-seq studies. Is affected by several genes including daf-16; daf-2; and daf-12 based on microarray; RNA-seq; and tiling array studies. Is affected by eighteen chemicals including D-glucose; Psoralens; and allantoin based on RNA-seq and microarray studies. Is predicted to encode a protein with t…	0
WBGene00003466	12.4472	4.96092	2.16e-05	msp-79	msp-79	Major Sperm Protein 79	msp-79 encodes a member of the major sperm protein family.	Is expressed in gonad; oocyte; and sperm.
WBGene00008707	6157.36	4.94603	9.78e-62	F11E6.3	F11E6.3	0	Is enriched in NSM; cephalic sheath cell; germ line; and intestine based on tiling array; RNA-seq; and microarray studies. Is affected by several genes including daf-16; daf-2; and age-1 based on microarray; tiling array; and RNA-seq studies. Is affected by twenty-two chemicals including diallyl trisulfide; nicotinic acid; and rotenone based on microarray and RNA-seq studies. Is predicted to enco…	0
WBGene00003442	14.7332	4.92382	1e-05	msp-49	msp-49	Major Sperm Protein 49	msp-49 encodes a protein that belongs to a family of proteins called the Major Sperm Proteins (MSPs) that is conserved in nematodes; this family consists of closely related, small, basic proteins that make up 15% of sperm protein; this multigene family consists of over fifty genes, including many pseudogenes; MSPs are involved in both extracellular signaling and cytoskeletal functions during repr…	Predicted to localize to cytoplasm; cytoskeleton; and pseudopodium. Is expressed in gonad; oocyte; and sperm.
WBGene00003444	16.9431	4.91836	1.98e-06	msp-51	msp-51	Major Sperm Protein 51	msp-51 encodes a protein that belongs to a family of proteins called the Major Sperm Proteins (MSPs) that is conserved in nematodes; msp-51 has a C. briggsae homolog as predicted by the Wobble Aware Bulk Aligner (WABA); the MSP family consists of closely related, small, basic proteins that make up 15% of sperm protein; this multigene family consists of over fifty genes, including many pseudogenes…	Is expressed in gonad; oocyte; and sperm.
WBGene00001774	89.1308	4.90454	1.5e-18	gst-26	gst-26	Glutathione S-Transferase 26	Is predicted to have transferase activity. Is an ortholog of human HPGDS (hematopoietic prostaglandin D synthase).	Predicted to have glutathione transferase activity. Predicted to be involved in glutathione metabolic process. Orthologous to human HPGDS (hematopoietic prostaglandin D synthase).
WBGene00000715	2176.41	4.90418	2.98e-35	col-142	col-142	COLlagen 142	Is predicted to be a structural constituent of cuticle.	Predicted to be a structural constituent of cuticle. Predicted to localize to integral component of membrane.
WBGene00017542	18.312	4.87914	5.05e-05	F17E9.5	F17E9.5	0	F17E9.5 encodes a novel protein conserved amongst nematodes.	Predicted to localize to integral component of membrane.
WBGene00201833	19.4891	4.8771	7.23e-08	F54E4.16	F54E4.16	0	Is affected by Cry5B based on microarray studies.	0
WBGene00001692	1304.12	4.86123	6.75e-06	grd-3	grd-3	GRounDhog (hedgehog-like family) 3	grd-3 encodes a hedgehog-like protein, with an N-terminal signalsequence and a C-terminal Ground domain; GRD-3 is expressed in adultanterior and posterior seam cells, overlapping GRD-5 expression; GRD-3is also strongly expressed upon infection with the gram-negativebacterium Serratia marcescens, indicating that GRD-3 may be part of C.elegans' innate immunity response; the Ground domain is predict…	Predicted to have signaling receptor binding activity. Involved in defense response to Gram-negative bacterium. Predicted to localize to extracellular region. Is expressed in hypodermis.
WBGene00010633	11.7346	4.85627	3.72e-05	nspd-2	nspd-2	Nematode Specific Peptide family, group D 2	Is enriched in amphid sheath cell; germline precursor cell; intestine; and in male based on tiling array; RNA-seq; and microarray studies. Is affected by several genes including daf-2; age-1; and daf-12 based on microarray and RNA-seq studies. Is affected by twenty-four chemicals including Ethanol; methylmercury hydroxide; and 1-methylnicotinamide based on RNA-seq and microarray studies. Is predi…	0
WBGene00171087	9.12385	4.83068	2.19e-05	21ur-7340	21ur-7340	#N/A	#N/A	#N/A
WBGene00046714	7.95203	4.81815	1.3e-05	21ur-3254	21ur-3254	#N/A	#N/A	#N/A
WBGene00077757	13.3475	4.81477	1.52e-05	E02H4.7	E02H4.7	0	Is enriched in head mesodermal cell and intestine based on RNA-seq studies. Is affected by several genes including daf-16; daf-2; and rrf-3 based on RNA-seq and microarray studies. Is affected by thirteen chemicals including rotenone; manganese chloride; and D-glucose based on RNA-seq and microarray studies. Is predicted to encode a protein with the following domain: .	0
WBGene00171017	12.6978	4.81313	5.58e-05	21ur-7862	21ur-7862	21U-RNA 7862	0	0
WBGene00167812	15.8431	4.79727	1.3e-07	21ur-7914	21ur-7914	#N/A	#N/A	#N/A
WBGene00168990	8.45799	4.7967	2.13e-05	21ur-13195	21ur-13195	#N/A	#N/A	#N/A
WBGene00201664	9.07654	4.77567	3.28e-05	C27H6.12	C27H6.12	0	0	0
WBGene00009238	8.43333	4.77462	2.2e-06	selt-1.2	selt-1.2	SELenoprotein T related 1.2	Is predicted to have thioredoxin-disulfide reductase activity. Is expressed in AWBL and AWBR. Is an ortholog of human SELENOT (selenoprotein T).	Predicted to have thioredoxin-disulfide reductase activity. Predicted to be involved in cell redox homeostasis. Predicted to localize to endoplasmic reticulum membrane. Is expressed in AWBL and AWBR. Orthologous to human SELENOT (selenoprotein T).
WBGene00013489	4463.61	4.76611	7.32e-23	col-42	col-42	COLlagen 42	Is predicted to be a structural constituent of cuticle.	Predicted to be a structural constituent of cuticle. Predicted to localize to integral component of membrane.
WBGene00017105	15.6318	4.74299	3.22e-07	E02H9.7	E02H9.7	0	Is enriched in germ line based on RNA-seq studies. Is affected by several genes including daf-2; glp-1; and skn-1 based on microarray; tiling array; and RNA-seq studies. Is affected by nine chemicals including hydrogen sulfide; methylmercuric chloride; and rotenone based on microarray and RNA-seq studies. Is predicted to encode a protein with the following domain: .	0
WBGene00049178	7.00983	4.72657	1.56e-05	21ur-3153	21ur-3153	#N/A	#N/A	#N/A
WBGene00198219	7.90071	4.72092	2.97e-05	F13E6.9	F13E6.9	0	0	0
WBGene00009787	946.086	4.71832	4.31e-13	F46F2.3	F46F2.3	0	Is expressed in hypodermis.	Is expressed in hypodermis.
WBGene00000754	10285.3	4.69333	1.6e-41	col-181	col-181	COLlagen 181	col-181 is homologous to the human gene PRO ALPHA 1(I) COLLAGEN (COL1A1; OMIM:120150), which when mutated leads to osteogenesis imperfecta.	Predicted to be a structural constituent of cuticle. Predicted to localize to integral component of membrane.
WBGene00023299	10.3055	4.69221	1.57e-05	F56D12.t4	F56D12.t4	#N/A	#N/A	#N/A
WBGene00005281	35.5713	4.68786	5.62e-09	srh-59	srh-59	Serpentine Receptor, class H 59	Is affected by several genes including sir-2.1; spn-4; and drh-3 based on tiling array; RNA-seq; and microarray studies. Is affected by Atrazine; adsorbable organic bromine compound; and Sirolimus based on microarray studies. Is predicted to encode a protein with the following domains: Serpentine type 7TM GPCR chemoreceptor Srh and 7TM GPCR, serpentine receptor class h (Srh).	Predicted to localize to integral component of membrane.
WBGene00000696	11171.1	4.68372	3.3e-21	col-122	col-122	COLlagen 122	Is predicted to be a structural constituent of cuticle.	Predicted to be a structural constituent of cuticle. Predicted to localize to integral component of membrane.
WBGene00172470	8.18788	4.67832	4.72e-05	21ur-10637	21ur-10637	#N/A	#N/A	#N/A
WBGene00015679	11.5555	4.67724	2.52e-06	C10F3.7	C10F3.7	0	Is enriched in head mesodermal cell based on RNA-seq studies. Is affected by several genes including hsf-1; clk-1; and eat-2 based on microarray; tiling array; and RNA-seq studies. Is affected by twenty chemicals including methylmercuric chloride; Mercuric Chloride; and Tunicamycin based on microarray and RNA-seq studies. Is predicted to encode a protein with the following domain: .	0
WBGene00201631	28.6443	4.64849	2.57e-10	F22B7.16	F22B7.16	0	Is affected by cep-1 based on RNA-seq studies.	0
WBGene00000708	135.258	4.63841	1.4e-06	col-135	col-135	COLlagen 135	Is enriched in AVK; germ line; and head mesodermal cell based on RNA-seq studies. Is affected by several genes including daf-16; daf-2; and skn-1 based on RNA-seq; tiling array; and microarray studies. Is affected by seventeen chemicals including Ethanol; Nitric Oxide; and 1-methylnicotinamide based on RNA-seq and microarray studies. Human ortholog(s) of this gene are implicated in congenital mya…	Predicted to be an extracellular matrix structural constituent. Predicted to be involved in extracellular matrix organization. Predicted to localize to extracellular matrix and extracellular space. Human ortholog(s) of this gene implicated in congenital myasthenic syndrome 19; multiple epiphyseal dysplasia 3; and osteochondrodysplasia. Orthologous to several human genes including COL9A3 (collagen…
WBGene00003468	9.42515	4.62887	9.57e-05	msp-113	msp-113	Major Sperm Protein 113	msp-113 encodes a protein that belongs to a family of proteins called the Major Sperm Proteins (MSPs) that is conserved in nematodes; msp-113 has a C. briggsae homolog as detected by the Wobble Aware Bulk Aligner (WABA); the MSP family consists of closely related, small, basic proteins that make up 15% of sperm protein; this multigene family consists of over fifty genes, including many pseudogene…	Is expressed in gonad; oocyte; and sperm.
WBGene00003426	15.5925	4.62764	0.000153115	msp-19	msp-19	Major Sperm Protein 19	msp-19 encodes a protein that belongs to a family of proteins called the Major Sperm Proteins (MSPs) that is conserved in nematodes; msp-19 has a homolog in C. briggsae as predicted by the Wobble Aware Bulk Aligner (WABA); the msp gene family consists of closely related, small, basic proteins that make up 15% of sperm protein; this multigene family consists of over fifty genes, including many pse…	Predicted to localize to cytoplasm; cytoskeleton; and pseudopodium. Is expressed in gonad; oocyte; and sperm.
WBGene00000716	4933.56	4.60439	1.26e-35	col-143	col-143	COLlagen 143	Is predicted to be a structural constituent of cuticle.	Predicted to be a structural constituent of cuticle. Predicted to localize to integral component of membrane.
WBGene00018380	8.28345	4.59527	8.73e-05	decr-1.1	decr-1.1	DiEnoyl-CoA Reductase, mitochondria 1.1	Is enriched in germ line and hypodermis based on tiling array and RNA-seq studies. Is affected by several genes including daf-2; glp-1; and rrf-3 based on quantitative PCR; microarray; and RNA-seq studies. Is affected by nineteen chemicals including Ethanol; methylmercury hydroxide; and methylmercuric chloride based on RNA-seq and microarray studies.	0
WBGene00046475	9.86884	4.59295	0.000128273	21ur-4430	21ur-4430	#N/A	#N/A	#N/A
WBGene00200159	12.4132	4.54479	6.86e-07	T23B3.7	T23B3.7	#N/A	#N/A	#N/A
WBGene00013858	10.2298	4.53963	0.000179181	ssp-34	ssp-34	Sperm Specific family, class P 34	Is enriched in GABAergic neurons and in male based on RNA-seq studies. Is affected by several genes including daf-2; glp-1; and age-1 based on microarray; RNA-seq; and proteomic studies. Is affected by twenty chemicals including Ethanol; methylmercury hydroxide; and nicotinic acid based on RNA-seq and microarray studies. Is predicted to encode a protein with the following domains: MSP (Major sper…	0
WBGene00019682	941.363	4.53743	4.99e-24	K12H4.7	K12H4.7	Putative serine protease K12H4.7	Is predicted to have serine-type peptidase activity. Is involved in innate immune response. Is expressed in intestine. Is an ortholog of human PRSS16 (serine protease 16).	Predicted to have dipeptidyl-peptidase activity. Involved in innate immune response. Is expressed in intestine. Orthologous to human PRSS16 (serine protease 16).
WBGene00021136	6.75743	4.52997	7.03e-05	W10G11.3	W10G11.3	DUF19 domain-containing protein	Is affected by several genes including daf-16; daf-2; and rrf-3 based on microarray; tiling array; and RNA-seq studies. Is affected by fourteen chemicals including methylmercuric chloride; Rifampin; and manganese chloride based on microarray and RNA-seq studies. Is predicted to encode a protein with the following domains: Domain of unknown function (DUF19); Domain of unknown function DUF19; and U…	0
WBGene00199426	15.7745	4.52894	5.08e-07	D1022.15	D1022.15	#N/A	#N/A	#N/A
WBGene00023047	10.2771	4.50592	7.59e-06	F43C9.t1	F43C9.t1	0	0	0
WBGene00003443	10.0618	4.50029	0.000214256	msp-50	msp-50	Major Sperm Protein 50	msp-50 encodes a protein that belongs to a family of proteins called the Major Sperm Proteins (MSPs) that is conserved in nematodes; this family consists of closely related, small, basic proteins that make up 15% of sperm protein; this multigene family consists of over fifty genes, including many pseudogenes; MSPs are involved in both extracellular signaling and cytoskeletal functions during repr…	Is expressed in gonad; oocyte; and sperm.
WBGene00197911	14.6956	4.50007	1.04e-06	F40E10.10	F40E10.10	#N/A	#N/A	#N/A
WBGene00173984	9.4442	4.49935	0.000198493	21ur-13504	21ur-13504	#N/A	#N/A	#N/A
WBGene00201937	8.53098	4.48051	0.000186223	C29H12.14	C29H12.14	#N/A	#N/A	#N/A
WBGene00049870	9.17856	4.46155	0.000231705	21ur-3480	21ur-3480	#N/A	#N/A	#N/A
WBGene00048727	13.9029	4.44943	6.23e-06	21ur-2971	21ur-2971	#N/A	#N/A	#N/A
WBGene00195208	22.9151	4.44119	1.04e-06	W02H3.3	W02H3.3	0	Is affected by sir-2.1 based on microarray studies. Is affected by four chemicals including metformin; Sirolimus; and Rifampin based on RNA-seq studies.	0
WBGene00199071	7.3881	4.43524	0.000179945	F52H3.9	F52H3.9	#N/A	#N/A	#N/A
WBGene00001581	938.63	4.42045	2.55e-22	gfi-1	gfi-1	GEI-4 (Four) Interacting protein 1	gfi-1 encodes a protein that contains 21 ET modules; interacts with unc-68 in yeast two-hybrid assays.	Involved in chromatin remodeling. Localizes to membrane raft. Is expressed in I1L; I1R; RIH; and intestine.
WBGene00199509	8.01049	4.41338	0.000240768	ZK381.50	ZK381.50	#N/A	#N/A	#N/A
WBGene00167394	8.0469	4.40625	0.000252778	21ur-11673	21ur-11673	#N/A	#N/A	#N/A
WBGene00009237	159.375	4.39546	1.01e-05	F28H7.3	F28H7.3	Lipase_3 domain-containing protein	Is enriched in OLL; PVD; head mesodermal cell; and intestine based on SAGE; tiling array; RNA-seq; and microarray studies. Is affected by several genes including daf-16; daf-2; and skn-1 based on proteomic; microarray; and RNA-seq studies. Is affected by thirty chemicals including Heme; 1-methylnicotinamide; and nicotinic acid based on microarray and RNA-seq studies. Is predicted to encode a prot…	Predicted to be involved in lipid metabolic process.
WBGene00050860	16.129	4.39101	3.94e-06	21ur-4211	21ur-4211	#N/A	#N/A	#N/A
WBGene00219979	41.8106	4.38577	2.18e-10	F56A12.11	F56A12.11	0	Is affected by several genes including cep-1; smn-1; and cox-5B based on RNA-seq studies. Is affected by glycine and Cadmium Chloride based on RNA-seq studies.	0
WBGene00000067	2002.84	4.36502	3.01e-39	act-5	act-5	ACTin 5	act-5 encodes an ortholog of human cytoplasmic actin; act-5 is required for formation of the terminal web and microvilli on the apical surface of intestinal cells; act-5 also plays a role in mediating non-lytic exit of intracellular parasites from the intestine; act-5 is expressed only in intestinal cells and in the excretory cell; in the intestine, ACT-5 localizes to microvilli and the terminal …	Involved in several processes, including larval feeding behavior; microvillus assembly; and positive regulation of eating behavior. Localizes to microvillar actin bundle and terminal web. Is expressed in excretory cell; gonad; intestine; pharyngeal-intestinal valve; and rectal gland cell.
WBGene00165347	6.99433	4.35452	0.000257186	21ur-6287	21ur-6287	21U-RNA 6287	0	0
WBGene00201300	5.96718	4.35399	0.000162073	Y54E10A.27	Y54E10A.27	0	Is affected by cep-1 based on RNA-seq studies. Is affected by Tunicamycin based on microarray studies.	0
WBGene00046458	7.49519	4.34706	7.92e-05	21ur-753	21ur-753	#N/A	#N/A	#N/A
WBGene00002272	392.396	4.34502	5.28e-08	lec-9	lec-9	gaLECtin 9	lec-9 encodes a predicted lectin that affects embryonic viability.	Exhibits glycolipid binding activity. Localizes to cytoplasm.
WBGene00006587	5191.17	4.33102	6.39e-53	tnt-2	tnt-2	TropoNin T 2	Is enriched in body wall muscle cell and muscle cell based on tiling array; RNA-seq; and microarray studies. Is affected by several genes including daf-16; daf-2; and daf-12 based on microarray; tiling array; RNA-seq; and proteomic studies. Is affected by fourteen chemicals including D-glucose; Alovudine; and Psoralens based on RNA-seq and microarray studies. Human ortholog(s) of this gene are im…	Predicted to have tropomyosin binding activity. Predicted to be involved in muscle contraction and sarcomere organization. Predicted to localize to troponin complex. Is expressed in body wall musculature; enteric muscle; and reproductive system. Human ortholog(s) of this gene implicated in distal arthrogryposis type 2B (multiple); intrinsic cardiomyopathy (multiple); and nemaline myopathy 5. Orth…
WBGene00167306	7.70525	4.32322	0.000364985	21ur-6444	21ur-6444	#N/A	#N/A	#N/A
WBGene00023469	2620.57	4.32179	4.91e-33	C16A3.11	C16A3.11	0	Is enriched in AVK based on RNA-seq studies. Is affected by several genes including daf-12; pgl-1; and prg-1 based on tiling array and RNA-seq studies. Is affected by rotenone based on RNA-seq studies.	0
WBGene00050344	8.9979	4.32043	3.14e-05	21ur-4843	21ur-4843	#N/A	#N/A	#N/A
WBGene00196506	7.76279	4.32021	0.000375277	C35C5.13	C35C5.13	#N/A	#N/A	#N/A
WBGene00012615	2186.77	4.30732	5.34e-28	dct-16	dct-16	DAF-16/FOXO Controlled, germline Tumor affecting 16	Is enriched in cholinergic neurons; head mesodermal cell; intestine; pharyngeal cell; and retrovesicular ganglion based on tiling array; RNA-seq; proteomic; and microarray studies. Is affected by several genes including daf-16; daf-2; and rrf-3 based on microarray; tiling array; RNA-seq; and proteomic studies. Is affected by fourteen chemicals including Cyclosporine; dimedone; and rotenone based …	0
WBGene00198128	8.58929	4.30656	0.000155941	F59G1.11	F59G1.11	0	0	0
WBGene00167680	7.2365	4.29204	0.000386168	21ur-8804	21ur-8804	#N/A	#N/A	#N/A
WBGene00000757	6098.05	4.28883	4.2e-37	col-184	col-184	COLlagen 184	Is predicted to be a structural constituent of cuticle.	Predicted to be a structural constituent of cuticle. Predicted to localize to integral component of membrane. Human ortholog(s) of this gene implicated in asthma; lung disease (multiple); respiratory syncytial virus infectious disease; and rhinitis. Orthologous to human SFTPD (surfactant protein D).
WBGene00195613	5.63878	4.28704	0.000214077	T06D10.5	T06D10.5	#N/A	#N/A	#N/A
WBGene00019017	1336.49	4.28573	2.96e-29	F57F4.4	F57F4.4	0	Localizes to membrane raft.	Localizes to membrane raft. Is expressed in intestine.
WBGene00015907	8.85226	4.28002	0.000228168	C17F3.1	C17F3.1	0	Is enriched in germ line; hypodermis; and in male based on RNA-seq studies. Is affected by several genes including daf-2; age-1; and eat-2 based on microarray and RNA-seq studies. Is affected by seventeen chemicals including hydrogen sulfide; Ethanol; and nicotinic acid based on microarray and RNA-seq studies.	Predicted to localize to integral component of membrane.
WBGene00011668	21.6498	4.26425	8.56e-06	clec-47	clec-47	C-type LECtin 47	clec-47 encodes a C-type lectin; clec-47 expression is upregulated in response to stressors including ionizing radiation and bacterial infection.	Predicted to have carbohydrate binding activity. Involved in response to gamma radiation. Predicted to localize to integral component of membrane.
WBGene00220018	6.71559	4.26192	0.000397713	K10D3.9	K10D3.9	0	Is enriched in somatic gonad precursor based on RNA-seq studies.	0
WBGene00000722	263.922	4.25005	0.000120164	col-149	col-149	COLlagen 149	Is predicted to be a structural constituent of cuticle.	Predicted to be a structural constituent of cuticle. Predicted to localize to integral component of membrane. Human ortholog(s) of this gene implicated in asthma; lung disease (multiple); respiratory syncytial virus infectious disease; and rhinitis. Orthologous to human SFTPD (surfactant protein D).
WBGene00046299	22.1073	4.24861	3.3e-07	21ur-1867	21ur-1867	#N/A	#N/A	#N/A
WBGene00011753	286.301	4.24492	9.25e-14	T13F3.6	T13F3.6	DUF19 domain-containing protein	Is enriched in AFD and hypodermis based on tiling array and RNA-seq studies. Is affected by several genes including daf-16; daf-2; and skn-1 based on microarray; tiling array; RNA-seq; and proteomic studies. Is affected by twenty-seven chemicals including methylmercuric chloride; Mercuric Chloride; and rotenone based on microarray and RNA-seq studies. Is predicted to encode a protein with the fol…	0
WBGene00045404	13.7476	4.23887	6.53e-06	C06C3.11	C06C3.11	0	Is enriched in intestine based on RNA-seq studies. Is affected by several genes including daf-2; eat-2; and isp-1 based on microarray and RNA-seq studies. Is affected by eight chemicals including multi-walled carbon nanotube; Psoralens; and allantoin based on RNA-seq and microarray studies.	0
WBGene00173923	7.85864	4.23737	0.000570404	21ur-6479	21ur-6479	#N/A	#N/A	#N/A
WBGene00004020	74.0349	4.23673	4.51e-08	pho-1	pho-1	intestinal acid PHOsphatase 1	pho-1 encodes the major C. elegans intestinal acid phosphatase; PHO-1 may function redundantly with other acid phosphatases; PHO-1 intestinal expression appears to be positively regulated by CKI-1, a cyclin-dependent kinase inhibitor, and negatively regulated by POP-1, a TCF/LEF transcription factor; PHO-1 is expressed along the intestinal brush border in all gut cells except the most anterior in…	Predicted to have phosphatase activity. Predicted to be involved in dephosphorylation. Localizes to membrane raft. Is expressed in intestine.
WBGene00047877	15.0666	4.23477	1.16e-05	21ur-3970	21ur-3970	#N/A	#N/A	#N/A
WBGene00174106	7.09975	4.23462	0.00015286	21ur-12146	21ur-12146	#N/A	#N/A	#N/A
WBGene00047695	7.6705	4.23405	0.000563777	21ur-2855	21ur-2855	#N/A	#N/A	#N/A
WBGene00003452	38.2137	4.21591	2.92e-05	msp-59	msp-59	Major Sperm Protein 59	msp-59 encodes a member of the major sperm protein family.	Is expressed in gonad; oocyte; and sperm.
WBGene00047657	19.4399	4.20595	1.67e-06	21ur-3666	21ur-3666	#N/A	#N/A	#N/A
WBGene00022978	20.6314	4.18696	2.12e-06	F02E11.t1	F02E11.t1	0	0	0
WBGene00000680	7304.05	4.18255	6.96e-39	col-106	col-106	COLlagen 106	col-106 encodes a predicted cuticular collagen.	Predicted to be a structural constituent of cuticle.
WBGene00166513	5.76059	4.17748	0.000458284	21ur-9018	21ur-9018	#N/A	#N/A	#N/A
WBGene00019026	7.97616	4.17018	0.000780537	F58A6.9	F58A6.9	MSP domain-containing protein	Is enriched in amphid sheath cell and in male based on RNA-seq studies. Is affected by several genes including daf-2; age-1; and daf-12 based on microarray; RNA-seq; and proteomic studies. Is affected by twenty-three chemicals including aldicarb; Ethanol; and manganese chloride based on microarray and RNA-seq studies. Is predicted to encode a protein with the following domains: MSP (Major sperm p…	0
WBGene00045094	903.315	4.16156	1.48e-28	D1007.20	D1007.20	0	Is affected by several genes including daf-12; pgl-1; and cep-1 based on tiling array; RNA-seq; and microarray studies.	0
WBGene00201274	5.92096	4.15619	0.000549761	Y95B8A.16	Y95B8A.16	#N/A	#N/A	#N/A
WBGene00014606	20.978	4.14814	2.63e-05	Y105C5A.t1	Y105C5A.t1	#N/A	#N/A	#N/A
WBGene00003171	16608.6	4.14241	3.17e-70	mec-7	mec-7	MEChanosensory abnormality 7	mec-7 encodes a beta-tubulin required for touch sensitivity along the body wall, and for normal levels of locomotor activity; it is strongly expressed in six touch receptor neurons, with weak expression in FLP, PVD, and BDU cells.	Predicted to have GTP binding activity. Predicted to be a structural constituent of cytoskeleton. Involved in several processes, including detection of mechanical stimulus involved in sensory perception of touch; mechanosensory behavior; and positive regulation of response to external stimulus. Localizes to neuron projection and neuronal cell body. Is expressed in BDU and mechanosensory neurons. …
WBGene00001164	7.07535	4.13928	0.000792557	efn-3	efn-3	Eph(F)riN 3	efn-3 encodes a potential GPI-modified ephrin that is, with EFN-2, is required for normal epidermal organization in the male tail; EFN-3, along with EFN-1 and EFN-2, activates the VAB-1 tyrosine kinase in vivo and binds it in vitro, and has a minor role in embryonic epiboly.	Predicted to have ephrin receptor binding activity. Predicted to be involved in axon guidance and ephrin receptor signaling pathway. Predicted to localize to plasma membrane. Human ortholog(s) of this gene implicated in craniofrontonasal syndrome and dysostosis. Orthologous to human EFNB1 (ephrin B1); EFNB2 (ephrin B2); and EFNB3 (ephrin B3).
WBGene00001399	172.463	4.13879	8.78e-06	fat-7	fat-7	FATty acid desaturase 7	fat-7 encodes an essential delta-9 fatty acid desaturase that is required for the synthesis of monounsaturated fatty acids; fat-7 can substitute for the functions of the other two fatty acid desaturases, fat-5 and fat-6; RNA interference has shown that fat-7 is required for viability and normal growth.	Exhibits stearoyl-CoA 9-desaturase activity. Involved in fatty acid biosynthetic process and multicellular organism development. Predicted to localize to endoplasmic reticulum membrane. Is expressed in intestine. Human ortholog(s) of this gene implicated in autosomal dominant nonsyndromic deafness 79. Orthologous to several human genes including SCD5 (stearoyl-CoA desaturase 5).
WBGene00007308	49.175	4.12774	1.07e-05	C04G2.9	C04G2.9	0	Is enriched in amphid sheath cell; germ line; male-specific anatomical entity; and in male based on RNA-seq and microarray studies. Is affected by several genes including daf-2; glp-1; and age-1 based on microarray; proteomic; and RNA-seq studies. Is affected by thirty-three chemicals including Ethanol; methylmercury hydroxide; and 1-methylnicotinamide based on RNA-seq and microarray studies. Is …	0
WBGene00020237	109.989	4.1272	2.27e-13	phat-4	phat-4	PHAryngeal gland Toxin-related 4	Is involved in pharyngeal gland morphogenesis. Is expressed in g1AL; g1AR; g1P; g2L; and g2R.	Involved in pharyngeal gland morphogenesis. Is expressed in g1AL; g1AR; g1P; g2L; and g2R.
WBGene00197816	6.59336	4.1173	0.000801708	T22E5.13	T22E5.13	#N/A	#N/A	#N/A
WBGene00014390	7.3216	4.1115	0.000928757	F53F8.t1	F53F8.t1	0	0	0
WBGene00171699	8.47728	4.10445	0.000530286	21ur-7962	21ur-7962	#N/A	#N/A	#N/A
WBGene00119204	6.96526	4.09717	0.000941705	ZC116.5	ZC116.5	0	Is affected by several genes including daf-16; daf-2; and rrf-3 based on RNA-seq and microarray studies. Is affected by five chemicals including rotenone; Sodium Chloride; and Cry5B based on RNA-seq and microarray studies.	0
WBGene00168180	8.8177	4.09577	0.000205034	21ur-11837	21ur-11837	#N/A	#N/A	#N/A
WBGene00165406	16.4259	4.09127	1.46e-05	21ur-10862	21ur-10862	#N/A	#N/A	#N/A
WBGene00003175	34471.6	4.0882	1.28e-83	mec-12	mec-12	MEChanosensory abnormality 12	mec-12 encodes an alpha-tubulin; MEC-12 is required for normal mechanosensory response to gentle touch, and specifically for formation of the 15-protofilament microtubule bundle present in the touch receptor neurons; mec-12 interacts genetically with mec-5, which encodes a unique C. elegans collagen secreted by the hypodermis; MEC-12 is highly expressed in the touch neurons as well as in several …	Predicted to have GTP binding activity. Predicted to be a structural constituent of cytoskeleton. Involved in several processes, including detection of mechanical stimulus involved in sensory perception of touch; positive regulation of response to external stimulus; and thigmotaxis. Localizes to axon; microtubule; and neuronal cell body. Is expressed in intestine and nervous system. Human ortholo…
WBGene00169570	6.42771	4.08815	0.000890692	21ur-9428	21ur-9428	21U-RNA 9428	0	0
WBGene00199785	7.34995	4.07328	0.00109973	C48A7.12	NA	#N/A	#N/A	#N/A
WBGene00047118	5.6106	4.0701	0.000221707	21ur-1210	21ur-1210	21U-RNA 1210	0	0
WBGene00045653	8.07396	4.04893	0.00130423	21ur-1257	NA	21U-RNA 1257	0	0
WBGene00007455	376.565	4.04028	1.46e-08	ugt-22	ugt-22	UDP-GlucuronosylTransferase 22	Is predicted to have glucuronosyltransferase activity. Human ortholog(s) of this gene are implicated in Crigler-Najjar syndrome and Gilbert syndrome. Is an ortholog of several human genes including UGT1A5 (UDP glucuronosyltransferase family 1 member A5); UGT1A6 (UDP glucuronosyltransferase family 1 member A6); and UGT2B17 (UDP glucuronosyltransferase family 2 member B17).	Predicted to have UDP-glycosyltransferase activity. Predicted to localize to intracellular membrane-bounded organelle. Human ortholog(s) of this gene implicated in several diseases, including alcoholic pancreatitis; bilirubin metabolic disorder (multiple); cholecystolithiasis; cholelithiasis; and female reproductive organ cancer (multiple). Orthologous to several human genes including UGT1A1 (UDP…
WBGene00000717	186.813	4.02958	5.5e-11	col-144	col-144	COLlagen 144	Is predicted to be a structural constituent of cuticle. Is expressed in hypodermis.	Predicted to be a structural constituent of cuticle. Is expressed in hypodermis.
WBGene00175017	6.19196	4.02249	0.00114585	21ur-5473	NA	#N/A	#N/A	#N/A
WBGene00010658	35.3255	4.02098	4.21e-07	K08D8.4	K08D8.4	CUB domain-containing protein	Is involved in innate immune response.	Involved in innate immune response.
WBGene00000728	606.192	4.01739	1.26e-16	col-155	col-155	COLlagen 155	Is predicted to be a structural constituent of cuticle.	Predicted to be a structural constituent of cuticle. Predicted to localize to collagen trimer.
WBGene00021321	16.7363	4.01711	6.76e-05	Y34B4A.5	Y34B4A.5	0	Is enriched in OLL; PVD; and intestine based on tiling array and RNA-seq studies. Is affected by several genes including glp-1; dpy-10; and hsf-1 based on microarray and RNA-seq studies. Is affected by ten chemicals including manganese chloride; Psoralens; and allantoin based on RNA-seq and microarray studies. Is predicted to encode a protein with the following domain: .	0
WBGene00000693	14839.8	4.01263	1.64e-36	col-119	col-119	COLlagen 119	Is predicted to be a structural constituent of cuticle.	Predicted to be a structural constituent of cuticle. Predicted to localize to integral component of membrane.
WBGene00008732	679.909	4.00382	3.27e-07	F13B12.4	F13B12.4	Putative pyridoxal-phosphate dependent protein F13B12.4	Is enriched in germline precursor cell; hypodermis; and neurons based on tiling array and microarray studies. Is affected by several genes including daf-16; daf-2; and glp-1 based on microarray; tiling array; RNA-seq; and proteomic studies. Is affected by sixteen chemicals including methylmercury hydroxide; methylmercuric chloride; and D-glucose based on RNA-seq and microarray studies. Is predict…	Predicted to have pyridoxal phosphate binding activity. Predicted to be involved in hydrogen sulfide biosynthetic process and transsulfuration. Predicted to localize to cytoplasm.
WBGene00014985	6.54941	3.99033	0.00140197	#N/A	NA	#N/A	#N/A	#N/A
WBGene00017691	1460.34	3.98411	1.01e-13	ilys-5	ilys-5	Invertebrate LYSozyme 5	Is predicted to have lysozyme activity.	Predicted to have lysozyme activity. Predicted to be involved in defense response to Gram-positive bacterium. Is expressed in intestine.
WBGene00174854	6.59672	3.97703	0.00149011	21ur-7108	NA	21U-RNA 7108	0	0
WBGene00196614	14.925	3.97542	5.44e-05	C41G11.8	C41G11.8	#N/A	#N/A	#N/A
WBGene00000215	1303.76	3.97243	2.37e-19	asp-2	asp-2	ASpartyl Protease 2	asp-2 encodes aspartic protease.	Predicted to have aspartic-type endopeptidase activity. Predicted to be involved in cell death. Predicted to localize to lysosome.
WBGene00006040	8.93284	3.9722	0.00175674	ssp-11	NA	Sperm Specific family, class P 11	ssp-11 encodes a sperm-specific protein; loss of ssp-11 activity via RNAi has been reported to result in moderately increased fat content.	0
WBGene00007533	231.192	3.96796	1.08e-22	cbl-1	cbl-1	Cystathionine Beta Lyase 1	cbl-1 encodes a putative cystathionine gamma-lyase orthologous to human CTH (OMIM:607657, mutated in cystathioninuria), and paralogous to CTH-1 and CTH-2; CBL-1, unlike its paralog CTH-2, does not inhibit DHC-1 in vivo.	Predicted to have carbon-sulfur lyase activity and pyridoxal phosphate binding activity. Predicted to be involved in transsulfuration. Predicted to localize to cytoplasm.
WBGene00001775	205.858	3.96171	7.39e-10	gst-27	gst-27	Glutathione S-Transferase 27	Is predicted to have transferase activity. Is an ortholog of human HPGDS (hematopoietic prostaglandin D synthase).	Predicted to have glutathione transferase activity. Predicted to be involved in glutathione metabolic process. Orthologous to human HPGDS (hematopoietic prostaglandin D synthase).
WBGene00219612	49.3871	3.94531	4.67e-09	linc-153	linc-153	Long Intervening Non-Coding RNA 153	Is enriched in AVK based on RNA-seq studies.	0
WBGene00015281	6.70677	3.93787	0.00177073	C01B10.7	NA	0	Is enriched in amphid sheath cell based on RNA-seq studies. Is affected by several genes including rrf-3; daf-12; and clk-1 based on tiling array; microarray; and RNA-seq studies. Is affected by four chemicals including aldicarb; Tunicamycin; and Colistin based on microarray studies. Is predicted to encode a protein with the following domain: .	0
WBGene00003335	5.92762	3.92693	0.00165436	mir-241	NA	#N/A	#N/A	#N/A
WBGene00201669	4.53864	3.92334	0.00108969	cTel29B.2	NA	#N/A	#N/A	#N/A
WBGene00010474	11.0987	3.92166	0.000318711	K01D12.15	K01D12.15	0	Is enriched in arcade cell; germ line; and pharyngeal-intestinal valve cell based on RNA-seq studies. Is affected by several genes including daf-2; age-1; and rrf-3 based on microarray and RNA-seq studies. Is affected by eighteen chemicals including methylmercuric chloride; manganese chloride; and D-glucose based on microarray and RNA-seq studies. Is predicted to encode a protein with the followi…	0
WBGene00199960	7.65926	3.91799	0.00106665	C11G10.12	NA	#N/A	#N/A	#N/A
WBGene00021250	6.25641	3.91747	0.00181682	#N/A	NA	0	Is enriched in several structures, including body wall muscle cell; cholinergic neurons; coelomocyte; germline precursor cell; and ventral nerve cord based on tiling array studies. Is affected by drh-3 based on RNA-seq studies.	Predicted to localize to integral component of membrane.
WBGene00022462	354.995	3.91665	2.78e-16	Y110A7A.15	Y110A7A.15	0	Is enriched in germ line and head mesodermal cell based on proteomic and RNA-seq studies. Is affected by several genes including daf-2; glp-1; and rrf-3 based on microarray; RNA-seq; and proteomic studies. Is affected by eleven chemicals including Alovudine; stavudine; and Zidovudine based on RNA-seq and microarray studies. Is predicted to encode a protein with the following domain: Six-bladed be…	0
WBGene00077701	44.6482	3.90508	1.69e-06	poml-3	poml-3	PON (paraoxonase) and MEC-6 Like 3	Is enriched in intestine based on RNA-seq studies. Is affected by several genes including daf-16; daf-2; and daf-12 based on microarray; RNA-seq; and proteomic studies. Is affected by seventeen chemicals including manganese chloride; D-glucose; and 4-bromodiphenyl ether based on RNA-seq and microarray studies. Human PON3 exhibits arylesterase activity and protein homodimerization activity. Is pre…	Human ortholog(s) of this gene implicated in several diseases, including artery disease (multiple); cerebrovascular disease (multiple); eye disease (multiple); glucose metabolism disease (multiple); and hematologic cancer (multiple). Orthologous to several human genes including PON3 (paraoxonase 3).
WBGene00005930	12.5024	3.90373	7.99e-05	srx-39	srx-39	Serpentine Receptor, class X 39	Is affected by rsr-2; prg-1; and sir-2.1 based on tiling array and microarray studies. Is affected by Sirolimus based on microarray studies. Is predicted to encode a protein with the following domains: Serpentine type 7TM GPCR chemoreceptor Srx and 7TM GPCR, serpentine receptor class x (Srx).	Predicted to localize to integral component of membrane.
WBGene00169905	4.46937	3.89962	0.00119944	21ur-7869	NA	#N/A	#N/A	#N/A
WBGene00009110	81.9296	3.88826	8.68e-08	F25D1.5	F25D1.5	0	Is predicted to have nucleotide binding activity. Is an ortholog of human HSD17B14 (hydroxysteroid 17-beta dehydrogenase 14).	Predicted to have nucleotide binding activity and oxidoreductase activity.
WBGene00197965	6.92318	3.87764	0.00114957	C30F12.8	NA	0	0	0
WBGene00174575	4.34501	3.87394	0.0012921	21ur-12758	NA	#N/A	#N/A	#N/A
WBGene00168642	13.8696	3.87139	0.000452772	21ur-5938	21ur-5938	21U-RNA 5938	0	0
WBGene00003450	25.1561	3.85774	0.000448398	msp-57	msp-57	Major Sperm Protein 57	msp-57 encodes a member of the major sperm protein family.	Is expressed in gonad; oocyte; and sperm.
WBGene00005878	11.8879	3.85763	0.000184598	srw-131	srw-131	Serpentine Receptor, class W 131	Is affected by clk-1 and sir-2.1 based on microarray studies. Is affected by adsorbable organic bromine compound and allantoin based on microarray studies.	0
WBGene00044028	765.284	3.85719	1.19e-52	nlp-63	nlp-63	Neuropeptide-Like Protein 63	Is enriched in neurons based on tiling array and microarray studies. Is affected by several genes including daf-16; daf-2; and clk-1 based on tiling array; microarray; and RNA-seq studies. Is affected by six chemicals including metformin; Sirolimus; and Rifampin based on RNA-seq and microarray studies.	Predicted to be involved in neuropeptide signaling pathway.
WBGene00003467	20.27	3.85674	0.000483441	msp-81	msp-81	Major Sperm Protein 81	msp-81 encodes a member of the major sperm protein family.	Is expressed in gonad; oocyte; and sperm.
WBGene00008566	41.9472	3.85648	4.61e-05	acox-1.3	acox-1.3	Acyl-Coenzyme A OXidase 1.3	Is predicted to have FAD binding activity and acyl-CoA oxidase activity. Is involved in ascaroside biosynthetic process. Human ortholog(s) of this gene are implicated in congenital bile acid synthesis defect 6 and peroxisomal acyl-CoA oxidase deficiency. Is an ortholog of human ACOX1 (acyl-CoA oxidase 1).	Predicted to have acyl-CoA oxidase activity; fatty acid binding activity; and flavin adenine dinucleotide binding activity. Involved in ascaroside biosynthetic process. Predicted to localize to peroxisome. Human ortholog(s) of this gene implicated in congenital bile acid synthesis defect 6 and peroxisomal acyl-CoA oxidase deficiency. Orthologous to several human genes including ACOX1 (acyl-CoA ox…
WBGene00012418	14.2346	3.85543	4.94e-05	Y7A9C.1	Y7A9C.1	0	Is enriched in intestine based on RNA-seq studies. Is affected by several genes including hsf-1; eat-2; and sir-2.1 based on microarray and RNA-seq studies. Is affected by seven chemicals including aldicarb; methylmercuric chloride; and Alovudine based on microarray and RNA-seq studies.	0
WBGene00201040	5.44711	3.84201	0.0021681	C30D11.4	NA	#N/A	#N/A	#N/A
WBGene00004989	138.741	3.83969	1.81e-08	spp-4	spp-4	SaPosin-like Protein family 4	spp-4 encodes an antimicrobial peptide that belongs to the SPP-protein family, called caenopores, with structural similarity to saposin-like proteins (SAPLIPs), the amoebapores and the mammalian NK-lysin and granulysin; caenopores are part of the worm's innate immune system and interact with and eliminate bacteria via membrane pore-forming activity; C. elegans has at least 33 putative SPP protein…	0
WBGene00174858	6.31434	3.83683	0.00135972	21ur-6958	NA	#N/A	#N/A	#N/A
WBGene00171905	15.7182	3.83635	2.12e-05	21ur-7339	21ur-7339	#N/A	#N/A	#N/A
WBGene00017246	52.6139	3.83016	0.000104124	F08D12.2	F08D12.2	0	Is affected by several genes including daf-16; daf-2; and daf-12 based on microarray; tiling array; and RNA-seq studies. Is affected by thirteen chemicals including methylmercuric chloride; rotenone; and D-glucose based on microarray and RNA-seq studies. Is predicted to encode a protein with the following domains: CC domain and CC domain.	0
WBGene00016644	118.016	3.82667	5.72e-08	abhd-3.2	abhd-3.2	ABHydrolase Domain containing homolog 3.2	Is predicted to have carboxylic ester hydrolase activity. Is an ortholog of human ABHD1 (abhydrolase domain containing 1) and ABHD3 (abhydrolase domain containing 3, phospholipase).	Predicted to have acetylesterase activity and acylglycerol lipase activity. Predicted to be involved in medium-chain fatty acid biosynthetic process and medium-chain fatty acid catabolic process. Orthologous to human ABHD1 (abhydrolase domain containing 1) and ABHD3 (abhydrolase domain containing 3, phospholipase).
WBGene00003178	10426.5	3.82561	3.49e-42	mec-17	mec-17	MEChanosensory abnormality 17	mec-17 encodes an alpha-tubulin acetyltransferase; MEC-17 activity is required for maintaining the differentiated state of the touch receptor neurons, and hence the animal's touch sensitivity, during later stages of larval development; MEC-17 and W06B11.1 function redundantly for acetylation of K40 on MEC-12 alpha-tubulin; mec-17 is expressed solely in the touch receptor cells from late embryogen…	Exhibits tubulin N-acetyltransferase activity. Involved in mechanoreceptor differentiation; protein acetylation; and thigmotaxis. Predicted to localize to microtubule. Is expressed in touch receptor neurons. Used to study neurodegenerative disease. Orthologous to human ATAT1 (alpha tubulin acetyltransferase 1).
WBGene00013059	5.37285	3.82504	0.00228969	Y51A2A.3	NA	#N/A	#N/A	#N/A
WBGene00198695	8.9574	3.82334	0.000882136	C01C4.4	C01C4.4	#N/A	#N/A	#N/A
WBGene00008028	29.9144	3.81789	8.91e-05	scl-6	scl-6	SCP-Like extracellular protein 6	scl-6 encodes a predicted extracellular protein that is a member of the C. elegans family of SCP/TAPS domain-containing proteins.	Predicted to localize to extracellular space. Orthologous to several human genes including GLIPR1 (GLI pathogenesis related 1); R3HDML (R3H domain containing like); and CRISP2 (cysteine rich secretory protein 2).
WBGene00169023	5.5666	3.81741	0.00244618	21ur-7107	NA	#N/A	#N/A	#N/A
WBGene00198705	7.786	3.81531	0.00290595	C34D1.11	NA	0	0	0
WBGene00049272	18.3495	3.81479	9.52e-05	21ur-3444	21ur-3444	#N/A	#N/A	#N/A
WBGene00023294	4.63581	3.81245	0.00199601	F54D12.t2	NA	#N/A	#N/A	#N/A
WBGene00009097	1608.59	3.81035	3.33e-08	fipr-2	fipr-2	FIP (Fungus-Induced Protein) Related 2	Is affected by several genes including daf-2; age-1; and rrf-3 based on microarray and RNA-seq studies. Is affected by eleven chemicals including 1-methylnicotinamide; nicotinic acid; and multi-walled carbon nanotube based on RNA-seq and microarray studies. Is predicted to encode a protein with the following domain: Neuropeptide-like protein 28/29/30/31.	0
WBGene00000653	72.1989	3.78576	5.68e-06	col-77	col-77	COLlagen 77	col-77 encodes a cuticular collagen; as loss of col-77 activity via RNAi screens results in no obvious defects, the precise role of col-77 in C. elegans development and/or behavior is not yet known.	Predicted to be a structural constituent of cuticle. Predicted to localize to integral component of membrane.
WBGene00165707	10.2457	3.78154	0.000590106	21ur-8066	21ur-8066	#N/A	#N/A	#N/A
WBGene00200858	5.36485	3.77813	0.00275053	F28C1.14	NA	#N/A	#N/A	#N/A
WBGene00008486	124.067	3.76769	9.05e-08	ugt-44	ugt-44	UDP-GlucuronosylTransferase 44	Is predicted to have UDP-glycosyltransferase activity. Is involved in innate immune response. Human ortholog(s) of this gene are implicated in Crigler-Najjar syndrome and Gilbert syndrome. Is an ortholog of several human genes including UGT1A5 (UDP glucuronosyltransferase family 1 member A5); UGT1A9 (UDP glucuronosyltransferase family 1 member A9); and UGT2A3 (UDP glucuronosyltransferase family 2…	Predicted to have UDP-glycosyltransferase activity. Involved in innate immune response. Predicted to localize to intracellular membrane-bounded organelle. Human ortholog(s) of this gene implicated in several diseases, including alcoholic pancreatitis; bilirubin metabolic disorder (multiple); cholecystolithiasis; cholelithiasis; and female reproductive organ cancer (multiple). Orthologous to sever…
WBGene00009896	37.0228	3.76719	4.56e-06	scl-3	scl-3	SCP-Like extracellular protein 3	scl-3 encodes a predicted extracellular protein that is a member of the C. elegans family of SCP/TAPS domain-containing proteins.	Predicted to localize to extracellular space. Is expressed in g1AL; g1AR; g1P; g2L; and g2R. Orthologous to several human genes including CRISP2 (cysteine rich secretory protein 2).
WBGene00004932	518.998	3.76647	1.29e-46	sod-3	sod-3	SOD (superoxide dismutase) 3	sod-3 encodes a iron/manganese superoxide dismutase, predicted to be mitochondrial, that might defend against oxidative stress and promote normal lifespan; sod-3 mRNA levels are diminished by mutation of daf-16 and chromatin immunoprecipitation (ChIP) studies demonstrate that DAF-16 can directly bind the sod-3 promoter; heterologously expressed SOD-3 in E. coli protects against methyl viologen-in…	Exhibits protein homodimerization activity and superoxide dismutase activity. Involved in removal of superoxide radicals. Localizes to mitochondrial respirasome. Is expressed in several structures, including egg-laying apparatus; head; intestine; pharynx; and tail. Human ortholog(s) of this gene implicated in several diseases, including artery disease (multiple); autoimmune disease (multiple); li…
WBGene00010819	25.7722	3.76404	0.000352312	M01G12.5	M01G12.5	SERPIN domain-containing protein	Is affected by slr-2 based on microarray studies. Is affected by four chemicals including Mercuric Chloride; Chlorpyrifos; and Diazinon based on microarray studies. Is predicted to encode a protein with the following domains: Serpin (serine protease inhibitor); Serpin family; Serpin domain; and Serpin superfamily.	Predicted to have serine-type endopeptidase inhibitor activity. Predicted to be involved in negative regulation of endopeptidase activity. Predicted to localize to extracellular space.
WBGene00197601	13.8735	3.75764	0.000306379	T26H10.5	T26H10.5	#N/A	#N/A	#N/A
WBGene00004374	5697.55	3.74682	4.25e-13	rme-2	rme-2	Receptor Mediated Endocytosis 2	rme-2 encodes a member of the low-density lipoprotein (LDL) receptor superfamily; RME-2 functions as the C. elegans yolk receptor whose activity is required for yolk uptake during oogenesis; RME-2 is expressed in developing oocytes where it localizes at or near the cell surface.	Exhibits low-density lipoprotein particle receptor activity. Involved in embryo development; oocyte development; and ovulation. Localizes to endosome membrane and integral component of plasma membrane. Is expressed in germ cell; germ line; and gonad.
WBGene00010070	1436.99	3.74565	1.57e-23	nep-17	nep-17	NEPrilysin metallopeptidase family 17	nep-17 encodes a neprilysin; neprilysins are thermolysin-like zinc metallopeptidases, found on the outer surface of animal cells, that negatively regulate small signalling peptides (e.g., enkephalin, tachykinin, insulin, and natriuretic peptides) by cleaving them; NEP-17 has no clear orthologs in other organisms.	Predicted to have metalloendopeptidase activity. Predicted to be involved in protein processing. Localizes to membrane raft. Is expressed in intestine.
WBGene00001401	242.246	3.74046	9.54e-10	fbf-1	fbf-1	Fem-3 mRNA Binding Factor 1	fbf-1 encodes an RNA-binding protein that is one of 12 C. elegans members of the PUF family (Pumilio and FBF) of translational regulators; FBF-1 is nearly identical to FBF-2 with which it is largely redundant in regulating two aspects of germline development: 1) maintenance of stem cell proliferation, and 2) the hermaphroditic switch between spermatogenesis and oogenesis; FBF-1 also plays a role …	Exhibits mRNA 3'-UTR binding activity. Involved in germline cell cycle switching, mitotic to meiotic cell cycle; olfactory learning; and regulation of gene expression. Localizes to germ cell nucleus and perinuclear region of cytoplasm. Is expressed in germ line.
WBGene00001147	15.8408	3.73936	9.79e-06	eat-18	eat-18	EATing: abnormal pharyngeal pumping 18	eat-18 encodes a small novel protein with an intracellular N terminus, a single predicted transmembrane domain, and a short, extracellular carboxy terminus; eat-18 is required for proper nicotinic neurotransmission by the excitatory pharyngeal MC neuron and thus, for rapid pharyngeal pumping in the presence of food; eat-18 is also required for alpha-bungarotoxin-binding to pharyngeal nicotinic re…	Involved in chemical synaptic transmission and regulation of pharyngeal pumping. Predicted to localize to integral component of membrane.
WBGene00014930	5.0071	3.73932	0.00300311	Y59A8B.t4	NA	0	Is affected by alg-1 based on RNA-seq studies.	0
WBGene00077691	13.1975	3.73788	0.000957834	T06E4.14	T06E4.14	0	Is enriched in hypodermis; intestine; and pharyngeal muscle cell based on tiling array; RNA-seq; and microarray studies. Is affected by several genes including daf-16; skn-1; and rrf-3 based on tiling array; RNA-seq; and microarray studies. Is affected by eighteen chemicals including Ethanol; methylmercury hydroxide; and 1-methylnicotinamide based on RNA-seq and microarray studies. Is predicted t…	0
WBGene00171396	5.32832	3.73366	0.00325382	21ur-14320	NA	#N/A	#N/A	#N/A
WBGene00009158	4651.58	3.73276	3.4e-39	F26E4.3	F26E4.3	Uncharacterized peptidase C1-like protein F26E4.3	Is predicted to have cysteine-type peptidase activity and extracellular matrix structural constituent. Is an ortholog of human TINAGL1 (tubulointerstitial nephritis antigen like 1).	Predicted to have cysteine-type peptidase activity. Predicted to be an extracellular matrix structural constituent. Predicted to be involved in proteolysis. Predicted to localize to extracellular space and lysosome. Orthologous to several human genes including TINAGL1 (tubulointerstitial nephritis antigen like 1).
WBGene00235235	5.40564	3.73244	0.00167029	Y59E1B.14	NA	#N/A	#N/A	#N/A
WBGene00003431	20.1805	3.73085	0.000848363	msp-33	msp-33	Major Sperm Protein 33	msp-33 encodes a protein that belongs to a family of proteins called the Major Sperm Proteins (MSPs) that is conserved in nematodes; msp-33 has a C. briggsae homolog as predicted by the Wobble Aware Bulk Aligner (WABA); the MSP family consists of closely related, small, basic proteins that make up 15% of sperm protein; this multigene family consists of over fifty genes, including many pseudogenes…	Predicted to localize to cytoplasm; cytoskeleton; and pseudopodium. Is expressed in gonad; oocyte; and sperm.
WBGene00013380	375.636	3.72375	1.09e-11	memi-2	memi-2	MEiosis-to-MItosis transition associated 2	Is enriched in germ line; germline precursor cell; and head mesodermal cell based on tiling array and RNA-seq studies. Is affected by several genes including daf-2; rrf-3; and daf-12 based on microarray; tiling array; and RNA-seq studies. Is affected by fourteen chemicals including rotenone; manganese chloride; and Alovudine based on RNA-seq and microarray studies. Is predicted to encode a protei…	0
WBGene00020862	307.542	3.71965	3.14e-12	fip-2	fip-2	Fungus-Induced Protein 2	Is affected by several genes including daf-2; rrf-3; and dpy-10 based on microarray and RNA-seq studies. Is affected by thirteen chemicals including hydrogen sulfide; Ethanol; and rotenone based on microarray and RNA-seq studies.	0
WBGene00016027	207.669	3.71772	1.25e-16	C23H5.8	C23H5.8	0	Is enriched in OLL; PVD; and intestine based on tiling array; RNA-seq; and microarray studies. Is affected by several genes including daf-16; skn-1; and dpy-10 based on microarray and RNA-seq studies. Is affected by twenty-six chemicals including methylmercury hydroxide; methylmercuric chloride; and rotenone based on RNA-seq and microarray studies.	0
WBGene00047674	31.7337	3.71668	1.46e-07	21ur-2733	21ur-2733	#N/A	#N/A	#N/A
WBGene00220101	9.04769	3.71366	0.000649946	T27A8.8	T27A8.8	0	Is affected by daf-2 based on microarray studies.	0
WBGene00017112	31.1852	3.70611	0.000199808	E03H12.5	E03H12.5	0	Is enriched in AVE; germ line; and in male based on proteomic; tiling array; and RNA-seq studies. Is affected by several genes including daf-16; daf-2; and age-1 based on microarray; RNA-seq; and tiling array studies. Is affected by twenty-three chemicals including Ethanol; methylmercury hydroxide; and nicotinic acid based on RNA-seq and microarray studies. Is predicted to encode a protein with t…	0
WBGene00045399	194.484	3.69826	1.87e-14	Y47G6A.33	Y47G6A.33	0	Is enriched in hypodermis based on tiling array and RNA-seq studies. Is affected by several genes including daf-16; daf-2; and rrf-3 based on tiling array; RNA-seq; and microarray studies. Is affected by eleven chemicals including Ethanol; rotenone; and manganese chloride based on RNA-seq studies.	0
WBGene00016712	13.8938	3.69826	0.000564612	C46E10.8	C46E10.8	0	Is expressed in dorsal nerve cord; head neurons; tail neurons; and ventral nerve cord. Is predicted to encode a protein with the following domains: C2H2-type zinc finger; Zinc-finger of C2H2 type; Zinc finger C2H2-type; and Zinc finger C2H2 superfamily.	Is expressed in dorsal nerve cord; head neurons; tail neurons; and ventral nerve cord.
WBGene00045239	32.0865	3.69327	2.22e-08	Y49E10.29	Y49E10.29	0	Is enriched in AVK based on RNA-seq studies. Is affected by several genes including daf-16; daf-2; and glp-1 based on RNA-seq studies. Is affected by thirteen chemicals including Ethanol; manganese chloride; and D-glucose based on RNA-seq and microarray studies.	Predicted to localize to integral component of membrane.
WBGene00006408	618.759	3.68884	1.03e-05	tag-18	tag-18	Temporarily Assigned Gene name 18	Is enriched in body wall muscle cell; germ line; intestine; and muscle cell based on proteomic; Chronogram; tiling array; RNA-seq; and microarray studies. Is affected by several genes including daf-16; daf-2; and gld-1 based on microarray; tiling array; RNA-seq; and proteomic studies. Is affected by thirteen chemicals including D-glucose; Psoralens; and allantoin based on RNA-seq and microarray s…	Is expressed in anal depressor muscle; body wall musculature; and reproductive system.
WBGene00050409	6.25162	3.68165	0.00253942	21ur-2305	NA	#N/A	#N/A	#N/A
WBGene00165509	5.06749	3.67734	0.00386014	21ur-10108	NA	#N/A	#N/A	#N/A
WBGene00001771	17.4235	3.67099	0.000137076	gst-23	gst-23	Glutathione S-Transferase 23	Is predicted to have glutathione transferase activity. Is an ortholog of human GSTP1 (glutathione S-transferase pi 1).	Predicted to have glutathione transferase activity. Predicted to be involved in glutathione metabolic process. Predicted to localize to cytosol. Human ortholog(s) of this gene implicated in several diseases, including autoimmune disease (multiple); carcinoma (multiple); eye disease (multiple); hematopoietic system disease (multiple); and respiratory system disease (multiple). Orthologous to sever…
WBGene00049252	5.62267	3.66263	0.00434057	21ur-5230	NA	#N/A	#N/A	#N/A
WBGene00045873	19.9391	3.65753	3.53e-05	21ur-2345	21ur-2345	21U-RNA 2345	0	0
WBGene00005752	5.0167	3.63804	0.00440738	srw-5	NA	Serpentine Receptor, class W 5	0	0
WBGene00000718	15.1749	3.63786	0.00112969	col-145	NA	COLlagen 145	Is predicted to be a structural constituent of cuticle.	Predicted to be a structural constituent of cuticle. Predicted to localize to collagen trimer.
WBGene00014057	29.4038	3.63465	3.97e-05	ZK673.1	ZK673.1	0	Is enriched in OLL; PVD; amphid sheath cell; head mesodermal cell; and intestine based on microarray; tiling array; and RNA-seq studies. Is affected by several genes including daf-16; daf-2; and skn-1 based on microarray; tiling array; and RNA-seq studies. Is affected by seventeen chemicals including rotenone; Tunicamycin; and 4-bromodiphenyl ether based on RNA-seq and microarray studies. Is pred…	Predicted to localize to integral component of membrane.
WBGene00045130	537.963	3.63276	2.46e-25	F28C6.11	F28C6.11	0	Is affected by several genes including clk-1; pgl-1; and glh-1 based on microarray and RNA-seq studies.	0
WBGene00000596	26.8252	3.62883	0.000774787	col-7	col-7	COLlagen 7	col-7 encodes a member of the collagen superfamily containing collagen triple helix repeats (20 copies); expressed during the L2-to-dauer molt and the L4-to-adult molt.	Predicted to be a structural constituent of cuticle. Predicted to localize to collagen trimer. Is expressed in seam cell.
WBGene00014925	6.19372	3.62749	0.00508011	Y57G11C.29	NA	0	Is affected by ints-5 based on RNA-seq studies.	0
WBGene00005595	6.76855	3.61999	0.00525084	srj-7	NA	Serpentine Receptor, class J 7	Is affected by several genes including lin-4; lin-14; and clk-1 based on microarray; tiling array; and RNA-seq studies. Is affected by Atrazine and Sirolimus based on microarray studies. Is predicted to encode a protein with the following domains: Serpentine type 7TM GPCR chemoreceptor Srj and 7TM GPCR, serpentine receptor class j (Srj).	Predicted to localize to integral component of membrane.
WBGene00019164	124.814	3.61769	6.64e-13	H06H21.8	H06H21.8	CHK domain-containing protein	Is enriched in AFD; excretory cell; and intestine based on tiling array; RNA-seq; and proteomic studies. Is affected by several genes including daf-16; daf-2; and daf-12 based on microarray and RNA-seq studies. Is affected by fourteen chemicals including aldicarb; D-glucose; and levamisole based on microarray and RNA-seq studies. Is predicted to encode a protein with the following domains: Protei…	0
WBGene00017680	7.12274	3.60969	0.00544458	F21F8.6	NA	0	Is enriched in intestine based on RNA-seq studies. Is affected by several genes including let-60; elt-2; and dpy-7 based on RNA-seq and microarray studies. Is affected by multi-walled carbon nanotube and Sodium Chloride based on RNA-seq studies.	0
WBGene00196499	18.1626	3.60884	1.49e-05	F38B6.10	F38B6.10	#N/A	#N/A	#N/A
WBGene00049469	18.648	3.60708	0.000140177	21ur-827	21ur-827	21U-RNA 827	0	0
WBGene00044174	68.2203	3.5996	0.00237124	fipr-5	NA	FIP (Fungus-Induced Protein) Related 5	Is enriched in arcade cell; germ line; and pharyngeal-intestinal valve cell based on RNA-seq studies. Is affected by several genes including daf-16; daf-2; and rrf-3 based on tiling array; RNA-seq; and microarray studies. Is affected by seven chemicals including Ethanol; manganese chloride; and D-glucose based on RNA-seq and microarray studies. Is predicted to encode a protein with the following …	0
WBGene00012481	696.241	3.5988	8.5e-15	Y18D10A.11	Y18D10A.11	0	Is enriched in germ line; germline precursor cell; and head mesodermal cell based on tiling array; RNA-seq; and microarray studies. Is affected by several genes including daf-16; daf-2; and glp-1 based on tiling array; proteomic; RNA-seq; and microarray studies. Is affected by eleven chemicals including manganese chloride; Alovudine; and stavudine based on RNA-seq and microarray studies. Is predi…	Predicted to localize to integral component of membrane.
WBGene00009090	18.4324	3.59841	0.000537235	fipr-3	fipr-3	FIP (Fungus-Induced Protein) Related 3	Is enriched in head mesodermal cell based on RNA-seq studies. Is affected by several genes including daf-16; daf-2; and skn-1 based on microarray and RNA-seq studies. Is affected by ten chemicals including 1-methylnicotinamide; manganese chloride; and D-glucose based on RNA-seq studies. Is predicted to encode a protein with the following domain: Neuropeptide-like protein 28/29/30/31.	Predicted to localize to integral component of membrane.
WBGene00199146	6.61718	3.59602	0.00563553	Y71H9A.5	NA	#N/A	#N/A	#N/A
WBGene00044942	904.391	3.59485	6.08e-31	F54E7.11	F54E7.11	0	Is affected by several genes including daf-12; clk-1; and pgl-1 based on tiling array; RNA-seq; and microarray studies.	0
WBGene00194674	309.025	3.57707	9.78e-21	F23D12.11	F23D12.11	0	Is affected by several genes including daf-16; daf-2; and skn-1 based on proteomic; RNA-seq; and microarray studies. Is affected by seventeen chemicals including Ethanol; rotenone; and manganese chloride based on RNA-seq and microarray studies.	0
WBGene00013007	105.179	3.57359	1.67e-05	Y48E1B.8	Y48E1B.8	0	Is enriched in AVK; body wall musculature; coelomocyte; intestine; and neurons based on tiling array; RNA-seq; and microarray studies. Is affected by several genes including daf-16; daf-2; and glp-1 based on microarray; tiling array; and RNA-seq studies. Is affected by twenty-eight chemicals including Heme; Ethanol; and tryptophan based on microarray and RNA-seq studies. Is predicted to encode a …	Predicted to localize to integral component of membrane.
WBGene00198537	6.38504	3.57215	0.00399995	Y49G5B.3	NA	#N/A	#N/A	#N/A
WBGene00173468	12.9808	3.56577	0.000416129	21ur-13445	21ur-13445	#N/A	#N/A	#N/A
WBGene00198056	10.9105	3.56191	0.00131522	C01B7.12	NA	#N/A	#N/A	#N/A
WBGene00045637	26.3167	3.55961	0.000472993	21ur-3513	21ur-3513	#N/A	#N/A	#N/A
WBGene00171152	4.82086	3.54919	0.00584187	21ur-11745	NA	#N/A	#N/A	#N/A
WBGene00011000	101.868	3.54819	1.61e-06	R03G8.6	R03G8.6	Aminopeptidase	Is predicted to have aminopeptidase activity; metallopeptidase activity; and zinc ion binding activity. Is an ortholog of human ERAP1 (endoplasmic reticulum aminopeptidase 1); ERAP2 (endoplasmic reticulum aminopeptidase 2); and LNPEP (leucyl and cystinyl aminopeptidase).	Predicted to have metalloaminopeptidase activity; peptide binding activity; and zinc ion binding activity. Predicted to be involved in peptide catabolic process and proteolysis. Predicted to localize to cytoplasm. Human ortholog(s) of this gene implicated in cervix carcinoma. Orthologous to human ERAP1 (endoplasmic reticulum aminopeptidase 1); ERAP2 (endoplasmic reticulum aminopeptidase 2); and L…
WBGene00009768	321.09	3.54767	1.58e-22	F46B6.2	F46B6.2	0	Is enriched in AVE; RID; and neurons based on tiling array; RNA-seq; and microarray studies. Is affected by several genes including daf-2; clk-1; and eat-2 based on microarray and RNA-seq studies. Is affected by multi-walled carbon nanotube and Zidovudine based on RNA-seq studies.	Predicted to localize to integral component of membrane.
WBGene00007112	63.5457	3.53945	2.46e-06	B0035.13	B0035.13	Lipase_3 domain-containing protein	Is enriched in head mesodermal cell and intestine based on tiling array; RNA-seq; and microarray studies. Is affected by several genes including daf-16; daf-2; and skn-1 based on microarray and RNA-seq studies. Is affected by twenty-seven chemicals including aldicarb; tryptophan; and 1-methylnicotinamide based on microarray and RNA-seq studies. Is predicted to encode a protein with the following …	Predicted to be involved in lipid metabolic process.
WBGene00020808	5040.34	3.53597	6.56e-79	clik-1	clik-1	CaLponIn-liKe proteins 1	Is enriched in body wall muscle cell; body wall musculature; germ line; head mesodermal cell; and muscle cell based on tiling array; proteomic; RNA-seq; and microarray studies. Is affected by several genes including daf-16; sir-2.1; and lin-35 based on RNA-seq; microarray; and proteomic studies. Is affected by fourteen chemicals including D-glucose; Aspirin; and Psoralens based on RNA-seq and mic…	0
WBGene00017059	4.87699	3.53571	0.00616096	msrp-5	NA	MS Related Protein 5	Is enriched in NSM; germ line; and in male based on RNA-seq and tiling array studies. Is affected by several genes including daf-2; age-1; and dpy-10 based on microarray; tiling array; and RNA-seq studies. Is affected by twenty-one chemicals including Ethanol; nicotinic acid; and methylmercuric chloride based on RNA-seq and microarray studies.	Predicted to localize to integral component of membrane.
WBGene00004513	106.436	3.53074	1.53e-09	rrn-1.2	rrn-1.2	Ribosomal RNA 1.2	rrn-1.2 (F31C3.8) encodes a 18s ribosomal RNA (rRNA), a small structural non-coding RNA component of the small ribosomal subunit; This is cleaved from a 45S precursor transcribed by RNA polymerase I; As this forms a major component of the ribosome, it is essential for all protein synthesis in the cell.	0
WBGene00201795	6.2312	3.52158	0.00695114	C25E10.15	NA	#N/A	#N/A	#N/A
WBGene00008594	9.27309	3.51531	0.000336574	clec-57	clec-57	C-type LECtin 57	Is predicted to have carbohydrate binding activity.	Predicted to have carbohydrate binding activity.
WBGene00046547	4.83726	3.50517	0.00676812	21ur-1688	NA	#N/A	#N/A	#N/A
WBGene00000214	5332.5	3.49485	9.06e-11	asp-1	asp-1	ASpartyl Protease 1	asp-1 encodes a homolog of cathepsin D aspartic protease; it is transcribed exclusively in intestinal cells of the late embryo and early larvae and is not observed in older larvae or adults; ASP-1 is dispensable for neuronal degeneration.	Predicted to have aspartic-type endopeptidase activity. Predicted to be involved in cell death. Localizes to cytoplasm and external side of apical plasma membrane. Is expressed in intestine. Orthologous to several human genes including CTSE (cathepsin E); PGA5 (pepsinogen A5); and PGC (progastricsin).
WBGene00199373	8.22634	3.49428	0.000593454	F14F3.12	F14F3.12	#N/A	#N/A	#N/A
WBGene00170811	4.18357	3.49279	0.00645759	21ur-8147	NA	#N/A	#N/A	#N/A
WBGene00012018	1075.67	3.48419	3.57e-24	T25C12.3	T25C12.3	0	Is enriched in germ line; head mesodermal cell; intestine; and pharyngeal muscle cell based on proteomic; tiling array; and RNA-seq studies. Is affected by several genes including daf-16; daf-2; and glp-1 based on microarray; proteomic; and RNA-seq studies. Is affected by twelve chemicals including rotenone; D-glucose; and Zidovudine based on RNA-seq and microarray studies. Is predicted to encode…	0
WBGene00044941	2148.58	3.48295	2.28e-56	F54E7.10	F54E7.10	0	Is affected by several genes including daf-12; clk-1; and pgl-1 based on tiling array; RNA-seq; and microarray studies.	0
WBGene00000474	2205.31	3.48001	1.17e-18	cey-3	cey-3	C. Elegans Y-box 3	cey-3 encodes a protein with a cold-shock/Y-box domain; CEY-3 associates with CGH-1, CEY-2, and CEY-4 in cytoplasmic particles of the gonad and early embryo.	Exhibits ribonucleoprotein complex binding activity. Predicted to be involved in regulation of gene expression. Localizes to ribonucleoprotein complex. Is expressed in several structures, including germ cell; germ line; head muscle; somatic cell; and somatic nervous system. Orthologous to human YBX1 (Y-box binding protein 1).
WBGene00008741	762.034	3.47185	4.06e-08	ctsa-1.2	ctsa-1.2	CaThepSin A homolog 1.2	F13D12.6 is orthologous to the human gene SIMILAR TO PROTECTIVE PROTEIN FOR BETA-GALACTOSIDASE (GALACTOSIALIDOSIS) (PPGB; OMIM:256540), which when mutated leads to disease.	Predicted to have serine-type carboxypeptidase activity. Predicted to be involved in proteolysis. Is expressed in intestine. Human ortholog(s) of this gene implicated in galactosialidosis and lysosomal storage disease. Orthologous to human CTSA (cathepsin A).
WBGene00171528	8.2162	3.47115	0.00253372	21ur-7414	NA	21U-RNA 7414	0	0
WBGene00021335	59.9716	3.47054	0.000230058	spp-23	spp-23	SaPosin-like Protein family 23	Is enriched in DA neuron; VA neuron; intestine; and pharyngeal muscle cell based on tiling array; RNA-seq; and microarray studies. Is affected by several genes including daf-16; daf-2; and glp-1 based on RNA-seq; tiling array; and microarray studies. Is affected by sixteen chemicals including rotenone; Tunicamycin; and D-glucose based on RNA-seq and microarray studies. Is predicted to encode a pr…	0
WBGene00017129	404.625	3.47022	2.51e-10	E04F6.10	E04F6.10	0	Is enriched in GABAergic neurons; dopaminergic neurons; muscle cell; and neurons based on tiling array; RNA-seq; and microarray studies. Is affected by several genes including daf-16; sir-2.1; and eri-1 based on RNA-seq and microarray studies. Is affected by nine chemicals including multi-walled carbon nanotube; stavudine; and Psoralens based on RNA-seq and microarray studies.	Predicted to localize to integral component of membrane.
WBGene00044615	4069.24	3.46521	5.53e-30	B0252.8	B0252.8	0	Is enriched in GABAergic neurons; OLL; PVD; neurons; and ventral nerve cord based on tiling array and RNA-seq studies. Is affected by several genes including glp-1; clk-1; and eat-2 based on RNA-seq and microarray studies. Is affected by nine chemicals including hydrogen sulfide; rotenone; and D-glucose based on microarray and RNA-seq studies.	0
WBGene00168618	7.0228	3.45988	0.0037292	21ur-7895	NA	21U-RNA 7895	0	0
WBGene00046499	4.88021	3.45838	0.007878	21ur-3052	NA	#N/A	#N/A	#N/A
WBGene00171644	3.53417	3.45828	0.00621206	21ur-8469	NA	21U-RNA 8469	0	0
WBGene00008393	235.554	3.45608	6.54e-09	D1086.6	D1086.6	0	Is enriched in cephalic sheath cell; dopaminergic neurons; and hypodermis based on tiling array and RNA-seq studies. Is affected by several genes including daf-2; rrf-3; and clk-1 based on RNA-seq and microarray studies. Is affected by thirteen chemicals including Ethanol; methylmercuric chloride; and rotenone based on RNA-seq and microarray studies.	0
WBGene00012853	18061.9	3.45376	1.85e-60	Y44A6D.2	Y44A6D.2	0	Is enriched in head mesodermal cell; intestine; neurons; and retrovesicular ganglion based on microarray; tiling array; and RNA-seq studies. Is affected by several genes including daf-2; dpy-10; and elt-2 based on proteomic; microarray; and RNA-seq studies. Is affected by twelve chemicals including rotenone; sesamin; and nanoparticle based on RNA-seq and microarray studies.	0
WBGene00199846	6.15737	3.45371	0.00841782	F08G5.17	NA	0	0	0
WBGene00010353	581.407	3.45048	5.5e-13	memi-3	memi-3	MEiosis-to-MItosis transition associated 3	Is enriched in germ line; germline precursor cell; hypodermis; and somatic gonad precursor based on tiling array and RNA-seq studies. Is affected by several genes including daf-2; glp-1; and skn-1 based on tiling array; RNA-seq; and microarray studies. Is affected by fifteen chemicals including rotenone; manganese chloride; and bisphenol A based on RNA-seq and microarray studies. Is predicted to …	0
WBGene00202295	6.80696	3.44203	0.00873792	F37D6.12	NA	#N/A	#N/A	#N/A
WBGene00015400	210.274	3.44091	0.000108692	cyp-35A2	cyp-35A2	CYtochrome P450 family 35A2	cyp-35A2 encodes one of over 80 C. elegans cytochrome P450s, NADPH-dependent monooxygenases that metabolize endogenous and exogenous compounds; RT-PCR experiments indicate that cyp-35A2 mRNA is upregulated in response to treatment with xenobiotics, such as PCBs (polychlorinated biphenyls) or PAHs (polycyclic aromatic hydrocarbons); loss of cyp-35A/C gene family activity in the presence of xenobio…	Predicted to have heme binding activity; oxidoreductase activity, acting on paired donors, with incorporation or reduction of molecular oxygen, reduced flavin or flavoprotein as one donor, and incorporation of one atom of oxygen; and steroid hydroxylase activity. Involved in response to xenobiotic stimulus. Predicted to localize to cytoplasm and intracellular membrane-bounded organelle. Is expres…
WBGene00016758	36.8506	3.44001	0.000919319	C49A9.4	C49A9.4	0	C49A9.4 is orthologous to the human gene CYSTATIN B (STEFIN B) (CSTB; OMIM:601145), which when mutated leads to disease.	0
WBGene00195189	132.044	3.42699	8.8e-08	ZC449.8	ZC449.8	0	Is enriched in germ line based on RNA-seq studies. Is affected by several genes including daf-2; hsf-1; and npr-1 based on RNA-seq and microarray studies. Is affected by six chemicals including Alovudine; Psoralens; and allantoin based on RNA-seq studies.	0
WBGene00200203	7.38883	3.42172	0.00223249	D2092.13	NA	#N/A	#N/A	#N/A
WBGene00000473	7802.91	3.42163	3.15e-11	cey-2	cey-2	C. Elegans Y-box 2	cey-2 encodes a cold-shock/Y-box domain-containing protein; by homology, CEY-2 is predicted to function as either an RNA-binding protein involved in translation or RNA processing, or a DNA-binding protein involved in transcriptional regulation; cey-2 mRNA is expressed maternally in the early embryo, in a pattern characteristic of class II maternal RNAs, which are initially detected throughout the…	Predicted to have nucleic acid binding activity. Predicted to be involved in regulation of gene expression. Localizes to ribonucleoprotein complex. Is expressed in germ cell; germ line; pharynx; and somatic cell. Orthologous to human YBX1 (Y-box binding protein 1).
WBGene00200059	55.9223	3.41942	2.89e-05	K02B2.36	K02B2.36	#N/A	#N/A	#N/A
WBGene00017418	299.248	3.41675	0.000503094	F13B6.3	F13B6.3	0	Is enriched in arcade cell; head mesodermal cell; pharyngeal muscle cell; pharyngeal-intestinal valve cell; and sensory neurons based on microarray; tiling array; and RNA-seq studies. Is affected by several genes including daf-2; skn-1; and rrf-3 based on RNA-seq and microarray studies. Is affected by eleven chemicals including rotenone; Alovudine; and Sodium Chloride based on RNA-seq and microar…	0
WBGene00022574	10.3537	3.41388	0.00122606	ZC239.16	NA	BTB domain-containing protein	Is enriched in ASER; dopaminergic neurons; head mesodermal cell; and intestine based on tiling array and RNA-seq studies. Is affected by several genes including dpy-10; hsf-1; and clk-1 based on microarray and RNA-seq studies. Is affected by eleven chemicals including multi-walled carbon nanotube; levamisole; and Sodium Chloride based on RNA-seq and microarray studies. Human KCTD13 exhibits GTP-R…	Predicted to be involved in protein homooligomerization. Predicted to localize to integral component of membrane. Orthologous to human KCTD13 (potassium channel tetramerization domain containing 13).
WBGene00050498	18.0542	3.40958	0.0010778	21ur-5005	NA	#N/A	#N/A	#N/A
WBGene00199193	9.4455	3.40769	0.00642449	F09C11.2	NA	#N/A	#N/A	#N/A
WBGene00011335	1129.6	3.4064	2.18e-38	T01E8.8	T01E8.8	0	Is enriched in NSM; dopaminergic neurons; germ line; and intestine based on tiling array and RNA-seq studies. Is affected by several genes including daf-16; daf-2; and let-7 based on proteomic; RNA-seq; and microarray studies. Is affected by seven chemicals including D-glucose; Psoralens; and allantoin based on RNA-seq and microarray studies.	0
WBGene00008483	165.74	3.39846	7.55e-09	E04D5.4	E04D5.4	0	Is enriched in AFD; OLL; PVD; dopaminergic neurons; and intestine based on tiling array and RNA-seq studies. Is affected by several genes including daf-16; daf-2; and daf-12 based on tiling array; RNA-seq; and microarray studies. Is affected by nineteen chemicals including 1-methylnicotinamide; Tunicamycin; and Mianserin based on RNA-seq and microarray studies. Is predicted to encode a protein wi…	0
WBGene00235247	3.22007	3.39591	0.00708355	Y9C9A.111	NA	0	0	0
WBGene00000436	180.239	3.39435	6.37e-10	ceh-12	ceh-12	C. Elegans Homeobox 12	ceh-12 encodes a homeobox protein orthologous to human HLXB9 (OMIM:142994, mutated in Currarino syndrome) that is required for normal synaptic inputs to motor neurons VA2-VA10 (sisters to VB3-VB11); ceh-12 is expressed in VB motor neurons, but repressed in their VA siblings by UNC-4 and UNC-37; unc-4 or unc-37 mutants show ectopic CEH-12 expression in VA neurons, which is both necessary and suffi…	Predicted to have sequence-specific double-stranded DNA binding activity. Predicted to be involved in central nervous system development and neuron projection morphogenesis. Predicted to localize to nucleus. Is expressed in VB neuron; ventral nerve cord; and vulval muscle. Human ortholog(s) of this gene implicated in Currarino syndrome. Orthologous to human MNX1 (motor neuron and pancreas homeobo…
WBGene00197049	4.31409	3.39402	0.00911688	Y53F4A.4	NA	#N/A	#N/A	#N/A
WBGene00007536	31.1098	3.39089	0.000328622	daf-36	daf-36	abnormal DAuer Formation 36	daf-36 encodes a protein homologous to the catalytic subunit of Rieske-like oxygenases; DAF-36 functions in a hormone biosynthetic pathway producing a ligand for the DAF-12 nuclear receptor that regulates the developmental decision between reproductive growth and dauer formation; a daf-36::gfp reporter fusion is expressed in the intestine, the head mesodermal cell, two unidentified head neurons (…	Predicted to have 2 iron, 2 sulfur cluster binding activity; metal ion binding activity; and oxidoreductase activity. Predicted to be involved in cholesterol metabolic process. Localizes to cytoplasm. Is expressed in head mesodermal cell; intestine; neurons; and seam cell.
WBGene00000616	112.544	3.39015	0.00206187	col-39	NA	COLlagen 39	col-39 encodes a collagen that is individually dispensable for viability and gross morphology in mass RNAi screens; the amino- and carboxyl-terminal cysteine-rich regions of COL-39 are most closely related to those of COL-8, COL-19, and COL-35.	Predicted to be a structural constituent of cuticle. Predicted to localize to collagen trimer.
WBGene00166372	5.8795	3.38604	0.0039412	21ur-14887	NA	21U-RNA 14887	0	0
WBGene00019885	225.088	3.3838	0.00032696	R05D8.7	R05D8.7	0	Is predicted to have nucleotide binding activity. Is an ortholog of human HSD17B14 (hydroxysteroid 17-beta dehydrogenase 14).	Predicted to have nucleotide binding activity and oxidoreductase activity.
WBGene00005552	322.705	3.38325	1.09e-09	sri-40	sri-40	Serpentine Receptor, class I 40	Is enriched in germ line based on RNA-seq studies. Is affected by several genes including daf-16; daf-2; and skn-1 based on RNA-seq and microarray studies. Is affected by eleven chemicals including Lithium Chloride; methylmercuric chloride; and manganese chloride based on microarray and RNA-seq studies. Is predicted to encode a protein with the following domains: Serpentine type 7TM GPCR chemorec…	Predicted to localize to integral component of membrane.
WBGene00202007	7.65975	3.38267	0.00154237	Y67A6A.3	NA	#N/A	#N/A	#N/A
WBGene00044962	314.671	3.38197	8.59e-22	F28D1.13	F28D1.13	0	Is affected by several genes including daf-12; pgl-1; and glh-1 based on tiling array and RNA-seq studies. Is affected by Ethanol based on RNA-seq studies.	0
WBGene00023123	4.60574	3.37968	0.0097631	R04E5.t6	NA	#N/A	#N/A	#N/A
WBGene00002273	271.829	3.3782	0.000200442	lec-10	lec-10	gaLECtin 10	lec-10 encodes a galectin, a soluble galactose-binding lectin; recombinant lec-10 can bind to sugar in an in vitro assay.	Exhibits glycolipid binding activity. Localizes to apical part of cell and cytoplasm. Is expressed in intestine.
WBGene00014482	7.09401	3.37761	0.00256292	R04F11.t1	NA	#N/A	#N/A	#N/A
WBGene00200014	11.6085	3.36789	0.00127488	F07C3.15	NA	#N/A	#N/A	#N/A
WBGene00003094	6.034	3.36707	0.0106168	lys-5	NA	LYSozyme 5	Is predicted to have lysozyme activity. Is involved in defense response to Gram-positive bacterium.	Predicted to have lysozyme activity. Involved in defense response to Gram-positive bacterium.
WBGene00168530	6.59837	3.3663	0.00841891	21ur-7795	NA	#N/A	#N/A	#N/A
WBGene00049514	6.41602	3.36189	0.00874586	21ur-1805	NA	21U-RNA 1805	0	0
WBGene00017658	132.214	3.3589	1.29e-09	F21C10.9	F21C10.9	N-acetyltransferase domain-containing protein	Is predicted to have transferase activity.	Predicted to have transferase activity.
WBGene00199768	16.4906	3.35701	0.000556464	F52F12.15	F52F12.15	#N/A	#N/A	#N/A
WBGene00011006	128.969	3.35137	0.00133882	ugt-47	NA	UDP-GlucuronosylTransferase 47	Is predicted to have glucuronosyltransferase activity. Human ortholog(s) of this gene are implicated in Crigler-Najjar syndrome and Gilbert syndrome. Is an ortholog of several human genes including UGT2B11 (UDP glucuronosyltransferase family 2 member B11); UGT2B17 (UDP glucuronosyltransferase family 2 member B17); and UGT2B28 (UDP glucuronosyltransferase family 2 member B28).	Predicted to have UDP-glycosyltransferase activity. Predicted to localize to intracellular membrane-bounded organelle. Human ortholog(s) of this gene implicated in osteoporosis. Orthologous to several human genes including UGT2A2 (UDP glucuronosyltransferase family 2 member A2); UGT2A3 (UDP glucuronosyltransferase family 2 member A3); and UGT2B10 (UDP glucuronosyltransferase family 2 member B10).
WBGene00006782	890.88	3.34719	3.35e-26	unc-46	unc-46	UNCoordinated 46	unc-46 encodes a type I transmembrane protein that contains a single motif similar to the LAMP (lysosomal associated membrane glycoprotein) domain; UNC-46 and UNC-47, the C. elegans vesicular GABA transporter, are required in GABAergic neurons for loading GABA into synaptic vesicles and thus, for all GABA-mediated behaviors; a rescuing UNC-46::GFP fusion protein localizes to synaptic varicosities…	Localizes to cytoplasmic vesicle and neuromuscular junction. Is expressed in GLR and neurons.
WBGene00196488	6.0335	3.3463	0.0112145	K06G5.5	NA	#N/A	#N/A	#N/A
WBGene00000714	17.9686	3.34561	0.00261839	col-141	NA	COLlagen 141	Is predicted to be a structural constituent of cuticle.	Predicted to be a structural constituent of cuticle. Predicted to localize to integral component of membrane.
WBGene00009035	2998.62	3.3439	1.06e-20	gfat-2	gfat-2	Glutamine-Fructose 6-phosphate AminoTransferase homolog 2	gfat-2 encodes a glucosamine--fructose-6-phosphate aminotransferase (EC:2.6.1.16, also known as glutamine-fructose-6-phosphate transaminase), paralogous to GFAT-1; GFAT-2 is predicted to catalyze the first, and rate-limiting, step of the hexosamine pathway in which glucosamine-6-phosphate is synthesized from L-glutamine and fructose-6-phosphate and ultimately converted to UDP-N-acetylglucosamine …	Predicted to have glutamine-fructose-6-phosphate transaminase (isomerizing) activity. Predicted to be involved in UDP-N-acetylglucosamine metabolic process; fructose 6-phosphate metabolic process; and protein N-linked glycosylation. Human ortholog(s) of this gene implicated in congenital myasthenic syndrome 12; obesity; and type 2 diabetes mellitus. Orthologous to several human genes including GF…
WBGene00019565	67.0936	3.34363	8.92e-05	cyp-35A3	cyp-35A3	CYtochrome P450 family 35A3	cyp-35A3 encodes one of over 80 C. elegans cytochrome P450s, NADPH-dependent monooxygenases that metabolize endogenous and exogenous compounds; loss of cyp-35A/C gene family activity in the presence of xenobiotics can diminish the reproductive decline seen in wild-type worms treated with the same compounds; in addition, cyp-35A(RNAi) also results in a reduction of fat content; cyp-35A3 reporter g…	Predicted to have heme binding activity; oxidoreductase activity, acting on paired donors, with incorporation or reduction of molecular oxygen, reduced flavin or flavoprotein as one donor, and incorporation of one atom of oxygen; and steroid hydroxylase activity. Involved in response to xenobiotic stimulus. Predicted to localize to cytoplasm and intracellular membrane-bounded organelle. Is expres…
WBGene00012325	315.967	3.34129	8.54e-17	W07A12.8	W07A12.8	0	Is enriched in AVA; intestine; neurons; and ventral nerve cord based on tiling array and RNA-seq studies. Is affected by several genes including daf-2; glp-1; and clk-1 based on RNA-seq and microarray studies. Is affected by ten chemicals including methylmercuric chloride; rotenone; and indole based on microarray and RNA-seq studies. Is predicted to encode a protein with the following domain: CoA…	0
WBGene00010204	1643.67	3.34065	3.48e-09	cpr-9	cpr-9	Cysteine PRotease related 9	Is predicted to have cysteine-type peptidase activity. Is an ortholog of human CTSB (cathepsin B).	Predicted to have cysteine-type endopeptidase activity. Predicted to be involved in proteolysis involved in cellular protein catabolic process. Predicted to localize to extracellular space and lysosome. Human ortholog(s) of this gene implicated in diabetes mellitus. Orthologous to human CTSB (cathepsin B).
WBGene00046549	4.91919	3.33844	0.0112195	21ur-2149	NA	#N/A	#N/A	#N/A
WBGene00195166	43.189	3.33839	2.13e-05	W05B10.6	W05B10.6	0	Is affected by emb-4 and spc-1 based on RNA-seq studies. Is affected by multi-walled carbon nanotube based on RNA-seq studies.	Predicted to localize to integral component of membrane.
WBGene00020516	140.067	3.33703	6.91e-09	T15B7.1	T15B7.1	0	Is enriched in AVA; AVE; and head mesodermal cell based on tiling array and RNA-seq studies. Is affected by several genes including daf-16; daf-2; and skn-1 based on microarray and RNA-seq studies. Is affected by thirteen chemicals including rotenone; Zidovudine; and metformin based on RNA-seq and microarray studies. Human FCN1 exhibits G protein-coupled receptor binding activity; pattern recogni…	Predicted to have signaling receptor binding activity. Predicted to localize to collagen-containing extracellular matrix and extracellular space. Human ortholog(s) of this gene implicated in brain ischemia; diabetic retinopathy; and hypertension. Orthologous to several human genes including FCN3 (ficolin 3).
WBGene00006053	68.8428	3.33616	0.00716076	ssq-4	NA	Sperm-Specific family, class Q 4	Is enriched in amphid sheath cell based on RNA-seq studies. Is affected by several genes including daf-16; daf-2; and age-1 based on microarray and RNA-seq studies. Is affected by twenty-five chemicals including Ethanol; methylmercury hydroxide; and nicotinic acid based on RNA-seq and microarray studies. Is predicted to encode a protein with the following domain: .	0
WBGene00002348	1761.82	3.3359	8.43e-21	myo-1	myo-1	MYOsin heavy chain structural genes 1	Is a structural constituent of muscle. Is involved in muscle contraction and pharyngeal pumping. Localizes to striated muscle myosin thick filament. Is expressed in pharynx. Human ortholog(s) of this gene are implicated in several diseases, including Carney complex; intrinsic cardiomyopathy (multiple); and muscle tissue disease (multiple). Is an ortholog of several human genes including MYH13 (my…	A structural constituent of muscle. Involved in muscle contraction and pharyngeal pumping. Localizes to striated muscle myosin thick filament. Is expressed in pharynx. Human ortholog(s) of this gene implicated in cardiomyopathy (multiple); congenital heart disease (multiple); disease of cellular proliferation; and muscle tissue disease (multiple). Orthologous to several human genes including MYH1…
WBGene00022645	357.867	3.33113	1.21e-19	ZK6.11	ZK6.11	0	Is involved in innate immune response. Localizes to membrane raft.	Involved in innate immune response. Localizes to membrane raft.
WBGene00010378	5.6465	3.33084	0.0116234	H12D21.2	NA	0	Is enriched in arcade cell; germ line; neurons; and pharyngeal-intestinal valve cell based on RNA-seq and microarray studies. Is affected by several genes including daf-16; daf-2; and rrf-3 based on RNA-seq and microarray studies. Is affected by seven chemicals including methylmercuric chloride; Rifampin; and allantoin based on microarray and RNA-seq studies. Is predicted to encode a protein with…	0
WBGene00200373	9.50791	3.32822	0.0061148	VC5.13	NA	#N/A	#N/A	#N/A
WBGene00003992	2572.98	3.32639	8.24e-11	pgl-1	pgl-1	P-GranuLe abnormality 1	pgl-1 encodes a predicted RNA-binding protein that contains a number of C-terminal RGG box motifs; PGL-1 activity is required at high temperatures during midlarval to adult stages for postembryonic germline development and hence fertility, and also for proper formation of the germline-specific P granules; PGL-1 protein, supplied maternally and embryonically, is a constitutive P granule component …	Exhibits endoribonuclease activity; identical protein binding activity; and protein self-association. Involved in P granule organization; RNA phosphodiester bond hydrolysis, endonucleolytic; and germ-line stem cell division. Localizes to P granule. Is expressed in germ line and germline precursor cell.
WBGene00018970	3.30402	3.32607	0.00945712	clec-68	NA	C-type LECtin 68	Is predicted to have carbohydrate binding activity. Is involved in innate immune response.	Predicted to have carbohydrate binding activity. Involved in innate immune response.
WBGene00195585	5.70973	3.32351	0.0118625	T28D6.11	NA	#N/A	#N/A	#N/A
WBGene00014247	4.34916	3.32286	0.0112806	ZK1307.4	NA	0	Is enriched in NSM and in male based on tiling array and RNA-seq studies. Is affected by several genes including daf-2; age-1; and daf-12 based on microarray; tiling array; and RNA-seq studies. Is affected by sixteen chemicals including methylmercuric chloride; rotenone; and D-glucose based on microarray and RNA-seq studies. Is predicted to encode a protein with the following domains: MSP (Major …	0
WBGene00170670	6.99891	3.32084	0.0120632	21ur-12135	NA	#N/A	#N/A	#N/A
WBGene00004062	457.823	3.31912	2.39e-06	pmp-5	pmp-5	Peroxisomal Membrane Protein related 5	Is predicted to have ATP binding activity; ATPase activity; and ATPase-coupled transmembrane transporter activity. Is an ortholog of human ABCD4 (ATP binding cassette subfamily D member 4).	Predicted to have ATP binding activity; ATPase-coupled transmembrane transporter activity; and long-chain fatty acid transporter activity. Predicted to be involved in fatty acid catabolic process; long-chain fatty acid import into peroxisome; and peroxisome organization. Predicted to localize to peroxisomal membrane. Is expressed in hypodermis and intestine. Orthologous to human ABCD4 (ATP bindin…
WBGene00255578	3.91091	3.31699	0.0109979	mir-8193	NA	MIcro RNA 8193	0	0
WBGene00194847	3.26127	3.31502	0.00972675	F19C6.8	NA	0	Is enriched in AVK based on RNA-seq studies. Is affected by several genes including daf-2; alg-1; and lem-2 based on RNA-seq and microarray studies.	0
WBGene00009959	24.2771	3.30904	0.00185341	F53B6.4	NA	Major sperm protein	Is enriched in germ line and in male based on proteomic and RNA-seq studies. Is affected by several genes including daf-2; age-1; and let-7 based on microarray; RNA-seq; and proteomic studies. Is affected by twenty-two chemicals including Ethanol; nicotinic acid; and methylmercuric chloride based on RNA-seq and microarray studies. Is predicted to encode a protein with the following domains: MSP (…	Predicted to localize to cytoskeleton and integral component of membrane.
WBGene00018862	855.926	3.30801	2.5e-22	wago-2	wago-2	Worm ArGOnaute protein 2	Is enriched in several structures, including AVK; NSM; germ line; germline precursor cell; and head mesodermal cell based on RNA-seq and microarray studies. Is affected by several genes including daf-2; daf-12; and hsf-1 based on microarray; tiling array; and RNA-seq studies. Is affected by fifteen chemicals including manganese chloride; D-glucose; and bisphenol S based on RNA-seq; proteomic; and…	0
WBGene00022257	1349.22	3.30278	1.59e-20	puf-11	puf-11	PUF (Pumilio/FBF) domain-containing 11	Is predicted to have RNA binding activity.	Predicted to have mRNA 3'-UTR binding activity. Predicted to be involved in posttranscriptional regulation of gene expression. Predicted to localize to cytoplasm and nucleus.
WBGene00006762	17471.4	3.30173	6.56e-35	unc-25	unc-25	UNCoordinated 25	unc-25 encodes the C. elegans ortholog of the GABA neurotransmitter biosynthetic enzyme, glutamic acid decarboxylase (GAD); unc-25 activity is required for GABA synthesis and thus for normal synaptic transmission and GABA-mediated behaviors; UNC-25 is expressed specifically in the 26 GABAergic neurons as soon as they are generated and localizes to cell bodies, axonal branches, and synaptic region…	Predicted to have glutamate decarboxylase activity and pyridoxal phosphate binding activity. Involved in GABAergic synaptic transmission. Localizes to several cellular components, including inhibitory synapse; perikaryon; and synaptic vesicle. Is expressed in neurons. Used to study alcohol use disorder and epilepsy. Human ortholog(s) of this gene implicated in several diseases, including anxiety …
WBGene00000465	12017.1	3.30075	8.4e-10	cpg-1	cpg-1	Chondroitin ProteoGlycan 1	cpg-1 encodes, by alternative splicing, two isoforms of a chondroitin proteoglycan; CPG-1 contains three chitin-binding peritrophin-A domains and two mucin-like regions; CPG-1 is individually dispensable for normal embryonic development; however, CPG-1 and CPG-2 are jointly required for osmotic integrity of early embryos, error-free chromosomal segregation during meiosis, polar body extrusion, as…	Exhibits chitin binding activity. Involved in several processes, including eggshell formation; mitotic cytokinesis; and regulation of cytokinesis. Localizes to external encapsulating structure. Is expressed in eggshell; germ line; and oocyte.
WBGene00002055	126.626	3.29945	5.12e-07	ifc-1	ifc-1	Intermediate Filament, C 1	ifc-1 encodes a nonessential intermediate filament protein; IFC-1 is predicted to function as a structural component of the cytoskeleton; IFC-1 has no function in RNAi assays.	Predicted to localize to cytoplasm and intermediate filament. Is expressed in hypodermis; intestine; and pharynx. Human ortholog(s) of this gene implicated in several diseases, including Charcot-Marie-Tooth disease (multiple); autoimmune disease (multiple); epidermolysis bullosa simplex (multiple); hair disease (multiple); and intrinsic cardiomyopathy (multiple). Orthologous to several human gene…
WBGene00045268	52.7743	3.29904	0.000412903	ttr-42	ttr-42	TransThyretin-Related family domain 42	Is enriched in cephalic sheath cell and germ line based on tiling array and RNA-seq studies. Is affected by several genes including daf-2; rrf-3; and hsf-1 based on RNA-seq and microarray studies. Is affected by eleven chemicals including rotenone; Tunicamycin; and D-glucose based on RNA-seq and microarray studies. Is predicted to encode a protein with the following domain: Transthyretin-like sup…	0
WBGene00044948	766.865	3.29682	5.12e-42	K11H12.12	K11H12.12	0	Is affected by several genes including daf-12; pgl-1; and glh-1 based on tiling array and RNA-seq studies. Is affected by rotenone based on RNA-seq studies.	0
WBGene00174478	4.0824	3.29463	0.0119928	21ur-14989	NA	#N/A	#N/A	#N/A
WBGene00165574	8.00595	3.29004	0.00397356	21ur-11844	NA	#N/A	#N/A	#N/A
WBGene00000691	12.5836	3.28998	0.00192785	col-117	NA	COLlagen 117	Is predicted to be a structural constituent of cuticle.	Predicted to be a structural constituent of cuticle.
WBGene00196903	7.6973	3.2862	0.00625713	M01E11.9	NA	0	Is affected by cep-1 based on RNA-seq studies.	0
WBGene00007543	44.7833	3.28127	0.00252791	fipr-7	NA	FIP (Fungus-Induced Protein) Related 7	Is enriched in CEM; HOB; IL2 neuron; germ line; and ray neuron type B based on RNA-seq studies. Is affected by several genes including daf-16; daf-2; and rrf-3 based on RNA-seq and microarray studies. Is affected by eight chemicals including methylmercury hydroxide; manganese chloride; and multi-walled carbon nanotube based on RNA-seq and microarray studies. Is predicted to encode a protein with …	0
WBGene00011284	104.664	3.28122	2.14e-05	ttr-27	ttr-27	TransThyretin-Related family domain 27	Is enriched in OLL; PVD; and intestine based on tiling array and microarray studies. Is affected by several genes including skn-1; elt-2; and eat-2 based on microarray; tiling array; and RNA-seq studies. Is affected by ten chemicals including bisphenol A; levamisole; and Zidovudine based on RNA-seq and microarray studies. Is predicted to encode a protein with the following domains: Transthyretin-…	Predicted to localize to cell surface and extracellular region.
WBGene00018560	2753.69	3.27991	3.54e-35	F47D12.3	F47D12.3	0	Is enriched in cephalic sheath cell; intestine; neurons; retrovesicular ganglion; and ventral nerve cord based on tiling array; RNA-seq; and microarray studies. Is affected by several genes including daf-12; clk-1; and eat-2 based on tiling array; RNA-seq; and microarray studies. Is affected by seven chemicals including rotenone; Psoralens; and allantoin based on RNA-seq and microarray studies. I…	Predicted to be involved in protein homooligomerization.
WBGene00008589	3551.03	3.27958	1.13e-43	nlp-57	nlp-57	Neuropeptide-Like Protein 57	Is expressed in intestine and nervous system.	Predicted to be involved in neuropeptide signaling pathway. Is expressed in intestine and nervous system.
WBGene00019663	5819.37	3.27627	1.16e-41	K11H12.7	K11H12.7	0	Is expressed in body wall musculature; head neurons; pharyngeal neurons; and pharynx. Is predicted to encode a protein with the following domain: .	Is expressed in body wall musculature; head neurons; intestine; and pharynx.
WBGene00170433	5.46981	3.27535	0.0134178	21ur-12730	NA	21U-RNA 12730	0	0
WBGene00008287	418.673	3.27129	7.54e-14	C54C6.5	C54C6.5	0	Is enriched in neurons based on tiling array; RNA-seq; and microarray studies. Is affected by several genes including sma-2; dpy-21; and hpl-2 based on tiling array; RNA-seq; and microarray studies. Is affected by seven chemicals including rotenone; Psoralens; and allantoin based on RNA-seq and microarray studies.	0
WBGene00022751	51.496	3.26414	0.0113345	msrp-2	NA	MS Related Protein 2	Is enriched in amphid sheath cell and in male based on RNA-seq studies. Is affected by several genes including daf-2; glp-1; and age-1 based on microarray; tiling array; RNA-seq; and proteomic studies. Is affected by twenty-nine chemicals including Ethanol; 1-methylnicotinamide; and nicotinic acid based on RNA-seq and microarray studies.	0
WBGene00000741	8.51793	3.2626	0.0110939	col-168	NA	COLlagen 168	Is predicted to be a structural constituent of cuticle.	Predicted to be a structural constituent of cuticle. Predicted to localize to integral component of membrane.
WBGene00017881	464.402	3.25995	1.89e-06	asp-13	asp-13	ASpartyl Protease 13	Is predicted to have aspartic-type endopeptidase activity.	Predicted to have aspartic-type endopeptidase activity. Predicted to be involved in cell death. Predicted to localize to lysosome.
WBGene00198518	3.69322	3.25844	0.0127423	Y45F10B.60	NA	#N/A	#N/A	#N/A
WBGene00171117	5.191	3.25548	0.0140837	21ur-11864	NA	#N/A	#N/A	#N/A
WBGene00003514	1517.08	3.25384	4.49e-19	myo-2	myo-2	MYOsin heavy chain structural genes 2	myo-2 encodes a muscle-type specific myosin heavy chain isoform; myo-2 is expressed in pharyngeal muscle.	Predicted to have microfilament motor activity. Predicted to be involved in muscle contraction. Predicted to localize to muscle myosin complex. Is expressed in neurons and pharynx. Human ortholog(s) of this gene implicated in cardiomyopathy (multiple); congenital heart disease (multiple); distal myopathy 1; heart conduction disease (multiple); and hyaline body myopathy (multiple). Orthologous to …
WBGene00008759	5.27865	3.25133	0.0142465	F13E9.10	NA	DUF148 domain-containing protein	Is enriched in germ line and in male based on proteomic and RNA-seq studies. Is affected by several genes including rrf-3; eat-2; and hpl-2 based on tiling array and RNA-seq studies. Is affected by eight chemicals including tryptophan; stavudine; and Zidovudine based on microarray and RNA-seq studies. Is predicted to encode a protein with the following domains: Domain of unknown function DUF148 a…	0
WBGene00017193	3511.9	3.25108	2.37e-38	F07C3.2	F07C3.2	0	Is enriched in head mesodermal cell; muscle cell; neurons; and ventral nerve cord based on tiling array; RNA-seq; and microarray studies. Is affected by several genes including daf-16; let-7; and gld-1 based on tiling array; RNA-seq; proteomic; and microarray studies. Is affected by nine chemicals including rotenone; stavudine; and Zidovudine based on RNA-seq and microarray studies.	Predicted to localize to integral component of membrane.
WBGene00200782	6.77214	3.24749	0.00871974	C39B10.11	NA	0	0	0
WBGene00049058	8.20013	3.247	0.00480286	21ur-4800	NA	#N/A	#N/A	#N/A
WBGene00196939	27.6177	3.24533	0.000914198	C18D1.13	C18D1.13	0	Is affected by cep-1; daf-2; and eat-2 based on RNA-seq and microarray studies.	0
WBGene00001694	733.492	3.2415	1.82e-18	grd-5	grd-5	GRounDhog (hedgehog-like family) 5	grd-5 encodes a hedgehog-like protein, with an N-terminal signalsequence and a C-terminal Ground domain; GRD-5 is expressed in adultanterior and posterior seam cells, overlapping GRD-3 expression; theGround domain is predicted to form a cysteine-crosslinked proteininvolved in intercellular signalling, and it has subtle similarity tothe N-terminal Hedge domain of HEDGEHOG proteins; GRD-5 is weakly…	Predicted to have signaling receptor binding activity. Involved in embryo development. Predicted to localize to extracellular region. Is expressed in anterior arcade cell; hypodermis; pharyngeal neurons; and vulval cell.
WBGene00165476	5.51936	3.23983	0.0124148	21ur-7268	NA	#N/A	#N/A	#N/A
WBGene00003093	458.291	3.23878	1.88e-06	lys-4	lys-4	LYSozyme 4	Is predicted to have lysozyme activity. Is involved in defense response to Gram-positive bacterium.	Predicted to have lysozyme activity. Involved in defense response to Gram-positive bacterium.
WBGene00173128	12.4888	3.23841	0.00218158	21ur-6986	NA	#N/A	#N/A	#N/A
WBGene00198697	5.95253	3.23834	0.0147998	ZK867.15	NA	0	0	0
WBGene00195636	23.2114	3.23648	0.000638077	ZK813.8	ZK813.8	#N/A	#N/A	#N/A
WBGene00197135	5.77475	3.23524	0.0148989	F40E10.9	NA	#N/A	#N/A	#N/A
WBGene00004239	1886.03	3.23455	2.04e-16	puf-3	puf-3	PUF (Pumilio/FBF) domain-containing 3	The puf-3 gene encodes a predicted RNA binding protein that is a member of the conserved PUF (Pumilio and FBF) family of RNA binding proteins; PUF-3 is expressed in the ovary and is required for multiple aspects of early embryogenesis including proper cell cycle timing, spindle positioning, and formation of the polar bodies and pronuclei.	Exhibits mRNA 3'-UTR binding activity. Predicted to be involved in posttranscriptional regulation of gene expression. Predicted to localize to cytoplasm and nucleus. Is expressed in germ line.
WBGene00020561	2996.79	3.23327	2.57e-32	T19C3.3	T19C3.3	0	Is enriched in hypodermis and neurons based on tiling array and RNA-seq studies. Is affected by several genes including skn-1; rrf-3; and sek-1 based on microarray; RNA-seq; and proteomic studies. Is affected by thirteen chemicals including Ethanol; 1-methylnicotinamide; and nicotinic acid based on RNA-seq and microarray studies. Is predicted to encode a protein with the following domain: Phospho…	0
WBGene00219251	5.17213	3.22722	0.0151359	mir-4811	NA	#N/A	#N/A	#N/A
WBGene00011487	263.974	3.2269	3.74e-16	T05E12.6	T05E12.6	CUB_2 domain-containing protein	Is enriched in DA neuron; I5 neuron; SAB; intestine; and retrovesicular ganglion based on RNA-seq and microarray studies. Is affected by several genes including daf-16; daf-2; and skn-1 based on microarray and RNA-seq studies. Is affected by twenty-six chemicals including Heme; diallyl trisulfide; and Tunicamycin based on microarray and RNA-seq studies. Is predicted to encode a protein with the f…	0
WBGene00008649	4.26578	3.22617	0.0111571	F10D11.3	NA	0	Is enriched in germ line; neurons; and ventral nerve cord based on tiling array; RNA-seq; and microarray studies. Is affected by several genes including daf-2; dpy-10; and hsf-1 based on microarray and RNA-seq studies. Is affected by ten chemicals including manganese chloride; D-glucose; and Rifampin based on RNA-seq and microarray studies.	0
WBGene00050841	8.93806	3.22491	0.00863759	21ur-317	NA	#N/A	#N/A	#N/A
WBGene00046544	3.76247	3.2244	0.0142247	21ur-1489	NA	#N/A	#N/A	#N/A
WBGene00000935	1494.75	3.21842	7.69e-23	daz-1	daz-1	human DAZ (Deleted in Azoospermia) homolog 1	daz-1 encodes a protein containing an RNA recognition motif that is required for the progression of meiosis during oogenesis; DAZ-1 is expressed in the germline, and expression levels peak in the proximal pachytene region; cpb-3(bt17);daz-1(tj3) hermaphrodites have a synthetic phenotype of total sterility and masculinization; DAZ-1 colocalizes with CPB-3 invivo, coimmunoprecipitates with CPB-3, a…	Predicted to have mRNA 3'-UTR binding activity and translation activator activity. Predicted to be involved in 3'-UTR-mediated mRNA stabilization and positive regulation of translational initiation. Localizes to cytoplasm. Is expressed in germ line; gonad; and in male. Orthologous to several human genes including BOLL (boule homolog, RNA binding protein).
WBGene00023461	276.609	3.21797	1.26e-11	F53G12.12	F53G12.12	0	Is affected by daf-12; cep-1; and dpy-21 based on tiling array and RNA-seq studies.	0
WBGene00001620	3946.17	3.21708	2.91e-24	glt-1	glt-1	GLutamate Transporter family 1	glt-1 encodes a predicted plasma membrane glutamate transporter that is functional when expressed in Xenopus oocytes; expressed in the M3 pharyngeal neuron, the male tail, some anterior hypodermal cells, and in cells in the terminal bulb of the pharynx.	Exhibits L-glutamate transmembrane transporter activity. Predicted to be involved in L-glutamate transmembrane transport. Localizes to cell projection. Is expressed in body wall musculature; cephalic sheath cell; hypodermis; and muscle cell. Human ortholog(s) of this gene implicated in developmental and epileptic encephalopathy 41. Orthologous to human SLC1A2 (solute carrier family 1 member 2).
WBGene00009682	5.99271	3.20835	0.00890244	msd-2	NA	Major Sperm protein Domain containing 2	Localizes to cell body and pseudopodium.	Localizes to cell body and pseudopodium.
WBGene00006633	1932.51	3.20834	9.65e-27	tsp-7	tsp-7	TetraSPanin family 7	Is expressed in DA neuron; head neurons; tail neurons; touch receptor neurons; and ventral cord neurons. Is predicted to encode a protein with the following domains: Tetraspanin family; Tetraspanin; Tetraspanin, EC2 domain superfamily; and Tetraspanin/Peripherin. Is an ortholog of human CD63 (CD63 molecule).	Predicted to localize to integral component of plasma membrane. Is expressed in DA neuron; head neurons; tail neurons; touch receptor neurons; and ventral cord neurons. Orthologous to human CD63 (CD63 molecule).
WBGene00167949	20.7094	3.20489	0.000909046	21ur-13428	21ur-13428	#N/A	#N/A	#N/A
WBGene00006311	483.673	3.20268	3.76e-06	sun-1	sun-1	SUN (S. pombe sad1/Ce-UNC-84) domain protein 1	sun-1 encodes a protein member of the SUN-domain family, also called Matefin and is paralogous to UNC-84, whose general domain organization (one or more central transmembrane and coiled-coil domains, followed by a C-terminal SUN domain) is shared by Sad1p from Schizosaccharomyces pombe and UNC-84 from C. elegans; SUN-domain proteins bind lamins and the KASH domain proteins of the outer nuclear me…	Predicted to have protein-membrane adaptor activity. Involved in several processes, including centrosome localization; embryo development; and regulation of centrosome duplication. Localizes to nuclear envelope. Is expressed in several structures, including AB; C; D; E; and germ line. Human ortholog(s) of this gene implicated in spermatogenic failure 16. Orthologous to human SUN3 (Sad1 and UNC84 …
WBGene00167223	12.5669	3.20238	0.0015346	21ur-6679	NA	21U-RNA 6679	0	0
WBGene00023466	312.936	3.19267	1.78e-25	R151.11	R151.11	0	Is affected by Ethanol based on RNA-seq studies.	0
WBGene00044553	2425.98	3.19215	3.21e-46	T23B12.11	T23B12.11	0	Is enriched in head mesodermal cell; hypodermis; and neurons based on tiling array and RNA-seq studies. Is affected by several genes including daf-16; daf-2; and daf-12 based on tiling array; RNA-seq; and microarray studies. Is affected by seven chemicals including stavudine; Zidovudine; and Psoralens based on RNA-seq and microarray studies.	0
WBGene00200442	16.3976	3.18996	0.00247318	Y54E10A.26	NA	#N/A	#N/A	#N/A
WBGene00008789	419.048	3.18918	3.72e-13	F14D7.2	F14D7.2	0	Is expressed in germ line.	Is expressed in germ line.
WBGene00045314	3.8166	3.18655	0.0159343	Y39C12A.10	NA	0	0	0
WBGene00004241	4092.47	3.18587	2.06e-20	puf-5	puf-5	PUF (Pumilio/FBF) domain-containing 5	puf-5 encodes a Pumilio protein; PUF-5 is required, redundantly with PUF-6/7, for translational repression of glp-1 mRNA in oocytes (via specific elements in the 3' UTR site), and for normal oocyte maturation (growth, organization, nuclear enlargement, yolk uptake, and localization of RME-2 to the plasma membrane) and early embryogenesis (cell divisions and eggshell formation); since glp-1 mutati…	Predicted to have mRNA 3'-UTR binding activity. Involved in positive regulation of embryonic development. Localizes to P granule. Is expressed in germ line and oocyte.
WBGene00046942	3.88886	3.18475	0.016097	21ur-1910	NA	#N/A	#N/A	#N/A
WBGene00169517	7.93755	3.18397	0.00614856	21ur-15491	NA	21U-RNA 15491	0	0
WBGene00048326	12.309	3.18328	0.00168075	21ur-3485	NA	#N/A	#N/A	#N/A
WBGene00013392	298.94	3.18031	3.74e-10	Y62H9A.4	Y62H9A.4	0	Is enriched in germ line and seam cell based on proteomic and RNA-seq studies. Is affected by several genes including daf-16; daf-2; and rrf-3 based on microarray; proteomic; and RNA-seq studies. Is affected by seventeen chemicals including Lithium Chloride; Heme; and diallyl trisulfide based on microarray and RNA-seq studies. Is predicted to encode a protein with the following domain: .	0
WBGene00197583	11.5399	3.17863	0.0046971	T26H10.4	NA	#N/A	#N/A	#N/A
WBGene00044939	759.755	3.17716	3.6e-29	B0412.7	B0412.7	0	Is affected by several genes including pgl-1; cep-1; and glh-1 based on RNA-seq studies.	0
WBGene00199169	18.6364	3.17662	0.0024706	F09D5.6	NA	#N/A	#N/A	#N/A
WBGene00046698	24.8446	3.17584	1.84e-05	21ur-328	21ur-328	21U-RNA 328	Is affected by sod-2 and atfs-1 based on RNA-seq studies.	0
WBGene00235159	69.1191	3.17371	2.62e-05	CD4.17	CD4.17	#N/A	#N/A	#N/A
WBGene00003231	1986.29	3.17361	1.16e-20	mex-6	mex-6	Muscle EXcess 6	mex-6 encodes a CCCH zinc-finger protein highly similar to MEX-5 that functions with MEX-5 to affect embryonic viability, establish soma germline asymmetry in embryos and establish PIE-1, MEX-1, and POS-1 asymmetry in embryos, and also affects formation of intestinal cells; MEX-6 and MEX-5 may act downstream of the PAR proteins.	Exhibits mRNA 3'-UTR binding activity; protein domain specific binding activity; and protein kinase binding activity. Involved in regulation of protein localization. Localizes to P granule. Is expressed in AB; ABa; ABp; and germ line.
WBGene00013120	4.18554	3.17022	0.0126666	fipr-28	NA	FIP (Fungus-Induced Protein) Related 28	Is enriched in male based on RNA-seq studies. Is affected by several genes including age-1; rrf-3; and sma-2 based on microarray and RNA-seq studies. Is affected by seven chemicals including Alovudine; stavudine; and Psoralens based on RNA-seq and microarray studies. Is predicted to encode a protein with the following domain: .	0
WBGene00167035	5.12463	3.16987	0.017429	21ur-9904	NA	#N/A	#N/A	#N/A
WBGene00045480	3.84001	3.16814	0.0167706	F14F3.5	NA	0	Is enriched in germ line; hypodermis; intestine; and neurons based on tiling array and RNA-seq studies. Is affected by several genes including eat-2; mex-1; and spn-4 based on microarray and RNA-seq studies. Is affected by six chemicals including Tunicamycin; allantoin; and Psoralens based on microarray and RNA-seq studies.	0
WBGene00196375	22.3333	3.16643	0.000285364	C29E6.11	C29E6.11	#N/A	#N/A	#N/A
WBGene00044107	23.0939	3.16085	0.00109254	F58G6.9	NA	Copper transporter	Is predicted to have copper ion transmembrane transporter activity. Is an ortholog of human SLC31A1 (solute carrier family 31 member 1) and SLC31A2 (solute carrier family 31 member 2).	Predicted to have copper ion transmembrane transporter activity. Predicted to be involved in cellular copper ion homeostasis. Predicted to localize to plasma membrane. Orthologous to human SLC31A1 (solute carrier family 31 member 1) and SLC31A2 (solute carrier family 31 member 2).
WBGene00045331	1427.31	3.16054	2.41e-30	F14D7.12	F14D7.12	0	Is enriched in neurons based on tiling array and RNA-seq studies. Is affected by several genes including dpy-7; alg-1; and hpl-2 based on tiling array; microarray; and RNA-seq studies. Is affected by eight chemicals including rotenone; D-glucose; and Sodium Chloride based on RNA-seq and microarray studies. Is predicted to encode a protein with the following domains: Domain of unknown function (DU…	0
WBGene00019355	4476.48	3.15883	4.1e-59	K03B4.4	K03B4.4	0	Is enriched in neurons and ventral nerve cord based on microarray; tiling array; and RNA-seq studies. Is affected by several genes including sek-1; pgl-1; and isp-1 based on microarray and RNA-seq studies. Is affected by four chemicals including rotenone; D-glucose; and Quercetin based on RNA-seq and microarray studies.	0
WBGene00003448	20.5586	3.15679	0.00489619	msp-55	NA	Major Sperm Protein 55	msp-55 encodes a member of the major sperm protein family.	Predicted to localize to cytoplasm; cytoskeleton; and pseudopodium. Is expressed in gonad; oocyte; and sperm.
WBGene00198425	5.24587	3.15671	0.0180135	F08B12.9	NA	0	0	0
WBGene00196044	15.4245	3.15645	0.00123974	ZK381.38	NA	#N/A	#N/A	#N/A
WBGene00020684	1057.8	3.15499	3.24e-27	T22D1.5	T22D1.5	0	Is enriched in several structures, including germ line; germline precursor cell; head mesodermal cell; neuronal sheath cell; and pharyngeal muscle cell based on tiling array and RNA-seq studies. Is affected by several genes including daf-2; glp-1; and skn-1 based on microarray and RNA-seq studies. Is affected by twelve chemicals including manganese chloride; stavudine; and Zidovudine based on RNA…	Predicted to have protein phosphatase regulator activity. Predicted to be involved in protein dephosphorylation. Predicted to localize to protein phosphatase type 2A complex.
WBGene00003319	5.1901	3.15452	0.0181039	mir-124	NA	#N/A	#N/A	#N/A
WBGene00011616	40.6734	3.14974	0.000710516	T08D10.3	T08D10.3	0	Is enriched in coelomocyte based on tiling array studies. Is affected by several genes including daf-16; daf-2; and daf-12 based on RNA-seq and microarray studies. Is affected by nine chemicals including Tunicamycin; D-glucose; and Zidovudine based on RNA-seq studies.	0
WBGene00049090	11.9642	3.14805	0.00209381	21ur-3476	NA	#N/A	#N/A	#N/A
WBGene00044932	464.698	3.14619	3.27e-14	Y37E3.22	Y37E3.22	0	Is affected by several genes including pgl-1; cep-1; and glh-1 based on RNA-seq studies. Is affected by multi-walled carbon nanotube based on RNA-seq studies.	0
WBGene00015102	10742	3.14578	1.27e-08	cpg-2	cpg-2	Chondroitin ProteoGlycan 2	cpg-2 encodes a chondroitin proteoglycan with six chitin-binding peritrophin-A domains and three mucin-like regions; CPG-2 is individually dispensable for normal embryonic development; however, CPG-2 and CPG-1 are jointly required for osmotic integrity of early embryos, error-free chromosomal segregation during meiosis, polar body extrusion, association of the sperm pronucleus/centrosome complex …	Exhibits chitin binding activity. Involved in several processes, including eggshell formation; mitotic cytokinesis; and regulation of cytokinesis. Localizes to external encapsulating structure and perivitelline space. Is expressed in eggshell.
WBGene00018877	1570.62	3.14328	3.42e-14	aman-1	aman-1	Alpha MANnosidase 1	aman-1 encodes an ortholog of human lysosomal mannosidase (MAN2B1;OMIM:609458, mutated in alpha-mannosidosis); AMAN-1 is predicted to helpdigest glycoproteins by removing mannose residues from their N-linkedoligosaccharides; AMAN-1 has seven predicted N-glycosylation sites;AMAN-1 is biochemically active in vitro, has optimal activity at pH4-4.5, and is unaffected by Co(II); however, AMAN-1 expres…	Predicted to have alpha-mannosidase activity. Predicted to be involved in mannose metabolic process. Predicted to localize to lysosome and vacuolar membrane. Is expressed in intestine and nervous system. Human ortholog(s) of this gene implicated in alpha-mannosidosis. Orthologous to human MAN2B1 (mannosidase alpha class 2B member 1).
WBGene00001066	50.7914	3.14088	0.00152971	dpy-4	NA	DumPY: shorter than wild-type 4	dpy-4 encodes a cuticle collagen; dpy-4 activity is required for normal body morphology, locomotion, and larval development.	Predicted to be an extracellular matrix structural constituent. Involved in cuticle development involved in collagen and cuticulin-based cuticle molting cycle. Predicted to localize to extracellular matrix and extracellular space.
WBGene00010351	16979.4	3.13875	4.35e-18	cbd-1	cbd-1	Chitin-Binding Domain protein 1	cbd-1 encodes a large (1319-residue) protein with 12 chitin-binding peritrophin-A domains; cbd-1(RNAi) animals have an osmotically-sensitive embryonic lethal phenotype due to defects in eggshell synthesis; CBD-1's multiple peritrophin-A domains might enable mechanical cross-linking of chitin; the N-terminal region of CBD-1 forms a complex with PERM-2 and PERM-4 to promote structural integrity of …	Predicted to have chitin binding activity. Involved in eggshell formation; positive regulation of protein localization to cell cortex; and positive regulation of protein localization to plasma membrane. Localizes to cell periphery. Is expressed in germ line and oocyte.
WBGene00022737	148.193	3.13779	1.32e-06	tofu-7	tofu-7	Twenty One u-rna (21U-RNA) biogenesis Fouled Up 7	Is predicted to have RNA binding activity.	Predicted to have mRNA binding activity. Predicted to be involved in regulation of gene expression. Predicted to localize to cytoplasm and nucleus.
WBGene00002258	647.292	3.13588	7.48e-23	lbp-6	lbp-6	Lipid Binding Protein 6	Is predicted to have lipid binding activity. Is an ortholog of human FABP7 (fatty acid binding protein 7).	Predicted to have lipid binding activity. Human ortholog(s) of this gene implicated in hypertension and type 2 diabetes mellitus. Orthologous to human FABP3 (fatty acid binding protein 3) and FABP7 (fatty acid binding protein 7).
WBGene00011898	533.291	3.13131	5.59e-14	T21C9.13	T21C9.13	0	Is expressed in germ line.	Predicted to localize to integral component of membrane. Is expressed in germ line.
WBGene00021134	4.93755	3.12734	0.0158021	W10G11.1	NA	DUF19 domain-containing protein	Is affected by several genes including daf-16; rrf-3; and daf-12 based on RNA-seq and microarray studies. Is affected by eight chemicals including hydrogen sulfide; multi-walled carbon nanotube; and Psoralens based on microarray and RNA-seq studies. Is predicted to encode a protein with the following domains: Domain of unknown function (DUF19); Domain of unknown function DUF19; and Uncharacterise…	0
WBGene00173715	3.02753	3.12436	0.0171799	21ur-14031	NA	#N/A	#N/A	#N/A
WBGene00199384	3.30535	3.12313	0.0179835	F41E7.15	NA	#N/A	#N/A	#N/A
WBGene00219308	3.36411	3.12116	0.0182247	W06G6.20	NA	0	Is affected by several genes including daf-16; daf-2; and skn-1 based on RNA-seq and microarray studies. Is affected by ten chemicals including D-glucopyranose; Psoralens; and allantoin based on RNA-seq and microarray studies.	0
WBGene00023468	201.052	3.12087	8.18e-16	B0412.6	B0412.6	0	Is affected by several genes including clk-1; pgl-1; and cep-1 based on RNA-seq and microarray studies.	0
WBGene00044299	242.003	3.11796	1.34e-08	C42D8.9	C42D8.9	0	Is enriched in AFD and intestine based on RNA-seq and microarray studies. Is affected by several genes including daf-16; daf-2; and clk-1 based on microarray and RNA-seq studies. Is affected by ten chemicals including multi-walled carbon nanotube; Sodium Chloride; and metformin based on RNA-seq and microarray studies.	0
WBGene00021035	1979.03	3.11634	8.03e-15	W05F2.3	W05F2.3	0	Is expressed in germ line.	Predicted to localize to integral component of membrane. Is expressed in germ line.
WBGene00009186	1681.2	3.11501	7.78e-15	trcs-1	trcs-1	TRansport of membrane to Cell Surface 1	trcs-1 encodes a putative arylacetamide deacetylase and microsomal lipase; TRCS-1 is required for sperm to normally migrate towards a PUFA-based signal exuded by oocytes; trcs-1(RNAi) hermaphrodites are infertile, both through aberrant loss of their own sperm and through failure of males to effectively inseminate them.	Predicted to have hydrolase activity. Predicted to localize to integral component of membrane. Is expressed in germ line. Orthologous to several human genes including AADACL3 (arylacetamide deacetylase like 3) and AADACL4 (arylacetamide deacetylase like 4).
WBGene00003463	49.719	3.10906	2.49e-05	msp-76	msp-76	Major Sperm Protein 76	msp-76 encodes a protein that belongs to a family of proteins called the Major Sperm Proteins (MSPs) that is conserved in nematodes; this family consists of closely related, small, basic proteins that make up 15% of sperm protein; this multigene family consists of over fifty genes, including many pseudogenes; MSPs are involved in both extracellular signaling and cytoskeletal functions during repr…	Is expressed in gonad; oocyte; and sperm.
WBGene00165893	16.4645	3.10854	0.00821724	21ur-11466	NA	21U-RNA 11466	0	0
WBGene00007422	81.9395	3.10616	4.73e-05	ugt-17	ugt-17	UDP-GlucuronosylTransferase 17	Is predicted to have UDP-glycosyltransferase activity. Human ortholog(s) of this gene are implicated in Crigler-Najjar syndrome and Gilbert syndrome. Is an ortholog of human UGT3A1 (UDP glycosyltransferase family 3 member A1) and UGT3A2 (UDP glycosyltransferase family 3 member A2).	Predicted to have UDP-glycosyltransferase activity. Predicted to localize to intracellular membrane-bounded organelle. Human ortholog(s) of this gene implicated in several diseases, including alcoholic pancreatitis; bilirubin metabolic disorder (multiple); cholecystolithiasis; cholelithiasis; and female reproductive organ cancer (multiple). Orthologous to several human genes including UGT1A1 (UDP…
WBGene00171461	7.3807	3.10324	0.0167022	21ur-12815	NA	#N/A	#N/A	#N/A
WBGene00016799	204.995	3.10218	5.98e-08	C50C3.1	C50C3.1	0	Is predicted to have metal ion binding activity.	Predicted to have metal ion binding activity.
WBGene00219780	24.5816	3.10043	0.000203037	B0228.10	B0228.10	0	Is enriched in head mesodermal cell based on RNA-seq studies. Is affected by several genes including daf-2; cep-1; and dlc-1 based on RNA-seq and microarray studies.	0
WBGene00007518	301.148	3.09662	1.34e-20	del-8	del-8	DEgenerin Like 8	Is predicted to have sodium channel activity.	Predicted to have ligand-gated sodium channel activity. Predicted to be involved in sodium ion transmembrane transport. Predicted to localize to integral component of plasma membrane.
WBGene00011046	6.62183	3.09631	0.0104481	R05H10.7	NA	0	Is enriched in intestine and in male based on RNA-seq studies. Is affected by several genes including daf-2; rrf-3; and clk-1 based on RNA-seq and microarray studies. Is affected by sixteen chemicals including Mercuric Chloride; Tunicamycin; and multi-walled carbon nanotube based on microarray and RNA-seq studies. Is predicted to encode a protein with the following domain: Acyl-CoA N-acyltransfer…	Predicted to have N-acetyltransferase activity. Predicted to localize to cytoplasm.
WBGene00007624	5453.99	3.09537	9.2e-17	hrde-1	hrde-1	Heritable RNAi Deficient 1	Is predicted to have nucleic acid binding activity. Is involved in RNA interference and germ cell development. Localizes to RNAi effector complex and nucleus. Is expressed in germ cell and germ line.	Predicted to have nucleic acid binding activity. Involved in RNA interference and germ cell development. Localizes to RNAi effector complex and nucleus. Is expressed in germ cell and germ line.
WBGene00197240	5.14946	3.09148	0.0210437	F22B3.14	NA	#N/A	#N/A	#N/A
WBGene00013567	934.474	3.08954	2.25e-13	Y75B12B.1	Y75B12B.1	0	Y75B12B.1 encodes a probable transposase, with many C. elegans paralogsand distant similarity to rotifer and insect transposases; Y75B12B.1 hasno known function in mass RNAi assays; Y75B12B.1 mRNA is stabilized bybound GLD-1.	0
WBGene00196172	12.2439	3.08664	0.00326167	Y50D4B.8	NA	#N/A	#N/A	#N/A
WBGene00017485	57.1065	3.08333	6.43e-05	F15E6.4	F15E6.4	0	Is enriched in ASER; PLM; and hypodermis based on tiling array and RNA-seq studies. Is affected by several genes including daf-16; daf-2; and skn-1 based on microarray and RNA-seq studies. Is affected by eighteen chemicals including methylmercuric chloride; rotenone; and Tunicamycin based on microarray and RNA-seq studies.	0
WBGene00010059	5345.76	3.08174	1.2e-49	F54E4.3	F54E4.3	0	Is enriched in body wall musculature; head mesodermal cell; muscle cell; neurons; and ventral nerve cord based on microarray; tiling array; and RNA-seq studies. Is affected by several genes including daf-2; skn-1; and elt-2 based on RNA-seq and microarray studies. Is affected by eleven chemicals including aldicarb; nanoparticle; and stavudine based on microarray and RNA-seq studies.	0
WBGene00050891	4.26002	3.07614	0.0171877	C08E8.9	NA	0	Is enriched in ASER and PLM based on RNA-seq studies. Is affected by hpl-2 based on tiling array studies.	0
WBGene00017962	210.4	3.07488	1.04e-15	fbxa-72	fbxa-72	F-box A protein 72	Is enriched in several structures, including Z1.p; Z4.a; intestine; male distal tip cell; and somatic gonad precursor based on tiling array; RNA-seq; proteomic; and microarray studies. Is affected by several genes including daf-16; daf-2; and daf-12 based on microarray and RNA-seq studies. Is affected by eighteen chemicals including Tunicamycin; sodium arsenite; and indole based on microarray and…	0
WBGene00200938	5.22891	3.07468	0.0186818	K07E12.6	NA	#N/A	#N/A	#N/A
WBGene00047416	4.78146	3.07449	0.021858	21ur-2042	NA	#N/A	#N/A	#N/A
WBGene00010555	206.023	3.07384	0.000727872	K04C1.5	K04C1.5	Protein kinase domain-containing protein	Is predicted to have ATP binding activity and protein kinase activity.	Predicted to have protein serine/threonine kinase activity. Predicted to be involved in several processes, including peptidyl-serine phosphorylation; positive regulation of canonical Wnt signaling pathway; and positive regulation of proteasomal ubiquitin-dependent protein catabolic process. Predicted to localize to cytoplasm and nucleus.
WBGene00019520	15.7649	3.07369	0.00217712	K08B12.1	NA	Lipase_3 domain-containing protein	Is expressed in hypodermis. Is predicted to encode a protein with the following domains: Lipase (class 3); Fungal lipase-like domain; and Alpha/Beta hydrolase fold.	Predicted to be involved in lipid metabolic process. Is expressed in hypodermis.
WBGene00018112	33.8018	3.07306	0.00171791	F36H9.4	NA	TIL domain-containing protein	F36H9.4 encodes a putative secreted TIL-domain protease inhibitorparalogous to SWM-1, ISL-1, and the products of 11 other C. elegansgenes; F36H9.4 and its relatives are collectively similar to otherTIL-domain protease inhibitors from nematodes, insects, and vertebrates;F36H9.4 has no obvious function in mass RNAi assays.	Predicted to have serine-type endopeptidase inhibitor activity. Predicted to be involved in negative regulation of endopeptidase activity. Predicted to localize to extracellular region.
WBGene00000770	256.539	3.07229	2.35e-06	cpb-1	cpb-1	CPEB polyA binding family 1	cpb-1 encodes a cytoplasmic polyadenylation element binding (CPEB) protein homolog involved in two steps of spermatogenesis; two CPEB proteins have distinct functions in spermatogenesis, with FOG-1 specifying sperm cell fate, and CPB-1 conversely executing that decision, being required for progression through meiosis; cpb-1(RNAi) spermatocytes fail to undergo meiotic cell divisions; CPB-1 protein…	Predicted to have mRNA 3'-UTR binding activity; ribosome binding activity; and translation regulator activity, nucleic acid binding. Involved in meiotic cell cycle and spermatogenesis. Localizes to cytoplasm. Is expressed in germ line. Orthologous to human CPEB2 (cytoplasmic polyadenylation element binding protein 2); CPEB3 (cytoplasmic polyadenylation element binding protein 3); and CPEB4 (cytop…
WBGene00006930	98477.2	3.06887	5.89e-06	vit-6	vit-6	VITellogenin structural genes (yolk protein genes) 6	vit-6 encodes a vitellogenin precursor protein that is cleaved in the body cavity into two smaller yolk proteins, YP115 and YP88; in C. elegans, vitellogenin genes exhibit stage-, sex-, and tissue-specific expression being expressed exclusively in the adult hermaphrodite intestine.	Predicted to have lipid transporter activity. Involved in negative regulation of protein oxidation; negative regulation of reactive oxygen species biosynthetic process; and positive regulation of cholesterol import. Predicted to localize to extracellular region. Is expressed in intestine.
WBGene00000389	5.5364	3.06726	0.0140498	cdc-25.4	NA	Cell Division Cycle related 25.4	a homolog of dual specificity phosphatase Cdc25.	Predicted to have protein tyrosine phosphatase activity. Predicted to be involved in G2/M transition of mitotic cell cycle; positive regulation of G2/M transition of mitotic cell cycle; and positive regulation of G2/MI transition of meiotic cell cycle. Predicted to localize to cytoplasm and nucleus. Is expressed in ganglia; germ cell; pharyngeal cell; ventral nerve cord; and in male. Human orthol…
WBGene00199145	10.4873	3.06532	0.0103443	ZK1067.10	NA	#N/A	#N/A	#N/A
WBGene00200589	4.8415	3.0651	0.0223459	ZC504.16	NA	#N/A	#N/A	#N/A
WBGene00173293	3.36318	3.06144	0.0214028	21ur-6196	NA	#N/A	#N/A	#N/A
WBGene00173427	5.32111	3.05187	0.0200685	21ur-11743	NA	#N/A	#N/A	#N/A
WBGene00015083	3284.03	3.05127	3.68e-14	egg-1	egg-1	EGG sterile (unfertilizable) 1	egg-1 encodes a LDL-receptor repeat-containing protein that is required for fertilization; egg-1 acts redundantly with a similar protein, egg-2, and both proteins are expressed in the developing oocyte; egg-1 is not required for male fertility; egg-1 localizes to the oocyte plasma membrane; the structure and localization of the egg-1 protein suggest that it is required together with egg-2, for ga…	Predicted to have signaling receptor activity. Involved in eggshell formation; positive regulation of protein localization to cell periphery; and single fertilization. Localizes to plasma membrane. Is expressed in germ line.
WBGene00045381	3.43724	3.05022	0.0221872	F28B1.9	NA	0	Is enriched in male based on RNA-seq studies. Is affected by adr-1 and eat-2 based on RNA-seq and microarray studies. Is affected by six chemicals including Zidovudine; allantoin; and Sirolimus based on RNA-seq and microarray studies. Is predicted to encode a protein with the following domain: .	0
WBGene00020948	1218.33	3.04783	3.15e-16	era-1	era-1	Embryonic mRna (mRNA) Anterior 1	Is expressed in several structures, including AB; AB lineage cell; ABa; ABp; and germ line.	Is expressed in several structures, including AB; AB lineage cell; ABa; P0; and germ line.
WBGene00019861	223.984	3.04406	2.64e-11	R04A9.1	R04A9.1	0	Is enriched in neurons and in male based on tiling array; RNA-seq; and microarray studies. Is affected by several genes including pgl-1; glh-1; and pgl-3 based on RNA-seq studies. Is affected by cadmium and Sirolimus based on microarray studies.	Predicted to localize to integral component of membrane.
WBGene00016869	109.191	3.04358	0.000225364	C52B9.10	C52B9.10	0	Is enriched in AFD; ASER; PLM; intestine; and neurons based on tiling array; RNA-seq; and microarray studies. Is affected by several genes including alg-1; drh-3; and ubc-9 based on tiling array; microarray; and RNA-seq studies. Is affected by Tunicamycin based on microarray studies.	0
WBGene00200091	4.88063	3.04206	0.0235556	Y48A6B.18	NA	#N/A	#N/A	#N/A
WBGene00172931	3.56406	3.03871	0.0230496	21ur-6712	NA	#N/A	#N/A	#N/A
WBGene00220185	17.4223	3.03529	0.00398762	Y57G11C.1145	NA	#N/A	#N/A	#N/A
WBGene00219937	4.6083	3.03447	0.0239364	F37F2.4	NA	#N/A	#N/A	#N/A
WBGene00017131	26.9514	3.03438	0.00281142	E04F6.15	NA	0	Is enriched in intestine based on tiling array; RNA-seq; and microarray studies. Is affected by several genes including daf-2; skn-1; and rrf-3 based on microarray and RNA-seq studies. Is affected by thirteen chemicals including 1-methylnicotinamide; methylmercuric chloride; and Mercuric Chloride based on RNA-seq and microarray studies. Human ortholog(s) of this gene are implicated in autosomal r…	Human ortholog(s) of this gene implicated in autosomal recessive spinocerebellar ataxia 12; developmental and epileptic encephalopathy 28; esophageal cancer; esophagus squamous cell carcinoma; and squamous cell carcinoma. Orthologous to human WWOX (WW domain containing oxidoreductase).
WBGene00194703	25.1829	3.03429	0.00719893	F26B1.8	NA	0	Is enriched in intestine; seam cell; and in male based on RNA-seq and microarray studies. Is affected by several genes including daf-2; dpy-10; and gld-1 based on RNA-seq and microarray studies. Is affected by twenty chemicals including Ethanol; rotenone; and manganese chloride based on RNA-seq and microarray studies.	0
WBGene00050580	7.46198	3.03374	0.0163203	21ur-4177	NA	#N/A	#N/A	#N/A
WBGene00201259	103.359	3.03182	0.00011824	F01E11.15	F01E11.15	#N/A	#N/A	#N/A
WBGene00012664	1072.01	3.03148	6.83e-19	Y39B6A.1	Y39B6A.1	0	Is enriched in head mesodermal cell; intestine; mechanosensory neurons; and muscle cell based on SAGE; microarray; tiling array; and RNA-seq studies. Is affected by several genes including daf-16; daf-2; and skn-1 based on microarray; RNA-seq; and proteomic studies. Is affected by twenty-seven chemicals including Ethanol; 1-methylnicotinamide; and methylmercuric chloride based on RNA-seq and micr…	Predicted to localize to nucleolus and nucleoplasm.
WBGene00001713	139.171	3.03137	0.00176508	grl-4	NA	GRound-Like (grd related) 4	grl-4 encodes a hedgehog-like protein, with an N-terminal signalsequence, a central proline-rich low-complexity region, and a C-terminalGround-like (Grl) domain; GRL-4 is expressed in pharynx, reproductivesystem, vulva, larval neurons, and larval rectal epithelium; the Grldomain is predicted to form a cysteine-crosslinked protein involved inintercellular signalling, and it has subtle similarity t…	Is expressed in several structures, including anterior arcade cell; head; hypodermis; pharynx; and vulva.
WBGene00170171	3.19764	3.03105	0.0228246	21ur-13859	NA	21U-RNA 13859	0	0
WBGene00003471	1196.28	3.02916	5.95e-30	mtd-1	mtd-1	Mec-3 (Three) Dependent expression 1	mtd-1 encodes a novel protein, with an N-terminal extracellular domain and a C-terminal transmembrane domain, that is expressed in touch receptor neurons; loss of mtd-1 function (by either RNAi or a deletion mutation) has no obvious phenotype alone, but specifically enhances touch insensitivity of the temperature-sensitive mec-6(u247).	Is expressed in touch receptor neurons.
WBGene00197936	32.4091	3.0288	0.00663594	Y73B6BL.275	NA	#N/A	#N/A	#N/A
WBGene00001758	137.752	3.02486	2.35e-09	gst-10	gst-10	Glutathione S-Transferase 10	gst-10 encodes a glutathione S-transferase with similarity to the pi class of human glutathione S-transferases; GST-10 catalyzes the conjugation of glutathione to 4-hydroxynonenal in vitro.	Exhibits glutathione transferase activity. Involved in several processes, including determination of adult lifespan; heat acclimation; and response to UV-C. Predicted to localize to cytosol. Is expressed in several structures, including anal depressor muscle; hypodermis; intestine; nervous system; and tail. Used to study obesity. Human ortholog(s) of this gene implicated in several diseases, incl…
WBGene00199161	13.9045	3.02028	0.00204835	F46C5.12	NA	0	0	0
WBGene00044645	45.4938	3.01987	0.00176984	Y51H7BR.8	NA	0	Is affected by several genes including mex-3; dpy-21; and spn-4 based on microarray and RNA-seq studies. Is affected by six chemicals including multi-walled carbon nanotube; metformin; and Sirolimus based on RNA-seq and microarray studies.	Predicted to localize to integral component of membrane.
WBGene00007353	2998.9	3.01904	9.89e-62	txt-13	txt-13	transcellular chaperone signaling (x)cross tissue 13	Is enriched in ASER; PLM; head mesodermal cell; muscle cell; and neurons based on RNA-seq and microarray studies. Is affected by several genes including daf-2; clk-1; and pgl-1 based on RNA-seq and microarray studies. Is affected by six chemicals including rotenone; Psoralens; and allantoin based on RNA-seq studies.	Predicted to localize to integral component of membrane.
WBGene00004008	1778.22	3.01774	2.53e-12	pgp-14	pgp-14	P-GlycoProtein related 14	pgp-14 encodes a member of the ABC transporter family with high similarity to the vertebrate MDR (multidrug resistance) family; PGP-14 is predicted to function as a transmembrane protein that couples energy to transport of various molecules across membranes, but as loss of pgp-14 activity via large-scale RNAi screens does not result in any obvious defects, the precise role of pgp-14 in C. elegans…	Predicted to have ATPase-coupled transmembrane transporter activity. Involved in response to nematicide. Predicted to localize to integral component of membrane. Is expressed in pharynx. Human ortholog(s) of this gene implicated in several diseases, including autoimmune disease (multiple); carcinoma (multiple); cholestasis (multiple); human immunodeficiency virus infectious disease (multiple); an…
WBGene00002199	67.3305	3.01694	2.21e-05	kin-15	kin-15	protein KINase 15	kin-15 encodes a novel receptor protein tyrosine kinase; like kin-16, with which it is cotranscribed, kin-15 encodes a protein that displays some unusual features, including a very small extracellular domain (50 amino acids) that lacks a cysteine-rich region typical of ligand-binding domains of known receptor tyrosine kinases, an unusual amino acid substitution in the subdomain VI motif, and a la…	Predicted to have transmembrane receptor protein tyrosine kinase activity. Predicted to be involved in multicellular organism development; positive regulation of kinase activity; and transmembrane receptor protein tyrosine kinase signaling pathway. Predicted to localize to integral component of plasma membrane and receptor complex. Is expressed in hyp6 and hyp7 syncytium. Human ortholog(s) of thi…
WBGene00003784	646.683	3.01466	2.95e-17	nos-2	nos-2	NanOS related 2	nos-2 encodes one of three genes in C. elegans that contains a putative zinc-binding domain similar to the one found in Drosophila nanos; nos-2 affects incorporation of primordial germ cells into the somatic gonad, is required redundantly with nos-1 to prevent primordial germ cells from dividing in starved animals and to maintain germ cell viability during larval development in hermaphrodites and…	Predicted to have mRNA binding activity and zinc ion binding activity. Involved in oogenesis and regulation of cell cycle. Localizes to cytoplasm. Is expressed in P0; P4; Z2; and Z3.
WBGene00023131	3.69509	3.01399	0.024601	T05C7.t1	NA	#N/A	#N/A	#N/A
WBGene00010266	374.937	3.01357	7.7e-12	dct-18	dct-18	DAF-16/FOXO Controlled, germline Tumor affecting 18	Is enriched in head mesodermal cell and pharyngeal muscle cell based on SAGE; tiling array; RNA-seq; proteomic; and microarray studies. Is affected by several genes including daf-16; daf-2; and skn-1 based on microarray; proteomic; and RNA-seq studies. Is affected by fourteen chemicals including methylmercury hydroxide; rotenone; and bisphenol A based on RNA-seq and microarray studies.	Is expressed in intestine.
WBGene00195827	3.78173	3.01211	0.0248037	Y34B4A.12	NA	0	0	0
WBGene00008109	269.135	3.01048	5.24e-18	lim-9	lim-9	LIM domain family 9	lim-9 encodes a protein containing one PET domain and six LIM domains and is orthologous to Drosophila LIMPET and vertebrate FHL2; in vitro binding and yeast two-hybrid assays indicate that LIM-9 physically interacts with UNC-96 and UNC-97 and thus, is likely a component of a protein complex that links muscle focal adhesions to thick filaments; LIM-9 also enables Wnt-directed planar cell polarity…	Exhibits protein domain specific binding activity. Localizes to M band. Is expressed in several structures, including body wall musculature; excretory canal; non-striated muscle; spermatheca; and vulva. Orthologous to several human genes including FHL2 (four and a half LIM domains 2).
WBGene00020690	903.156	3.00955	1.82e-22	T22E5.1	T22E5.1	0	Is enriched in body wall musculature; intestine; neurons; retrovesicular ganglion; and ventral nerve cord based on microarray; tiling array; and RNA-seq studies. Is affected by several genes including daf-2; age-1; and isp-1 based on microarray and RNA-seq studies. Is affected by ten chemicals including methylmercuric chloride; Mercuric Chloride; and Zidovudine based on microarray and RNA-seq stu…	0
WBGene00003762	261.309	3.00926	3.85e-10	nlp-24	nlp-24	Neuropeptide-Like Protein 24	Is expressed in ASIL; ASIR; hypodermis; pharyngeal neurons; and spermatheca.	Predicted to be involved in neuropeptide signaling pathway. Is expressed in ASI; hypodermis; intestine; pharyngeal neurons; and spermatheca.
WBGene00202418	3.54868	3.00869	0.0247464	F41D9.15	NA	#N/A	#N/A	#N/A
WBGene00010085	200.159	3.00691	0.000870891	F55B11.3	F55B11.3	0	Is enriched in dopaminergic neurons and germ line based on tiling array and RNA-seq studies. Is affected by several genes including daf-16; daf-2; and glp-1 based on microarray; tiling array; proteomic; and RNA-seq studies. Is affected by thirteen chemicals including Ethanol; methylmercuric chloride; and rotenone based on RNA-seq; microarray; and proteomic studies.	Is expressed in spermatheca.
WBGene00166526	5.53416	3.00044	0.0259318	21ur-7301	NA	21U-RNA 7301	0	0
WBGene00197899	50.3909	2.99618	0.00110008	ZK682.9	NA	0	Is affected by Cry5B based on microarray studies.	0
WBGene00206484	33.88	2.9942	0.00317213	C31H2.14	NA	0	Is enriched in neurons based on microarray studies. Is affected by several genes including hsf-1; isp-1; and sod-2 based on RNA-seq and microarray studies. Is affected by six chemicals including Psoralens; allantoin; and Sirolimus based on RNA-seq and microarray studies.	0
WBGene00046183	17.7841	2.99357	0.00300417	21ur-4540	NA	#N/A	#N/A	#N/A
WBGene00003425	4.51921	2.9918	0.0263331	msp-10	NA	Major Sperm Protein 10	msp-10 encodes a protein that belongs to a family of proteins called the Major Sperm Proteins (MSPs) that is conserved in nematodes; this family consists of closely related, small, basic proteins that make up 15% of sperm protein; this multigene family consists of over fifty genes, including many pseudogenes; MSPs are involved in both extracellular signaling and cytoskeletal functions during repr…	Predicted to localize to cytoplasm; cytoskeleton; and pseudopodium. Is expressed in gonad; oocyte; and sperm.
WBGene00169503	4.92588	2.98981	0.0264879	21ur-14278	NA	#N/A	#N/A	#N/A
WBGene00195707	68.3328	2.98961	4.78e-06	C11G10.3	C11G10.3	#N/A	#N/A	#N/A
WBGene00044667	3852.29	2.98946	9.4e-31	ZK622.5	ZK622.5	0	Is enriched in DA neuron; VA neuron; neurons; and ventral nerve cord based on tiling array and RNA-seq studies. Is affected by several genes including daf-12; eat-2; and isp-1 based on RNA-seq and microarray studies. Is affected by eleven chemicals including rotenone; stavudine; and Zidovudine based on RNA-seq and microarray studies.	0
WBGene00017058	4.38274	2.98763	0.0265502	msrp-6	NA	MS Related Protein 6	Is enriched in GABAergic neurons; germ line; and in male based on RNA-seq studies. Is affected by several genes including daf-2; age-1; and daf-12 based on microarray; tiling array; and RNA-seq studies. Is affected by twenty chemicals including Ethanol; rotenone; and manganese chloride based on RNA-seq and microarray studies.	0
WBGene00012937	7.58893	2.9865	0.0222822	Y47D3A.31	NA	0	Is enriched in intestine based on microarray studies. Is affected by several genes including daf-2; eat-2; and sek-1 based on microarray and RNA-seq studies. Is affected by fifteen chemicals including Ethanol; tryptophan; and methylmercury hydroxide based on RNA-seq and microarray studies. Is predicted to encode a protein with the following domain: AH/BAR domain superfamily.	0
WBGene00200322	19.4923	2.98647	0.00852091	Y119D3B.26	NA	#N/A	#N/A	#N/A
WBGene00015118	5.33086	2.98152	0.0241926	B0294.3	NA	F-box domain-containing protein	This gene encodes a protein containing an F-box, a motif predicted to mediate protein-protein interactions either with homologs of yeast Skp-1p or with other proteins.	0
WBGene00013901	27.6635	2.97853	0.000976355	ugt-16	ugt-16	UDP-GlucuronosylTransferase 16	Is predicted to have glucuronosyltransferase activity. Is expressed in intestine and pharynx. Human ortholog(s) of this gene are implicated in Crigler-Najjar syndrome and Gilbert syndrome. Is an ortholog of human UGT3A1 (UDP glycosyltransferase family 3 member A1) and UGT3A2 (UDP glycosyltransferase family 3 member A2).	Predicted to have UDP-glycosyltransferase activity. Predicted to localize to intracellular membrane-bounded organelle. Is expressed in intestine and pharynx. Human ortholog(s) of this gene implicated in several diseases, including alcoholic pancreatitis; bilirubin metabolic disorder (multiple); cholecystolithiasis; cholelithiasis; and female reproductive organ cancer (multiple). Orthologous to se…
WBGene00020022	534.123	2.9776	5.34e-15	gldc-1	gldc-1	GLycine DeCarboxylase 1	R12C12.1 is orthologous to human GLYCINE DECARBOXYLASE (GLDC; OMIM:238300), which when mutated leads to glycine encephalopathy.	Predicted to have glycine binding activity; glycine dehydrogenase (decarboxylating) activity; and pyridoxal phosphate binding activity. Predicted to be involved in glycine decarboxylation via glycine cleavage system. Predicted to localize to glycine cleavage complex and mitochondrion. Is expressed in head; hypodermis; and intestine. Human ortholog(s) of this gene implicated in glycine encephalopa…
WBGene00018174	103.62	2.97737	2.86e-06	F38B6.4	F38B6.4	Phosphoribosylglycinamide formyltransferase	Is predicted to have several functions, including ATP binding activity; ligase activity, forming carbon-nitrogen bonds; and phosphoribosylglycinamide formyltransferase activity. Is expressed in intestinal cell. Is an ortholog of human GART (phosphoribosylglycinamide formyltransferase, phosphoribosylglycinamide synthetase, phosphoribosylaminoimidazole synthetase).	Predicted to have phosphoribosylglycinamide formyltransferase activity. Predicted to be involved in 'de novo' IMP biosynthetic process. Predicted to localize to cytoplasm. Is expressed in intestinal cell. Orthologous to human GART (phosphoribosylglycinamide formyltransferase, phosphoribosylglycinamide synthetase, phosphoribosylaminoimidazole synthetase).
WBGene00022202	4108.61	2.9769	9.26e-46	Y72A10A.1	Y72A10A.1	0	Is enriched in muscle cell; neurons; and retrovesicular ganglion based on tiling array; RNA-seq; and microarray studies. Is affected by several genes including daf-16; daf-2; and sir-2.1 based on tiling array; microarray; and RNA-seq studies. Is affected by ten chemicals including rotenone; Zidovudine; and Psoralens based on RNA-seq and microarray studies. Is predicted to encode a protein with th…	0
WBGene00006915	635.107	2.97508	1.31e-13	vha-6	vha-6	Vacuolar H ATPase 6	vha-6 encodes an ortholog of subunit a of the membrane-bound (V0) domainof vacuolar proton-translocating ATPase (V-ATPase); VHA-6 is orthologousto human ATP6N1A (OMIM:192130), ATP6V0A2, ATP6V0A4 (OMIM:605239, mutatedin distal renal tubular acidosis), and TCIRG1 (OMIM:604592, mutated inosteopetrosis); VHA-6 is expressed in germline (P2 through Z3 cellsuntil the comma stage), on the apical surface …	Predicted to have ATPase binding activity and proton-transporting ATPase activity, rotational mechanism. Involved in nematode larval development. Localizes to apical plasma membrane and vacuolar proton-transporting V-type ATPase complex. Is expressed in several structures, including Psub2; excretory cell; intestine; pharyngeal-intestinal valve; and uterus. Human ortholog(s) of this gene implicate…
WBGene00202217	14.465	2.97483	0.00321536	F38B6.24	NA	0	0	0
WBGene00202493	15.3895	2.97437	0.00563787	T06F4.21	NA	#N/A	#N/A	#N/A
WBGene00016757	12.2475	2.97327	0.00484822	C49A9.3	NA	0	Is enriched in intestine based on RNA-seq and microarray studies. Is affected by several genes including daf-2; let-60; and hsf-1 based on microarray and RNA-seq studies. Is affected by ten chemicals including D-glucopyranose; bisphenol A; and stavudine based on RNA-seq and microarray studies. Is predicted to encode a protein with the following domains: Protein of unknown function (DUF272) and Pr…	0
WBGene00195668	5.15983	2.97255	0.0183589	R11B5.3	NA	#N/A	#N/A	#N/A
WBGene00195569	11.4301	2.97181	0.00347641	M117.9	NA	0	Is affected by cep-1 based on RNA-seq studies.	0
WBGene00202321	41.6649	2.96978	0.000155932	K01A11.8	K01A11.8	0	0	0
WBGene00017549	121.609	2.96866	0.00038781	pid-1	pid-1	PiRNA Induced silencing Defective 1	Localizes to cytoplasm and nucleus.	Localizes to cytoplasm and nucleus.
WBGene00000866	542.674	2.96763	1.93e-13	cyb-2.1	cyb-2.1	CYclin B 2.1	Is involved in anterior/posterior axis specification, embryo and oocyte maturation. Is expressed in germ line. Is an ortholog of human CCNB1 (cyclin B1) and CCNB2 (cyclin B2).	Predicted to have cyclin-dependent protein serine/threonine kinase regulator activity. Involved in anterior/posterior axis specification, embryo and oocyte maturation. Predicted to localize to several cellular components, including centrosome; cyclin-dependent protein kinase holoenzyme complex; and nucleus. Is expressed in germ line. Human ortholog(s) of this gene implicated in breast cancer and …
WBGene00199449	3.29666	2.96666	0.027006	F01E11.10	NA	0	0	0
WBGene00174749	6.50686	2.96642	0.0181676	21ur-9214	NA	#N/A	#N/A	#N/A
WBGene00018050	204.027	2.96225	1.55e-07	clec-139	clec-139	C-type LECtin 139	Is predicted to have carbohydrate binding activity.	Predicted to have carbohydrate binding activity.
WBGene00196521	2.64179	2.96145	0.0253907	C18A3.16	NA	#N/A	#N/A	#N/A
WBGene00170782	4.95662	2.9608	0.0282568	21ur-12578	NA	#N/A	#N/A	#N/A
WBGene00195598	3.21096	2.95679	0.0275162	T21D9.3	NA	#N/A	#N/A	#N/A
WBGene00014941	143.776	2.95654	8.87e-08	Y67H2A.9	Y67H2A.9	0	Is enriched in intestine based on RNA-seq studies. Is affected by several genes including daf-2; rrf-3; and hsf-1 based on microarray and RNA-seq studies. Is affected by thirteen chemicals including rotenone; D-glucopyranose; and Zidovudine based on RNA-seq and microarray studies.	0
WBGene00167984	5.34908	2.95509	0.0200411	21ur-10502	NA	#N/A	#N/A	#N/A
WBGene00014666	171.912	2.95393	0.00133056	C05D12.3	NA	EGF-like domain-containing protein	Is enriched in body wall muscle cell; intestine; and neurons based on microarray; tiling array; and RNA-seq studies. Is affected by several genes including daf-16; daf-2; and skn-1 based on RNA-seq and microarray studies. Is affected by twenty-three chemicals including nicotinic acid; Tunicamycin; and D-glucose based on RNA-seq and microarray studies. Is predicted to encode a protein with the fol…	0
WBGene00003658	262.779	2.9537	4.37e-13	nhr-68	nhr-68	Nuclear Hormone Receptor family 68	Is predicted to have DNA-binding transcription factor activity; sequence-specific DNA binding activity; and zinc ion binding activity. Is expressed in head muscle and head neurons.	Predicted to have RNA polymerase II cis-regulatory region sequence-specific DNA binding activity and nuclear receptor activity. Predicted to be involved in anatomical structure development; cell differentiation; and regulation of transcription by RNA polymerase II. Predicted to localize to nucleus. Is expressed in head muscle; head neurons; hypodermis; and intestine.
WBGene00199580	11.876	2.95146	0.00776879	R03D7.13	NA	#N/A	#N/A	#N/A
WBGene00016163	413.01	2.95103	5.89e-20	C27D9.1	C27D9.1	0	Is predicted to have fucosyltransferase activity.	Predicted to have alpha-(1->3)-fucosyltransferase activity. Predicted to be involved in fucosylation. Predicted to localize to membrane.
WBGene00001514	1064.58	2.94749	5.43e-07	xnd-1	xnd-1	X chromosome NonDisjunction factor 1	Is expressed in several structures, including P4; Z2; Z3; germ line; and pharynx. Is predicted to encode a protein with the following domain: Phosphorylation site.	Is expressed in P4; germ line; germline precursor cell; nervous system; and pharynx.
WBGene00199377	5.31588	2.94696	0.0217389	F09E5.20	NA	#N/A	#N/A	#N/A
WBGene00168540	2.98391	2.94526	0.0277954	21ur-9465	NA	#N/A	#N/A	#N/A
WBGene00021590	37.4059	2.94471	0.000134217	Y46D2A.2	Y46D2A.2	0	Is enriched in AFD; OLL; PVD; head mesodermal cell; and intestine based on microarray; tiling array; and RNA-seq studies. Is affected by several genes including daf-16; daf-2; and clk-1 based on microarray and RNA-seq studies. Is affected by eleven chemicals including Heme; rotenone; and D-glucopyranose based on microarray and RNA-seq studies. Is predicted to encode a protein with the following d…	0
WBGene00020612	1747.85	2.94444	5.27e-44	arrd-22	arrd-22	ARRestin Domain protein 22	Is enriched in germline precursor cell; intestine; muscle cell; neurons; and somatic gonad precursor based on microarray; tiling array; RNA-seq; and proteomic studies. Is affected by several genes including daf-16; daf-2; and clk-1 based on microarray; tiling array; and RNA-seq studies. Is affected by nine chemicals including Psoralens; allantoin; and Sirolimus based on RNA-seq and microarray stu…	Predicted to be involved in protein transport. Predicted to localize to cytoplasm. Orthologous to several human genes including ARRDC2 (arrestin domain containing 2).
WBGene00045908	3.17851	2.94356	0.0283606	21ur-2819	NA	21U-RNA 2819	0	0
WBGene00009624	20.8465	2.94238	0.00362648	cnc-8	NA	CaeNaCin (Caenorhabditis bacteriocin) 8	cnc-8 encodes one of eleven C. elegans caenacin peptides.	0
WBGene00011854	4235.74	2.94135	1.29e-26	T20B3.14	T20B3.14	0	Is enriched in head mesodermal cell and neurons based on tiling array; RNA-seq; and microarray studies. Is affected by several genes including eat-2; lin-39; and sod-2 based on microarray; RNA-seq; and tiling array studies. Is affected by seven chemicals including D-glucose; Psoralens; and allantoin based on RNA-seq and microarray studies.	0
WBGene00009173	295.592	2.94125	1.88e-10	prom-1	prom-1	PRogression Of Meiosis 1	prom-1 encodes an F-box protein orthologous to to human FBXO47 (OMIM:609498, deleted in renal cell carcinoma) and paralogous to F54D5.9, that is required during meiotic prophase I for homologous chromosome pairing and rapid meiotic progression; prom-1 mutants exhibit increased germline apoptosis, reduced and variable bivalent formation in meiotic prophase, reduced meiotic recombination, delayed m…	0
WBGene00006929	51351	2.94085	1.07e-05	vit-5	vit-5	VITellogenin structural genes (yolk protein genes) 5	vit-5 encodes a vitellogenin, a lipid-binding protein precursor related to vertebrate vitellogenins and mammalian ApoB-100, a core LDL particle constituent; by homology, VIT-5 is predicted to function as a lipid transport protein; loss of vit-5 activity via large-scale RNA-mediated interference (RNAi) screens indicates that VIT-5 is required for embryogenesis and normal rates of postembryonic gro…	Predicted to have lipid transporter activity. Predicted to be involved in lipid transport. Predicted to localize to extracellular region. Is expressed in intestine.
WBGene00168070	4.74706	2.93858	0.0295992	21ur-5638	NA	21U-RNA 5638	0	0
WBGene00001776	610.169	2.93805	8.62e-10	gst-28	gst-28	Glutathione S-Transferase 28	Is predicted to have transferase activity. Is an ortholog of human HPGDS (hematopoietic prostaglandin D synthase).	Predicted to have glutathione transferase activity. Predicted to be involved in glutathione metabolic process. Orthologous to human HPGDS (hematopoietic prostaglandin D synthase).
WBGene00023478	3.24671	2.93581	0.0289846	srz-62	NA	Serpentine Receptor, class Z 62	Is affected by hpl-2 and rsr-2 based on tiling array studies. Is predicted to encode a protein with the following domains: Serpentine type 7TM GPCR chemoreceptor Srz and 7TM GPCR, serpentine receptor class z (Srz).	Predicted to localize to integral component of membrane.
WBGene00021322	261.129	2.93558	5.73e-07	Y34B4A.6	Y34B4A.6	0	Is enriched in germ line; head mesodermal cell; intestine; mechanosensory neurons; and pharyngeal muscle cell based on proteomic; tiling array; and RNA-seq studies. Is affected by several genes including daf-16; daf-2; and skn-1 based on microarray and RNA-seq studies. Is affected by twelve chemicals including methylmercuric chloride; rotenone; and D-glucopyranose based on microarray and RNA-seq …	0
WBGene00168971	39.4724	2.93543	0.00138895	21ur-12040	NA	21U-RNA 12040	0	0
WBGene00017297	1445.87	2.93535	1.34e-26	F09E10.7	F09E10.7	DUF4440 domain-containing protein	Is enriched in neurons; somatic gonad precursor; and in male based on tiling array; RNA-seq; and microarray studies. Is affected by several genes including daf-16; daf-2; and age-1 based on microarray and RNA-seq studies. Is affected by eight chemicals including rotenone; D-glucose; and Alovudine based on RNA-seq and microarray studies. Is predicted to encode a protein with the following domains:…	0
WBGene00014286	4.38376	2.93483	0.0298044	C40H5.t1	NA	#N/A	#N/A	#N/A
WBGene00023307	4.09739	2.9342	0.0298064	H06I04.t1	NA	0	0	0
WBGene00003445	63.5403	2.93015	0.000321245	msp-52	msp-52	Major Sperm Protein 52	msp-52 encodes a protein that belongs to a family of proteins called the Major Sperm Proteins (MSPs) that is conserved in nematodes; this family consists of closely related, small, basic proteins that make up 15% of sperm protein; this multigene family consists of over fifty genes, including many pseudogenes; MSPs are involved in both extracellular signaling and cytoskeletal functions during repr…	Is expressed in gonad; oocyte; and sperm.
WBGene00004179	954.806	2.92882	1.58e-12	prg-2	prg-2	Piwi (fruitfly) Related Gene 2	prg-2 encodes a novel, basic protein that is one of two C. elegans members of the Piwi subfamily of highly conserved Argonaut/Piwi proteins.	Is expressed in germ line.
WBGene00020167	32.7349	2.92749	6.44e-05	T02G5.11	T02G5.11	0	Is enriched in germ line and germline precursor cell based on RNA-seq studies. Is affected by several genes including daf-16; daf-12; and hsf-1 based on microarray; tiling array; and RNA-seq studies. Is affected by eight chemicals including Heme; rotenone; and Zidovudine based on microarray and RNA-seq studies.	0
WBGene00174266	5.11376	2.92663	0.0303982	21ur-13697	NA	#N/A	#N/A	#N/A
WBGene00021837	3.50094	2.92561	0.024601	#N/A	NA	0	Is affected by several genes including daf-2; age-1; and eat-2 based on microarray and RNA-seq studies. Is affected by methylmercuric chloride based on microarray studies.	0
WBGene00195434	4.38774	2.92534	0.0304227	K07E8.13	NA	#N/A	#N/A	#N/A
WBGene00007517	257.679	2.92519	6.98e-06	gpx-3	gpx-3	Glutathione PeroXidase 3	Is predicted to have glutathione peroxidase activity. Is an ortholog of human GPX3 (glutathione peroxidase 3).	Predicted to have glutathione peroxidase activity. Predicted to be involved in cellular oxidant detoxification and response to oxidative stress. Predicted to localize to extracellular space. Human ortholog(s) of this gene implicated in several diseases, including anemia (multiple); cardiovascular system disease (multiple); glucose metabolism disease (multiple); hematologic cancer (multiple); and …
WBGene00016916	4042.45	2.92193	5.72e-53	C54D2.2	C54D2.2	0	Is enriched in head mesodermal cell; neurons; and ventral nerve cord based on microarray; tiling array; and RNA-seq studies. Is affected by several genes including daf-2; lin-4; and lin-14 based on RNA-seq and microarray studies. Is affected by 1-methylnicotinamide and D-glucose based on RNA-seq studies.	0
WBGene00045761	17.2311	2.91982	0.00863037	21ur-3127	NA	#N/A	#N/A	#N/A
WBGene00050413	4.17336	2.91971	0.0307808	21ur-3770	NA	#N/A	#N/A	#N/A
WBGene00014637	13.8656	2.91877	0.00234082	ZK970.t3	NA	#N/A	#N/A	#N/A
WBGene00000256	68.4909	2.91853	5.61e-05	bli-6	bli-6	BLIstered cuticle 6	bli-6 encodes a collagen involved in adult cuticle structure.	Predicted to be a structural constituent of cuticle. Predicted to localize to integral component of membrane.
WBGene00016224	4.60032	2.91823	0.0309164	fbxa-57	NA	F-box A protein 57	Is affected by several genes including daf-16; daf-2; and hsf-1 based on microarray; tiling array; and RNA-seq studies. Is affected by seven chemicals including tryptophan; Psoralens; and allantoin based on microarray and RNA-seq studies.	Is expressed in intestine and nervous system.
WBGene00009958	10776.3	2.91804	4.64e-43	madd-4	madd-4	Muscle Arm Development Defective 4	madd-4 is involved in dorsal/ventral axon guidance and synapse organization; madd-4 exhibits receptor binding activity; madd-4 is expressed in the nervous system and the blast cell; madd-4 is localized to the extracellular region.	Exhibits signaling receptor binding activity. Involved in dorsal/ventral axon guidance and synapse organization. Localizes to extracellular space. Is expressed in blast cell and nervous system. Orthologous to human ADAMTSL1 (ADAMTS like 1) and ADAMTSL3 (ADAMTS like 3).
WBGene00019904	8713.92	2.91703	2.06e-67	twk-49	twk-49	TWiK family of potassium channels 49	Is enriched in neurons and retrovesicular ganglion based on microarray; tiling array; and RNA-seq studies. Is affected by several genes including daf-2; skn-1; and sir-2.1 based on microarray and RNA-seq studies. Is affected by ten chemicals including rotenone; stavudine; and Zidovudine based on RNA-seq and microarray studies. Is predicted to encode a protein with the following domains: Phosphory…	Predicted to have potassium ion leak channel activity. Predicted to be involved in potassium ion transmembrane transport and stabilization of membrane potential. Predicted to localize to integral component of plasma membrane.
WBGene00016178	825.161	2.91681	3.44e-11	mesp-1	mesp-1	MEiotic SPindle 1	Is expressed in germ line.	Is expressed in germ line.
WBGene00168966	24.3832	2.91382	0.0085521	21ur-13414	NA	#N/A	#N/A	#N/A
WBGene00000753	91.8956	2.9138	2.5e-05	col-180	col-180	COLlagen 180	Is predicted to be a structural constituent of cuticle.	Predicted to be a structural constituent of cuticle. Predicted to localize to integral component of membrane.
WBGene00019905	89.884	2.9132	6.7e-07	R05G9.3	R05G9.3	0	Is enriched in AFD and germ line based on RNA-seq studies. Is affected by several genes including daf-2; rrf-3; and dpy-10 based on microarray; tiling array; and RNA-seq studies. Is affected by thirteen chemicals including bisphenol A; Zidovudine; and metformin based on RNA-seq and microarray studies.	Predicted to localize to integral component of membrane.
WBGene00010856	9.02448	2.91209	0.00563681	M04C9.1	NA	0	Is enriched in GABAergic neurons; PLM; body wall muscle cell; and somatic gonad precursor based on tiling array and RNA-seq studies. Is affected by several genes including daf-2; age-1; and hsf-1 based on microarray and RNA-seq studies. Is affected by six chemicals including Psoralens; allantoin; and Sirolimus based on RNA-seq and microarray studies. Is predicted to encode a protein with the foll…	Predicted to have cysteine-type peptidase activity. Predicted to be involved in proteolysis. Orthologous to several human genes including PGPEP1 (pyroglutamyl-peptidase I).
WBGene00195688	6.78506	2.91172	0.0145182	ZK180.9	NA	#N/A	#N/A	#N/A
WBGene00219994	33.4822	2.90842	0.00125474	H34C03.21	NA	0	Is affected by dpy-21 based on RNA-seq studies.	0
WBGene00049913	14.3186	2.90632	0.00316884	21ur-3864	NA	#N/A	#N/A	#N/A
WBGene00003370	5462.4	2.9061	7.97e-44	mlc-2	mlc-2	Myosin Light Chain 2	mlc-2 encodes, along with mlc-1 and mlc-4, one of three C. elegans regulatory myosin light chains; MLC-2 is predicted to function as a regulator of myosin ATPase activity, and genetic studies indicate that MLC-2 is nearly essential in hermaphrodites for normal pharyngeal muscle function, but redundant with MLC-1, with which it is nearly identical, for proper bodywall muscle development; according…	Predicted to have calcium ion binding activity. Involved in several processes, including nematode larval development; regulation of muscle contraction; and regulation of pharyngeal pumping. Predicted to localize to myosin complex. Is expressed in body wall musculature; pharynx; and vulval muscle. Human ortholog(s) of this gene implicated in distal arthrogryposis type 1c; familial hypertrophic car…
WBGene00194665	23.2031	2.90546	0.00389734	ZK822.8	NA	0	Is affected by several genes including daf-2; hsf-1; and sod-2 based on RNA-seq and microarray studies. Is affected by antimycin based on RNA-seq studies.	0
WBGene00016436	1229.94	2.90465	1.49e-07	C35B1.7	C35B1.7	0	Is enriched in AFD; AVA; neurons; and ventral nerve cord based on tiling array; RNA-seq; and microarray studies. Is affected by several genes including pmk-1; fbf-1; and dpy-21 based on RNA-seq and microarray studies. Is affected by six chemicals including D-glucose; Psoralens; and allantoin based on RNA-seq studies.	0
WBGene00003438	18.8974	2.90414	0.0125788	msp-45	NA	Major Sperm Protein 45	msp-45 encodes a member of the major sperm protein family.	Is expressed in gonad; oocyte; and sperm.
WBGene00012402	10.4027	2.8986	0.0113802	sfxn-1.3	NA	SideroFleXiN (mitochondrial iron transporter) 1.3	Is predicted to have ion transmembrane transporter activity. Is an ortholog of human SFXN1 (sideroflexin 1) and SFXN3 (sideroflexin 3).	Predicted to have serine transmembrane transporter activity. Predicted to be involved in serine import into mitochondrion. Predicted to localize to integral component of mitochondrial inner membrane. Orthologous to human SFXN1 (sideroflexin 1) and SFXN3 (sideroflexin 3).
WBGene00197861	5.19306	2.89859	0.0149748	F10D7.7	NA	#N/A	#N/A	#N/A
WBGene00011489	1107.56	2.89407	2.02e-17	T05F1.2	T05F1.2	0	T05F1.2 encodes a novel protein; in situ hybridization studies indicate that T05F1.2 mRNA is expressed in the medial germline.	Predicted to be involved in embryo development. Is expressed in germ line.
WBGene00017506	264.55	2.89399	1.72e-06	F16B4.4	F16B4.4	0	Is expressed in hypodermis.	Is expressed in dorsal nerve cord; hypodermis; and ventral nerve cord.
WBGene00022948	2.56936	2.89381	0.0299676	C28G1.t2	NA	#N/A	#N/A	#N/A
WBGene00023520	1669.06	2.89362	2.03e-34	oig-5	oig-5	One IG domain 5	Is enriched in DA neuron; RID; VA neuron; intestine; and neurons based on tiling array; RNA-seq; and microarray studies. Is affected by several genes including eat-2; aak-2; and ain-2 based on RNA-seq and microarray studies. Is affected by six chemicals including multi-walled carbon nanotube; Psoralens; and allantoin based on RNA-seq studies. Is predicted to encode a protein with the following do…	0
WBGene00046374	4.53463	2.89334	0.0325596	21ur-4539	NA	#N/A	#N/A	#N/A
WBGene00010192	2373.16	2.89085	2.46e-30	F57B7.2	F57B7.2	SCP domain-containing protein	Is enriched in head mesodermal cell; neurons; and retrovesicular ganglion based on microarray; tiling array; and RNA-seq studies. Is affected by several genes including eat-2; lin-35; and sek-1 based on microarray and RNA-seq studies. Is affected by nine chemicals including bisphenol A; stavudine; and Zidovudine based on RNA-seq and microarray studies. Is predicted to encode a protein with the fo…	Predicted to localize to extracellular space.
WBGene00015677	705.641	2.89005	4.29e-12	cpg-4	cpg-4	Chondroitin ProteoGlycan 4	cpg-4 encodes a large (782-residue), unfamiliar, putatively secretedprotein with a C-terminal low-complexity domain; CPG-4 has 35 potentialchondroitin attachment sites, mostly in its C-terminal half, 4 of whichhave been verified by mass spectrometry; CPG-4 has no obvious functionin mass RNAi assays.	0
WBGene00006491	215.794	2.88927	1.81e-12	acl-3	acl-3	ACyLtransferase-like 3	acl-3 encodes a glycerol-3-phosphate acyltransferase that is orthologous to human tafazzin (TAZ; OMIM:300394, mutated in Barth syndrome); by homology, ACL-3 is predicted to be a mitochondrial protein that plays a role in triacylglycerol metabolism; acl-3 expression shows some degree of dauer-specific induction.	Predicted to have 1-acylglycerophosphocholine O-acyltransferase activity. Predicted to be involved in cardiolipin acyl-chain remodeling and inner mitochondrial membrane organization. Predicted to localize to mitochondrial membrane. Human ortholog(s) of this gene implicated in Barth syndrome and dilated cardiomyopathy. Orthologous to human TAZ (tafazzin).
WBGene00020035	934.365	2.88904	1.9e-13	egg-5	egg-5	EGG sterile (unfertilizable) 5	egg-5 encodes a pseudotyrosine phosphatase; egg-5, along with egg-4 which also encodes a pseudotyrosine phosphatase, are required for the egg-to-oocyte transition and embryonic development; EGG-4 and EGG-5 function to negatively regulate the activity of the MBK-2 DYRK family kinase by sequestering MBK-2 at the oocyte cortex and, in the case of EGG-4, by inhibiting its enzymatic activity; EGG-5 ph…	Exhibits protein kinase binding activity. Involved in several processes, including female gamete generation; negative regulation of protein kinase activity; and positive regulation of protein localization to cell cortex. Localizes to cell cortex and nucleus. Is expressed in oocyte. Human ortholog(s) of this gene implicated in colorectal cancer. Orthologous to human PTPRJ (protein tyrosine phospha…
WBGene00050449	7.20156	2.88671	0.0331311	21ur-4597	NA	#N/A	#N/A	#N/A
WBGene00016523	60.4205	2.88669	0.000178847	C39B5.5	C39B5.5	Cystatin	Is enriched in AVK based on RNA-seq studies. Is affected by several genes including daf-2; glp-1; and skn-1 based on microarray; RNA-seq; and proteomic studies. Is affected by sixteen chemicals including Ethanol; methylmercury hydroxide; and nicotinic acid based on RNA-seq and microarray studies. Is predicted to encode a protein with the following domain: .	Predicted to be involved in negative regulation of endopeptidase activity.
WBGene00017177	442.929	2.88653	1.43e-13	F02E8.4	F02E8.4	0	Is enriched in GABAergic neurons; germ line; and germline precursor cell based on RNA-seq studies. Is affected by several genes including daf-2; age-1; and rrf-3 based on microarray; tiling array; and RNA-seq studies. Is affected by seventeen chemicals including rotenone; D-glucose; and bisphenol A based on RNA-seq and microarray studies.	0
WBGene00016357	2.88882	2.88555	0.0318422	C33F10.11	NA	0	Is enriched in NSM; amphid sheath cell; body wall muscle cell; germ line; and in male based on tiling array and RNA-seq studies. Is affected by several genes including daf-2; dpy-10; and hsf-1 based on tiling array; microarray; and RNA-seq studies. Is affected by twenty-two chemicals including Ethanol; methylmercury hydroxide; and methylmercuric chloride based on RNA-seq and microarray studies.	Predicted to localize to integral component of membrane.
WBGene00011063	2008.96	2.88448	2.33e-12	cpg-3	cpg-3	Chondroitin ProteoGlycan 3	cgp-3 encodes a putatively secreted protein with an N-terminallow-complexity domain containing 15 potential chondroitin attachmentsites, and a C-terminal EGF-like region; cpg-3 mRNA is enriched inoogenesis, but CPG-3 has no obvious function in mass RNAi assays.	Is expressed in germ line.
WBGene00196015	29.7563	2.88407	0.00380528	Y67D8A.6	NA	#N/A	#N/A	#N/A
WBGene00014955	256.934	2.88398	3.59e-12	Y102A5C.6	Y102A5C.6	0	Is enriched in germ line; neurons; retrovesicular ganglion; and somatic gonad precursor based on RNA-seq and microarray studies. Is affected by several genes including daf-2; gld-1; and clk-1 based on RNA-seq and microarray studies. Is affected by seven chemicals including allantoin; Sirolimus; and Rifampin based on RNA-seq and microarray studies.	0
WBGene00016781	487.478	2.88323	1.52e-15	phat-7	phat-7	PHAryngeal gland Toxin-related 7	Is enriched in germ line; intestine; and mechanosensory neurons based on proteomic; tiling array; and microarray studies. Is affected by several genes including daf-2; glp-1; and dpy-10 based on microarray and RNA-seq studies. Is affected by seventeen chemicals including Ethanol; rotenone; and D-glucose based on RNA-seq and microarray studies. Is predicted to encode a protein with the following d…	0
WBGene00003865	2059.14	2.88203	3.47e-15	oma-2	oma-2	Oocyte MAturation defective 2	oma-2 encodes a zinc finger protein of the TIS11 finger type that is paralogous to OMA-1; while either oma-1 or oma-2 individually have no obvious mutant phenotype, oma-1 and oma-2 doubly mutant animals show defects in oocyte maturation, indicating that the two genes function redundantly in this process; whereas normal oocytes are released from meiotic prophase I arrest during oocyte maturation, …	Exhibits translation repressor activity, mRNA regulatory element binding. Involved in several processes, including oocyte development; regulation of cell development; and regulation of cellular protein metabolic process. Localizes to P granule and centrosome. Is expressed in several structures, including AB; germ line; head muscle; oocyte; and somatic nervous system. Orthologous to human ZFP36L1 …
WBGene00171303	3.01614	2.88181	0.032384	21ur-11709	NA	21U-RNA 11709	0	0
WBGene00013514	637.439	2.88169	1.94e-11	Y73F4A.1	Y73F4A.1	DOMON domain-containing protein Y73F4A.1	Is enriched in coelomocyte; head mesodermal cell; intestine; neurons; and pharynx based on microarray; tiling array; and RNA-seq studies. Is affected by several genes including daf-16; daf-2; and glp-1 based on microarray; tiling array; proteomic; and RNA-seq studies. Is affected by fourteen chemicals including rotenone; levamisole; and stavudine based on RNA-seq and microarray studies. Is predic…	Predicted to localize to extracellular region.
WBGene00012123	224.055	2.88013	7.94e-08	T28D6.3	T28D6.3	0	Is enriched in hypodermis and intestine based on tiling array and microarray studies. Is affected by several genes including daf-16; daf-2; and glp-1 based on microarray; RNA-seq; and proteomic studies. Is affected by seventeen chemicals including methylmercuric chloride; Mercuric Chloride; and rotenone based on microarray and RNA-seq studies.	0
WBGene00010595	148.988	2.88013	3.67e-11	haao-1	haao-1	HydroxyAnthrAnilate Oxygenase 1	Is predicted to have 3-hydroxyanthranilate 3,4-dioxygenase activity and ferrous iron binding activity. Is an ortholog of human HAAO (3-hydroxyanthranilate 3,4-dioxygenase).	Predicted to have 3-hydroxyanthranilate 3,4-dioxygenase activity. Predicted to be involved in 'de novo' NAD biosynthetic process from tryptophan and quinolinate metabolic process. Predicted to localize to cytoplasm. Orthologous to human HAAO (3-hydroxyanthranilate 3,4-dioxygenase).
WBGene00166494	3.07537	2.88002	0.0326215	21ur-13731	NA	#N/A	#N/A	#N/A
WBGene00168305	6.74796	2.87962	0.0325434	21ur-6677	NA	21U-RNA 6677	0	0
WBGene00021742	105.607	2.87823	0.000562954	#N/A	#N/A	0	Is enriched in OLL; PVD; cephalic sheath cell; and hypodermis based on microarray and tiling array studies. Is affected by several genes including daf-16; daf-2; and skn-1 based on microarray; proteomic; and RNA-seq studies. Is affected by nineteen chemicals including rotenone; Tunicamycin; and manganese chloride based on RNA-seq; microarray; and proteomic studies. Is predicted to encode a protei…	Predicted to have peptide-N4-(N-acetyl-beta-glucosaminyl)asparagine amidase activity. Predicted to be involved in glycoprotein catabolic process; protein deglycosylation; and protein quality control for misfolded or incompletely synthesized proteins. Predicted to localize to cytosol and nucleus.
WBGene00014530	3.12322	2.87746	0.0329068	T22C8.t1	NA	0	0	0
WBGene00049113	24.6385	2.87449	0.00260685	21ur-2590	NA	#N/A	#N/A	#N/A
WBGene00022903	48.0611	2.87434	0.000917675	B0350.t1	B0350.t1	#N/A	#N/A	#N/A
WBGene00170117	15.8806	2.87426	0.00725113	21ur-14084	NA	#N/A	#N/A	#N/A
WBGene00049150	2.75916	2.87379	0.0323394	21ur-4065	NA	#N/A	#N/A	#N/A
WBGene00007867	9.9349	2.86903	0.0163203	C32H11.4	NA	CUB_2 domain-containing protein	Is involved in innate immune response.	Involved in innate immune response.
WBGene00045324	3.90473	2.86879	0.034234	mir-787	NA	MIcro RNA 787	Is affected by several genes including eat-2; alg-1; and prg-1 based on RNA-seq studies.	0
WBGene00201254	3.83351	2.86804	0.0296363	C16E9.25	NA	#N/A	#N/A	#N/A
WBGene00018036	62.1671	2.86769	4.36e-05	F35C8.5	F35C8.5	Cholesterol 25-hydroxylase-like protein	Is predicted to have iron ion binding activity and oxidoreductase activity. Is an ortholog of human CH25H (cholesterol 25-hydroxylase).	Predicted to have C-4 methylsterol oxidase activity. Predicted to be involved in sterol biosynthetic process. Predicted to localize to endoplasmic reticulum membrane. Orthologous to human CH25H (cholesterol 25-hydroxylase).
WBGene00046978	4.2914	2.86691	0.0343909	21ur-75	NA	#N/A	#N/A	#N/A
WBGene00015803	3437.43	2.86626	6.69e-27	C15H9.9	C15H9.9	0	Is expressed in marginal cell. Is predicted to encode a protein with the following domains: Sleepless protein and Protein quiver.	Predicted to be involved in positive regulation of voltage-gated potassium channel activity; regulation of cholinergic synaptic transmission; and sleep. Is expressed in marginal cell.
WBGene00012879	822.559	2.86177	7.13e-17	fbxa-215	fbxa-215	F-box A protein 215	This gene encodes a protein containing an F-box, a motif predicted to mediate protein-protein interactions either with homologs of yeast Skp-1p or with other proteins; this gene's encoded protein also contains an FTH/DUF38 motif, which may also mediate protein-protein interaction.	0
WBGene00003446	4.84424	2.86156	0.0348199	msp-53	NA	Major Sperm Protein 53	msp-53 encodes a protein that belongs to a family of proteins called the Major Sperm Proteins (MSPs) that is conserved in nematodes; msp-53 has a C. briggsae homolog as identified by the Wobble Aware Bulk Aligner (WABA); the MSP family consists of closely related, small, basic proteins that make up 15% of sperm protein; this multigene family consists of over fifty genes, including many pseudogene…	Is expressed in gonad; oocyte; and sperm.
WBGene00077732	977.89	2.8603	3.87e-13	szy-4	szy-4	Suppressor of ZYg-1 4	szy-4 was identified in screens for suppressors of the embryonic lethality seen in zyg-1(it25) loss-of-function mutants in which centrosome duplication fails; szy-4 is defined by three mutations that partially suppress the embryonic lethality, of zyg-1(it25) animals; one szy-4 mutation tested, bs17, fully suppresses the centrosome duplication defects of zyg-1(it25).	Involved in regulation of centrosome duplication.
WBGene00086553	224.646	2.85763	1.92e-14	ZC334.13	ZC334.13	0	Is enriched in neurons based on tiling array studies. Is affected by several genes including prg-1; unc-70; and spc-1 based on microarray and RNA-seq studies. Is affected by five chemicals including multi-walled carbon nanotube; metformin; and Sirolimus based on RNA-seq studies.	0
WBGene00004912	2593.01	2.85701	8.19e-38	sng-1	sng-1	SyNaptoGyrin family 1	sng-1 encodes the C. elegans synaptogyrin ortholog, a vertebrate integral membrane synaptic vesicle protein; loss-of-function mutations in sng-1 result in no obvious defects in synaptogenesis or neuronal activity, suggesting that SNG-1 is likely required for more subtle neuronal functions; SNG-1::GFP reporters are expressed throughout the nervous system in neurons in the dorsal and ventral nerve …	Predicted to be involved in regulation of exocytosis and synaptic vesicle transport. Localizes to synaptic vesicle. Is expressed in cephalic sheath cell; head ganglion; neurons; and somatic nervous system. Orthologous to several human genes including SYNGR1 (synaptogyrin 1) and SYNGR3 (synaptogyrin 3).
WBGene00197722	29.138	2.85626	0.00447162	F43D9.9	NA	#N/A	#N/A	#N/A
WBGene00195754	5.67627	2.85542	0.0255176	W09H1.7	NA	0	Is affected by cep-1; adr-1; and dlc-1 based on RNA-seq studies.	0
WBGene00166125	7.46494	2.85541	0.035361	21ur-6593	NA	#N/A	#N/A	#N/A
WBGene00050778	4.40165	2.85527	0.0352763	21ur-4964	NA	21U-RNA 4964	0	0
WBGene00166172	4.88636	2.85471	0.0162943	21ur-12603	NA	#N/A	#N/A	#N/A
WBGene00020940	11.3838	2.85387	0.0147337	W02D7.4	NA	0	Is enriched in intestine based on RNA-seq studies. Is affected by several genes including daf-2; age-1; and hsf-1 based on microarray; tiling array; and RNA-seq studies. Is affected by fifteen chemicals including methylmercuric chloride; Tunicamycin; and manganese chloride based on microarray and RNA-seq studies. Is predicted to encode a protein with the following domain: Acyl-CoA N-acyltransfera…	Predicted to have N-acetyltransferase activity. Predicted to localize to cytoplasm.
WBGene00172007	7.74634	2.85355	0.0156626	21ur-10500	NA	21U-RNA 10500	0	0
WBGene00021328	1468.25	2.85173	2.11e-36	npr-23	npr-23	NeuroPeptide Receptor family 23	Is predicted to have G protein-coupled receptor activity.	Predicted to have G protein-coupled peptide receptor activity. Predicted to be involved in neuropeptide signaling pathway. Predicted to localize to integral component of plasma membrane.
WBGene00004988	624.521	2.85126	8.83e-05	spp-3	spp-3	SaPosin-like Protein family 3	spp-3 encodes an antimicrobial peptide that belongs to the SPP-protein family, called caenopores, with structural similarity to saposin-like proteins (SAPLIPs), the amoebapores and the mammalian NK-lysin and granulysin; caenopores are part of the worm's innate immune system and interact with and eliminate bacteria via membrane pore-forming activity; C. elegans has at least 33 putative SPP protein…	Exhibits identical protein binding activity. Involved in defense response to Gram-negative bacterium and defense response to Gram-positive bacterium. Localizes to protein-containing complex. Is expressed in SDQR and intestine.
WBGene00045089	82.7093	2.85044	3.34e-07	C05H8.3	C05H8.3	#N/A	#N/A	#N/A
WBGene00009030	14.4997	2.8501	0.0211919	clec-233	NA	C-type LECtin 233	Is predicted to have carbohydrate binding activity.	Predicted to have carbohydrate binding activity.
WBGene00171081	12.3351	2.84742	0.00162124	21ur-6563	NA	#N/A	#N/A	#N/A
WBGene00007299	1245.22	2.8466	3.66e-29	C04F12.5	C04F12.5	0	Is enriched in several structures, including germ line; germline precursor cell; intestine; neurons; and ventral nerve cord based on Chronogram; tiling array; RNA-seq; and microarray studies. Is affected by several genes including glp-1; skn-1; and let-60 based on microarray; RNA-seq; and tiling array studies. Is affected by twelve chemicals including rotenone; D-glucose; and stavudine based on R…	Is expressed in nervous system.
WBGene00010597	253.313	2.84546	0.0127566	K06A4.7	NA	0	Is enriched in intestine based on RNA-seq and microarray studies. Is affected by several genes including daf-2; skn-1; and age-1 based on microarray and RNA-seq studies. Is affected by thirteen chemicals including 1-methylnicotinamide; methylmercuric chloride; and rotenone based on RNA-seq and microarray studies.	0
WBGene00170666	5.02964	2.84423	0.0343232	21ur-6771	NA	21U-RNA 6771	0	0
WBGene00021234	10.8316	2.84312	0.0290119	irld-16	NA	Insulin/EGF-Receptor L Domain protein 16	Is enriched in amphid sheath cell based on RNA-seq studies. Is affected by several genes including unc-75; drh-3; and adr-1 based on RNA-seq and microarray studies. Is affected by dibromoacetic acid; dafa#1; and adsorbable organic bromine compound based on microarray studies.	0
WBGene00011586	4572.77	2.83999	1.34e-16	flp-33	flp-33	FMRF-Like Peptide 33	Is enriched in NSM; dopaminergic neurons; and neurons based on tiling array; RNA-seq; and microarray studies. Is affected by several genes including daf-16; daf-2; and hsf-1 based on RNA-seq and microarray studies. Is affected by eight chemicals including 1-methylnicotinamide; rotenone; and D-glucose based on RNA-seq studies.	0
WBGene00016480	4.70396	2.83933	0.0263522	srab-7	NA	Serpentine Receptor, class AB (class A-like) 7	Is expressed in amphid neurons and anal depressor muscle. Is predicted to encode a protein with the following domains: Serpentine type 7TM GPCR receptor class ab chemoreceptor and 7TM GPCR, serpentine receptor class ab (Srab).	Predicted to localize to integral component of membrane. Is expressed in anal depressor muscle; intestine; and nervous system.
WBGene00199127	8.94411	2.83762	0.0213799	R03C1.5	NA	#N/A	#N/A	#N/A
WBGene00046472	3.87486	2.83702	0.0366019	21ur-4852	NA	#N/A	#N/A	#N/A
WBGene00220056	16.09	2.83315	0.00864181	T01C2.6	NA	0	Is affected by dpy-21 based on RNA-seq studies.	0
WBGene00006926	97433.3	2.83271	1.96e-05	vit-2	vit-2	VITellogenin structural genes (yolk protein genes) 2	vit-2 encodes the vitellogenin homolog YP170; vit-2 is expressed in the adult hermaphrodite intestine and VIT-2 is secreted into the pseudocoelomic space before being taken up by developing oocytes; vit-2 expression is regulated in a sex-, stage-, and tissue-specific manner by the ELT-2/GATA and MAB-3 transcription factors.	Predicted to have lipid transporter activity. Predicted to be involved in lipid transport. Localizes to cytoplasmic vesicle; vesicle lumen; and yolk granule. Is expressed in embryonic cell; gonad; intestine; oocyte; and pseudocoelom.
WBGene00046250	3.95591	2.8324	0.0369575	21ur-2119	NA	#N/A	#N/A	#N/A
WBGene00201774	22.6339	2.82969	0.000471841	K10C8.5	K10C8.5	#N/A	#N/A	#N/A
WBGene00022245	12202.9	2.82967	3.02e-37	acp-6	acp-6	ACid Phosphatase family 6	Is enriched in cephalic sheath cell; germ line; head mesodermal cell; hypodermis; and mechanosensory neurons based on proteomic; microarray; tiling array; and RNA-seq studies. Is affected by several genes including daf-16; daf-2; and glp-1 based on microarray; proteomic; RNA-seq; and tiling array studies. Is affected by nineteen chemicals including methylmercuric chloride; Mercuric Chloride; and …	Predicted to have phosphatase activity. Predicted to be involved in dephosphorylation.
WBGene00009096	137.369	2.8296	0.0105093	fipr-1	NA	FIP (Fungus-Induced Protein) Related 1	Is enriched in CEM; HOB; IL2 neuron; and ray neuron type B based on RNA-seq studies. Is affected by several genes including daf-2; rrf-3; and dpy-10 based on microarray and RNA-seq studies. Is affected by thirteen chemicals including nicotinic acid; rotenone; and Cry5B based on RNA-seq and microarray studies. Is predicted to encode a protein with the following domain: Neuropeptide-like protein 28…	0
WBGene00168502	3.94251	2.82649	0.037424	21ur-9962	NA	#N/A	#N/A	#N/A
WBGene00008498	89.3268	2.82626	3.18e-15	F01D5.8	F01D5.8	Hydrolase_4 domain-containing protein	Is predicted to have hydrolase activity. Is an ortholog of human ABHD17B (abhydrolase domain containing 17B, depalmitoylase) and ABHD17C (abhydrolase domain containing 17C, depalmitoylase).	Predicted to have palmitoyl-(protein) hydrolase activity. Predicted to be involved in protein depalmitoylation. Predicted to localize to endosome membrane and plasma membrane. Orthologous to human ABHD17B (abhydrolase domain containing 17B, depalmitoylase) and ABHD17C (abhydrolase domain containing 17C, depalmitoylase).
WBGene00044382	4.19917	2.82416	0.0376165	Y14H12A.2	NA	0	Is enriched in head mesodermal cell and intestine based on tiling array and RNA-seq studies. Is affected by several genes including daf-16; daf-12; and clk-1 based on tiling array; microarray; and RNA-seq studies. Is affected by six chemicals including Tunicamycin; multi-walled carbon nanotube; and stavudine based on microarray and RNA-seq studies.	0
WBGene00013895	863.098	2.82307	2.99e-32	ZC434.9	ZC434.9	ShKT domain-containing protein	Is predicted to have metallocarboxypeptidase activity and zinc ion binding activity. Human ortholog(s) of this gene are implicated in familial febrile seizures 11 and familial temporal lobe epilepsy 5. Is an ortholog of several human genes including CPA2 (carboxypeptidase A2); CPA5 (carboxypeptidase A5); and CPA6 (carboxypeptidase A6).	Predicted to have metallocarboxypeptidase activity. Predicted to be involved in proteolysis. Predicted to localize to extracellular space. Human ortholog(s) of this gene implicated in familial febrile seizures 11 and familial temporal lobe epilepsy 5. Orthologous to several human genes including CPA1 (carboxypeptidase A1); CPA2 (carboxypeptidase A2); and CPA4 (carboxypeptidase A4).
WBGene00019890	2061.27	2.82255	2.95e-39	R05F9.6	R05F9.6	0	Is predicted to have intramolecular transferase activity, phosphotransferases and metal ion binding activity. Is expressed in head. Human ortholog(s) of this gene are implicated in congenital disorder of glycosylation It. Is an ortholog of human PGM1 (phosphoglucomutase 1).	Predicted to have phosphoglucomutase activity. Predicted to be involved in carbohydrate metabolic process. Predicted to localize to cytosol. Is expressed in several structures, including body wall musculature; hypodermis; intestine; pharynx; and vulval muscle. Human ortholog(s) of this gene implicated in congenital disorder of glycosylation It; endometrial cancer; and teratoma. Orthologous to hum…
WBGene00010784	2561	2.82197	1.12e-31	twk-48	twk-48	TWiK family of potassium channels 48	Is predicted to have potassium channel activity. Is an ortholog of human KCNK18 (potassium two pore domain channel subfamily K member 18).	Predicted to have potassium ion leak channel activity. Predicted to be involved in potassium ion transmembrane transport and stabilization of membrane potential. Predicted to localize to integral component of plasma membrane. Human ortholog(s) of this gene implicated in migraine with aura. Orthologous to human KCNK18 (potassium two pore domain channel subfamily K member 18).
WBGene00015322	2517.52	2.82182	1.09e-27	C02B8.3	C02B8.3	0	Is enriched in head mesodermal cell; neurons; and ventral nerve cord based on microarray; tiling array; and RNA-seq studies. Is affected by several genes including skn-1; hsf-1; and eat-2 based on microarray and RNA-seq studies. Is affected by ten chemicals including multi-walled carbon nanotube; D-glucose; and Zidovudine based on RNA-seq and microarray studies. Is predicted to encode a protein w…	0
WBGene00219287	2.8214	2.82136	0.0367421	F36D1.23	NA	0	Is affected by several genes including daf-2; aak-2; and aak-1 based on microarray and RNA-seq studies. Is affected by Acrylamide based on microarray studies.	0
WBGene00010183	154.579	2.82126	0.00436995	fipr-13	NA	FIP (Fungus-Induced Protein) Related 13	Is enriched in body wall muscle cell; dopaminergic neurons; germ line; and seam cell based on tiling array and RNA-seq studies. Is affected by several genes including daf-2; hsf-1; and clk-1 based on microarray; tiling array; and RNA-seq studies. Is affected by ten chemicals including Alovudine; stavudine; and Zidovudine based on RNA-seq and microarray studies.	0
WBGene00017869	4.41871	2.81717	0.0381613	F28A10.1	NA	Methyltransf_21 domain-containing protein	F28A10.1 encodes a putative small-molecule methyltransferase, belongingto a large nematode-specific expanded family; F28A10.1 inhibits CEP-1-and HUS-1-dependent germline apoptosis, as do BMK-1, RAD-50, and RAD-51;F28A10.1 is expressed in neurons, and F28A10.1 transcripts are enrichedin spermatogenesis; although F's obvious homologs are all Caenorhabditisproteins, it has distant similarity to 31-O…	Is expressed in nervous system.
WBGene00006171	4.47319	2.8136	0.038456	str-120	NA	Seven TM Receptor 120	Is affected by several genes including clk-1; pgl-1; and dpy-21 based on microarray and RNA-seq studies. Is affected by dibromoacetic acid based on microarray studies. Is predicted to encode a protein with the following domains: Serpentine type 7TM GPCR chemoreceptor Str and 7TM GPCR, serpentine receptor class r (Str).	Predicted to have G protein-coupled olfactory receptor activity. Predicted to be involved in G protein-coupled receptor signaling pathway and olfactory behavior. Predicted to localize to integral component of plasma membrane.
WBGene00198050	29.556	2.81208	0.00515734	F29G9.12	NA	0	0	0
WBGene00003162	6864.11	2.81077	1.4e-47	mdh-2	mdh-2	Malate DeHydrogenase 2	mdh-2 encodes a homolog of malate dehydrogenase that is predicted to be mitochondrial.	Predicted to have L-malate dehydrogenase activity. Predicted to be involved in malate metabolic process and tricarboxylic acid cycle. Localizes to mitochondrion. Is expressed in body wall musculature; intestine; and pharynx. Human ortholog(s) of this gene implicated in developmental and epileptic encephalopathy 51. Orthologous to human MDH2 (malate dehydrogenase 2).
WBGene00171264	3.70752	2.8087	0.0387973	21ur-8765	NA	21U-RNA 8765	0	0
WBGene00022698	115.341	2.80782	1.64e-05	ZK353.2	ZK353.2	0	Is enriched in coelomocyte and intestine based on tiling array and RNA-seq studies. Is affected by several genes including daf-2; elt-2; and bar-1 based on tiling array; microarray; and RNA-seq studies. Is affected by nine chemicals including multi-walled carbon nanotube; Psoralens; and allantoin based on RNA-seq and microarray studies. Is predicted to encode a protein with the following domains:…	0
WBGene00195828	22.9302	2.80662	0.00843427	Y105C5B.1414	NA	0	0	0
WBGene00015528	9.54878	2.80538	0.0168411	C06E2.2	NA	0	Is affected by pgrn-1; clk-1; and daf-16 based on RNA-seq and microarray studies.	0
WBGene00006721	2319.11	2.80498	4.85e-53	ubh-1	ubh-1	UBiquitin C-terminal Hydrolase (family 1) 1	ubh-1 encodes a putative ubiquitin C-terminal hydrolase orthologous to human UCHL1, that catalyzes the hydrolysis of C-terminal ubiquitinyl esters; C. elegans has three ubiquitin C-terminal hydrolase orthologs-ubh-1, ubh-2 and ubh-3; studies indicate that the ubh genes maybe be involved in aging, as they play a role in cellular senescence.	Predicted to have thiol-dependent ubiquitin-specific protease activity. Predicted to be involved in protein deubiquitination. Predicted to localize to cytoplasm. Human ortholog(s) of this gene implicated in Alzheimer's disease; Parkinson's disease; and hereditary spastic paraplegia. Orthologous to human UCHL1 (ubiquitin C-terminal hydrolase L1) and UCHL3 (ubiquitin C-terminal hydrolase L3).
WBGene00015425	807.269	2.80212	7.08e-38	C04E6.11	C04E6.11	0	Is enriched in germ line and intestine based on RNA-seq and microarray studies. Is affected by several genes including daf-2; eat-2; and npr-1 based on microarray; tiling array; and RNA-seq studies. Is affected by ten chemicals including D-glucose; Alovudine; and stavudine based on RNA-seq and microarray studies. Human ortholog(s) of this gene are implicated in French Canadian Leigh disease. Huma…	Human ortholog(s) of this gene implicated in French Canadian Leigh disease and Leigh disease. Orthologous to human LRPPRC (leucine rich pentatricopeptide repeat containing).
WBGene00004267	8522.89	2.80171	3.87e-48	rab-3	rab-3	RAB family 3	rab-3 encodes a rab3 homolog, a member of the Ras GTPase superfamily, and affects sensitivity to aldicarb and the distribution of synaptic vesicle populations and thereby affects synaptic transmission, track amplitude and speed of movement, chemotaxis to isoamyl alcohol, affects pharyngeal pump durations, and may only slightly affect male mating behavior; requires aex-3 for localization to synaps…	Predicted to have GTPase activity. Involved in several processes, including cholinergic synaptic transmission; positive regulation of anterior/posterior axon guidance; and ventral cord development. Localizes to neuron projection and synaptic vesicle. Is expressed in neurons. Used to study alcohol use disorder and epilepsy. Orthologous to several human genes including RAB3A (RAB3A, member RAS onco…
WBGene00001992	633.662	2.80106	3.45e-30	hot-7	hot-7	Homolog of Odr-2 (Two) 7	hot-7 encodes a predicted membrane-associated protein that is a member of the Ly-6 superfamily of glycosylphosphatidylinositol (GPI)-linked signaling proteins and is homologous to ODR-2, a neuronally expressed protein required for olfaction; as loss of hot-7 activity via RNA-mediated interference (RNAi) does not result in any abnormalities, the precise role of HOT-7 in C. elegans development and/…	0
WBGene00197157	2.9667	2.79984	0.0388886	ZC64.11	NA	#N/A	#N/A	#N/A
WBGene00044300	336.333	2.79764	4.96e-14	D1022.9	D1022.9	0	Is enriched in GABAergic neurons and in male based on tiling array and RNA-seq studies. Is affected by several genes including daf-16; daf-2; and eat-2 based on RNA-seq and microarray studies. Is affected by five chemicals including manganese chloride; D-glucose; and Cry5B based on RNA-seq and microarray studies.	Predicted to localize to integral component of membrane.
WBGene00000720	100.685	2.79497	0.0124216	col-147	NA	COLlagen 147	Is predicted to be a structural constituent of cuticle.	Predicted to be a structural constituent of cuticle. Predicted to localize to integral component of membrane.
WBGene00015312	1185.34	2.79428	1.54e-12	C01G8.1	C01G8.1	0	Is expressed in germ line.	Is expressed in germ line.
WBGene00000699	100.155	2.794	0.000167299	col-125	col-125	COLlagen 125	Is predicted to be a structural constituent of cuticle.	Predicted to be a structural constituent of cuticle. Predicted to localize to integral component of membrane.
WBGene00200123	75.0705	2.79362	4.77e-06	C29A12.17	C29A12.17	0	0	0
WBGene00050225	10.7467	2.79342	0.0330707	21ur-3717	NA	#N/A	#N/A	#N/A
WBGene00008604	942.062	2.79188	1.41e-17	F09B9.5	F09B9.5	SCP domain-containing protein	Is enriched in head mesodermal cell; muscle cell; neurons; and ventral nerve cord based on tiling array and RNA-seq studies. Is affected by several genes including clk-1; pgl-1; and aak-2 based on RNA-seq and microarray studies. Is affected by eight chemicals including Zidovudine; Psoralens; and allantoin based on RNA-seq and microarray studies. Human GLIPR2 exhibits protein homodimerization acti…	Predicted to localize to extracellular space. Orthologous to human GLIPR2 (GLI pathogenesis related 2).
WBGene00003539	68.436	2.79075	3.08e-06	nas-20	nas-20	Nematode AStacin protease 20	nas-20 encodes an astacin-like metalloprotease.	Predicted to have metalloendopeptidase activity. Predicted to be involved in molting cycle and proteolysis. Predicted to localize to extracellular region.
WBGene00022906	2.96227	2.79033	0.0192749	C03F11.t1	NA	0	0	0
WBGene00000527	11487	2.78957	3.52e-44	cle-1	cle-1	CoLlagen with Endostatin domain 1	cle-1 encodes the only vertebrate type XV/XVIII collagen homolog in C. elegans and generates multiple developmentally regulated protein isoforms via alternative splicing; cle-1 is required for neuron migrations, including the migration of the HSN, ALM and AVM neurons, axon guidance of the sensory and motor neurons, distal tip cell migration, and for proper morphogenesis of the mail tail; cle-1 is…	Predicted to be an extracellular matrix structural constituent. Involved in several processes, including cholinergic synaptic transmission; generation of neurons; and inductive cell migration. Localizes to basement membrane and cell junction. Is expressed in several structures, including basal lamina; head mesodermal cell; neurons; smooth muscle; and somatic nervous system. Human ortholog(s) of t…
WBGene00019485	181.335	2.78927	4.22e-13	K07D4.5	K07D4.5	0	Is enriched in GABAergic neurons; coelomocyte; head mesodermal cell; intestine; and neurons based on tiling array; RNA-seq; and microarray studies. Is affected by several genes including pgl-1; mex-3; and glh-1 based on tiling array; RNA-seq; and microarray studies. Is affected by dibromoacetic acid and tetrabromobisphenol A based on microarray studies. Is predicted to encode a protein with the f…	0
WBGene00006783	1275.35	2.7889	4.43e-21	unc-47	unc-47	UNCoordinated 47	unc-47 encodes a novel transmembrane vesicular GABA transporter; UNC-47 and UNC-46, a predicted novel transmembrane protein, are required in GABAergic neurons for all GABA neurotransmission, specifically for loading of GABA into synaptic vesicles, where UNC-47 is localized; UNC-47 is required for the localization of UNC-46, and when overexpressed can rescue unc-46 mutant animals; UNC-47 expressio…	Predicted to have gamma-aminobutyric acid:proton symporter activity. Predicted to be involved in neurotransmitter loading into synaptic vesicle. Localizes to synaptic vesicle. Is expressed in neurons. Used to study alcohol use disorder. Orthologous to human SLC32A1 (solute carrier family 32 member 1).
WBGene00016361	31.055	2.78755	0.000242091	drd-10	drd-10	dietary restriction down regulated 10	Is enriched in body wall muscle cell based on tiling array studies. Is affected by several genes including daf-16; daf-2; and daf-12 based on tiling array; RNA-seq; and microarray studies. Is affected by twenty-one chemicals including Nitric Oxide; rotenone; and Tunicamycin based on RNA-seq and microarray studies.	0
WBGene00003369	4388.77	2.78712	6.2e-93	mlc-1	mlc-1	Myosin Light Chain 1	mlc-1 encodes a muscle regulatory myosin light chain that is nearly identical to MLC-2 and functions redundantly with MLC-2 in the body-wall and in pharyngeal muscle to affect L1 larval viability, elongation, and pharyngeal and body-wall muscle development, and also affects locomotion and growth; expressed in the body-wall muscles, pharyngeal muscles, and vulval muscles.	Predicted to have calcium ion binding activity. Involved in several processes, including muscle organ development; nematode larval development; and regulation of muscle contraction. Localizes to muscle myosin complex. Is expressed in anal depressor muscle; body wall musculature; pharynx; and vulval muscle. Human ortholog(s) of this gene implicated in distal arthrogryposis type 1c; familial hypert…
WBGene00011018	92.7859	2.7855	1.44e-05	R05A10.1	R05A10.1	0	Is enriched in cephalic sheath cell; dopaminergic neurons; and hypodermis based on tiling array studies. Is affected by several genes including daf-16; daf-2; and skn-1 based on microarray; tiling array; and RNA-seq studies. Is affected by ten chemicals including nicotinic acid; Sodium Chloride; and metformin based on RNA-seq and microarray studies. Is predicted to encode a protein with the follo…	0
WBGene00044679	685.954	2.78491	2.54e-26	K02B12.9	K02B12.9	0	Is enriched in neurons based on RNA-seq studies. Is affected by several genes including rrf-3; alg-1; and atfs-1 based on RNA-seq and microarray studies.	0
WBGene00047765	3.8821	2.78465	0.0407323	21ur-2775	NA	21U-RNA 2775	0	0
WBGene00011320	835.249	2.7845	4.28e-09	T01C3.3	T01C3.3	RING-type domain-containing protein	Is expressed in germ line and oocyte. Is predicted to encode a protein with the following domains: Ring finger domain; Zinc finger, RING-type; and Zinc finger, RING/FYVE/PHD-type.	Predicted to have metal ion binding activity. Is expressed in germ line and oocyte.
WBGene00197996	6.6125	2.78331	0.0409241	C45E1.8	NA	0	0	0
WBGene00045051	726.917	2.78217	9.63e-16	K11H12.13	K11H12.13	#N/A	#N/A	#N/A
WBGene00174965	4.60269	2.77877	0.0315879	21ur-11218	NA	#N/A	#N/A	#N/A
WBGene00044400	1262.06	2.77795	8.76e-26	#N/A	#N/A	0	Is enriched in DA neuron; VA neuron; dopaminergic neurons; head mesodermal cell; and neurons based on tiling array and RNA-seq studies. Is affected by several genes including daf-16; pmk-1; and lin-35 based on tiling array; microarray; and RNA-seq studies. Is affected by eight chemicals including Zidovudine; Psoralens; and allantoin based on RNA-seq and microarray studies. Is predicted to encode …	0
WBGene00009315	2362.34	2.77734	3.41e-46	F32B4.5	F32B4.5	0	Is enriched in AFD; RIS; head mesodermal cell; and neurons based on RNA-seq and microarray studies. Is affected by several genes including aak-2; mex-3; and mex-1 based on RNA-seq studies. Is affected by seven chemicals including rotenone; Rifampin; and allantoin based on RNA-seq and microarray studies. Is predicted to encode a protein with the following domain: . Is an ortholog of human KCTD16 (…	Predicted to localize to receptor complex. Orthologous to human KCTD12 (potassium channel tetramerization domain containing 12); KCTD16 (potassium channel tetramerization domain containing 16); and KCTD8 (potassium channel tetramerization domain containing 8).
WBGene00012759	10608.7	2.77508	1.67e-51	sup-1	sup-1	SUPpressor 1	sup-1 encodes a novel, single-pass transmembrane protein; sup-1 was identified as an allele-specific dominant suppressor of unc-17(e245); unc-17 encodes a synaptic vesicle acetylcholine transporter and the e245 missense mutation results in substitution of arginine for glycine in the ninth transmembrane domain and reduced levels of UNC-17 protein; sup-1 is defined by several alleles that all behav…	Localizes to neuron projection; neuronal cell body membrane; and synapse. Is expressed in body wall musculature; neurons; and ventral nerve cord.
WBGene00199557	6.23275	2.77387	0.0405846	K01F9.7	NA	#N/A	#N/A	#N/A
WBGene00201200	8.26228	2.77178	0.0303501	C10C5.11	NA	0	Is affected by alg-1 based on RNA-seq studies.	0
WBGene00195912	2.94643	2.76979	0.0414543	H22K11.6	NA	#N/A	#N/A	#N/A
WBGene00017573	5.28303	2.76944	0.0344158	F18E9.7	NA	0	Is enriched in germ line; male-specific anatomical entity; and in male based on proteomic; RNA-seq; and microarray studies. Is affected by several genes including daf-2; rrf-3; and eat-2 based on tiling array; RNA-seq; and microarray studies. Is affected by seven chemicals including Alovudine; stavudine; and allantoin based on RNA-seq and microarray studies.	0
WBGene00020125	1644.99	2.76837	4e-18	cest-19	cest-19	Carboxyl ESTerase domain containing 19	Is enriched in DA neuron; VA neuron; and neurons based on tiling array; RNA-seq; and microarray studies. Is affected by several genes including skn-1; sir-2.1; and sek-1 based on microarray and RNA-seq studies. Is affected by eleven chemicals including stavudine; Zidovudine; and Sodium Chloride based on RNA-seq and microarray studies. Is predicted to encode a protein with the following domains: C…	Predicted to localize to extracellular space.
WBGene00165325	8.63644	2.76622	0.0258003	21ur-9730	NA	#N/A	#N/A	#N/A
WBGene00018376	5711.89	2.76546	6.02e-35	F43C9.2	F43C9.2	0	Is predicted to have calcium ion binding activity.	Predicted to have calcium ion binding activity.
WBGene00167714	15.4409	2.76214	0.000955374	21ur-15004	21ur-15004	#N/A	#N/A	#N/A
WBGene00023231	3.6594	2.76089	0.0427292	BE0003N10.t5	NA	#N/A	#N/A	#N/A
WBGene00011166	13.3781	2.76065	0.00905514	chil-22	NA	CHItinase-Like 22	Is predicted to have chitin binding activity.	Predicted to have chitin binding activity. Predicted to be involved in carbohydrate metabolic process. Predicted to localize to integral component of membrane.
WBGene00016822	131.644	2.76003	0.000237323	C50E3.11	C50E3.11	0	Is enriched in germ line based on RNA-seq studies. Is affected by several genes including daf-2; rrf-3; and dpy-10 based on microarray; tiling array; and RNA-seq studies. Is affected by twelve chemicals including rotenone; Zidovudine; and tert-Butylhydroperoxide based on RNA-seq and microarray studies.	0
WBGene00045151	380.819	2.75933	3.23e-16	F17C11.14	F17C11.14	0	Is affected by several genes including daf-12; pgl-1; and prg-1 based on tiling array and RNA-seq studies.	0
WBGene00023109	10.8435	2.75841	0.00960173	M01E10.t2	NA	#N/A	#N/A	#N/A
WBGene00000730	21.6807	2.75753	0.00392509	col-157	NA	COLlagen 157	Is predicted to be a structural constituent of cuticle.	Predicted to be a structural constituent of cuticle. Predicted to localize to integral component of membrane.
WBGene00008042	17.1331	2.75501	0.0160528	C40H1.7	NA	Lipase_3 domain-containing protein	Is enriched in OLL; PVD; intestine; and muscle cell based on microarray; tiling array; and RNA-seq studies. Is affected by several genes including daf-16; daf-2; and rrf-3 based on microarray; tiling array; and RNA-seq studies. Is affected by twenty-two chemicals including rotenone; bisphenol A; and indole based on RNA-seq and microarray studies. Is predicted to encode a protein with the followin…	Predicted to be involved in lipid metabolic process.
WBGene00170910	2.93329	2.75487	0.042774	21ur-12571	NA	21U-RNA 12571	0	0
WBGene00016823	127.506	2.75349	9.48e-05	C50E3.12	C50E3.12	0	Is enriched in AB and germ line based on RNA-seq studies. Is affected by several genes including daf-16; daf-2; and rrf-3 based on microarray; tiling array; RNA-seq; and proteomic studies. Is affected by twelve chemicals including D-glucose; bisphenol A; and Zidovudine based on RNA-seq and microarray studies.	0
WBGene00202318	11.6884	2.75334	0.0260074	ZK381.61	NA	0	0	0
WBGene00014707	5.42991	2.75164	0.0314398	C47A10.t4	NA	#N/A	#N/A	#N/A
WBGene00000388	208.63	2.75155	3.14e-06	cdc-25.3	cdc-25.3	Cell Division Cycle related 25.3	cdc-25.3 encodes a tyrosine phosphatase that is a member of the cell division cycle 25 (CDC25) family of cell cycle regulators that includes Schizosaccharomyces pombe CDC25 and Drosophila string; cdc-25.3 is one of four cdc-25 genes in C. elegans and while it is known to be expressed in hermaphrodites, the precise function of cdc-25.3 is not yet clear; cdc-25.3 may function redundantly with cdc-2…	Predicted to have protein tyrosine phosphatase activity. Predicted to be involved in G2/M transition of mitotic cell cycle; positive regulation of cell cycle G2/M phase transition; and protein dephosphorylation. Localizes to nucleus. Human ortholog(s) of this gene implicated in autosomal recessive polycystic kidney disease; cervical cancer; prostate cancer; and urinary bladder cancer. Orthologous…
WBGene00000786	1372.14	2.75143	1.52e-05	cpr-6	cpr-6	Cysteine PRotease related 6	Is predicted to have cysteine-type peptidase activity. Localizes to lysosome. Is an ortholog of human CTSB (cathepsin B).	Predicted to have cysteine-type endopeptidase activity. Predicted to be involved in proteolysis involved in cellular protein catabolic process. Localizes to lysosome. Human ortholog(s) of this gene implicated in diabetes mellitus. Orthologous to human CTSB (cathepsin B).
WBGene00235379	4.18908	2.75015	0.0405833	T28H11.31	NA	#N/A	#N/A	#N/A
WBGene00016824	115.792	2.75004	3.91e-06	C50E3.13	C50E3.13	0	Is enriched in AB and germ line based on RNA-seq studies. Is affected by several genes including daf-2; glp-1; and skn-1 based on microarray; tiling array; and RNA-seq studies. Is affected by fourteen chemicals including rotenone; D-glucose; and bisphenol A based on RNA-seq and microarray studies.	0
WBGene00000952	1088.92	2.7499	3.71e-40	del-1	del-1	DEgenerin Like 1	del-1 encodes an ion channel protein of the DEG/ENaC (degenerin/epithelial Na+ channel) family; like other members of the degenerin family, DEL-1 is predicted to function as a sensory mechanotransduction channel, however detailed analysis of the DEL-1 mutant phenotype has not yet been reported; DEL-1 is expressed postembryonically in the VA and VB motor neurons and in the FLP sensory neurons; the…	Predicted to have ligand-gated sodium channel activity. Predicted to be involved in sodium ion transmembrane transport. Predicted to localize to integral component of plasma membrane. Is expressed in nervous system and in male. Human ortholog(s) of this gene implicated in bronchiectasis (multiple) and renal tubular transport disease (multiple). Orthologous to several human genes including SCNN1A …
WBGene00015539	6039.59	2.748	1.69e-27	C06E7.2	C06E7.2	0	Is enriched in cephalic sheath cell; neurons; retrovesicular ganglion; and ventral nerve cord based on microarray; tiling array; and RNA-seq studies. Is affected by several genes including daf-2; eat-2; and fog-2 based on microarray and RNA-seq studies. Is affected by eight chemicals including Psoralens; allantoin; and Sirolimus based on RNA-seq and microarray studies.	0
WBGene00000920	7038.05	2.74719	6.87e-21	daf-28	daf-28	abnormal DAuer Formation 28	daf-28 encodes a beta-type insulin, mostly similar to INS-4 and INS-6and homologous to human insulin; DAF-28 inhibits dauer formation; daf-28mutants arrest as dauers and have downregulated signals through theDAF-2/insulin pathway; in young animals, daf-28 is expressed in ASI andASJ neurons, which regulate dauer formation; in older animals, daf-28expression spreads to other head neurons and to the…	Predicted to have insulin receptor binding activity. Involved in several processes, including insulin receptor signaling pathway; negative regulation of dauer entry; and protein import into nucleus. Localizes to extracellular space and synapse. Is expressed in several structures, including distal tip cell; egg-laying apparatus; neurons; pharynx; and ventral nerve cord.
WBGene00048306	7.49282	2.74702	0.0299056	21ur-2900	NA	21U-RNA 2900	0	0
WBGene00009645	118.401	2.74565	4.02e-08	F42G10.1	F42G10.1	0	F42G10.1 encodes a neprilysin; neprilysins are thermolysin-like zinc metallopeptidases, found on the outer surface of animal cells, that negatively regulate small signalling peptides (e.g., enkephalin, tachykinin, insulin, and natriuretic peptides) by cleaving them; F42G10.1 has no clear orthologs in other organisms.	Predicted to have metallopeptidase activity. Predicted to be involved in proteolysis.
WBGene00011986	918.337	2.74555	1.89e-14	T24D1.3	T24D1.3	RING-type domain-containing protein	Is enriched in several structures, including AFD; NSM; cephalic sheath cell; germ line; and germline precursor cell based on tiling array and RNA-seq studies. Is affected by several genes including daf-16; daf-2; and rrf-3 based on microarray; RNA-seq; and tiling array studies. Is affected by fifteen chemicals including rotenone; manganese chloride; and D-glucose based on RNA-seq and microarray s…	Predicted to have metal ion binding activity.
WBGene00020280	42.0875	2.74354	1.38e-05	T06A1.5	T06A1.5	Glycosyltransferase family 92 protein	Is predicted to have transferase activity, transferring glycosyl groups.	Predicted to have transferase activity, transferring glycosyl groups. Predicted to localize to integral component of membrane.
WBGene00201846	21.6815	2.73943	0.00333869	Y46E12A.11	NA	#N/A	#N/A	#N/A
WBGene00003485	756.387	2.73862	2.27e-13	mua-6	mua-6	MUscle Attachment abnormal 6	mua-6 encodes an essential intermediate filament protein (MUA-6/IFA-2) that is coexpressed with the essential IF protein IFB-1; MUA-6 is required for hypodermal integrity and for lasting attachment of muscles to the body wall; MUA-6 is also required for normal positioning of excretory canals and muscles; MUA-6 forms heteropolymeric intermediate filaments in vitro with an equimolar mixture of IFB-…	Involved in cell-cell adhesion. Localizes to hemidesmosome. Is expressed in hypodermis; neurons; and uterus. Human ortholog(s) of this gene implicated in partial lipodystrophy and progressive myoclonus epilepsy 9. Orthologous to human LMNB2 (lamin B2).
WBGene00010456	367.02	2.73809	9.73e-18	K01C8.1	K01C8.1	Threonine ammonia-lyase	Is predicted to have L-threonine ammonia-lyase activity.	Predicted to have L-serine ammonia-lyase activity and L-threonine ammonia-lyase activity. Predicted to be involved in L-serine catabolic process and threonine catabolic process.
WBGene00003179	3525.55	2.73762	1.07e-28	mec-18	mec-18	MEChanosensory abnormality 18	mec-18 encodes a protein similar to firefly luciferase and plant protein 4-coumarate coA ligase; mec-18 is involved in sensory mechanotransduction; genetic interactions with other mec genes suggest that mec-18 may be involved in negative regulation of the degenerin channel in the touch receptor neurons; mec-18 is expressed exclusively in the touch cells.	Predicted to have CoA-ligase activity. Involved in detection of mechanical stimulus involved in sensory perception of touch and mechanosensory behavior. Localizes to neuron projection and neuronal cell body. Is expressed in PLML and PLMR.
WBGene00006764	2740.32	2.7376	2.41e-23	unc-27	unc-27	UNCoordinated 27	unc-27 encodes a troponin I isoform; unc-27 is required for coordinated motility and normal muscle morphology; structural analyses indicate that unc-27 is required for proper sarcomeric organization; unc-27/troponin I interacts with the body wall and pharynx types of troponin C; expression studies show that unc-27 is expressed in body wall, vulval and anal muscles.	Exhibits troponin C binding activity. Involved in locomotion and sarcomere organization. Localizes to sarcomere. Is expressed in body wall musculature; non-striated muscle; and rectal muscle. Human ortholog(s) of this gene implicated in distal arthrogryposis type 2B1 and intrinsic cardiomyopathy (multiple). Orthologous to several human genes including TNNI1 (troponin I1, slow skeletal type) and T…
WBGene00008564	124.581	2.73717	1.66e-09	acox-1.1	acox-1.1	Acyl-Coenzyme A OXidase 1.1	Is predicted to have ATP binding activity; FAD binding activity; and acyl-CoA oxidase activity. Is involved in ascaroside biosynthetic process. Localizes to peroxisomal matrix. Is expressed in hypodermis; intestinal cell; and intestine. Human ortholog(s) of this gene are implicated in congenital bile acid synthesis defect 6 and peroxisomal acyl-CoA oxidase deficiency. Is an ortholog of human ACOX…	Predicted to have acyl-CoA oxidase activity; fatty acid binding activity; and flavin adenine dinucleotide binding activity. Involved in ascaroside biosynthetic process. Localizes to peroxisomal matrix. Is expressed in hypodermis and intestine. Human ortholog(s) of this gene implicated in congenital bile acid synthesis defect 6 and peroxisomal acyl-CoA oxidase deficiency. Orthologous to several hu…
WBGene00170178	4.05784	2.73526	0.0450538	21ur-9015	NA	#N/A	#N/A	#N/A
WBGene00020585	128.085	2.73456	6.33e-09	clec-178	clec-178	C-type LECtin 178	Is predicted to have carbohydrate binding activity. Is an ortholog of human REG4 (regenerating family member 4).	Predicted to have signaling receptor activity. Human ortholog(s) of this gene implicated in type 1 diabetes mellitus. Orthologous to several human genes including REG1A (regenerating family member 1 alpha); REG1B (regenerating family member 1 beta); and REG3A (regenerating family member 3 alpha).
WBGene00012631	7.0221	2.73121	0.0212062	vmo-1	NA	vitelline membrane outer layer 1 homolog 1	Is enriched in intestine based on RNA-seq studies. Is affected by several genes including clk-1; npr-1; and sek-1 based on microarray and RNA-seq studies. Is affected by twelve chemicals including Ethanol; rotenone; and Psoralens based on RNA-seq and microarray studies. Is predicted to encode a protein with the following domains: Vitelline membrane outer layer protein I (VOMI); Vitelline membrane…	Predicted to localize to extracellular space. Orthologous to human VMO1 (vitelline membrane outer layer 1 homolog).
WBGene00000671	388.491	2.73048	0.000685022	col-96	col-96	COLlagen 96	Is predicted to be a structural constituent of cuticle.	Predicted to be an extracellular matrix structural constituent. Predicted to be involved in extracellular matrix organization. Predicted to localize to extracellular matrix and extracellular space.
WBGene00009395	3.53087	2.72912	0.0455685	clec-64	NA	C-type LECtin 64	Is predicted to have carbohydrate binding activity. Is expressed in head neurons and in male.	Predicted to have carbohydrate binding activity. Is expressed in head neurons and in male.
WBGene00006682	1663.38	2.72885	1.8e-29	twk-30	twk-30	TWiK family of potassium channels 30	Is predicted to have potassium channel activity. Is expressed in DD neuron; motor neurons; neurons; and ventral cord neurons.	Predicted to have potassium ion leak channel activity. Predicted to be involved in potassium ion transmembrane transport and stabilization of membrane potential. Predicted to localize to integral component of plasma membrane. Is expressed in neurons.
WBGene00165251	12.7952	2.72793	0.00446109	21ur-11648	NA	#N/A	#N/A	#N/A
WBGene00167710	17.6559	2.72469	0.0167203	21ur-9568	NA	#N/A	#N/A	#N/A
WBGene00168120	6.13594	2.72354	0.0461072	21ur-11825	NA	#N/A	#N/A	#N/A
WBGene00195720	4.49381	2.72144	0.0246314	F09E5.18	NA	0	0	0
WBGene00199548	4.16618	2.72133	0.0462918	Y38E10A.30	NA	0	0	0
WBGene00165803	4.37225	2.7213	0.0435178	21ur-9264	NA	21U-RNA 9264	0	0
WBGene00015637	26.8217	2.7213	0.00455518	srxa-5	NA	Serpentine Receptor, class XA 5	Is expressed in head neurons; nervous system; and pharyngeal neurons. Is predicted to encode a protein with the following domains: Caenorhabditis serpentine receptor-like protein, class xa and 7TM GPCR, serpentine receptor class xa (Srxa).	Predicted to localize to integral component of membrane. Is expressed in nervous system.
WBGene00012747	87.7545	2.72017	0.000338319	Y40H7A.10	Y40H7A.10	0	Is predicted to have cysteine-type peptidase activity. Human ortholog(s) of this gene are implicated in neuronal ceroid lipofuscinosis 13. Is an ortholog of human CTSF (cathepsin F).	Predicted to have cysteine-type endopeptidase activity. Predicted to be involved in proteolysis involved in cellular protein catabolic process. Predicted to localize to extracellular space and lysosome. Human ortholog(s) of this gene implicated in neuronal ceroid lipofuscinosis 13. Orthologous to human CTSF (cathepsin F).
WBGene00004112	1564.94	2.71892	5.67e-72	pqn-22	pqn-22	Prion-like-(Q/N-rich)-domain-bearing protein 22	The protein product of this gene is predicted to contain a glutamine/asparagine (Q/N)-rich ('prion') domain, by the algorithm of Michelitsch and Weissman (as of the WS77 release of WormBase, i.e., in wormpep77).	Orthologous to human LIMD2 (LIM domain containing 2).
WBGene00045787	9.08041	2.71616	0.027938	21ur-3818	NA	#N/A	#N/A	#N/A
WBGene00014826	575.843	2.71406	1.09e-14	R13H4.2	R13H4.2	0	Is enriched in head mesodermal cell and muscle cell based on RNA-seq and microarray studies. Is affected by several genes including daf-16; daf-2; and gld-1 based on proteomic; microarray; and RNA-seq studies. Is affected by fourteen chemicals including 1-methylnicotinamide; nicotinic acid; and D-glucose based on RNA-seq and microarray studies. Is predicted to encode a protein with the following …	0
WBGene00011011	529.359	2.71155	9.47e-11	R04D3.3	R04D3.3	0	Is enriched in germ line; germline precursor cell; hypodermis; neurons; and pharyngeal muscle cell based on tiling array and RNA-seq studies. Is affected by several genes including daf-16; daf-2; and glp-1 based on microarray; tiling array; RNA-seq; and proteomic studies. Is affected by fourteen chemicals including methylmercury hydroxide; rotenone; and Alovudine based on RNA-seq and microarray s…	0
WBGene00016560	47.5608	2.71014	0.000630968	#N/A	#N/A	DroMyoSuppressin Receptor related 4	Is predicted to have G protein-coupled peptide receptor activity.	Predicted to have G protein-coupled peptide receptor activity. Predicted to be involved in G protein-coupled receptor signaling pathway. Predicted to localize to integral component of membrane.
WBGene00010186	73.8027	2.70966	0.000918491	nhr-283	nhr-283	Nuclear Hormone Receptor family 283	Is predicted to have DNA-binding transcription factor activity; sequence-specific DNA binding activity; and zinc ion binding activity.	Predicted to have DNA-binding transcription factor activity; sequence-specific DNA binding activity; and zinc ion binding activity. Predicted to be involved in regulation of transcription, DNA-templated. Predicted to localize to nucleus.
WBGene00167909	51.868	2.70961	6.02e-05	21ur-15144	21ur-15144	#N/A	#N/A	#N/A
WBGene00008557	90.6745	2.70949	5.68e-06	F07H5.6	F07H5.6	0	Is enriched in GABAergic neurons; coelomocyte; head mesodermal cell; hypodermis; and pharynx based on microarray; tiling array; and RNA-seq studies. Is affected by several genes including daf-16; daf-2; and daf-12 based on tiling array; microarray; and RNA-seq studies. Is affected by nine chemicals including multi-walled carbon nanotube; Zidovudine; and Rifampin based on RNA-seq and microarray st…	0
WBGene00006744	716.67	2.70738	3.6e-18	unc-4	unc-4	UNCoordinated 4	The unc-4 gene encodes a paired-class homeodomain protein with homologs in Drosophila and vertebrates; UNC-4 is required for establishing the identity of the A class motor neurons DA and VA, and is thus required for movement, axon guidance, and synapse formation; UNC-4 is negatively regulated by VAB-7, and UNC-4 activity requires UNC-37; unc-4 is expressed in the A-type motor neurons, DA and VA, …	Exhibits DNA-binding transcription factor activity. Involved in several processes, including nervous system development; regulation of axonogenesis; and synaptic vesicle transport. Localizes to axon and nucleus. Is expressed in neurons and ventral nerve cord. Orthologous to human UNCX (UNC homeobox).
WBGene00195000	7.65886	2.70663	0.0142661	F54D8.7	NA	0	Is affected by adr-1 based on RNA-seq studies.	0
WBGene00011841	57.9818	2.70604	0.000210269	scl-25	scl-25	SCP-Like extracellular protein 25	Is enriched in GABAergic neurons; neurons; and in male based on tiling array and RNA-seq studies. Is affected by several genes including daf-16; daf-2; and lin-4 based on microarray and RNA-seq studies. Is affected by eight chemicals including Mercuric Chloride; Tunicamycin; and allantoin based on microarray and RNA-seq studies. Is predicted to encode a protein with the following domains: Cystein…	Predicted to localize to extracellular space.
WBGene00196570	30.5588	2.70576	0.00546664	M195.5	NA	#N/A	#N/A	#N/A
WBGene00018217	161.819	2.70558	2.16e-06	F40A3.2	F40A3.2	EGF-like domain-containing protein	Is enriched in several structures, including RID; cephalic sheath cell; dopaminergic neurons; germline precursor cell; and somatic gonad precursor based on tiling array and RNA-seq studies. Is affected by several genes including daf-16; daf-2; and glp-1 based on microarray; proteomic; and RNA-seq studies. Is affected by eleven chemicals including rotenone; Zidovudine; and Psoralens based on RNA-s…	Predicted to localize to integral component of membrane.
WBGene00018295	10.6232	2.70391	0.00250961	oac-29	NA	O-ACyltransferase homolog 29	Is predicted to have transferase activity, transferring acyl groups other than amino-acyl groups.	Predicted to have transferase activity, transferring acyl groups other than amino-acyl groups. Predicted to be involved in cellular polysaccharide biosynthetic process. Predicted to localize to membrane.
WBGene00018100	29.358	2.70295	0.000458136	math-26	math-26	MATH (meprin-associated Traf homology) domain containing 26	The F36H5.1 gene encodes a protein closely similar to F36H5.2, which has a meprin-associated Traf homology (MATH) domain and may be involved in apoptosis.	0
WBGene00019360	1170.49	2.70237	6.32e-54	neto-1	neto-1	NETO (NEuropilin and TOlloid-like) homolog 1	Is enriched in intestine; neurons; and ventral nerve cord based on tiling array; RNA-seq; and microarray studies. Is affected by several genes including eat-2; pgl-1; and lin-15B based on microarray and RNA-seq studies. Is affected by rotenone and paraquat based on RNA-seq studies. Is predicted to encode a protein with the following domains: CUB domain; Low-density lipoprotein receptor domain cla…	Predicted to localize to integral component of membrane. Orthologous to several human genes including NETO2 (neuropilin and tolloid like 2).
WBGene00194906	59.4412	2.70004	0.00112687	Y53C12A.11	NA	0	Is enriched in germ line and intestine based on RNA-seq studies. Is affected by several genes including daf-2; dpy-10; and hsf-1 based on RNA-seq and microarray studies. Is affected by nine chemicals including manganese chloride; allantoin; and Sirolimus based on RNA-seq and microarray studies.	0
WBGene00022533	687.435	2.69917	1.17e-21	cutl-19	cutl-19	CUTiclin-Like 19	Localizes to Golgi apparatus.	Localizes to Golgi apparatus.
WBGene00003026	3490.81	2.69862	7.51e-23	lin-41	lin-41	abnormal cell LINeage 41	lin-41 encodes a novel RBCC (Ring finger-B box-Coiled coil) protein that is a member of the NHL (NCL-1, HT2A, and LIN-41) family of proteins; lin-41 is a heterochronic gene required for temporal control of specific postembryonic cell fates; lin-41 is also required for proper male tail morphogenesis; lin-41 translation is negatively regulated during L4 and adult stages by the let-7 microRNA that b…	Exhibits mRNA binding activity and translation repressor activity. Involved in several processes, including nematode male tail tip morphogenesis; positive regulation of brood size; and regulation of gene expression. Localizes to cytoplasm and messenger ribonucleoprotein complex. Is expressed in germ cell; hypodermal cell; intestine; nervous system; and pharynx. Orthologous to human TRIM71 (tripar…
WBGene00017938	539.569	2.69799	2.35e-23	F31A3.3	F31A3.3	0	Is enriched in ALM; ASER; PLM; coelomocyte; and neurons based on tiling array; microarray; and RNA-seq studies. Is affected by several genes including daf-16; daf-2; and glp-1 based on microarray and RNA-seq studies. Is affected by sixteen chemicals including multi-walled carbon nanotube; D-glucose; and bisphenol A based on RNA-seq and microarray studies.	0
WBGene00166596	3.78236	2.69725	0.0484854	21ur-6539	NA	21U-RNA 6539	0	0
WBGene00219297	14.5726	2.6969	0.0127614	T23F11.11	NA	0	Is affected by daf-2; ifo-1; and ints-6 based on microarray and RNA-seq studies. Is affected by seven chemicals including multi-walled carbon nanotube; Psoralens; and allantoin based on RNA-seq studies. Is predicted to encode a protein with the following domain: .	Predicted to localize to integral component of membrane.
WBGene00015828	22.1927	2.69628	0.00744711	math-14	NA	MATH (meprin-associated Traf homology) domain containing 14	Is enriched in intestine based on tiling array; RNA-seq; and microarray studies. Is affected by several genes including daf-16; daf-2; and hsf-1 based on microarray and RNA-seq studies. Is affected by ten chemicals including Heme; methylmercuric chloride; and rotenone based on microarray and RNA-seq studies. Is predicted to encode a protein with the following domains: MATH domain; MATH/TRAF domai…	0
WBGene00008560	41.1916	2.69598	0.00527764	pho-13	NA	intestinal acid PHOsphatase 13	Is enriched in intestine based on tiling array and RNA-seq studies. Is affected by several genes including daf-16; daf-2; and skn-1 based on microarray; RNA-seq; and proteomic studies. Is affected by sixteen chemicals including rotenone; Tunicamycin; and D-glucose based on RNA-seq and microarray studies. Is predicted to encode a protein with the following domains: Histidine phosphatase superfamil…	Predicted to have phosphatase activity. Predicted to be involved in dephosphorylation.
WBGene00219782	536.586	2.69477	1.62e-17	B0250.19	B0250.19	0	Is affected by dlc-1 based on RNA-seq studies.	0
WBGene00005545	39.1798	2.69475	0.00775129	sri-33	NA	Serpentine Receptor, class I 33	Is affected by several genes including clk-1; rrf-1; and hpl-2 based on microarray; tiling array; and RNA-seq studies. Is affected by tryptophan based on microarray studies. Is predicted to encode a protein with the following domains: Serpentine type 7TM GPCR chemoreceptor Sri and 7TM GPCR, serpentine chemoreceptor class i (Sri).	Predicted to localize to integral component of membrane. Is expressed in nervous system.
WBGene00197185	5.99016	2.69392	0.0294379	Y70D2A.5	NA	0	0	0
WBGene00000281	4252.96	2.69135	1.39e-37	cah-3	cah-3	Carbonic AnHydrase 3	cah-3 encodes a putative carbonic anhydrase, closely similar to itsparalog CAH-5; cah-3 is expressed in intestine and head (includingneurons) of L3 larvae through adults, and its transcription ismoderately stimulated by DBL-1 and SMA-2; CAH-3 is bound by CKU-80 intwo-hybrid assays, but has no obvious function in mass RNAi assays.	Predicted to have carbonate dehydratase activity. Predicted to be involved in one-carbon metabolic process. Predicted to localize to plasma membrane. Is expressed in several structures, including intestine; pharynx; somatic cell; ventral nerve cord; and vulva. Orthologous to human CA5B (carbonic anhydrase 5B).
WBGene00016756	30.657	2.68993	0.00122183	C49A9.2	NA	0	Is enriched in intestine based on RNA-seq and microarray studies. Is affected by several genes including daf-16; daf-2; and hsf-1 based on microarray and RNA-seq studies. Is affected by thirteen chemicals including aldicarb; D-glucose; and stavudine based on microarray and RNA-seq studies. Is predicted to encode a protein with the following domains: Phosphorylation site; Protein of unknown functi…	0
WBGene00044931	391.876	2.68794	4.8e-17	Y37E3.21	Y37E3.21	0	Is affected by sodium arsenite based on RNA-seq studies.	0
WBGene00013474	30.1698	2.68571	0.0238736	Y69E1A.2	NA	0	Is enriched in NSM and male-specific anatomical entity based on tiling array and microarray studies. Is affected by several genes including daf-2; glp-1; and age-1 based on microarray; tiling array; RNA-seq; and proteomic studies. Is affected by thirty-one chemicals including Ethanol; methylmercury hydroxide; and nicotinic acid based on RNA-seq and microarray studies. Is predicted to encode a pro…	0
WBGene00045367	3214.76	2.68454	1.02e-28	F17C11.15	F17C11.15	0	Is affected by several genes including clk-1; pgl-1; and prg-1 based on RNA-seq and microarray studies.	0
WBGene00019489	173.033	2.68434	5.29e-09	K07E1.1	K07E1.1	1,2-dihydroxy-3-keto-5-methylthiopentene dioxygenase homolog 2	Is predicted to have acireductone dioxygenase [iron(II)-requiring] activity. Is an ortholog of human ADI1 (acireductone dioxygenase 1).	Predicted to have acireductone dioxygenase [iron(II)-requiring] activity. Predicted to be involved in methionine metabolic process. Predicted to localize to cytoplasm and nucleus. Orthologous to human ADI1 (acireductone dioxygenase 1).
WBGene00020929	2266.13	2.68334	3.35e-27	W02C12.2	W02C12.2	0	Is enriched in body wall musculature; intestine; neurons; and ventral nerve cord based on microarray; tiling array; and RNA-seq studies. Is affected by several genes including daf-2; clk-1; and mab-5 based on microarray and RNA-seq studies. Is affected by nine chemicals including diallyl trisulfide; rotenone; and D-glucose based on microarray and RNA-seq studies.	Predicted to localize to integral component of membrane.
WBGene00015798	100.385	2.68149	8.01e-05	C15H9.2	C15H9.2	BTB domain-containing protein	Is enriched in neurons based on RNA-seq studies. Is affected by several genes including daf-16; daf-2; and daf-12 based on microarray and RNA-seq studies. Is affected by seven chemicals including Tunicamycin; tert-Butylhydroperoxide; and Psoralens based on microarray and RNA-seq studies. Is predicted to encode a protein with the following domains: BTB/POZ domain; BTB/POZ domain; and SKP1/BTB/POZ …	0
WBGene00001961	68.8777	2.68138	2.59e-05	hlh-17	hlh-17	Helix Loop Helix 17	hlh-17 encodes a basic helix-loop-helix (bHLH) transcription factor that is most closely related to Drosophila and vertebrate Olig proteins; in C. elegans, HLH-17 is essential for larval development, egg-laying, and chemotaxis to potassium and sodium ions; an hlh-17::gfp promoter fusion is expressed in the cephalic sheath (CEPsh) glia at all developmental stages and some ventral nerve cord motorn…	Predicted to have DNA-binding transcription factor activity, RNA polymerase II-specific and RNA polymerase II cis-regulatory region sequence-specific DNA binding activity. Involved in positive regulation of dopaminergic synaptic transmission and positive regulation of transcription by RNA polymerase II. Predicted to localize to nucleus. Is expressed in CEPshDL; CEPshDR; CEPshVL; CEPshVR; and vent…
WBGene00201643	14.2453	2.67896	0.0125788	K06C4.25	NA	#N/A	#N/A	#N/A
WBGene00197963	3.69606	2.67795	0.0503895	F41E7.13	NA	#N/A	#N/A	#N/A
WBGene00016431	56.5601	2.67727	0.00148773	C35A11.4	NA	MFS domain-containing protein	Is predicted to have transmembrane transporter activity. Is an ortholog of human SLC2A5 (solute carrier family 2 member 5).	Predicted to have transmembrane transporter activity. Predicted to be involved in transmembrane transport. Predicted to localize to integral component of membrane. Orthologous to human SLC2A5 (solute carrier family 2 member 5).
WBGene00044171	9.48099	2.67543	0.0319155	Y54E2A.13	NA	#N/A	#N/A	#N/A
WBGene00018871	2104.32	2.67454	5.14e-41	F55C12.4	F55C12.4	0	Is expressed in neurons.	Predicted to localize to integral component of membrane. Is expressed in neurons.
WBGene00006748	1397.08	2.67307	5.14e-23	unc-8	unc-8	UNCoordinated 8	unc-8 encodes an amiloride-sensitive DEG/ENaC cation-selective channel subunit orthologous to human ENaCB (OMIM:600760, associated with Liddle syndrome, an autosomal dominant form of hypertension); UNC-8 is predicted to function as part of a mechanically gated channel that responds to stretch, and is required for modulating the sinusoidal body wave that is characteristic of C. elegans locomotion;…	Predicted to have ligand-gated sodium channel activity. Involved in locomotion. Localizes to neuronal cell body. Is expressed in neurons. Human ortholog(s) of this gene implicated in bronchiectasis (multiple) and renal tubular transport disease (multiple). Orthologous to several human genes including SCNN1A (sodium channel epithelial 1 subunit alpha); SCNN1B (sodium channel epithelial 1 subunit b…
WBGene00219371	12.0576	2.67215	0.020529	C03G5.14	NA	0	0	Predicted to localize to integral component of membrane.
WBGene00015134	271.963	2.67207	7.84e-06	B0304.2	B0304.2	0	Is enriched in several structures, including BAG; cephalic sheath cell; germ line; germline precursor cell; and head mesodermal cell based on tiling array and RNA-seq studies. Is affected by several genes including hsf-1; elt-2; and sir-2.1 based on tiling array; RNA-seq; and microarray studies. Is affected by eleven chemicals including hydrogen sulfide; rotenone; and manganese chloride based on …	0
WBGene00201584	3.32668	2.67153	0.0509879	F16F9.18	NA	0	0	0
WBGene00011181	60.088	2.6675	0.00136675	R09H10.3	NA	Probable 5-hydroxyisourate hydrolase R09H10.3	R09H10.3 is orthologous to the human gene TRANSTHYRETIN (PREALBUMIN, AMYLOIDOSIS TYPE I) (TTR; OMIM:176300), which when mutated leads to disease.	Exhibits identical protein binding activity. Predicted to be involved in purine nucleobase metabolic process. Human ortholog(s) of this gene implicated in Alzheimer's disease; amyloidosis; dystransthyretinemic hyperthyroxinemia; and transthyretin amyloidosis. Orthologous to human TTR (transthyretin).
WBGene00023452	47.522	2.66638	1.03e-06	mir-353	mir-353	MIcro RNA 353	mir-353 encodes a microRNA, a small non-protein coding RNA and seems to have a potential ortholog in C. briggsae; many of the known microRNAs are involved in post-transcriptional regulation of genes; the precise function of miR-353 is unknown.	0
WBGene00219723	2.51883	2.6661	0.0426271	linc-135	NA	Long Intervening Non-Coding RNA 135	Is affected by cox-5B and daf-2 based on RNA-seq and microarray studies.	0
WBGene00167264	7.72723	2.66558	0.0454801	21ur-5706	NA	#N/A	#N/A	#N/A
WBGene00020732	2194.61	2.66516	3.32e-41	T23E7.2	T23E7.2	0	Is enriched in body wall muscle cell; germ line; head mesodermal cell; and muscle cell based on proteomic; tiling array; RNA-seq; and microarray studies. Is affected by several genes including daf-16; daf-2; and daf-12 based on microarray; RNA-seq; and proteomic studies. Is affected by twenty-one chemicals including 1-methylnicotinamide; nicotinic acid; and D-glucose based on RNA-seq and microarr…	Orthologous to human FAM186A (family with sequence similarity 186 member A).
WBGene00007521	137.757	2.66438	1.72e-07	C11E4.7	C11E4.7	0	Is affected by several genes including daf-16; daf-2; and rrf-3 based on microarray and RNA-seq studies. Is affected by fifteen chemicals including methylmercuric chloride; manganese chloride; and D-glucose based on microarray and RNA-seq studies.	0
WBGene00047978	3.13675	2.66366	0.0467379	21ur-2238	NA	#N/A	#N/A	#N/A
WBGene00198465	4.31171	2.66184	0.051952	C02C6.7	NA	#N/A	#N/A	#N/A
WBGene00019424	279.013	2.66097	5.03e-09	aptf-1	aptf-1	AP-2 Transcription Factor family 1	aptf-1 encodes one of four C. elegans AP-2-like transcription factors; APTF-1 activity is required in the RIS interneuron for sleep-like quiescence induced by neuropeptide signaling; aptf-1 is expressed in five head interneurons.	Predicted to have DNA-binding transcription factor activity, RNA polymerase II-specific and RNA polymerase II transcription regulatory region sequence-specific DNA binding activity. Involved in positive regulation of transcription by RNA polymerase II and sleep. Predicted to localize to nucleus. Is expressed in head neurons and pharyngeal neurons. Human ortholog(s) of this gene implicated in Char…
WBGene00021996	39.3939	2.66074	0.00335319	cylc-1	NA	CYLiCin homologue 1	Is enriched in body wall muscle cell; cholinergic neurons; germ line; hypodermis; and in male based on proteomic; tiling array; and RNA-seq studies. Is affected by several genes including daf-2; age-1; and dpy-10 based on microarray and RNA-seq studies. Is affected by twenty-six chemicals including Ethanol; methylmercury hydroxide; and 1-methylnicotinamide based on RNA-seq and microarray studies.…	0
WBGene00201613	3.83414	2.66043	0.0490588	E01G6.12	NA	#N/A	#N/A	#N/A
WBGene00010958	643.332	2.65947	1.21e-18	ndfl-4	ndfl-4	mitochondrial genome encoded NADH-ubiquinone oxidoreductase chain 4L (Four L) homolog 4	The ndfl-4 gene resides on the mitochondrial chromosome, and encodes the protein NADH-ubiquinone oxidoreductase chain 4L; this is the C. elegans homolog of the core MT-ND4L of mitochondrial NADH:ubiquinone oxidoreductase (Complex I).	Predicted to have NADH dehydrogenase (ubiquinone) activity. Predicted to localize to mitochondrial respiratory chain complex I.
WBGene00020139	149.12	2.65908	6.71e-05	eppl-1	eppl-1	Ethanolamine-Phosphate Phospho-Lyase homolog 1	Is predicted to have lyase activity; pyridoxal phosphate binding activity; and transaminase activity. Is expressed in PQR; amphid neurons; and hypodermis. Is an ortholog of human ETNPPL (ethanolamine-phosphate phospho-lyase).	Predicted to have lyase activity; pyridoxal phosphate binding activity; and transaminase activity. Is expressed in PQR; amphid neurons; hypodermis; intestine; and pharynx. Orthologous to several human genes including ETNPPL (ethanolamine-phosphate phospho-lyase).
WBGene00077775	1701.19	2.65892	3.98e-35	nlp-58	nlp-58	Neuropeptide-Like Protein 58	Is enriched in BAG; head mesodermal cell; neurons; and ventral nerve cord based on tiling array and RNA-seq studies. Is affected by several genes including daf-2; clk-1; and eat-2 based on microarray and RNA-seq studies. Is affected by seven chemicals including rotenone; Psoralens; and allantoin based on RNA-seq studies.	Predicted to be involved in neuropeptide signaling pathway.
WBGene00019383	38.8927	2.6575	9.24e-05	K04E7.1	K04E7.1	0	Is affected by dpy-21; drh-3; and thoc-5 based on RNA-seq studies.	Predicted to localize to integral component of membrane.
WBGene00006691	1274.89	2.6572	2.92e-18	twk-40	twk-40	TWiK family of potassium channels 40	Is predicted to have potassium channel activity. Is expressed in cholinergic neurons and ventral cord neurons.	Predicted to have potassium ion leak channel activity. Predicted to be involved in potassium ion transmembrane transport and stabilization of membrane potential. Predicted to localize to integral component of plasma membrane. Is expressed in cholinergic neurons and ventral cord neurons.
WBGene00003470	19.1653	2.65318	0.0279736	msp-152	NA	Major Sperm Protein 152	msp-152 encodes a protein that belongs to a family of proteins called the Major Sperm Proteins (MSPs) that is conserved in nematodes; this family consists of closely related, small, basic proteins that make up 15% of sperm protein; this multigene family consists of over fifty genes, including many pseudogenes; MSPs are involved in both extracellular signaling and cytoskeletal functions during rep…	Predicted to localize to cytoplasm; cytoskeleton; and pseudopodium. Is expressed in gonad; oocyte; and sperm.
WBGene00009597	35.8798	2.65284	0.000497069	F40G12.2	F40G12.2	0	Is enriched in NSM based on tiling array studies. Is affected by several genes including daf-16; daf-2; and clk-1 based on tiling array; RNA-seq; and microarray studies. Is predicted to encode a protein with the following domain: Phosphorylation site.	0
WBGene00020468	4.14878	2.65133	0.0504801	T13A10.1	NA	0	Is enriched in intestine based on RNA-seq studies. Is affected by several genes including daf-2; hsf-1; and eat-2 based on microarray and RNA-seq studies. Is affected by ten chemicals including methylmercuric chloride; multi-walled carbon nanotube; and metformin based on microarray and RNA-seq studies.	Predicted to localize to integral component of membrane.
WBGene00201248	3.11603	2.64995	0.0480795	T23F2.11	NA	#N/A	#N/A	#N/A
WBGene00016538	634.188	2.64778	2.67e-26	C39F7.1	C39F7.1	0	Is enriched in intestine; neurons; retrovesicular ganglion; and ventral nerve cord based on tiling array; RNA-seq; and microarray studies. Is affected by several genes including daf-12; hsf-1; and eat-2 based on tiling array; RNA-seq; and microarray studies.	Predicted to localize to integral component of membrane. Is expressed in nervous system and reproductive system.
WBGene00004044	1799.33	2.64644	5.5e-23	plk-3	plk-3	POLO Kinase 3	plk-3 encodes one of three C. elegans polo-like kinases; microarray analyses indicate that plk-3 transcripts are expressed maternally and downregulated in gonadal tissue mutant for deps-1, which encodes a novel, P granule-associated protein that promotes P granule assembly and germline RNA interference.	Predicted to have protein serine/threonine kinase activity. Predicted to be involved in mitotic cell cycle and regulation of cytokinesis. Predicted to localize to cytoplasm; microtubule cytoskeleton; and nucleus. Human ortholog(s) of this gene implicated in urinary bladder cancer. Orthologous to human PLK1 (polo like kinase 1).
WBGene00044006	1530.89	2.64564	2.5e-36	nlp-82	nlp-82	Neuropeptide-Like Protein 82	Is enriched in AVA; neurons; somatic gonad precursor; and ventral nerve cord based on tiling array and RNA-seq studies. Is affected by several genes including daf-16; daf-2; and clk-1 based on RNA-seq and microarray studies. Is affected by four chemicals including metformin; Sirolimus; and Rifampin based on RNA-seq studies.	Predicted to be involved in neuropeptide signaling pathway. Predicted to localize to integral component of membrane.
WBGene00020788	132.873	2.64456	1.81e-09	nep-22	nep-22	NEPrilysin metallopeptidase family 22	nep-22 encodes two isoforms of a neprilysin; neprilysins are thermolysin-like zinc metallopeptidases, found on the outer surface of animal cells, that negatively regulate small signalling peptides (e.g., enkephalin, tachykinin, insulin, and natriuretic peptides) by cleaving them; NEP-22 is orthologous to Ac-mep-1, a gut luminal neprilysin which is specifically expressed in the adult life stage of…	Predicted to have metalloendopeptidase activity. Predicted to be involved in protein processing. Localizes to membrane raft.
WBGene00048808	17.2904	2.64435	0.015881	21ur-4335	NA	#N/A	#N/A	#N/A
WBGene00008626	1563.4	2.64334	4.15e-19	nlp-79	nlp-79	Neuropeptide-Like Protein 79	Is enriched in OLL; PVD; dopaminergic neurons; and ventral nerve cord based on tiling array studies. Is affected by several genes including skn-1; pgl-1; and sma-2 based on microarray and RNA-seq studies. Is affected by seven chemicals including rotenone; Psoralens; and allantoin based on RNA-seq studies.	Predicted to be involved in neuropeptide signaling pathway.
WBGene00048382	7.62593	2.64303	0.0253053	21ur-694	NA	#N/A	#N/A	#N/A
WBGene00000216	2245.74	2.64294	6.38e-13	asp-3	asp-3	ASpartyl Protease 3	asp-3 encodes an aspartyl protease homolog that is required, in parallel with ASP-4 but downstream of CLP-1 and TRA-3, for degenerative (necrotic-like) cell death in neurons induced by mutations such as mec-4(d), deg-3(d), or gsa-1(gf).	Predicted to have aspartic-type endopeptidase activity. Involved in necrotic cell death. Localizes to lysosome. Is expressed in intestine and uterus. Human ortholog(s) of this gene implicated in Alzheimer's disease; breast cancer; and neuronal ceroid lipofuscinosis 10. Orthologous to human CTSD (cathepsin D) and NAPSA (napsin A aspartic peptidase).
WBGene00008352	77.3098	2.6421	0.0288309	fbxa-6	NA	F-box A protein 6	This gene encodes a protein containing an F-box, a motif predicted to mediate protein-protein interactions either with homologs of yeast Skp-1p or with other proteins; this gene's encoded protein also contains an FTH/DUF38 motif, which may also mediate protein-protein interaction.	0
WBGene00004256	7119.18	2.64208	6.46e-36	pxn-1	pxn-1	PeroXidasiN (Drosophila peroxidase) homolog 1	Is predicted to have heme binding activity; metal ion binding activity; and peroxidase activity. Is involved in muscle attachment and positive regulation of axon guidance. Localizes to basement membrane. Is expressed in several structures, including egg-laying apparatus; excretory cell; intestine; somatic nervous system; and spermathecal-uterine valve cell. Human ortholog(s) of this gene are impl…	Predicted to have peroxidase activity. Involved in muscle attachment and positive regulation of axon guidance. Localizes to basement membrane. Is expressed in several structures, including egg-laying apparatus; excretory cell; neurons; somatic nervous system; and spermathecal-uterine valve cell. Human ortholog(s) of this gene implicated in several diseases, including congenital hypothyroidism (mu…
WBGene00199573	11.2892	2.64157	0.0192543	C06A6.12	NA	#N/A	#N/A	#N/A
WBGene00021651	9.62556	2.64046	0.0223992	miro-3	NA	MItochondrial RhO GTPase 3	Is enriched in germ line based on RNA-seq studies. Is affected by several genes including daf-16; eat-2; and sir-2.1 based on RNA-seq and microarray studies. Is affected by allantoin and Sirolimus based on RNA-seq studies. Is an ortholog of human RHOT1 (ras homolog family member T1) and RHOT2 (ras homolog family member T2).	0
WBGene00018188	1689.47	2.63946	2.14e-21	F38E9.6	F38E9.6	0	Is enriched in AFD; head mesodermal cell; and neurons based on RNA-seq studies. Is affected by several genes including daf-16; daf-2; and clk-1 based on microarray and RNA-seq studies. Is affected by six chemicals including D-glucose; Psoralens; and allantoin based on RNA-seq and microarray studies.	0
WBGene00168548	44.361	2.63907	0.000589043	21ur-9924	21ur-9924	#N/A	#N/A	#N/A
WBGene00006667	845.893	2.63896	1.93e-24	twk-12	twk-12	TWiK family of potassium channels 12	twk-12 encodes one of 44 C. elegans TWK (two-P domain K+) potassium channel subunits that contain two pore-forming domains and four transmembrane domains; as loss of TWK-12 function via RNA-mediated interference (RNAi) does not result in any abnormalities, the precise role of TWK-12 in C. elegans development and/or behavior is not yet known; TWK-12 may, however, function redundantly with other TW…	Predicted to have potassium ion leak channel activity. Predicted to be involved in potassium ion transmembrane transport and stabilization of membrane potential. Predicted to localize to integral component of plasma membrane.
WBGene00219578	8.14577	2.63883	0.0154348	linc-141	NA	Long Intervening Non-Coding RNA 141	Is enriched in AVK based on RNA-seq studies. Is affected by cep-1 based on RNA-seq studies.	0
WBGene00044944	21.4109	2.6384	0.00165897	R151.13	NA	0	Is affected by dpy-21 based on RNA-seq studies.	0
WBGene00195143	901.083	2.63603	4.01e-16	nlp-78	nlp-78	Neuropeptide-Like Protein 78	Is enriched in AFD; ASER; and PLM based on RNA-seq studies. Is affected by several genes including alg-1; atfs-1; and emb-4 based on microarray and RNA-seq studies. Is affected by five chemicals including Psoralens; allantoin; and Sirolimus based on RNA-seq studies.	Predicted to be involved in neuropeptide signaling pathway.
WBGene00022786	4066.93	2.63565	2.19e-47	ZK652.8	ZK652.8	0	Is expressed in head neurons; intestine; nervous system; and tail neurons.	Is expressed in intestine and nervous system.
WBGene00006690	3608.06	2.63549	2.71e-32	twk-39	twk-39	TWiK family of potassium channels 39	Is predicted to have potassium channel activity. Is an ortholog of human KCNK18 (potassium two pore domain channel subfamily K member 18).	Predicted to have potassium ion leak channel activity. Predicted to be involved in potassium ion transmembrane transport and stabilization of membrane potential. Predicted to localize to integral component of plasma membrane. Human ortholog(s) of this gene implicated in migraine with aura. Orthologous to human KCNK18 (potassium two pore domain channel subfamily K member 18).
WBGene00016679	619.09	2.63296	1.25e-14	C45G9.8	C45G9.8	0	Is enriched in DA neuron; VA neuron; and neurons based on tiling array studies. Is affected by several genes including eat-2; cyc-1; and nhl-2 based on microarray and RNA-seq studies. Is affected by six chemicals including methylmercuric chloride; Psoralens; and allantoin based on microarray and RNA-seq studies.	0
WBGene00021776	515.953	2.63259	6.92e-07	Y51H7BR.4	Y51H7BR.4	0	Is enriched in coelomocyte; hypodermis; neurons; and retrovesicular ganglion based on tiling array; RNA-seq; and microarray studies. Is affected by several genes including daf-16; daf-2; and let-60 based on microarray; tiling array; and RNA-seq studies. Is affected by methylmercury hydroxide and adsorbable organic bromine compound based on RNA-seq and microarray studies. Is predicted to encode a …	Predicted to localize to integral component of membrane.
WBGene00169343	3.37941	2.63247	0.0550152	21ur-7281	NA	#N/A	#N/A	#N/A
WBGene00219975	83.5462	2.63211	7.01e-08	F55F3.9	F55F3.9	0	0	0
WBGene00171224	19.1494	2.63192	0.0225458	21ur-7155	NA	#N/A	#N/A	#N/A
WBGene00018423	697.19	2.63152	7.05e-30	F44E2.10	F44E2.10	Malectin domain-containing protein	Is predicted to have carbohydrate binding activity. Is an ortholog of human MLEC (malectin).	Predicted to have carbohydrate binding activity. Predicted to localize to endoplasmic reticulum membrane and integral component of membrane. Orthologous to human MLEC (malectin).
WBGene00009848	119.315	2.63088	1.65e-08	F48F5.6	F48F5.6	0	Is enriched in ASER and body wall muscle cell based on tiling array and RNA-seq studies. Is affected by several genes including daf-2; eat-2; and cep-1 based on microarray; tiling array; and RNA-seq studies. Is affected by eight chemicals including rotenone; stavudine; and Zidovudine based on RNA-seq studies. Is predicted to encode a protein with the following domain: Phosphorylation site.	Predicted to localize to integral component of membrane.
WBGene00022854	392.503	2.62886	2.24e-12	cin-4	cin-4	Chromosome INstability 4	Is predicted to have ATP binding activity; DNA binding activity; and DNA topoisomerase type II (double strand cut, ATP-hydrolyzing) activity. Is an ortholog of human TOP2A (DNA topoisomerase II alpha).	Predicted to have ATP binding activity; DNA binding activity; and DNA topoisomerase type II (double strand cut, ATP-hydrolyzing) activity. Predicted to be involved in resolution of meiotic recombination intermediates and sister chromatid segregation. Predicted to localize to nucleus. Orthologous to human TOP2A (DNA topoisomerase II alpha) and TOP2B (DNA topoisomerase II beta).
WBGene00015247	25.3728	2.62793	0.0119479	B0545.4	NA	Dimer_Tnp_hAT domain-containing protein	Is predicted to have protein dimerization activity.	Predicted to have protein dimerization activity. Predicted to be involved in regulation of transcription by RNA polymerase II. Predicted to localize to nucleus.
WBGene00004984	3957.81	2.6257	7.19e-13	spn-4	spn-4	SPiNdle orientation defective 4	spn-4 encodes a protein containing an RNP-type RNA-binding domain; SPN-4 is required for rotation, but not polarization, of the mitotic spindle in the P1 blastomere of the two-cell stage embryo; SPN-4 is also required for mesectoderm and mesendoderm formation in conjunction with proper localization of maternal cell-fate determinants such as SKN-1; in addition, SPN-4 binds the glp-1 3' UTR and is …	Predicted to have mRNA binding activity. Predicted to be involved in nervous system development and regulation of alternative mRNA splicing, via spliceosome. Localizes to P granule. Is expressed in several structures, including AB; C; D; germ line; and oocyte.
WBGene00199407	4.00198	2.62534	0.0443911	T21E12.8	NA	#N/A	#N/A	#N/A
WBGene00044975	155.236	2.62408	1.66e-06	F47G4.9	F47G4.9	#N/A	#N/A	#N/A
WBGene00200165	3.52665	2.62308	0.0560149	C37A5.13	NA	#N/A	#N/A	#N/A
WBGene00199649	5.87524	2.62265	0.0446983	F46G11.15	NA	#N/A	#N/A	#N/A
WBGene00198647	11.0237	2.6223	0.0191444	Y34B4A.15	NA	0	Is affected by daf-2 based on microarray studies.	0
WBGene00165033	9.26851	2.62144	0.0360366	21ur-14211	NA	#N/A	#N/A	#N/A
WBGene00019561	9.27164	2.62128	0.0326439	K09C6.7	NA	0	Is enriched in germ line; hypodermis; and in male based on RNA-seq studies. Is affected by several genes including daf-2; rrf-3; and let-7 based on microarray; RNA-seq; and proteomic studies. Is affected by twenty-two chemicals including hydrogen sulfide; Ethanol; and methylmercuric chloride based on microarray and RNA-seq studies. Is predicted to encode a protein with the following domain: Prote…	Predicted to have protein serine/threonine kinase activity. Predicted to be involved in double-strand break repair via break-induced replication and peptidyl-serine phosphorylation. Predicted to localize to cytoplasm and nucleus.
WBGene00011454	2131.76	2.62027	1.9e-26	lron-14	lron-14	eLRR (extracellular Leucine-Rich Repeat) ONly 14	Is expressed in head neurons. Human CHADL exhibits collagen binding activity and collagen fibril binding activity. Is predicted to encode a protein with the following domains: Leucine rich repeat; Leucine-rich repeat; and Leucine-rich repeat domain superfamily. Is an ortholog of human CHADL (chondroadherin like).	Predicted to have G protein-coupled peptide receptor activity. Predicted to be involved in activation of adenylate cyclase activity; adenylate cyclase-activating G protein-coupled receptor signaling pathway; and hormone-mediated signaling pathway. Predicted to localize to integral component of plasma membrane. Is expressed in head neurons and ventral nerve cord. Orthologous to human CHADL (chondr…
WBGene00008377	1292.56	2.62004	5.09e-13	D1054.10	D1054.10	0	Is enriched in several structures, including AVK; cephalic sheath cell; dopaminergic neurons; germ line; and intestine based on Chronogram; tiling array; and RNA-seq studies. Is affected by several genes including daf-16; daf-2; and rrf-3 based on microarray; RNA-seq; proteomic; and tiling array studies. Is affected by sixteen chemicals including Heme; Ethanol; and manganese chloride based on mic…	0
WBGene00001243	349.498	2.61945	2.6e-10	elo-5	elo-5	fatty acid ELOngation 5	The elo-5 gene encodes a paralog of elo-1 and elo-2, each of which encodes a polyunsaturated fatty acid (PUFA) elongase; ELO-5 is required for normally rapid growth and for normal fatty acid composition.	Predicted to have fatty acid elongase activity. Predicted to be involved in fatty acid biosynthetic process and sphingolipid biosynthetic process. Predicted to localize to integral component of endoplasmic reticulum membrane. Is expressed in amphid neurons and intestine. Orthologous to human ELOVL3 (ELOVL fatty acid elongase 3) and ELOVL6 (ELOVL fatty acid elongase 6).
WBGene00165690	18.477	2.6132	0.010596	21ur-8056	NA	#N/A	#N/A	#N/A
WBGene00015292	199.95	2.61227	3.05e-10	C01C4.2	C01C4.2	0	Is enriched in AFD based on RNA-seq studies. Is affected by several genes including daf-2; clk-1; and eat-2 based on tiling array; microarray; and RNA-seq studies. Is affected by Atrazine and cadmium based on microarray studies. Is predicted to encode a protein with the following domain: .	0
WBGene00013986	261.409	2.61156	1.19e-05	ZK512.7	ZK512.7	0	Is affected by several genes including daf-16; daf-2; and rrf-3 based on microarray; RNA-seq; and proteomic studies. Is affected by twenty chemicals including Ethanol; rotenone; and Tunicamycin based on RNA-seq and microarray studies.	0
WBGene00168033	16.2808	2.61071	0.00616394	21ur-6816	NA	#N/A	#N/A	#N/A
WBGene00003764	22.7606	2.60949	0.0247076	nlp-26	NA	Neuropeptide-Like Protein 26	nlp-26 encodes a predicted neuropeptide not found in multigene families within C. elegans and is not clearly related to other well-characterized neuropeptides.	Predicted to be involved in neuropeptide signaling pathway. Is expressed in hypodermis.
WBGene00017712	166.596	2.60761	1.25e-06	F22E5.17	F22E5.17	FBA_2 domain-containing protein	Is enriched in AFD; ASER; PLM; and germ line based on RNA-seq studies. Is affected by several genes including daf-2; rrf-3; and dpy-10 based on microarray; tiling array; and RNA-seq studies. Is affected by fifteen chemicals including hydrogen sulfide; rotenone; and manganese chloride based on microarray and RNA-seq studies. Is predicted to encode a protein with the following domains: F-box associ…	0
WBGene00200208	34.6258	2.60164	0.00719603	C47D2.5	NA	0	0	0
WBGene00020913	24.0805	2.60115	0.00134987	W01B11.1	NA	0	Is enriched in pharynx based on RNA-seq studies. Is affected by several genes including daf-2; eat-2; and aak-2 based on microarray; tiling array; and RNA-seq studies. Is affected by eight chemicals including methylmercuric chloride; manganese chloride; and D-glucose based on microarray and RNA-seq studies.	Predicted to localize to integral component of membrane.
WBGene00166523	10.4731	2.60083	0.0320652	21ur-14738	NA	#N/A	#N/A	#N/A
WBGene00003165	9358.28	2.59957	1.68e-45	mec-1	mec-1	MEChanosensory abnormality 1	mec-1 encodes proteins with multiple disulfide-linked EGF and Kunitz domains; MEC-1 activity is required for normal mechanosensory behavior, and specifically for: 1) localization of the touch receptor degenerin channel complex, 2) accumulation of MEC-5/collagen into the extracellular matrix surrounding touch receptor neurons, and 3) attachment of touch receptor processes to the body wall; mec-1 p…	Predicted to have serine-type endopeptidase inhibitor activity. Involved in detection of mechanical stimulus involved in sensory perception of touch; extracellular structure organization; and mechanosensory behavior. Predicted to localize to extracellular space. Is expressed in PVT; cholinergic neurons; intestinal muscle; and touch receptor neurons.
WBGene00014954	155.381	2.59804	1.15e-05	Y102A5C.5	Y102A5C.5	0	Is enriched in germ line and head mesodermal cell based on RNA-seq studies. Is affected by several genes including daf-16; daf-2; and skn-1 based on RNA-seq and microarray studies. Is affected by six chemicals including Alovudine; metformin; and allantoin based on RNA-seq studies.	0
WBGene00197481	3.97427	2.59743	0.0587469	F38A6.6	NA	#N/A	#N/A	#N/A
WBGene00016291	727.454	2.5967	1.49e-09	oops-1	oops-1	OOcyte Partner of Spe-11 (oops-1) 1	Is enriched in germ line and germline precursor cell based on tiling array and RNA-seq studies. Is affected by several genes including daf-2; daf-12; and dpy-10 based on microarray; tiling array; and RNA-seq studies. Is affected by thirteen chemicals including manganese chloride; bisphenol S; and Alovudine based on RNA-seq and microarray studies.	0
WBGene00011394	64.1806	2.59658	0.000264956	T03D8.7	T03D8.7	ShKT domain-containing protein	Is enriched in AVE; FLP; OLL; PVD; and neurons based on tiling array and microarray studies. Is affected by several genes including daf-16; daf-2; and daf-12 based on microarray; RNA-seq; and tiling array studies. Is affected by nine chemicals including hydrogen sulfide; methylmercuric chloride; and rotenone based on microarray and RNA-seq studies. Is predicted to encode a protein with the follow…	0
WBGene00020182	20.0516	2.5964	0.0143592	ugt-53	NA	UDP-GlucuronosylTransferase 53	Is predicted to have UDP-glycosyltransferase activity. Human ortholog(s) of this gene are implicated in Crigler-Najjar syndrome and Gilbert syndrome. Is an ortholog of several human genes including UGT1A7 (UDP glucuronosyltransferase family 1 member A7); UGT2B28 (UDP glucuronosyltransferase family 2 member B28); and UGT2B4 (UDP glucuronosyltransferase family 2 member B4).	Predicted to have UDP-glycosyltransferase activity. Predicted to localize to intracellular membrane-bounded organelle.
WBGene00015591	545.078	2.59446	9.2e-15	cyk-7	cyk-7	CYtoKinesis defect 7	Is involved in intercellular bridge organization. Localizes to Flemming body.	Involved in intercellular bridge organization. Localizes to Flemming body.
WBGene00000711	37.2752	2.59406	0.0136469	col-138	NA	COLlagen 138	Is predicted to be a structural constituent of cuticle.	Predicted to be a structural constituent of cuticle. Predicted to localize to integral component of membrane.
WBGene00022469	1148.67	2.59404	5.01e-17	Y119C1B.3	Y119C1B.3	0	Is enriched in cephalic sheath cell; intestine; neurons; and retrovesicular ganglion based on tiling array; RNA-seq; and microarray studies. Is affected by several genes including elt-2; prg-1; and sma-2 based on RNA-seq studies. Is affected by eight chemicals including Mercuric Chloride; multi-walled carbon nanotube; and D-glucose based on microarray and RNA-seq studies. Is predicted to encode a…	Predicted to localize to integral component of membrane. Orthologous to human TMEM26 (transmembrane protein 26).
WBGene00168832	3.61639	2.59342	0.0569978	21ur-6941	NA	#N/A	#N/A	#N/A
WBGene00172635	15.3828	2.59181	0.027904	21ur-9747	NA	#N/A	#N/A	#N/A
WBGene00044555	96.5551	2.5918	3.84e-06	#N/A	#N/A	#N/A	#N/A	#N/A
WBGene00022229	15.0895	2.59089	0.00715651	Y73B6A.2	NA	0	Is enriched in male based on RNA-seq studies. Is affected by several genes including daf-2; eat-2; and pmk-1 based on tiling array; RNA-seq; and microarray studies. Is affected by six chemicals including methylmercuric chloride; Tunicamycin; and multi-walled carbon nanotube based on microarray and RNA-seq studies.	0
WBGene00050632	10.434	2.59025	0.0179319	21ur-2972	NA	#N/A	#N/A	#N/A
WBGene00198809	12.0949	2.58982	0.0302368	T06E8.5	NA	#N/A	#N/A	#N/A
WBGene00195642	23.9485	2.58917	0.0097973	R08B4.6	NA	#N/A	#N/A	#N/A
WBGene00015050	41.1901	2.58866	0.00850582	clec-51	NA	C-type LECtin 51	Is predicted to have carbohydrate binding activity. Is an ortholog of human AC080038.1; MRC1 (mannose receptor C-type 1); and PLA2R1 (phospholipase A2 receptor 1).	Predicted to have signaling receptor activity. Orthologous to human CD302 (CD302 molecule) and LY75-CD302 (LY75-CD302 readthrough).
WBGene00001759	1486.03	2.58813	3.7e-28	gst-11	gst-11	Glutathione S-Transferase 11	Is predicted to have transferase activity. Is an ortholog of human HPGDS (hematopoietic prostaglandin D synthase).	Predicted to have glutathione transferase activity. Predicted to be involved in glutathione metabolic process. Human ortholog(s) of this gene implicated in several diseases, including autoimmune disease (multiple); eye disease (multiple); gastrointestinal system cancer (multiple); hematologic cancer (multiple); and lung disease (multiple). Orthologous to several human genes including HPGDS (hemat…
WBGene00007605	437.835	2.58288	0.00181305	hrg-7	NA	Heme Responsive Gene 7	Is predicted to have aspartic-type endopeptidase activity. Is expressed in amphid neurons and phasmid neurons. Human ortholog(s) of this gene are implicated in familial juvenile hyperuricemic nephropathy and neuronal ceroid lipofuscinosis 10. Is an ortholog of human REN (renin).	Predicted to have aspartic-type endopeptidase activity. Predicted to be involved in cell death. Predicted to localize to lysosome. Is expressed in amphid neurons; intestine; and phasmid neurons.
WBGene00023199	5.54439	2.58224	0.0603568	Y95B8A.t1	NA	#N/A	#N/A	#N/A
WBGene00170185	3.51964	2.58129	0.0605561	21ur-11118	NA	#N/A	#N/A	#N/A
WBGene00015720	73.2974	2.58014	5.04e-05	C13A2.3	C13A2.3	0	Is affected by several genes including daf-16; daf-12; and hsf-1 based on microarray and RNA-seq studies. Is affected by four chemicals including 1-methylnicotinamide; methylmercuric chloride; and antimycin based on RNA-seq and microarray studies. Is predicted to encode a protein with the following domains: Caenorhabditis protein of unknown function, DUF268 and Protein of unknown function DUF268,…	Predicted to localize to integral component of membrane.
WBGene00196637	10.5612	2.57768	0.0309945	F52H2.10	NA	#N/A	#N/A	#N/A
WBGene00013882	17352	2.57449	4.85e-53	msa-1	msa-1	Microfilaria Surface-Associated protein 1	Is enriched in several structures, including cephalic sheath cell; germ line; hypodermis; intestine; and neurons based on microarray; tiling array; and RNA-seq studies. Is affected by several genes including daf-16; daf-2; and glp-1 based on microarray and RNA-seq studies. Is affected by fifteen chemicals including Ethanol; rotenone; and stavudine based on RNA-seq and microarray studies. Is predi…	Predicted to localize to integral component of membrane.
WBGene00000599	120.918	2.57404	0.00198613	col-10	NA	COLlagen 10	Is predicted to be a structural constituent of cuticle.	Predicted to be a structural constituent of cuticle. Predicted to localize to collagen trimer.
WBGene00019605	75.2578	2.57369	0.000905004	ctsa-4.1	ctsa-4.1	CaThepSin A homolog 4.1	Is predicted to have serine-type carboxypeptidase activity. Human ortholog(s) of this gene are implicated in galactosialidosis. Is an ortholog of human CTSA (cathepsin A).	Predicted to have serine-type carboxypeptidase activity. Predicted to be involved in proteolysis. Human ortholog(s) of this gene implicated in galactosialidosis and lysosomal storage disease. Orthologous to human CTSA (cathepsin A).
WBGene00013894	651.961	2.57199	1.18e-10	ZC434.8	ZC434.8	Probable arginine kinase ZC434.8	Is predicted to have ATP binding activity; arginine kinase activity; and creatine kinase activity. Is an ortholog of human CKMT2 (creatine kinase, mitochondrial 2).	Predicted to have kinase activity. Predicted to be involved in phosphocreatine biosynthetic process and phosphorylation. Orthologous to human CKMT2 (creatine kinase, mitochondrial 2).
WBGene00014401	2.0107	2.57173	0.0595995	F55G7.t2	NA	#N/A	#N/A	#N/A
WBGene00195951	5.42312	2.57077	0.0610038	C23F12.7	NA	0	Is affected by cep-1 based on RNA-seq studies.	0
WBGene00013195	2162.76	2.57017	7.03e-31	Y54E2A.10	Y54E2A.10	0	Is enriched in neurons; pharynx; and retrovesicular ganglion based on microarray; tiling array; and RNA-seq studies. Is affected by several genes including daf-2; rrf-3; and eat-2 based on microarray and RNA-seq studies. Is affected by allantoin; Sirolimus; and Atrazine based on RNA-seq and microarray studies. Is predicted to encode a protein with the following domains: Modulator of levamisole re…	Predicted to localize to acetylcholine-gated channel complex.
WBGene00023276	7.63447	2.57009	0.0250754	F25B4.3	NA	0	Is affected by prg-1 based on RNA-seq studies. Is affected by five chemicals including Psoralens; allantoin; and metformin based on RNA-seq studies.	0
WBGene00174454	3.09224	2.56951	0.0619052	21ur-15006	NA	#N/A	#N/A	#N/A
WBGene00003934	8315.2	2.5692	5.42e-56	pat-10	pat-10	Paralysed Arrest at Two-fold 10	pat-10 encodes body wall muscle troponin C, the calcium-binding component of the troponin complex of actin thin filaments; PAT-10 is essential for muscle contraction and thus for completion of embryonic morphogenesis and elongation; by homology, PAT-10 likely functions to regulate body wall muscle contraction in response to changes in intracellular calcium; PAT-10 is expressed in body wall muscle…	Exhibits troponin I binding activity. Involved in embryo development; muscle contraction; and skeletal muscle thin filament assembly. Localizes to contractile fiber. Is expressed in body wall musculature; gonadal sheath cell; rectal muscle; and vulval muscle.
WBGene00008816	36.3986	2.56655	0.0253934	F14F8.8	NA	0	Is enriched in body wall muscle cell; germ line; hypodermis; and neurons based on tiling array and RNA-seq studies. Is affected by several genes including daf-2; skn-1; and clk-1 based on microarray and RNA-seq studies. Is affected by five chemicals including Mercuric Chloride; Tunicamycin; and Sodium Chloride based on microarray and RNA-seq studies.	0
WBGene00196843	3.25282	2.56601	0.0622809	C41G11.9	NA	#N/A	#N/A	#N/A
WBGene00001453	3986.17	2.56472	1.76e-14	flp-10	flp-10	FMRF-Like Peptide 10	flp-10 encodes a FMRFamide-related neuropeptide; in males, flp-10 activity is required for a sensory transduction pathway that negatively regulates the frequency of certain substeps of turning behavior during mating; a flp-10::gfp reporter is expressed in a number of neurons including AIM, ASI, AUA, BAG, BDU, DVB, PQR, PVR, and URX, and in the vulD cells.	Involved in negative regulation of oviposition; negative regulation of turning behavior involved in mating; and thigmotaxis. Is expressed in nerve ring; neurons; and vulD.
WBGene00003174	1402.93	2.56387	2.2e-19	mec-10	mec-10	MEChanosensory abnormality 10	The mec-10 gene encodes an amiloride-sensitive Na+ channel protein (degenerin) required to sense gentle mechanical stimuli (e.g. touch) along the body wall; it is paralogous to mec-4, which has similar function in vivo.	Exhibits ligand-gated sodium channel activity. Involved in detection of mechanical stimulus involved in sensory perception of touch; mechanosensory behavior; and positive regulation of response to external stimulus. Localizes to cell body membrane. Is expressed in neurons. Human ortholog(s) of this gene implicated in bronchiectasis (multiple) and renal tubular transport disease (multiple). Orthol…
WBGene00173263	3.42464	2.56383	0.0625191	21ur-15608	NA	#N/A	#N/A	#N/A
WBGene00200544	8.9546	2.56369	0.0290894	F28F5.15	NA	#N/A	#N/A	#N/A
WBGene00047444	6.60633	2.56265	0.0374483	21ur-3953	NA	#N/A	#N/A	#N/A
WBGene00008005	615.259	2.56232	2.45e-10	C38D4.4	C38D4.4	0	Is enriched in AFD; germ line; germline precursor cell; and head mesodermal cell based on tiling array and RNA-seq studies. Is affected by several genes including daf-16; daf-2; and glp-1 based on tiling array; RNA-seq; and microarray studies. Is affected by fourteen chemicals including manganese chloride; Alovudine; and stavudine based on RNA-seq and microarray studies.	0
WBGene00003410	1806.97	2.56088	6.62e-14	mrp-4	mrp-4	Multidrug Resistance Protein family 4	mrp-4 encodes a putative member of subfamily C of the ATP-binding cassette transporters; MRP-4 is required, redundantly with its paralog WHT-2, for sperm to normally migrate towards a PUFA-based signal exuded by oocytes; hermaphrodites subjected to double wht-2(RNAi) mrp-4(RNAi) are infertile, both through aberrant loss of their own sperm and through failure of males to effectively inseminate the…	Predicted to have ATPase-coupled transmembrane transporter activity. Involved in lipid transport involved in lipid storage and lysosome organization. Localizes to endocytic vesicle and gut granule. Is expressed in intestine. Human ortholog(s) of this gene implicated in several diseases, including artery disease (multiple); bile duct disease (multiple); bilirubin metabolic disorder (multiple); dru…
WBGene00007304	5817.27	2.56082	2.49e-15	ttr-39	ttr-39	TransThyretin-Related family domain 39	Is enriched in DD neuron; GABAergic neurons; OLL; PVD; and neurons based on microarray; tiling array; and RNA-seq studies. Is affected by several genes including daf-16; daf-2; and glp-1 based on microarray and RNA-seq studies. Is affected by twelve chemicals including rotenone; Psoralens; and allantoin based on RNA-seq and microarray studies. Is predicted to encode a protein with the following d…	Predicted to localize to cell surface and extracellular region.
WBGene00019201	54.9071	2.56069	0.00475592	#N/A	NA	WBGene00019201	0	0
WBGene00002978	8119.38	2.56065	6.84e-33	lev-11	lev-11	LEVamisole resistant 11	lev-11 encodes tropomyosin, an actin-binding contractile structural protein orthologous to human TROPOMYOSIN 1 (TPM1; OMIM:191010), which when mutated leads to familial hypertrophic cardiomyopathy; LEV-11 is required for embryonic development, normal body morphology, and locomotion; expressed as multiple tissue-specific isoforms generated by alternative mRNA splicing and promoter use, LEV-11 is d…	Exhibits actin filament binding activity. Involved in several processes, including actin filament organization; regulation of actin polymerization or depolymerization; and spicule insertion. Localizes to striated muscle thin filament. Is expressed in several structures, including body wall musculature; germ line; intestine; non-striated muscle; and pharynx. Human ortholog(s) of this gene implicat…
WBGene00006374	172.957	2.55902	2.23e-06	syx-4	syx-4	SYntaXin 4	syx-4 encodes a syntaxin-related t-SNARE; t-SNARES function as receptor for intracellular transport vesicles during membrane fusion reactions and in C. elegans, SYX-4 activity is essential for three aspects of early embryogenesis: polar body extrusion, cytokinesis, and nuclear envelope reassembly following mitosis; in addition, SYX-4 plays a role in formation of the vitelline membrane and/or eggs…	Predicted to have SNAP receptor activity and SNARE binding activity. Involved in cortical granule exocytosis; positive regulation of cytokinesis; and regulation of exocytosis. Localizes to several cellular components, including cleavage furrow; cortical granule; and perinuclear region of cytoplasm. Is expressed in gonad and seam cell. Orthologous to human STX4 (syntaxin 4).
WBGene00197190	32.7519	2.5585	0.0127168	C14F11.13	NA	0	0	0
WBGene00021153	184.231	2.55826	2.9e-06	Y4C6A.3	Y4C6A.3	RING-type domain-containing protein	Is predicted to have metal ion binding activity.	Predicted to have metal ion binding activity. Predicted to localize to integral component of membrane.
WBGene00044703	3.46246	2.55717	0.0633121	F46C3.5	NA	0	Is affected by several genes including daf-2; let-418; and chd-3 based on RNA-seq and microarray studies. Is affected by 1-methylnicotinamide based on RNA-seq studies.	0
WBGene00219690	214.348	2.55544	8.83e-07	linc-10	linc-10	Long Intervening Non-Coding RNA 10	Is enriched in AVK based on RNA-seq studies. Is affected by several genes including rrf-3; cep-1; and adr-1 based on RNA-seq studies.	0
WBGene00196817	25.9731	2.55438	0.0220058	Y54G2A.60	NA	#N/A	#N/A	#N/A
WBGene00198597	21.6045	2.55372	0.0225199	Y73B6BL.276	NA	0	0	0
WBGene00010820	39.1985	2.55345	0.00771795	M01G12.6	NA	G_PROTEIN_RECEP_F1_2 domain-containing protein	Is affected by several genes including daf-2; pgl-1; and glh-1 based on tiling array; RNA-seq; and microarray studies.	0
WBGene00199917	56.3945	2.55238	0.00169823	F15A8.10	NA	#N/A	#N/A	#N/A
WBGene00201695	12.8379	2.55217	0.0196214	CD4.16	NA	0	0	0
WBGene00020587	28.2636	2.54982	0.0026871	ugt-9	NA	UDP-GlucuronosylTransferase 9	Is predicted to have UDP-glycosyltransferase activity. Is expressed in pharyngeal cell. Human ortholog(s) of this gene are implicated in Crigler-Najjar syndrome and Gilbert syndrome. Is an ortholog of several human genes including UGT1A10 (UDP glucuronosyltransferase family 1 member A10); UGT1A9 (UDP glucuronosyltransferase family 1 member A9); and UGT2B7 (UDP glucuronosyltransferase family 2 mem…	Predicted to have UDP-glycosyltransferase activity. Predicted to localize to intracellular membrane-bounded organelle. Is expressed in pharyngeal cell. Human ortholog(s) of this gene implicated in several diseases, including alcoholic pancreatitis; bilirubin metabolic disorder (multiple); cholecystolithiasis; cholelithiasis; and female reproductive organ cancer (multiple). Orthologous to several …
WBGene00199986	3.16471	2.54974	0.0642426	K09E9.11	NA	#N/A	#N/A	#N/A
WBGene00220008	303.001	2.54972	3.32e-11	K07C5.18	K07C5.18	0	Is affected by ints-9 based on RNA-seq studies.	0
WBGene00014274	3.79757	2.5474	0.0406006	C31E10.t1	NA	#N/A	#N/A	#N/A
WBGene00011061	4019.84	2.54553	1.09e-15	wago-1	wago-1	Worm ArGOnaute protein 1	Exhibits DEAD/H-box RNA helicase binding activity. Localizes to P granule. Is expressed in germ line.	Exhibits DEAD/H-box RNA helicase binding activity. Predicted to be involved in gene silencing by RNA and multicellular organism development. Localizes to P granule. Is expressed in germ line.
WBGene00000554	5867.85	2.54469	4.21e-48	cnb-1	cnb-1	CalciNeurin B 1	cnb-1 encodes an ortholog of calcineurin B, the regulatory subunit of the protein phosphatase 2B with four EF-hand motifs for calcium binding, that binds TAX-6 (a calcineurin A ortholog) in a calcium-dependent manner; CNB-1 binds calcium, enhances the phosphatase activity of TAX-6 in vitro, promotes transcription of rcn-1, and is required for normal cuticle formation, sperm morphology, and brood …	Exhibits calcium ion binding activity. Predicted to be involved in endocytosis. Localizes to endoplasmic reticulum; sarcomere; and striated muscle dense body. Is expressed in several structures, including body wall musculature; hypodermis; intestine; nervous system; and reproductive system. Human ortholog(s) of this gene implicated in Alzheimer's disease and dilated cardiomyopathy. Orthologous to…
WBGene00195947	43.9447	2.54387	0.000111306	C02F4.9	C02F4.9	0	Is affected by cep-1 based on RNA-seq studies.	0
WBGene00044943	128.051	2.54381	1.41e-09	R151.12	R151.12	0	Is affected by hpl-2 based on tiling array and RNA-seq studies.	0
WBGene00044401	167.324	2.54281	1.66e-07	Y55B1BR.6	Y55B1BR.6	0	Is enriched in DA neuron; VA neuron; dopaminergic neurons; head mesodermal cell; and neurons based on tiling array and RNA-seq studies. Is affected by several genes including daf-16; pmk-1; and lin-35 based on tiling array; microarray; and RNA-seq studies. Is affected by eight chemicals including Zidovudine; Psoralens; and allantoin based on RNA-seq and microarray studies. Is predicted to encode …	0
WBGene00017850	4120.83	2.54276	3.04e-24	F27B10.1	F27B10.1	0	Is enriched in head mesodermal cell; neurons; and ventral nerve cord based on tiling array and RNA-seq studies. Is affected by several genes including daf-2; glp-1; and eat-2 based on microarray and RNA-seq studies. Is affected by four chemicals including rotenone; D-glucose; and Rifampin based on RNA-seq studies.	Predicted to localize to integral component of membrane.
WBGene00004875	2397.32	2.54142	7.82e-36	smd-1	smd-1	SAM Decarboxylase 1	smd-1 encodes an S-adenosylmethionine decarboxylase; SMD-1 functions in polyamine biosynthesis, exhibiting adenosylmethionine decarboxylase activity in vitro that is stimulated by putrescine; in large-scale RNAi screens, loss of smd-1 results in defective axon guidance and, in a sensitized genetic background, locomotion defects; smd-1::gfp reporter fusions are expressed in the intestine and in he…	Exhibits adenosylmethionine decarboxylase activity. Involved in spermidine biosynthetic process and spermine biosynthetic process. Predicted to localize to cytosol. Is expressed in intestine and neurons. Human ortholog(s) of this gene implicated in lung non-small cell carcinoma. Orthologous to human AMD1 (adenosylmethionine decarboxylase 1).
WBGene00077770	15.3152	2.537	0.00930746	M04D5.3	NA	0	Is enriched in head mesodermal cell and intestine based on RNA-seq and microarray studies. Is affected by several genes including daf-2; glp-1; and dpy-10 based on RNA-seq and microarray studies. Is affected by fourteen chemicals including Alovudine; stavudine; and Psoralens based on RNA-seq and microarray studies.	Predicted to localize to integral component of membrane.
WBGene00021768	372.054	2.53691	1.4e-06	Y51F10.7	Y51F10.7	0	Is enriched in OLL; PVD; head mesodermal cell; intestine; and pharyngeal muscle cell based on microarray; tiling array; and RNA-seq studies. Is affected by several genes including daf-16; daf-2; and skn-1 based on microarray; RNA-seq; and proteomic studies. Is affected by twenty chemicals including cholesterol; lathosterol; and diallyl trisulfide based on microarray and RNA-seq studies. Is predic…	0
WBGene00166841	14.3506	2.53624	0.00456132	21ur-7855	NA	21U-RNA 7855	0	0
WBGene00017591	373.971	2.53544	1.32e-05	F19C7.1	F19C7.1	0	Is involved in innate immune response.	Involved in innate immune response.
WBGene00047088	5.11851	2.53154	0.0663185	21ur-5263	NA	#N/A	#N/A	#N/A
WBGene00196366	17.0842	2.53096	0.0187922	W02B3.8	NA	0	0	0
WBGene00022500	57195	2.53093	1.63e-63	lfi-1	lfi-1	Lin-5 (Five) Interacting protein 1	lfi-1 encodes, by alternative splicing, at least four isoforms of alarge coiled-coil protein paralogous to F35D11.11, and possiblyorthologous to rootletin (the structural protein comprising ciliaryrootlets); LFI-1 is also homologous to the Parascaris univalens MitoticAntigen, PUMA1; LFI-1 was initially identified in yeast two-hybrid screens for proteins that interact with the coiled-coil protein …	Localizes to kinetochore microtubule and nucleus. Orthologous to several human genes including CROCC (ciliary rootlet coiled-coil, rootletin).
WBGene00022586	429.447	2.53047	1.32e-11	ZC308.4	ZC308.4	0	Is enriched in several structures, including BAG; germ line; intestine; male distal tip cell; and somatic gonad precursor based on tiling array and RNA-seq studies. Is affected by several genes including daf-16; daf-2; and rrf-3 based on microarray and RNA-seq studies. Is affected by sixteen chemicals including methylmercury hydroxide; rotenone; and manganese chloride based on RNA-seq and microar…	0
WBGene00018590	9708.48	2.53038	1.12e-22	pdf-2	pdf-2	PDF (arthropod Pigment Dispersing Factor) homolog 2	Is expressed in arcade cell; neurons; and rectum.	Is expressed in arcade cell; neurons; and rectum.
WBGene00046030	12.1298	2.53036	0.0432648	21ur-3209	NA	#N/A	#N/A	#N/A
WBGene00200454	21.0408	2.52754	0.00266827	F47A4.7	NA	#N/A	#N/A	#N/A
WBGene00020434	17.8702	2.52732	0.0144795	T11F8.2	NA	0	Is enriched in germ line based on RNA-seq studies. Is affected by several genes including glp-1; skn-1; and rrf-3 based on tiling array; RNA-seq; and microarray studies. Is affected by four chemicals including hydrogen sulfide; allantoin; and Sirolimus based on microarray and RNA-seq studies.	0
WBGene00018118	63.1774	2.52607	0.00174819	F36H12.2	NA	0	Is enriched in germ line; germline precursor cell; and head mesodermal cell based on tiling array and RNA-seq studies. Is affected by several genes including elt-2; eat-2; and sir-2.1 based on microarray and RNA-seq studies. Is affected by six chemicals including manganese chloride; bisphenol S; and allantoin based on RNA-seq and microarray studies.	0
WBGene00007241	236.778	2.52557	8.32e-05	txt-12	txt-12	transcellular chaperone signaling (x)cross tissue 12	Is enriched in AFD; PLM; and neurons based on tiling array and RNA-seq studies. Is affected by several genes including clk-1; eat-2; and mex-3 based on tiling array; microarray; and RNA-seq studies. Is affected by five chemicals including multi-walled carbon nanotube; Rifampin; and Psoralens based on RNA-seq studies.	0
WBGene00197603	12.7129	2.52504	0.027938	T19C4.21	NA	0	Is affected by cep-1 based on RNA-seq studies.	0
WBGene00020249	1333.13	2.52359	9.41e-17	T05C1.2	T05C1.2	0	Is enriched in head mesodermal cell; neurons; and ventral nerve cord based on tiling array; RNA-seq; and microarray studies. Is affected by several genes including dpy-7; alg-1; and prg-1 based on microarray and RNA-seq studies. Is affected by seven chemicals including rotenone; Psoralens; and allantoin based on RNA-seq and microarray studies.	0
WBGene00007746	3143.81	2.52305	2.55e-35	C26D10.6	C26D10.6	0	Is enriched in intestine; neurons; and retrovesicular ganglion based on microarray; tiling array; and RNA-seq studies. Is affected by several genes including rrf-3; dpy-10; and hsf-1 based on RNA-seq and microarray studies. Is affected by six chemicals including stavudine; Psoralens; and allantoin based on RNA-seq and microarray studies. Is predicted to encode a protein with the following domain:…	0
WBGene00016858	128.591	2.52246	2.32e-05	C50H11.13	C50H11.13	G_PROTEIN_RECEP_F1_2 domain-containing protein	Is enriched in AVE and neurons based on tiling array and microarray studies. Is affected by several genes including daf-16; daf-2; and mex-1 based on RNA-seq and microarray studies. Is predicted to encode a protein with the following domain: .	Predicted to localize to integral component of membrane.
WBGene00198154	12.8011	2.52202	0.0485387	C04C11.12	NA	#N/A	#N/A	#N/A
WBGene00006754	9932.28	2.52107	1.83e-26	unc-15	unc-15	UNCoordinated 15	The unc-15 gene encodes a paramyosin ortholog; UNC-15 protein physically interacts with MHC A, one isoform of myosin heavy chain (MHC) in striated muscle; UNC-15 accumulation is decreased in the absence of UNC-54 (myosin B), implying that degradation of UNC-15 is inhibited by its binding myosin B; conversely, myosin B (but not MYO-3/myosin A) fails to accumulate in unc-15 mutants.	Exhibits SH3 domain binding activity; cytoskeletal protein binding activity; and protein kinase binding activity. Involved in several processes, including positive regulation of ovulation; positive regulation of sarcomere organization; and skeletal muscle myosin thick filament assembly. Localizes to A band and myosin filament. Is expressed in alimentary muscle; body wall musculature; gonad; and v…
WBGene00001373	750.462	2.52028	1.16e-13	exp-1	exp-1	EXPulsion defective (defecation) 1	exp-1 encodes an excitatory, cation-selective GABA receptor; EXP-1 activity is essential for the enteric muscle contractions that are the third in a series of three independent muscle contractions controlling defecation, and when expressed in Xenopus oocytes, EXP-1 is capable of forming a cation-selective GABA receptor; a rescuing EXP-1::GFP reporter fusion is expressed in the intestinal and anal…	Exhibits GABA receptor activity and excitatory extracellular ligand-gated ion channel activity. Involved in several processes, including cation transport; lipid transport involved in lipid storage; and positive regulation of intestinal lipid absorption. Localizes to neuromuscular junction. Is expressed in Y cell; enteric muscle; and neurons.
WBGene00008841	215.114	2.51914	1.68e-07	phat-8	phat-8	PHAryngeal gland Toxin-related 8	Is expressed in pharyngeal gland cell. Is predicted to encode a protein with the following domains: CC domain; ShK domain-like; ShKT domain; and CC domain.	Is expressed in pharyngeal gland cell.
WBGene00008346	117.151	2.51905	0.000263328	C56A3.8	C56A3.8	Phosphatidylinositol 4-kinase type 2	Is predicted to have 1-phosphatidylinositol 4-kinase activity. Is an ortholog of human PI4K2A (phosphatidylinositol 4-kinase type 2 alpha) and PI4K2B (phosphatidylinositol 4-kinase type 2 beta).	Predicted to have 1-phosphatidylinositol 4-kinase activity. Predicted to be involved in Golgi organization; endosome organization; and phosphatidylinositol phosphorylation. Predicted to localize to endosome; plasma membrane; and trans-Golgi network. Orthologous to human PI4K2A (phosphatidylinositol 4-kinase type 2 alpha) and PI4K2B (phosphatidylinositol 4-kinase type 2 beta).
WBGene00006696	714.823	2.51713	3.2e-21	twk-46	twk-46	TWiK family of potassium channels 46	Is predicted to have potassium channel activity. Is expressed in NSML; NSMR; PDEL; and PDER. Is an ortholog of human KCNK1 (potassium two pore domain channel subfamily K member 1) and KCNK6 (potassium two pore domain channel subfamily K member 6).	Predicted to have potassium ion leak channel activity. Predicted to be involved in potassium ion transmembrane transport and stabilization of membrane potential. Predicted to localize to integral component of plasma membrane. Is expressed in nervous system. Orthologous to several human genes including KCNK6 (potassium two pore domain channel subfamily K member 6).
WBGene00019188	25831.7	2.51584	6.69e-46	H11E01.3	H11E01.3	0	Is enriched in body wall musculature; intestine; nerve ring neurons; and neurons based on microarray; RNA-seq; and proteomic studies. Is affected by several genes including daf-2; hsf-1; and eat-2 based on RNA-seq and microarray studies. Is affected by eight chemicals including stavudine; Zidovudine; and Rifampin based on RNA-seq and microarray studies. Is predicted to encode a protein with the f…	0
WBGene00001939	185.777	2.51526	2.75e-06	his-65	his-65	HIStone 65	his-65 encodes an H2A histone.	Predicted to have DNA binding activity and protein heterodimerization activity. Predicted to localize to nucleosome.
WBGene00008327	26.4017	2.51509	0.000731676	srz-44	srz-44	Serpentine Receptor, class Z 44	Is affected by rsr-2; drh-3; and smn-1 based on tiling array and RNA-seq studies. Is affected by Tunicamycin based on microarray studies. Is predicted to encode a protein with the following domains: Serpentine type 7TM GPCR chemoreceptor Srz and 7TM GPCR, serpentine receptor class z (Srz).	Predicted to localize to integral component of membrane.
WBGene00012099	2341.22	2.51469	8.63e-67	acc-4	acc-4	Acetylcholine-gated Chloride Channel 4	Is predicted to have chloride channel activity; extracellular ligand-gated ion channel activity; and transmembrane signaling receptor activity. Is expressed in neurons.	Is predicted to contribute to chloride channel activity. Predicted to be involved in several processes, including chemical synaptic transmission; chloride transmembrane transport; and regulation of membrane potential. Predicted to localize to integral component of plasma membrane; neuron projection; and synapse. Is expressed in neurons.
WBGene00189995	3.28045	2.51372	0.0686338	C06E7.88	NA	0	Is enriched in intestine and male-specific anatomical entity based on RNA-seq and microarray studies. Is affected by several genes including daf-16; daf-2; and skn-1 based on RNA-seq and microarray studies. Is affected by fourteen chemicals including methylmercury hydroxide; 1-methylnicotinamide; and stavudine based on RNA-seq and microarray studies. Is predicted to encode a protein with the foll…	0
WBGene00017417	36.528	2.51319	0.00216108	F13B6.2	NA	0	Is enriched in head mesodermal cell and intestine based on tiling array and RNA-seq studies. Is affected by several genes including daf-16; daf-2; and skn-1 based on microarray and RNA-seq studies. Is affected by eleven chemicals including D-glucose; Psoralens; and allantoin based on RNA-seq and microarray studies.	0
WBGene00044305	427.031	2.51225	1.11e-09	rad-8	rad-8	RADiation sensitivity abnormal/yeast RAD-related 8	rad-8 encodes a protein with similarity to dehydrogenases/reductases that is orthologous to the human mitochondrial protein RTN4IP1 (reticulon 4 interacting protein 1); rad-8 was identified in screens for loci that when mutated result in abnormal radiation sensitivity; rad-8 mutant animals are hypersensitive to ultraviolet irradiation, methyl viologen (paraquat) treatment, high concentrations of …	Predicted to have oxidoreductase activity. Involved in several processes, including defense response to other organism; positive regulation of growth rate; and response to superoxide. Localizes to mitochondrion. Is expressed in several structures, including intestine and pharynx. Human ortholog(s) of this gene implicated in optic atrophy 10. Orthologous to human RTN4IP1 (reticulon 4 interacting p…
WBGene00005101	415.104	2.50952	8.78e-07	srd-23	srd-23	Serpentine Receptor, class D (delta) 23	Localizes to neuronal cell body and non-motile cilium. Is expressed in ASKL; ASKR; AWBL; and AWBR.	Localizes to neuronal cell body and non-motile cilium. Is expressed in ASKL; ASKR; AWBL; and AWBR.
WBGene00022610	509.336	2.50926	3.13e-06	ltah-1.2	ltah-1.2	LeukoTriene A4 Hydrolase homolog 1.2	ZC416.6 encodes a protein with similarity to bifunctional leukotriene A4 hydrolases/aminopeptidases; loss of ZC416.6 activity via RNAi results in decreased intestinal dipeptide transport, increased fat storage, and increased free fatty acid uptake, a phenotype that mimics loss-of-function mutations in the PEPT-1 intestinal peptide transporter; the product of ZC416.6 is predicted to regulate PEPT-…	Predicted to have aminopeptidase activity and epoxide hydrolase activity. Involved in negative regulation of fatty acid transport; regulation of lipid storage; and regulation of peptide transport. Predicted to localize to cytosol. Is expressed in intestine. Orthologous to human LTA4H (leukotriene A4 hydrolase).
WBGene00020229	22269.8	2.507	8.11e-23	T05A8.3	T05A8.3	0	Is enriched in head mesodermal cell; neurons; retrovesicular ganglion; and ventral nerve cord based on microarray; tiling array; and RNA-seq studies. Is affected by several genes including clk-1; eat-2; and fog-2 based on microarray and RNA-seq studies. Is affected by thirteen chemicals including rotenone; D-glucose; and stavudine based on RNA-seq and microarray studies.	0
WBGene00167948	5.1134	2.50643	0.0691054	21ur-7416	NA	#N/A	#N/A	#N/A
WBGene00170280	5.03561	2.506	0.0694449	21ur-14451	NA	21U-RNA 14451	0	0
WBGene00011223	832.216	2.50567	7.77e-15	R10H10.4	R10H10.4	0	Is expressed in AIYL and AIYR. Is predicted to encode a protein with the following domain: Neuropeptide-like peptide 36.	Predicted to localize to integral component of membrane. Is expressed in AIYL and AIYR.
WBGene00016425	28.3951	2.5055	0.00349392	C34H4.2	NA	0	Is enriched in OLL; PVD; head mesodermal cell; and intestine based on microarray; tiling array; and RNA-seq studies. Is affected by several genes including daf-16; daf-2; and glp-1 based on microarray; RNA-seq; and proteomic studies. Is affected by twenty-eight chemicals including Heme; hydrogen sulfide; and 1-methylnicotinamide based on microarray and RNA-seq studies. Is predicted to encode a pr…	0
WBGene00010007	198.81	2.50511	5.55e-07	F53H4.2	F53H4.2	0	Is enriched in GABAergic neurons and amphid sheath cell based on RNA-seq studies. Is affected by several genes including daf-2; hsf-1; and clk-1 based on RNA-seq and microarray studies. Is affected by fourteen chemicals including aldicarb; Ethanol; and 1-methylnicotinamide based on microarray and RNA-seq studies.	0
WBGene00010335	999.793	2.5018	4.39e-15	F59F3.6	F59F3.6	BTB_2 domain-containing protein	Is enriched in neurons and in male based on tiling array and RNA-seq studies. Is affected by several genes including pgl-1; mex-3; and mex-1 based on RNA-seq and microarray studies. Is affected by seven chemicals including Zidovudine; Psoralens; and allantoin based on RNA-seq and microarray studies. Is predicted to encode a protein with the following domains: BTB/POZ domain; Potassium channel tet…	Predicted to be involved in protein homooligomerization.
WBGene00046189	51.0883	2.50158	0.00013774	21ur-2354	21ur-2354	21U-RNA 2354	0	0
WBGene00019019	286.443	2.50143	6.39e-17	frpr-10	frpr-10	FMRFamide Peptide Receptor family 10	Is predicted to have G protein-coupled receptor activity.	Predicted to have G protein-coupled receptor activity. Predicted to be involved in G protein-coupled receptor signaling pathway. Predicted to localize to integral component of membrane.
WBGene00174631	16.1877	2.5012	0.00275053	21ur-8095	NA	#N/A	#N/A	#N/A
WBGene00008600	328.764	2.49897	1.66e-05	F09A5.3	F09A5.3	0	Is enriched in intestine and neurons based on RNA-seq studies. Is affected by several genes including let-60; daf-12; and pgl-1 based on microarray; tiling array; and RNA-seq studies. Is affected by six chemicals including allantoin; Sirolimus; and Rifampin based on RNA-seq and microarray studies.	0
WBGene00194905	760.804	2.49765	1.41e-22	Y53F4B.51	Y53F4B.51	0	Is enriched in neurons based on RNA-seq studies. Is affected by several genes including atfs-1; unc-70; and pmt-2 based on microarray and RNA-seq studies. Is affected by six chemicals including multi-walled carbon nanotube; metformin; and Sirolimus based on RNA-seq studies.	0
WBGene00165257	16.9672	2.49597	0.0315623	21ur-13292	NA	#N/A	#N/A	#N/A
WBGene00018214	2746.52	2.49574	5.17e-25	F39H12.3	F39H12.3	RIIa domain-containing protein	Is enriched in several structures, including NSM; carbon dioxide sensory neurons; head mesodermal cell; muscle cell; and ventral nerve cord based on tiling array; RNA-seq; and microarray studies. Is affected by several genes including hsf-1; pgl-1; and mex-3 based on microarray and RNA-seq studies. Is affected by seven chemicals including rotenone; Psoralens; and allantoin based on RNA-seq and mi…	Predicted to have calmodulin binding activity. Orthologous to human SPA17 (sperm autoantigenic protein 17).
WBGene00014113	597.384	2.49528	1.02e-12	hpo-40	hpo-40	Hypersensitive to POre-forming toxin 40	Is enriched in PLM; germ line; germline precursor cell; and head mesodermal cell based on RNA-seq studies. Is affected by several genes including daf-2; glp-1; and rrf-3 based on microarray; tiling array; proteomic; and RNA-seq studies. Is affected by fifteen chemicals including manganese chloride; D-glucose; and bisphenol S based on RNA-seq and microarray studies.	Localizes to mutator focus. Is expressed in germ cell.
WBGene00009531	1364.37	2.49416	1.67e-13	F38B2.4	F38B2.4	Adenylate kinase isoenzyme 1	F38B2.4 is orthologous to the human gene ADENYLATE KINASE 1 (AK1; OMIM:103000), which when mutated leads to hemolytic anemia.	Predicted to have adenylate kinase activity. Predicted to be involved in nucleoside diphosphate phosphorylation and nucleoside triphosphate biosynthetic process. Predicted to localize to cytosol. Human ortholog(s) of this gene implicated in congenital nonspherocytic hemolytic anemia and hemolytic anemia. Orthologous to human AK1 (adenylate kinase 1).
WBGene00014889	35.4483	2.49372	0.00143889	Y43F8C.t1	NA	#N/A	#N/A	#N/A
WBGene00019623	381.294	2.49219	1.52e-15	K10C9.1	K10C9.1	0	Is enriched in cephalic sheath cell; muscle cell; neurons; and ventral nerve cord based on tiling array; RNA-seq; and microarray studies. Is affected by several genes including daf-16; daf-12; and clk-1 based on microarray and RNA-seq studies. Is affected by nine chemicals including D-glucose; indole; and Psoralens based on RNA-seq and microarray studies.	0
WBGene00010449	2637.74	2.49213	3.52e-36	K01A11.1	K01A11.1	0	Is enriched in germline precursor cell; head mesodermal cell; neurons; and retrovesicular ganglion based on microarray; tiling array; and RNA-seq studies. Is affected by several genes including daf-2; clk-1; and lin-35 based on microarray and RNA-seq studies. Is affected by nine chemicals including rotenone; multi-walled carbon nanotube; and Psoralens based on RNA-seq and microarray studies.	0
WBGene00197130	6.89626	2.4921	0.03673	F11A1.11	NA	#N/A	#N/A	#N/A
WBGene00014210	2959.14	2.49087	5.99e-34	ZK1067.4	ZK1067.4	Transmembrane protein 151 homolog	ZK1067.4 is a predicted transmembrane protein, with three putative transmembrane domains, that is orthologous to the human genes TMEM151A and TMEM151B; in both C. elegans and mammals these genes are expressed in the nervous system; genes of the ZK1067.4/TMEM151 family are highly conserved, with homologs in nematodes, arthropods (but not Drosophila melanogaster), lophotrochozoans, deuterostomes (e…	Predicted to localize to integral component of membrane. Is expressed in nervous system. Orthologous to human TMEM151A (transmembrane protein 151A) and TMEM151B (transmembrane protein 151B).
WBGene00018025	69.1164	2.48903	0.000247264	F35A5.2	F35A5.2	0	Is affected by several genes including daf-2; age-1; and daf-12 based on microarray; tiling array; and RNA-seq studies. Is affected by eleven chemicals including D-glucose; allantoin; and Sirolimus based on RNA-seq and microarray studies.	0
WBGene00196555	3.65873	2.48876	0.0607032	R11B5.4	NA	#N/A	#N/A	#N/A
WBGene00046029	11.1121	2.48847	0.016164	21ur-505	NA	#N/A	#N/A	#N/A
WBGene00005444	49.5535	2.48811	0.0532884	srh-237	NA	Serpentine Receptor, class H 237	Is enriched in intestine based on RNA-seq and microarray studies. Is affected by several genes including daf-16; daf-2; and daf-12 based on microarray and RNA-seq studies. Is affected by eleven chemicals including diallyl trisulfide; rotenone; and Alovudine based on microarray and RNA-seq studies. Is predicted to encode a protein with the following domains: Serpentine type 7TM GPCR chemoreceptor …	Predicted to localize to integral component of membrane.
WBGene00007462	211.82	2.48793	0.00431031	ctsa-3.2	NA	CaThepSin A homolog 3.2	Is predicted to have serine-type carboxypeptidase activity. Human ortholog(s) of this gene are implicated in galactosialidosis. Is an ortholog of human CTSA (cathepsin A).	Predicted to have serine-type carboxypeptidase activity. Predicted to be involved in proteolysis. Human ortholog(s) of this gene implicated in galactosialidosis and lysosomal storage disease. Orthologous to human CTSA (cathepsin A).
WBGene00199880	3.63587	2.48793	0.071767	C16E9.20	NA	#N/A	#N/A	#N/A
WBGene00195405	39.4365	2.48736	0.00166231	F59C6.17	NA	0	Is enriched in head mesodermal cell based on RNA-seq studies.	0
WBGene00170978	9.9985	2.48555	0.0376786	21ur-6455	NA	#N/A	#N/A	#N/A
WBGene00004913	2275.8	2.4837	6.6e-28	snn-1	snn-1	SyNapsiN 1	snn-1 encodes the C. elegans synapsin ortholog; snn-1 is required for proper synaptic function, as loss of snn-1 results in a decrease in acetylcholine release; SNN-1::GFP reporters are expressed in neurons and exhibit patterns consistent with localization to vesicles in presynaptic regions.	Predicted to have ATP binding activity. Involved in neuromuscular synaptic transmission. Localizes to presynaptic periactive zone. Human ortholog(s) of this gene implicated in X-linked epilepsy with variable learning disabilities and behavior disorders; non-syndromic X-linked intellectual disability 50; and schizophrenia. Orthologous to several human genes including SYN1 (synapsin I) and SYN3 (sy…
WBGene00044743	177.763	2.48178	1.79e-11	crb-3	crb-3	Drosophila CRumBs homolog 3	crb-3 encodes a transmembrane protein related to Drosophila Crumbs and human CRB3; similar to human CRB3, CRB-3 lacks the extensive extracellular domain found in Drosophila Crumbs, as well as in the C. elegans Crumbs family members CRB-1 and EAT-20; CRB-3 shows apical localization in the intestine and pharynx.	Predicted to localize to integral component of membrane. Is expressed in several structures, including coelomocyte; excretory canal; intestinal cell; rectal epithelium; and somatic nervous system. Orthologous to human CRB3 (crumbs cell polarity complex component 3).
WBGene00022325	15.2501	2.48101	0.052411	fbxa-5	NA	F-box A protein 5	Is enriched in intestine based on RNA-seq studies. Is affected by several genes including daf-16; daf-2; and daf-12 based on microarray and RNA-seq studies. Is affected by five chemicals including methylmercuric chloride; Alovudine; and stavudine based on microarray and RNA-seq studies. Is predicted to encode a protein with the following domains: F-box domain; FTH domain; F-box domain; Domain of …	0
WBGene00000867	835.23	2.4785	5.29e-13	cyb-2.2	cyb-2.2	CYclin B 2.2	Is involved in anterior/posterior axis specification, embryo; meiotic cell cycle; and oocyte maturation. Is an ortholog of human CCNB2 (cyclin B2).	Predicted to have cyclin-dependent protein serine/threonine kinase regulator activity. Involved in anterior/posterior axis specification, embryo; meiotic cell cycle; and oocyte maturation. Predicted to localize to several cellular components, including centrosome; cyclin-dependent protein kinase holoenzyme complex; and nucleus. Human ortholog(s) of this gene implicated in breast cancer and prosta…
WBGene00001597	1259.28	2.47838	9.53e-14	gld-3	gld-3	defective in Germ Line Development 3	gld-3 encodes two KH domain-containing RNA-binding proteins, GLD-3L and GLD-3S, that are homologous to Drosophila Bicaudal-C; gld-3 activity is required for two aspects of germ line development: the sperm/oocyte and mitosis/meiosis decisions; in regulating the sperm/oocyte switch, GLD-3L acts by binding and negatively regulating FBF's regulatory interaction with the fem-3 3'UTR; in regulating the…	Exhibits protein domain specific binding activity. Contributes to polynucleotide adenylyltransferase activity. Involved in several processes, including gamete generation; masculinization of hermaphroditic germ-line; and positive regulation of meiotic nuclear division. Localizes to P granule and RNA-directed RNA polymerase complex. Is expressed in germ line and in male.
WBGene00007607	923.2	2.47832	4.22e-18	C15C8.5	C15C8.5	0	Is enriched in neurons and ventral nerve cord based on tiling array; microarray; and RNA-seq studies. Is affected by several genes including rrf-3; sir-2.1; and pgl-1 based on microarray and RNA-seq studies. Is affected by eight chemicals including tryptophan; multi-walled carbon nanotube; and Psoralens based on microarray and RNA-seq studies. Is predicted to encode a protein with the following d…	Predicted to localize to integral component of membrane.
WBGene00000175	10652	2.47828	7.17e-54	aqp-7	aqp-7	AQuaPorin or aquaglyceroporin related 7	aqp-7 encodes an aquaglyceroporin whose expression in Xenopus oocytes increases either water or glycerol permeability five- to seven-fold; AQP-7 has no function in mass RNAi assays, perhaps reflecting genetic redundancy with its several paralogs; AQP-7 is expressed in muscle punctae (perhaps focal adhesions).	Exhibits water channel activity. Involved in glycerol transport and water transport. Predicted to localize to integral component of membrane. Is expressed in muscle cell. Human ortholog(s) of this gene implicated in kidney disease. Orthologous to human AQP3 (aquaporin 3 (Gill blood group)) and AQP9 (aquaporin 9).
WBGene00001575	48.0455	2.47779	0.00579293	gei-18	NA	GEX Interacting protein 18	Is expressed in anterior hypodermis and pharynx. Is predicted to encode a protein with the following domains: Lamina-associated polypeptide 1C and LAP1C-like, C-terminal domain superfamily.	Predicted to be involved in membrane organization. Predicted to localize to membrane. Is expressed in anterior hypodermis and pharynx.
WBGene00001447	6216.12	2.47722	1.65e-16	flp-4	flp-4	FMRF-Like Peptide 4	Is expressed in nerve ring; pharyngeal neurons; and sensory neurons. Is predicted to encode a protein with the following domains: FMRFamide related peptide family and FMRFamide-related peptide-like.	Predicted to be involved in neuropeptide signaling pathway. Predicted to localize to extracellular region. Is expressed in nerve ring; pharyngeal neurons; and sensory neurons.
WBGene00006068	1585.95	2.47652	1.96e-33	sto-6	sto-6	STOmatin 6	Is enriched in coelomocyte; muscle cell; neurons; retrovesicular ganglion; and ventral nerve cord based on tiling array; RNA-seq; and microarray studies. Is affected by several genes including daf-16; daf-2; and pgl-1 based on microarray and RNA-seq studies. Is affected by eight chemicals including Zidovudine; Psoralens; and allantoin based on RNA-seq and microarray studies. Human STOM exhibits R…	Predicted to localize to plasma membrane. Orthologous to human STOM (stomatin) and STOML3 (stomatin like 3).
WBGene00008123	31.9302	2.47651	0.00063988	ent-4	ent-4	Equilibrative Nucleoside Transporter 4	Is predicted to have nucleoside transmembrane transporter activity. Human ortholog(s) of this gene are implicated in histiocytosis-lymphadenopathy plus syndrome. Is an ortholog of human SLC29A3 (solute carrier family 29 member 3).	Predicted to have nucleoside transmembrane transporter activity. Predicted to be involved in nucleoside transmembrane transport. Predicted to localize to integral component of membrane and plasma membrane. Human ortholog(s) of this gene implicated in histiocytosis-lymphadenopathy plus syndrome. Orthologous to human SLC29A1 (solute carrier family 29 member 1 (Augustine blood group)); SLC29A2 (solu…
WBGene00006999	11154.9	2.47438	9.13e-39	zyx-1	zyx-1	ZYXin 1	zyx-1 encodes a LIM domain protein and is most similar to vertebrate Zyxin; the vertebrate zyxin sub-family also includes migfilin, TRIP6 and LPP; the ZYX-1 protein is expressed in striated body wall muscle and localizes at dense bodies/Z-discs and in the nucleus; ZYX-1 physically interacts with P granule components (GLH proteins) and several dense body and M-line proteins, including DEB-1 (Vincu…	Exhibits DEAD/H-box RNA helicase binding activity. Involved in maintenance of synapse structure and reproduction. Localizes to M band; nucleus; and striated muscle dense body. Is expressed in several structures, including intestine; muscle cell; nervous system; pharynx; and reproductive system. Human ortholog(s) of this gene implicated in acute myeloid leukemia. Orthologous to several human genes…
WBGene00046058	5.29066	2.47313	0.0734923	21ur-1274	NA	#N/A	#N/A	#N/A
WBGene00014580	2.14959	2.47298	0.0736269	Y51H4A.t2	NA	#N/A	#N/A	#N/A
WBGene00166055	2.9935	2.47271	0.0737456	21ur-10520	NA	#N/A	#N/A	#N/A
WBGene00020103	149.551	2.47154	3.55e-08	R148.4	R148.4	0	Is enriched in AFD; germ line; germline precursor cell; and head mesodermal cell based on tiling array and RNA-seq studies. Is affected by several genes including hsf-1; elt-2; and eat-2 based on microarray and RNA-seq studies. Is affected by sixteen chemicals including methylmercuric chloride; manganese chloride; and Alovudine based on microarray and RNA-seq studies.	Predicted to localize to integral component of membrane.
WBGene00199395	22.1038	2.47144	0.0219479	R90.10	NA	#N/A	#N/A	#N/A
WBGene00197809	2.925	2.47023	0.0740966	B0334.18	NA	0	Is affected by daf-2 based on microarray studies.	0
WBGene00010554	41.9585	2.46995	0.00193161	mlc-6	NA	Myosin Light Chain 6	Is predicted to have calcium ion binding activity. Human ortholog(s) of this gene are implicated in hypertrophic cardiomyopathy 8. Is an ortholog of several human genes including MYL1 (myosin light chain 1); MYL3 (myosin light chain 3); and MYL4 (myosin light chain 4).	Predicted to have calcium ion binding activity. Human ortholog(s) of this gene implicated in familial atrial fibrillation and hypertrophic cardiomyopathy 8. Orthologous to several human genes including MYL1 (myosin light chain 1); MYL3 (myosin light chain 3); and MYL4 (myosin light chain 4).
WBGene00003704	757.457	2.46921	2.39e-23	nhr-114	nhr-114	Nuclear Hormone Receptor family 114	nhr-114 encodes, by alternative splicing, two isoforms of a nuclear hormone receptor that specifically binds GPA-13 in yeast two-hybrid assays; the interaction of NHR-114 with GPA-13 is independent of whether GPA-13 is constitutively activated or not; NHR-114 is expressed in intestine (and weakly in hypodermal cells), with mainly nuclear localization.	Predicted to have RNA polymerase II cis-regulatory region sequence-specific DNA binding activity and nuclear receptor activity. Predicted to be involved in anatomical structure development; cell differentiation; and regulation of transcription by RNA polymerase II. Localizes to nucleus. Is expressed in germ line; hypodermis; and intestine.
WBGene00015408	2645.55	2.4682	3.22e-46	C03H5.6	C03H5.6	BTB domain-containing protein	Is enriched in neurons; retrovesicular ganglion; and ventral nerve cord based on microarray; tiling array; and RNA-seq studies. Is affected by several genes including skn-1; sir-2.1; and lin-39 based on RNA-seq and microarray studies. Is affected by eight chemicals including rotenone; Tunicamycin; and D-glucose based on RNA-seq and microarray studies. Is predicted to encode a protein with the fol…	0
WBGene00013334	2973.69	2.46751	1.2e-05	nlp-56	nlp-56	Neuropeptide-Like Protein 56	Is enriched in hypodermis; neurons; and ventral nerve cord based on tiling array and RNA-seq studies. Is affected by several genes including daf-2; daf-12; and elt-2 based on tiling array; RNA-seq; and microarray studies. Is affected by ten chemicals including hydrogen sulfide; rotenone; and stavudine based on microarray and RNA-seq studies.	Predicted to be involved in neuropeptide signaling pathway.
WBGene00012833	1601.54	2.46747	4.44e-23	Y43F8C.11	Y43F8C.11	0	Is enriched in AFD; ASER; dopaminergic neurons; and neurons based on tiling array; RNA-seq; and microarray studies. Is affected by several genes including daf-16; daf-2; and skn-1 based on microarray; tiling array; and RNA-seq studies. Is affected by seven chemicals including multi-walled carbon nanotube; D-glucose; and Psoralens based on RNA-seq and microarray studies. Is predicted to encode a p…	Predicted to be involved in RNA interference and RNA transport. Predicted to localize to integral component of membrane and late endosome.
WBGene00196315	65.29	2.46723	0.000600926	Y24D9A.11	Y24D9A.11	#N/A	#N/A	#N/A
WBGene00003474	320.629	2.46715	0.00127065	mtl-2	NA	MeTaLlothionein 2	mtl-2 encodes one of two C. elegans metallothioneins, small, cysteine-rich, metal-binding proteins; MTL-2 functions in metal detoxification and homeostasis and stress adaptation; in addition, mtl-2 plays a role in regulating growth and fertility; mtl-2 expression is induced in larval and adult intestinal cells following exposure to cadmium or heat shock; MTL-2 intestinal expression is dependent u…	Exhibits cadmium ion binding activity and zinc ion binding activity. Involved in response to cadmium ion and response to heat. Is expressed in intestine.
WBGene00195680	54.82	2.46637	0.00274277	T22B11.6	NA	0	0	0
WBGene00006845	116.065	2.4657	0.000538077	unc-122	unc-122	UNCoordinated 122	unc-122 encodes a type II transmembrane protein with extracellular collagen-like repeats and a highly conserved olfactomedin (OLF) domain that is found in a family of secreted proteins involved in formation and function of nervous systems; UNC-122 negatively regulates cholinergic neuromuscular synaptic transmission, and is required for normal locomotion and morphology of the DVB motorneuron; mosa…	Involved in negative regulation of cholinergic synaptic transmission. Localizes to postsynaptic membrane. Is expressed in body wall musculature; coelomocyte; intestine; nervous system; and rectal gland cell. Human ortholog(s) of this gene implicated in lethal congenital contracture syndrome; ocular hypertension; and open-angle glaucoma (multiple). Orthologous to several human genes including GLDN…
WBGene00008551	462.507	2.46567	2.05e-12	lgc-36	lgc-36	Ligand-Gated ion Channel 36	Is predicted to have extracellular ligand-gated ion channel activity and transmembrane signaling receptor activity. Human ortholog(s) of this gene are implicated in alcohol dependence; early infantile epileptic encephalopathy 19; and idiopathic generalized epilepsy 13. Is an ortholog of several human genes including GABRA2 (gamma-aminobutyric acid type A receptor subunit alpha2); GABRA6 (gamma-am…	Is predicted to contribute to chloride channel activity. Predicted to be involved in several processes, including chemical synaptic transmission; chloride transmembrane transport; and regulation of membrane potential. Predicted to localize to integral component of plasma membrane; neuron projection; and synapse. Is expressed in SABVL; SABVR; VA neuron; and VB neuron. Orthologous to human GABRG3 (…
WBGene00015440	377.507	2.46453	7.42e-16	arrd-20	arrd-20	ARRestin Domain protein 20	Is enriched in DA neuron; RIS; VA neuron; intestine; and somatic gonad precursor based on tiling array and RNA-seq studies. Is affected by several genes including daf-12; eat-2; and pgl-1 based on tiling array; microarray; and RNA-seq studies. Is affected by five chemicals including Psoralens; allantoin; and metformin based on RNA-seq and microarray studies.	0
WBGene00007330	1346.07	2.46372	1.14e-40	C05C10.3	C05C10.3	Probable succinyl-CoA:3-ketoacid coenzyme A transferase, mitochondrial	C05C10.3 is orthologous to the human gene 3-OXOACID COA TRANSFERASE (also called succinyl-CoA:3-ketoacid CoA transferase; OXCT; OMIM:245050), which when mutated leads to episodic ketoacidosis.	Predicted to have 3-oxoacid CoA-transferase activity. Predicted to be involved in cellular ketone body metabolic process. Localizes to mitochondrion. Is expressed in anal depressor muscle; body wall musculature; pharynx; and reproductive system. Orthologous to several human genes including OXCT1 (3-oxoacid CoA-transferase 1).
WBGene00021565	27.0871	2.46207	0.0138667	Y45G12C.1	NA	0	Is enriched in OLL; PVD; and intestine based on microarray; tiling array; and RNA-seq studies. Is affected by several genes including daf-2; rrf-3; and hsf-1 based on microarray; tiling array; and RNA-seq studies. Is affected by nine chemicals including levamisole; Zidovudine; and Sodium Chloride based on microarray and RNA-seq studies. Is predicted to encode a protein with the following domains:…	0
WBGene00010084	456.508	2.46197	1.3e-09	F55B11.2	F55B11.2	0	Is enriched in AVK and germ line based on RNA-seq studies. Is affected by several genes including daf-2; rrf-3; and let-7 based on microarray; proteomic; and RNA-seq studies. Is affected by nineteen chemicals including Ethanol; 1-methylnicotinamide; and rotenone based on RNA-seq and microarray studies.	0
WBGene00018335	690.714	2.46194	2.68e-24	F42A9.6	F42A9.6	0	Is enriched in NSM; germ line; germline precursor cell; and intestine based on tiling array; RNA-seq; and microarray studies. Is affected by several genes including daf-2; hsf-1; and clk-1 based on microarray and RNA-seq studies. Is affected by eleven chemicals including rotenone; manganese chloride; and metformin based on RNA-seq and microarray studies.	Predicted to localize to integral component of membrane.
WBGene00003879	17.3949	2.46184	0.0335872	ora-1	NA	Onchocerca Related Antigen family 1	Is affected by several genes including daf-16; daf-2; and glp-1 based on microarray; tiling array; and RNA-seq studies. Is affected by twenty-four chemicals including methylmercury hydroxide; 1-methylnicotinamide; and rotenone based on RNA-seq and microarray studies. Is predicted to encode a protein with the following domain: .	0
WBGene00019727	1115.2	2.46088	1.8e-22	zig-12	zig-12	2 (Zwei) IG domain protein 12	Localizes to endoplasmic reticulum; sarcomere; and striated muscle dense body. Is expressed in body wall musculature and vulval muscle.	Predicted to have axon guidance receptor activity. Predicted to be involved in homophilic cell adhesion via plasma membrane adhesion molecules and synapse organization. Localizes to endoplasmic reticulum; sarcomere; and striated muscle dense body. Is expressed in body wall musculature and vulval muscle.
WBGene00166827	4.76856	2.46087	0.0614301	21ur-6452	NA	#N/A	#N/A	#N/A
WBGene00201883	12.1496	2.46075	0.0381083	R04F11.27	NA	0	0	0
WBGene00009606	214.944	2.45933	1.11e-07	F40G12.11	F40G12.11	0	Is expressed in germ line.	Is expressed in germ line.
WBGene00201495	5.35664	2.45899	0.0684145	T27F7.11	NA	#N/A	#N/A	#N/A
WBGene00006787	5802.72	2.45824	1.51e-33	unc-52	unc-52	UNCoordinated 52	The unc-52 gene encodes perlecan, a protein orthologous to human basement membrane-specific heparan sulfate proteoglycan core protein (HSPG2; OMIM:142461, which when mutated leads to Schwartz-Jampel syndrome or dyssegmental dysplasia); UNC-52 plays essential roles in muscle structure development and regulation of growth factor-like signaling pathways; UNC-52 is synthesized by the hypodermis and l…	An extracellular matrix structural constituent. Involved in several processes, including animal organ morphogenesis; hemidesmosome assembly; and muscle cell cellular homeostasis. Localizes to basement membrane and striated muscle dense body. Is expressed in several structures, including intestine; non-striated muscle; pharyngeal-intestinal valve; pharynx; and reproductive system. Human ortholog(s…
WBGene00017260	904.052	2.45807	2.58e-20	F08F3.1	F08F3.1	0	Is enriched in head mesodermal cell; neurons; retrovesicular ganglion; and ventral nerve cord based on tiling array; RNA-seq; and microarray studies. Is affected by several genes including sir-2.1; pgl-1; and alg-1 based on RNA-seq and microarray studies. Is affected by seven chemicals including stavudine; Psoralens; and allantoin based on RNA-seq and microarray studies.	0
WBGene00015449	240.457	2.45745	3.11e-05	ugt-63	ugt-63	UDP-GlucuronosylTransferase 63	Is predicted to have UDP-glycosyltransferase activity. Is expressed in hypodermis and muscle cell. Is an ortholog of several human genes including UGT1A10 (UDP glucuronosyltransferase family 1 member A10); UGT1A5 (UDP glucuronosyltransferase family 1 member A5); and UGT1A8 (UDP glucuronosyltransferase family 1 member A8).	Predicted to have UDP-glycosyltransferase activity. Predicted to localize to intracellular membrane-bounded organelle. Is expressed in hypodermis and muscle cell. Human ortholog(s) of this gene implicated in alcoholic pancreatitis and pancreatic cancer. Orthologous to several human genes including UGT1A10 (UDP glucuronosyltransferase family 1 member A10); UGT1A5 (UDP glucuronosyltransferase famil…
WBGene00200919	18.3808	2.45655	0.0241294	T04C9.11	NA	0	Is affected by smg-2 based on RNA-seq studies.	0
WBGene00012440	4922.18	2.45511	6.26e-26	nlp-53	nlp-53	Neuropeptide-Like Protein 53	Is enriched in head mesodermal cell; neurons; and ventral nerve cord based on microarray; tiling array; and RNA-seq studies. Is affected by several genes including rrf-3; eat-2; and sek-1 based on microarray and RNA-seq studies. Is affected by ten chemicals including rotenone; D-glucose; and Zidovudine based on RNA-seq and microarray studies.	Predicted to be involved in neuropeptide signaling pathway.
WBGene00009404	412.543	2.45494	0.000699474	F35C11.5	F35C11.5	0	Is predicted to have phospholipase A2 activity.	Predicted to have phospholipase A2 activity. Predicted to be involved in arachidonic acid secretion and phospholipid metabolic process. Predicted to localize to extracellular region and integral component of membrane.
WBGene00201247	18.7862	2.45411	0.0235572	F31E8.19	NA	0	Is affected by cep-1 based on RNA-seq studies.	0
WBGene00048140	9.09529	2.45403	0.0460398	21ur-1357	NA	#N/A	#N/A	#N/A
WBGene00019753	501.999	2.45394	3.44e-14	M03E7.1	M03E7.1	Major sperm protein	Is enriched in body wall musculature; neurons; and retrovesicular ganglion based on microarray; tiling array; and RNA-seq studies. Is affected by several genes including daf-2; elt-2; and sir-2.1 based on microarray and RNA-seq studies. Is affected by five chemicals including Psoralens; allantoin; and metformin based on RNA-seq studies. Is predicted to encode a protein with the following domains:…	Predicted to localize to cytoskeleton. Is expressed in nervous system.
WBGene00006694	65.9656	2.45356	0.000166158	twk-44	twk-44	TWiK family of potassium channels 44	Is predicted to have potassium channel activity.	Predicted to have potassium ion leak channel activity. Predicted to be involved in potassium ion transmembrane transport and stabilization of membrane potential. Predicted to localize to integral component of plasma membrane.
WBGene00012680	24.68	2.45311	0.0264648	Y39B6A.21	NA	0	Is enriched in intestine based on RNA-seq studies. Is affected by several genes including daf-16; daf-2; and rrf-3 based on RNA-seq and microarray studies. Is affected by fifteen chemicals including 1-methylnicotinamide; rotenone; and D-glucopyranose based on RNA-seq and microarray studies.	0
WBGene00004507	4669.39	2.45257	1.8e-45	rpy-1	rpy-1	RaPsYn 1	rpy-1 is orthologous to the human gene 43KDA ACETYLCHOLINE RECEPTOR-ASSOCIATED PROTEIN (RAPSN; OMIM:601592), which when mutated leads to congenital myasthenic syndrome.	Predicted to have acetylcholine receptor binding activity; metal ion binding activity; and protein-membrane adaptor activity. Predicted to be involved in chemical synaptic transmission. Predicted to localize to synapse. Is expressed in body wall musculature; enteric muscle; nervous system; and reproductive system. Human ortholog(s) of this gene implicated in congenital myasthenic syndrome 11 and …
WBGene00001538	16931.2	2.45242	1.74e-56	gcy-12	gcy-12	Guanylyl CYclase 12	gcy-12 encodes a membrane guanylyl cyclase; a gcy-12::GFP reporter is expressed in the PHA neurons as well as in a number of head sensory neurons including AFD, AWC, and ASE; when expressed in COS-M6 cells, GCY-12 exhibits temperature-dependent guanylyl cyclase activity.	Exhibits guanylate cyclase activity. Involved in negative regulation of dauer larval development; regulation of growth; and regulation of locomotion involved in locomotory behavior. Localizes to dendrite; non-motile cilium; and perikaryon. Is expressed in excretory gland cell; ganglia; head muscle; and head neurons. Human ortholog(s) of this gene implicated in congenital diarrhea 6. Orthologous t…
WBGene00001793	2150.85	2.45101	1.28e-23	gsy-1	gsy-1	Glycogen SYnthase 1	gsy-1 is orthologous to the human gene GLYCOGEN SYNTHASE 1 (GYS1; OMIM:138570); deficiencies of GYS1 may be associated with susceptibility to type 2 diabetes.	Predicted to have glycogen (starch) synthase activity. Predicted to be involved in glycogen biosynthetic process. Predicted to localize to cytoplasm. Human ortholog(s) of this gene implicated in cardiovascular system disease and glycogen storage disease. Orthologous to human GYS1 (glycogen synthase 1) and GYS2 (glycogen synthase 2).
WBGene00022775	347.392	2.451	3.37e-15	ZK616.5	ZK616.5	0	Is enriched in germ line; germline precursor cell; head mesodermal cell; hypodermis; and pharyngeal muscle cell based on tiling array and RNA-seq studies. Is affected by several genes including daf-2; glp-1; and skn-1 based on microarray; tiling array; and RNA-seq studies. Is affected by fifteen chemicals including rotenone; manganese chloride; and Alovudine based on RNA-seq and microarray studie…	0
WBGene00020896	392.114	2.4501	5.35e-09	T28D9.4	T28D9.4	0	Is enriched in AFD; germ line; germline precursor cell; and head mesodermal cell based on RNA-seq studies. Is affected by several genes including rrf-3; let-7; and dpy-10 based on microarray; RNA-seq; tiling array; and proteomic studies. Is affected by nine chemicals including rotenone; Sirolimus; and Rifampin based on RNA-seq and microarray studies.	Predicted to localize to integral component of membrane.
WBGene00200810	2.88497	2.44943	0.0768151	Y53H1C.9	NA	0	0	0
WBGene00009779	855.588	2.44939	3.04e-42	F46C5.2	F46C5.2	0	Is enriched in head mesodermal cell; neurons; and retrovesicular ganglion based on microarray; tiling array; and RNA-seq studies. Is affected by several genes including eat-2; pmk-1; and sek-1 based on microarray and RNA-seq studies. Is affected by nine chemicals including Zidovudine; Psoralens; and allantoin based on RNA-seq and microarray studies.	Predicted to localize to integral component of membrane.
WBGene00007316	2825	2.44875	9.65e-33	nlp-41	nlp-41	Neuropeptide-Like Protein 41	Is enriched in neurons and ventral nerve cord based on tiling array and RNA-seq studies. Is affected by several genes including daf-2; eat-2; and mex-3 based on RNA-seq and microarray studies. Is affected by eight chemicals including D-glucose; Alovudine; and stavudine based on RNA-seq studies.	Predicted to be involved in neuropeptide signaling pathway.
WBGene00014307	10780.9	2.44738	2.81e-49	F07H5.3	F07H5.3	0	Is enriched in several structures, including body wall musculature; head mesodermal cell; intestine; muscle cell; and nerve ring neurons based on RNA-seq and microarray studies. Is affected by several genes including daf-2; dpy-10; and gld-1 based on microarray and RNA-seq studies. Is affected by eight chemicals including rotenone; Zidovudine; and Psoralens based on RNA-seq and microarray studies.	0
WBGene00201842	9.41776	2.44728	0.0295123	Y40C5A.23	NA	#N/A	#N/A	#N/A
WBGene00200815	3.45463	2.44625	0.0771013	D1044.13	NA	#N/A	#N/A	#N/A
WBGene00049615	4.69731	2.44606	0.0726029	21ur-1128	NA	#N/A	#N/A	#N/A
WBGene00000295	1255.4	2.44473	2.01e-30	cat-1	cat-1	abnormal CATecholamine distribution 1	cat-1 encodes a synaptic vesicular monoamine transporter required for the presence of dopamine and serotonin in nerve terminals, for the normal slowing of worms on a bacterial lawn (versus clean agar), for faster pharyngeal pumping on food, and for a normally (high) rate of egg-laying.	Exhibits dopamine:sodium symporter activity and serotonin:sodium symporter activity. Involved in dopamine metabolic process; feeding behavior; and monoamine transport. Localizes to synaptic vesicle. Is expressed in gonad; nervous system; and in male. Used to study amphetamine abuse and cocaine abuse. Human ortholog(s) of this gene implicated in Parkinson's disease; bipolar disorder; schizophrenia…
WBGene00003997	119.306	2.44401	1.39e-05	pgp-3	pgp-3	P-GlycoProtein related 3	pgp-3 encodes a transmembrane protein that is a member of the P-glycoprotein subclass of the ATP-binding cassette (ABC) transporter superfamily; with PGP-1, PGP-3 is required for defense against the pathogenic Pseudomonas aeruginosa strain PA14, and may facilitate ATP-dependent efflux of the toxic phenazine compounds produced by the bacteria; PGP-3 is also required for resistance to colchicine an…	Predicted to have ATPase-coupled transmembrane transporter activity and efflux transmembrane transporter activity. Involved in defense response to Gram-negative bacterium; innate immune response; and stress response to cadmium ion. Localizes to apical plasma membrane. Is expressed in excretory cell; intestine; pharynx; and reproductive system. Human ortholog(s) of this gene implicated in several …
WBGene00017292	4303.87	2.44269	3.46e-22	F09E5.16	F09E5.16	0	Is enriched in ASER; AVK; head mesodermal cell; and neurons based on RNA-seq and microarray studies. Is affected by several genes including daf-2; pgl-1; and isp-1 based on microarray and RNA-seq studies. Is affected by eight chemicals including rotenone; Psoralens; and allantoin based on RNA-seq and microarray studies.	Predicted to localize to integral component of membrane.
WBGene00199248	22.3222	2.44126	0.023137	F57B7.10	NA	0	0	0
WBGene00199653	82.9421	2.44008	4.7e-06	B0350.74	B0350.74	0	Is affected by cep-1 based on RNA-seq studies.	0
WBGene00022701	56.9681	2.43985	0.00250153	#N/A	NA	0	Is enriched in arcade cell; head mesodermal cell; neurons; and pharyngeal-intestinal valve cell based on tiling array and RNA-seq studies. Is affected by several genes including daf-2; lin-39; and pgl-1 based on microarray; RNA-seq; and tiling array studies. Is affected by six chemicals including rotenone; Psoralens; and allantoin based on RNA-seq studies.	Predicted to localize to integral component of membrane.
WBGene00020023	1056.93	2.43944	1.69e-20	frpr-16	frpr-16	FMRFamide Peptide Receptor family 16	Is predicted to have G protein-coupled receptor activity.	Predicted to have G protein-coupled receptor activity. Predicted to be involved in G protein-coupled receptor signaling pathway. Predicted to localize to integral component of membrane.
WBGene00001986	1670.44	2.4372	1.44e-33	hot-1	hot-1	Homolog of Odr-2 (Two) 1	hot-1 encodes a predicted paralog of ODR-2 and contains a Ly-6 domain; may be expressed in neurons.	Predicted to be involved in olfactory behavior and response to odorant. Predicted to localize to axon; extrinsic component of plasma membrane; and neuronal cell body.
WBGene00000089	2300	2.43709	3.86e-24	aex-6	aex-6	ABoc, EXpulsion (defecation) defective 6	aex-6 encodes a Rab small GTPase; aex-6 was identified in screens for defecation defective mutants and high-temperature-induced dauer formation mutants; aex-6 appears to act in the insulin branch of the dauer pathway; aex-6 is genetically required for two different steps of normal defecation in the hermaphrodite digestive tract; since its mutant phenotype resembles that induced by ablation of the…	Predicted to have GTPase activity. Involved in exocytosis; positive regulation of cellular protein catabolic process; and positive regulation of defecation. Localizes to synaptic vesicle. Is expressed in intestine and neurons. Human ortholog(s) of this gene implicated in Griscelli syndrome type 2 and non-Langerhans-cell histiocytosis. Orthologous to several human genes including RAB27A (RAB27A, m…
WBGene00016033	6956.16	2.43687	2.07e-27	C24A3.2	C24A3.2	0	Localizes to plasma membrane.	Localizes to plasma membrane.
WBGene00165312	15.4738	2.43672	0.0370207	21ur-11233	NA	#N/A	#N/A	#N/A
WBGene00198829	7.24133	2.4366	0.0450705	C32C4.14	NA	0	0	0
WBGene00014470	47.1998	2.4356	0.000512389	MTCE.30	MTCE.30	#N/A	#N/A	#N/A
WBGene00000155	1413.6	2.43392	4.42e-16	app-1	app-1	AminoPeptidase P 1	Exhibits metalloaminopeptidase activity; protein homodimerization activity; and zinc ion binding activity. Is involved in proteolysis. Localizes to cytoplasm. Is expressed in intestine. Is an ortholog of human XPNPEP1 (X-prolyl aminopeptidase 1).	Exhibits metalloaminopeptidase activity; protein homodimerization activity; and zinc ion binding activity. Involved in proteolysis. Localizes to cytoplasm. Is expressed in intestine. Orthologous to several human genes including XPNPEP1 (X-prolyl aminopeptidase 1).
WBGene00003994	1168.43	2.43372	1.42e-10	pgl-3	pgl-3	P-GranuLe abnormality 3	pgl-3 encodes a novel protein that is a member of the PGL (P Granule Abnormality) family of C. elegans proteins that are associated with germline P granules; pgl-3 functions redundantly with pgl-1 in hermaphrodite germline development by controlling the extent of germline proliferation as well as gametogenesis and embryonic development; PGL-3 and PGL-1 interact in vitro and in vivo, suggesting th…	Exhibits endoribonuclease activity and identical protein binding activity. Involved in RNA phosphodiester bond hydrolysis, endonucleolytic. Localizes to P granule. Is expressed in Psub1 and germ line.
WBGene00006809	7269.28	2.43365	1.4e-37	unc-77	unc-77	UNCoordinated 77	unc-77 encodes, along with nca-2, one of two C. elegans alpha-1-like subunits of a voltage-insensitive cation leak channel related to Drosophila narrow abdomen and the vertebrate Vgcnl1/NALCN proteins; unc-77 functions redundantly with nca-2 to transmit depolarization signals from neuronal cell bodies to axons, thus regulating presynaptic activation; unc-77 and nca-2 are also required for normal …	Exhibits cation channel activity. Involved in positive regulation of GABAergic synaptic transmission; positive regulation of cholinergic synaptic transmission; and positive regulation of locomotion. Localizes to axon. Is expressed in intestine and nervous system. Orthologous to human NALCN (sodium leak channel, non-selective).
WBGene00168203	5.22093	2.43295	0.0786865	21ur-10713	NA	#N/A	#N/A	#N/A
WBGene00003173	4727.53	2.43097	3.28e-55	mec-9	mec-9	MEChanosensory abnormality 9	mec-9 encodes a predicted extracellular protein containing six EGF-like repeats,five Kunitz-type protease inhibitor domains, and a glutamic acid-rich region possibly involved in protein-protein interactions; mec-9 encodes two proteins, only one of which, MEC-9L, appears to be required for normal mechanosensory response to gentle touch and proper functioning of the touch receptor neurons; mec-9 in…	Predicted to have calcium ion binding activity and serine-type endopeptidase inhibitor activity. Involved in detection of mechanical stimulus involved in sensory perception of touch; mechanosensory behavior; and positive regulation of response to external stimulus. Predicted to localize to extracellular region. Is expressed in PVDL; PVDR; head neurons; touch receptor neurons; and ventral cord neu…
WBGene00201637	3.61891	2.43068	0.0783103	C54E4.9	NA	0	0	0
WBGene00017040	700.284	2.43014	4.37e-21	D1079.1	D1079.1	0	Is enriched in DD neuron; GABAergic neurons; head mesodermal cell; and neurons based on tiling array; RNA-seq; and microarray studies. Is affected by several genes including daf-16; elt-2; and sir-2.1 based on tiling array; RNA-seq; and microarray studies. Is affected by eight chemicals including multi-walled carbon nanotube; allantoin; and Sirolimus based on RNA-seq and microarray studies. Is pr…	Predicted to localize to integral component of membrane.
WBGene00000524	1493.43	2.42912	8.1e-18	clc-3	clc-3	CLaudin-like in Caenorhabditis 3	clc-3 encodes a claudin homolog that may regulate ion channels; CLC-3 is worm-specific, with a highly divergent sequence weakly similar to mammalian voltage-dependent calcium channel gamma subunits that are known or suspected to prevent epilepsy in vivo (e.g., stargazin; MGI:1316660); claudins are integral membrane proteins with four transmembrane sequences that are found in mammalian tight junct…	Predicted to be involved in epithelial cell-cell adhesion. Localizes to plasma membrane.
WBGene00202168	12.4409	2.42852	0.0550736	F43C9.9	NA	#N/A	#N/A	#N/A
WBGene00000072	1674.89	2.42823	1.41e-22	add-1	add-1	ADDucin 1	add-1 encodes an ortholog of the cytoskeletal protein alpha-adducin (ADD1, OMIM:102680, mutations are associated with susceptibility to salt-sensitive essential hypertension); by homology, ADD-1 is predicted to be a cell membrane-associated protein that mediates localized changes in the cytoskeleton in response to activation of signal transduction cascades; in C. elegans, ADD-1 activity is requir…	Predicted to have actin filament binding activity. Involved in memory; receptor localization to synapse; and regulation of actin cytoskeleton reorganization. Localizes to postsynaptic density. Is expressed in several structures, including coelomocyte; hypodermis; intestine; nervous system; and pharyngeal-intestinal valve. Human ortholog(s) of this gene implicated in IgA glomerulonephritis; artery…
WBGene00021853	83.0563	2.42731	4.74e-08	Y54F10AM.11	Y54F10AM.11	BTB domain-containing protein	Is enriched in AB; AVG; RIM; command interneuron; and germ line based on RNA-seq studies. Is affected by several genes including daf-2; glp-1; and skn-1 based on microarray; tiling array; and RNA-seq studies. Is affected by ten chemicals including hydrogen sulfide; rotenone; and nanoparticle based on microarray and RNA-seq studies. Is predicted to encode a protein with the following domains: BTB/…	0
WBGene00006756	4856.01	2.42731	1.52e-23	unc-17	unc-17	UNCoordinated 17	unc-17 encodes a synaptic vesicle acetylcholine transporter (VAChT) highly conserved amongst metazoans including Drosophila and humans (OMIM:600336); UNC-17 is essential for embryonic development, and is required in cholinergic neurons for loading acetylcholine into synaptic vesicles to which UNC-17 is localized; UNC-17 expression may be regulated indirectly by the UNC-4/UNC-37 transcriptional re…	Exhibits acetylcholine transmembrane transporter activity. Involved in several processes, including cholinergic synaptic transmission; nematode larval development; and regulation of pharyngeal pumping. Localizes to several cellular components, including excitatory synapse; neuron projection; and synaptic vesicle. Is expressed in several structures, including head; midbody; neurons; somatic nervou…
WBGene00198517	8.6524	2.42709	0.0702584	ZC53.14	NA	#N/A	#N/A	#N/A
WBGene00202082	2.74409	2.42467	0.0802997	F55C12.16	NA	#N/A	#N/A	#N/A
WBGene00006535	1003.83	2.42436	2.46e-14	tba-9	tba-9	TuBulin, Alpha 9	tba-9 encodes one of nine C. elegans alpha tubulins; by homology, TBA-9 is predicted to be a component of microtubules; as loss of tba-9 function via RNA-mediated interference (RNAi) does not result in any obvious abnormalities, TBA-9 likely functions redundantly with other alpha tubulins as a basic component of cellular architecture that may play additional roles in processes such as cell divisi…	Predicted to have GTP binding activity. Predicted to be a structural constituent of cytoskeleton. Predicted to be involved in microtubule cytoskeleton organization and mitotic cell cycle. Predicted to localize to cytoplasm and microtubule. Is expressed in RIG; accessory cell; ciliated neurons; ventral cord neurons; and vulval muscle.
WBGene00046514	4.80583	2.42387	0.0800049	21ur-2087	NA	#N/A	#N/A	#N/A
WBGene00006562	2875.82	2.42384	8.25e-41	tdc-1	tdc-1	Tyrosine DeCarboxylase 1	tdc-1 encodes the major C. elegans tyrosine decarboxylase; TDC-1 is an aromatic-L-amino-acid/L-histidine decarboxylase that is required for the synthesis of tyramine and octopamine, and thus for behaviors dependent upon these biogenic amines, including egg laying, locomotion, and touch response; TDC-1 is expressed in the RIC and RIM interneurons, in the gonadal sheath cells, and in the UV1 uterin…	Exhibits tyrosine decarboxylase activity. Involved in octopamine biosynthetic process. Localizes to axon and neuronal cell body. Is expressed in hermaphrodite gonad and neurons. Human ortholog(s) of this gene implicated in Parkinson's disease; aromatic L-amino acid decarboxylase deficiency; bipolar disorder; and inherited metabolic disorder. Orthologous to human DDC (dopa decarboxylase).
WBGene00200271	22.3894	2.42382	0.0076095	ZK370.10	NA	#N/A	#N/A	#N/A
WBGene00006819	2467.55	2.42316	1.91e-35	unc-87	unc-87	UNCoordinated 87	unc-87 encodes, through alternative splicing, two proteins that are required to maintain the structure of myofilaments in body wall muscle cells; UNC-87 proteins resemble the C-terminal repeat region of calponin but have no obvious orthologs outside of nematodes; in vitro, UNC-87 proteins exist as monomers in solution, associate with thin (F-actin) filaments but not with monomeric G-actin, and bu…	Exhibits actin filament binding activity and myosin binding activity. Involved in actin cytoskeleton organization; negative regulation of muscle filament sliding; and negative regulation of plus-end directed microfilament motor activity. Localizes to I band and actin cytoskeleton. Is expressed in several structures, including non-striated muscle; pharynx; spermatheca; ventral ganglion; and vulva.
WBGene00077753	3.4676	2.42234	0.0803717	R13.6	NA	0	Is affected by several genes including clk-1; eat-2; and pgl-1 based on microarray and RNA-seq studies.	0
WBGene00168463	7.04262	2.42228	0.062763	21ur-7660	NA	#N/A	#N/A	#N/A
WBGene00003371	3509.95	2.42146	3.86e-35	mlc-3	mlc-3	Myosin Light Chain 3	mlc-3 encodes an essential myosin light chain; large-scale RNAi screens indicate that mlc-3 activity is required for both embryonic and postembryonic development, as well as for normal locomotion and egg laying.	Predicted to have calcium ion binding activity. Localizes to striated muscle myosin thick filament. Is expressed in body wall musculature; nervous system; non-striated muscle; and pharynx. Human ortholog(s) of this gene implicated in familial atrial fibrillation and hypertrophic cardiomyopathy 8. Orthologous to several human genes including MYL1 (myosin light chain 1); MYL3 (myosin light chain 3)…
WBGene00007857	104.366	2.42076	4.07e-07	C31H5.6	C31H5.6	0	Is predicted to have thiolester hydrolase activity. Is an ortholog of human ACOT1 (acyl-CoA thioesterase 1).	Predicted to have acyl-CoA hydrolase activity. Predicted to be involved in acyl-CoA metabolic process and fatty acid metabolic process. Orthologous to several human genes including ACOT1 (acyl-CoA thioesterase 1).
WBGene00199985	7.80111	2.42012	0.0591452	T02E9.23	NA	#N/A	#N/A	#N/A
WBGene00045277	1164.4	2.42006	1.32e-14	ZK742.6	ZK742.6	0	Is enriched in head mesodermal cell; muscle cell; neurons; and ventral nerve cord based on tiling array and RNA-seq studies. Is affected by several genes including pgl-1; sod-2; and mex-3 based on RNA-seq and microarray studies. Is affected by Rifampin; allantoin; and antimycin based on RNA-seq studies.	0
WBGene00012251	50.8086	2.41943	0.00228294	clec-49	NA	C-type LECtin 49	clec-49 encodes a protein containing two calcium-dependent (C-type) lectin domains; by sequence analysis, CLEC-49 is predicted to be a secreted protein that binds carbohydrates; the Toxocara canis (canine roundworm) TES-32 protein, for which CLEC-49 is one of the most closely related C. elegans proteins, has been shown to reside in the parasite epicuticle and, in vitro, binds both galactose- and …	Predicted to have monosaccharide binding activity and signaling receptor activity. Predicted to localize to extracellular region. Orthologous to human MRC1 (mannose receptor C-type 1).
WBGene00001991	668.681	2.41932	1.95e-26	hot-6	hot-6	Homolog of Odr-2 (Two) 6	Is enriched in body wall musculature; head mesodermal cell; neurons; and retrovesicular ganglion based on tiling array; RNA-seq; and microarray studies. Is affected by several genes including rrf-3; clk-1; and eat-2 based on RNA-seq and microarray studies. Is affected by nine chemicals including aldicarb; stavudine; and Rifampin based on microarray and RNA-seq studies. Is predicted to encode a pr…	Predicted to localize to integral component of membrane.
WBGene00015530	21.1983	2.41882	0.0395058	C06E4.1	NA	0	Is affected by several genes including sir-2.1; pgl-1; and eri-1 based on tiling array; RNA-seq; and microarray studies. Is affected by dafa#1 and Triclosan based on microarray studies. Is predicted to encode a protein with the following domain: Protein-tyrosine phosphatase-like.	0
WBGene00195469	47.8426	2.41793	0.00430677	F46G11.8	NA	#N/A	#N/A	#N/A
WBGene00197614	4.61951	2.41324	0.0814982	ZC506.6	NA	#N/A	#N/A	#N/A
WBGene00044411	998.964	2.4126	1.54e-29	R12B2.8	R12B2.8	0	Is enriched in head mesodermal cell; neurons; and ventral nerve cord based on tiling array and RNA-seq studies. Is affected by several genes including pgl-1; alg-1; and mex-3 based on RNA-seq and microarray studies. Is affected by nanoparticle; Zidovudine; and Colistin based on microarray and RNA-seq studies.	Predicted to localize to integral component of membrane.
WBGene00045138	605.38	2.41206	6.02e-17	F25H2.14	F25H2.14	0	Is enriched in NSM based on RNA-seq studies. Is affected by several genes including daf-12; pgl-1; and cep-1 based on tiling array; RNA-seq; and microarray studies.	0
WBGene00001137	38400.7	2.41195	4.73e-66	eat-6	eat-6	EATing: abnormal pharyngeal pumping 6	eat-6 encodes an ortholog of the alpha subunit of a sodium/potassium ATPase, which in turn affects Na+,K(+)-ATPase activity of membranes by affecting the level of the phosphorylated intermediate of the Na+,K(+)-ATPase; EAT-6 affects relaxation of the pharyngeal muscles, fertility (and thus affects feeding); EAT-6 also affects body length, life span, and ASE, ASI and ASJ axonal outgrowth.	Exhibits P-type sodium:potassium-exchanging ATPase activity. Involved in several processes, including action potential; cation transport; and establishment or maintenance of transmembrane electrochemical gradient. Localizes to membrane. Is expressed in several structures, including coelomocyte; intestine; neurons; pharynx; and vulval muscle. Used to study alcohol use disorder. Human ortholog(s) o…
WBGene00219373	679.005	2.41153	2.99e-18	F01E11.18	F01E11.18	0	Is enriched in ASER; RIM; and interneuron based on RNA-seq studies. Is affected by several genes including daf-2; aak-2; and unc-70 based on RNA-seq studies. Is affected by four chemicals including Psoralens; allantoin; and Sirolimus based on RNA-seq studies.	0
WBGene00197679	31.3099	2.41152	0.026449	F13H6.14	NA	#N/A	#N/A	#N/A
WBGene00045261	154.665	2.4105	1.21e-07	H29C22.1	H29C22.1	0	Is enriched in cephalic sheath cell; dopaminergic neurons; germ line; and hypodermis based on tiling array and RNA-seq studies. Is affected by several genes including daf-2; glp-1; and skn-1 based on tiling array; RNA-seq; and microarray studies. Is affected by fourteen chemicals including 1-methylnicotinamide; rotenone; and D-glucose based on RNA-seq and microarray studies. Is predicted to encod…	0
WBGene00009626	491.078	2.40863	3.54e-11	F42A8.1	F42A8.1	0	Is expressed in head; intestine; and vulva. Is predicted to encode a protein with the following domain: Abnormal cell migration protein 18-like.	Is expressed in head; intestine; and vulva.
WBGene00008558	925.718	2.40758	1.08e-37	F07H5.7	F07H5.7	0	Is enriched in cephalic sheath cell; head mesodermal cell; neurons; and ventral nerve cord based on tiling array; RNA-seq; and microarray studies. Is affected by several genes including daf-2; daf-12; and lin-35 based on microarray; tiling array; and RNA-seq studies. Is affected by twelve chemicals including rotenone; stavudine; and Psoralens based on RNA-seq and microarray studies.	Predicted to localize to integral component of membrane.
WBGene00195413	52.7951	2.40526	0.0260728	D1022.11	NA	#N/A	#N/A	#N/A
WBGene00012125	8098.43	2.4047	8.24e-54	T28D6.5	T28D6.5	0	Is enriched in AVK; NSM; head mesodermal cell; and neurons based on RNA-seq studies. Is affected by several genes including daf-2; glp-1; and daf-12 based on microarray; RNA-seq; and tiling array studies. Is affected by seven chemicals including Psoralens; allantoin; and metformin based on RNA-seq and microarray studies. Is predicted to encode a protein with the following domain: Phosphorylation …	Predicted to localize to integral component of membrane.
WBGene00010285	71.2772	2.40359	0.00501485	F58H1.2	NA	0	Is expressed in hypodermis.	Is expressed in hypodermis.
WBGene00170813	31.6859	2.40215	0.0234457	21ur-6233	NA	#N/A	#N/A	#N/A
WBGene00017600	692.479	2.40012	0.010606	ttr-10	NA	TransThyretin-Related family domain 10	Is enriched in body wall muscle cell; head mesodermal cell; muscle cell; and in male based on tiling array; RNA-seq; and microarray studies. Is affected by several genes including daf-16; daf-2; and age-1 based on microarray and RNA-seq studies. Is affected by eight chemicals including rotenone; D-glucose; and Rifampin based on RNA-seq and microarray studies. Is predicted to encode a protein with…	Predicted to localize to cell surface and extracellular region.
WBGene00004921	12809.4	2.4001	1.29e-36	snt-1	snt-1	SyNapTotagmin 1	snt-1 encodes two proteins, SNT-1A and SNT-1B, orthologous to synaptotagmin; SNT-1 is required for synaptic vesicle exocytosis and neurotransmitter release as well as for synaptic vesicle recycling via clathrin-mediated endocytosis; accordingly, snt-1 activity is required for a variety of behaviors including pharyngeal pumping, locomotion, and defecation; SNT-1A and SNT-1B isoforms are expressed …	Predicted to have several functions, including calcium ion binding activity; phospholipid binding activity; and syntaxin binding activity. Involved in several processes, including defecation; positive regulation of necrotic cell death; and regulation of pharyngeal pumping. Localizes to synaptic vesicle. Is expressed in gonad; neurons; pharyngeal nerve process; and somatic nervous system. Human or…
WBGene00018010	291.673	2.39934	4.58e-06	F33E11.2	F33E11.2	0	Is enriched in germ line; germline precursor cell; and head mesodermal cell based on tiling array and RNA-seq studies. Is affected by several genes including daf-16; daf-2; and dpy-10 based on RNA-seq and microarray studies. Is affected by fifteen chemicals including rotenone; manganese chloride; and bisphenol S based on RNA-seq and microarray studies.	0
WBGene00007851	7.54147	2.39777	0.039082	clec-245	NA	C-type LECtin 245	Is predicted to have carbohydrate binding activity.	Predicted to have carbohydrate binding activity.
WBGene00019293	461.211	2.3976	1.41e-06	K02A6.2	K02A6.2	0	Is enriched in several structures, including PLM; arcade cell; carbon dioxide sensory neurons; pharyngeal-intestinal valve cell; and ventral nerve cord based on tiling array; RNA-seq; and microarray studies. Is affected by several genes including daf-2; sir-2.1; and mex-1 based on RNA-seq and microarray studies. Is affected by five chemicals including Rifampin; Psoralens; and Sirolimus based on R…	0
WBGene00173746	3.38787	2.39732	0.0831016	21ur-6815	NA	#N/A	#N/A	#N/A
WBGene00008936	173.877	2.39694	0.000135922	papl-1	papl-1	iron/zinc Purple Acid Phosphatase-Like protein homolog 1	Is predicted to have acid phosphatase activity and metal ion binding activity. Is an ortholog of human ACP7 (acid phosphatase 7, tartrate resistant (putative)).	Predicted to have acid phosphatase activity and metal ion binding activity. Predicted to be involved in dephosphorylation. Orthologous to human ACP7 (acid phosphatase 7, tartrate resistant (putative)).
WBGene00020489	1323.25	2.3967	2.79e-20	hot-8	hot-8	Homolog of Odr-2 (Two) 8	Is enriched in body wall musculature and neurons based on tiling array; RNA-seq; and microarray studies. Is affected by several genes including daf-12; clk-1; and eat-2 based on RNA-seq and microarray studies. Is affected by Zidovudine; metformin; and Sirolimus based on RNA-seq and microarray studies. Is predicted to encode a protein with the following domains: Caenorhabditis elegans ly-6-related…	Predicted to be involved in olfactory behavior and response to odorant. Predicted to localize to axon; extrinsic component of plasma membrane; and neuronal cell body.
WBGene00021325	189.567	2.39606	0.000289323	Y34B4A.9	Y34B4A.9	0	Is enriched in head mesodermal cell; intestine; and pharyngeal muscle cell based on tiling array and RNA-seq studies. Is affected by several genes including daf-16; daf-2; and skn-1 based on microarray; proteomic; and RNA-seq studies. Is affected by fourteen chemicals including methylmercuric chloride; Zidovudine; and Psoralens based on microarray and RNA-seq studies. Is predicted to encode a pro…	0
WBGene00200494	4.59079	2.3952	0.0840367	D2089.7	NA	#N/A	#N/A	#N/A
WBGene00010522	396.506	2.3952	6.37e-20	K03A11.5	K03A11.5	0	Is enriched in head mesodermal cell; intestine; and neurons based on microarray; tiling array; and RNA-seq studies. Is affected by several genes including daf-16; daf-2; and glp-1 based on microarray; tiling array; and RNA-seq studies. Is affected by six chemicals including bisphenol S; stavudine; and Sodium Chloride based on RNA-seq and microarray studies.	Predicted to localize to integral component of membrane.
WBGene00202415	4.48052	2.39517	0.0708788	F42A9.15	NA	#N/A	#N/A	#N/A
WBGene00022911	3.66869	2.39496	0.0594706	C05G6.t1	NA	#N/A	#N/A	#N/A
WBGene00012915	661.035	2.39442	1.07e-22	lgc-35	lgc-35	Ligand-Gated ion Channel 35	Is predicted to have extracellular ligand-gated ion channel activity and transmembrane signaling receptor activity. Is expressed in head mesodermal cell; neurons; non-striated muscle; and in male.	Predicted to have neurotransmitter receptor activity. Predicted to be involved in several processes, including chemical synaptic transmission; nervous system process; and regulation of membrane potential. Predicted to localize to integral component of plasma membrane; neuron projection; and synapse. Is expressed in head mesodermal cell; neurons; non-striated muscle; and in male.
WBGene00164973	188.911	2.39344	3.03e-09	C39B10.7	C39B10.7	0	Is enriched in AFD and intestine based on tiling array and RNA-seq studies. Is affected by several genes including daf-2; rrf-3; and unc-70 based on microarray and RNA-seq studies. Is affected by five chemicals including Psoralens; allantoin; and Sirolimus based on RNA-seq and microarray studies.	Predicted to localize to integral component of membrane.
WBGene00007947	92.8419	2.39287	0.00111602	C35A5.3	NA	MFS domain-containing protein	Is predicted to have transmembrane transporter activity.	Predicted to have transmembrane transporter activity. Predicted to be involved in transmembrane transport. Predicted to localize to integral component of membrane.
WBGene00173000	2.66517	2.392	0.085	21ur-13175	NA	#N/A	#N/A	#N/A
WBGene00167050	13.0409	2.39159	0.0381798	21ur-15267	NA	#N/A	#N/A	#N/A
WBGene00021981	194.02	2.39138	0.000132999	lgc-26	lgc-26	Ligand-Gated ion Channel 26	lgc-26 encodes a ligand-gated ion channel with similarity to the nicotinic acetylcholine receptors; lgc-26 activity is required for endocytosis by coelomocytes; an LGC-26::GFP fusion protein is expressed in coelomocytes and localizes to the cytoplasm.	Predicted to have acetylcholine-gated cation-selective channel activity. Involved in determination of adult lifespan and endocytosis. Localizes to cytoplasm.
WBGene00044795	190.254	2.39092	9.05e-06	C06H5.8	C06H5.8	0	Is predicted to have transcription coregulator activity.	Predicted to have transcription coregulator activity. Predicted to be involved in regulation of transcription, DNA-templated. Predicted to localize to nucleus.
WBGene00017320	662.705	2.39005	5.45e-14	F09G8.5	F09G8.5	0	Is enriched in neurons; retrovesicular ganglion; and ventral nerve cord based on microarray; tiling array; and RNA-seq studies. Is affected by several genes including daf-2; skn-1; and sir-2.1 based on RNA-seq and microarray studies. Is affected by four chemicals including rotenone; D-glucose; and paraquat based on RNA-seq and microarray studies. Is predicted to encode a protein with the followin…	Predicted to be involved in cilium assembly and cytoskeleton organization. Predicted to localize to ciliary basal body. Orthologous to human CFAP410 (cilia and flagella associated protein 410).
WBGene00049633	21.7417	2.3878	0.0225541	21ur-2732	NA	#N/A	#N/A	#N/A
WBGene00003757	992.163	2.38759	8.26e-09	nlp-19	nlp-19	Neuropeptide-Like Protein 19	Is expressed in head neurons; pharyngeal neurons; spermatheca; and ventral nerve cord.	Predicted to be involved in neuropeptide signaling pathway. Is expressed in head neurons; pharyngeal neurons; spermatheca; and ventral nerve cord.
WBGene00000447	907.329	2.38704	3.78e-24	ceh-24	ceh-24	C. Elegans Homeobox 24	ceh-24 encodes an NK class homeodomain protein orthologous to human NK2 Homeobox 1 (NKX2-1; OMIM:600635) which is expressed in the thyroid, lung, and bronchial epithelia and which, when mutated, leads to disease.	Predicted to have DNA-binding transcription factor activity, RNA polymerase II-specific and RNA polymerase II cis-regulatory region sequence-specific DNA binding activity. Predicted to be involved in cell differentiation; regulation of transcription by RNA polymerase II; and regulation of transcription elongation from RNA polymerase II promoter. Predicted to localize to nucleus. Is expressed in s…
WBGene00023073	8.34022	2.38655	0.0388997	F56F4.t2	NA	#N/A	#N/A	#N/A
WBGene00195422	16.0416	2.38579	0.0336227	Y111B2A.31	NA	#N/A	#N/A	#N/A
WBGene00022959	11.5114	2.38555	0.0116752	C43G2.t1	NA	0	Is affected by daf-12 based on tiling array studies.	0
WBGene00172557	21.1017	2.38514	0.0174371	21ur-11088	NA	#N/A	#N/A	#N/A
WBGene00199429	24.187	2.38387	0.0234898	F38B6.13	NA	#N/A	#N/A	#N/A
WBGene00202198	22.4002	2.38019	0.00990797	C04C11.22	NA	#N/A	#N/A	#N/A
WBGene00165987	51.6728	2.38001	0.00576417	21ur-7003	NA	#N/A	#N/A	#N/A
WBGene00023428	486.634	2.37994	1.11e-14	K07C5.10	K07C5.10	0	Is affected by several genes including clk-1; pgl-1; and cep-1 based on RNA-seq and microarray studies. Is affected by multi-walled carbon nanotube based on RNA-seq studies.	0
WBGene00168805	2.9746	2.37819	0.0867826	21ur-13040	NA	#N/A	#N/A	#N/A
WBGene00044258	170.89	2.37675	0.000292849	Y57G11C.51	Y57G11C.51	0	Is enriched in germ line; germline precursor cell; and head mesodermal cell based on RNA-seq studies. Is affected by several genes including daf-16; daf-2; and hsf-1 based on microarray and RNA-seq studies. Is affected by seven chemicals including hydrogen sulfide; rotenone; and manganese chloride based on microarray and RNA-seq studies.	0
WBGene00020048	288.36	2.37512	1.48e-10	lgc-12	lgc-12	Ligand-Gated ion Channel 12	Is predicted to have extracellular ligand-gated ion channel activity and transmembrane signaling receptor activity. Is expressed in mechanosensory neurons. Is an ortholog of human HTR3E (5-hydroxytryptamine receptor 3E).	Predicted to have neurotransmitter receptor activity. Predicted to be involved in several processes, including chemical synaptic transmission; nervous system process; and regulation of membrane potential. Predicted to localize to integral component of plasma membrane; neuron projection; and synapse. Is expressed in neurons. Orthologous to human HTR3E (5-hydroxytryptamine receptor 3E) and CHRFAM7A…
WBGene00195685	4.79833	2.37425	0.0760694	Y42A5A.8	NA	#N/A	#N/A	#N/A
WBGene00003786	2296.12	2.37371	2.46e-14	npa-1	npa-1	Nematode Polyprotein Allergen related 1	npa-1 encodes a large polyprotein precursor that is posttranslationally cleaved to multiple units of ~14.5kDa, each of which is a strong binding protein for fatty acids and retinol (Vitamin A); the lipid binding sites of NPA-1-derived peptides are unusually apolar; NPA-1-derived peptides probably are carrier proteins that enable distribution of these lipids within nematodes; NPA-1-derived peptide…	0
WBGene00014200	941.871	2.3732	2.95e-19	scrm-2	scrm-2	SCRaMblase (phospholipid scramblase) 2	scrm-2 encodes a putative phospholipid scramblase homologous to humanPLSCR1-5, and paralogous to other C. elegans SCRMs (e.g., SCRM-1); inapoptotic germline cells, SCRM-2 is fully dispensable for normally rapidengulfment and largely dispensable for phosphatidylserine exposure;SCRM-2 does not bind WAH-1 in vitro, and scrm-2(tm650) mutants have noobvious phenotype.	Predicted to have phospholipid scramblase activity. Predicted to be involved in plasma membrane phospholipid scrambling. Predicted to localize to plasma membrane. Orthologous to several human genes including PLSCR1 (phospholipid scramblase 1); PLSCR2 (phospholipid scramblase 2); and PLSCR3 (phospholipid scramblase 3).
WBGene00013104	109.605	2.37168	0.0355351	Y51H4A.8	NA	0	Is enriched in arcade cell; head mesodermal cell; pharyngeal muscle cell; and pharyngeal-intestinal valve cell based on tiling array and RNA-seq studies. Is affected by several genes including daf-16; daf-2; and daf-12 based on microarray; tiling array; and RNA-seq studies. Is affected by twelve chemicals including rotenone; Alovudine; and Psoralens based on RNA-seq and microarray studies. Is pre…	0
WBGene00019410	8.28712	2.37149	0.0215518	K05F1.9	NA	Major sperm protein	Is enriched in germ line and in male based on RNA-seq studies. Is affected by several genes including daf-2; age-1; and dpy-10 based on microarray; RNA-seq; and tiling array studies. Is affected by nineteen chemicals including Ethanol; methylmercuric chloride; and rotenone based on RNA-seq and microarray studies. Is predicted to encode a protein with the following domains: MSP (Major sperm protei…	Predicted to localize to cytoskeleton.
WBGene00009700	928.918	2.37075	4.47e-21	lurp-1	lurp-1	LU (Ly6 Urokinase plasminogen) domain Receptor-related Protein 1	Is enriched in ALM; NSM; PLM; head mesodermal cell; and neurons based on microarray and RNA-seq studies. Is affected by several genes including daf-16; elt-2; and eat-2 based on microarray and RNA-seq studies. Is affected by eleven chemicals including Tunicamycin; bisphenol S; and stavudine based on microarray and RNA-seq studies. Is predicted to encode a protein with the following domain: Ly-6 a…	Predicted to localize to integral component of membrane. Is expressed in intestine and nervous system.
WBGene00010895	21.1464	2.3707	0.0352842	M28.4	NA	0	Is enriched in germ line and in male based on RNA-seq studies. Is affected by several genes including daf-2; eat-2; and npr-1 based on microarray; tiling array; and RNA-seq studies. Is affected by six chemicals including hydrogen sulfide; methylmercury hydroxide; and methylmercuric chloride based on microarray and RNA-seq studies. Is predicted to encode a protein with the following domain: .	Predicted to localize to integral component of membrane.
WBGene00016580	632.457	2.369	3.11e-18	ppm-1.H	ppm-1.H	Protein Phosphatase, Mg2+/Mn2+ dependent 1.H	Is predicted to have metal ion binding activity and protein serine/threonine phosphatase activity. Is an ortholog of human PPM1H (protein phosphatase, Mg2+/Mn2+ dependent 1H).	Predicted to have magnesium-dependent protein serine/threonine phosphatase activity. Predicted to be involved in protein dephosphorylation. Orthologous to several human genes including PPM1H (protein phosphatase, Mg2+/Mn2+ dependent 1H).
WBGene00020058	864.063	2.36871	7.89e-18	R13D11.4	R13D11.4	N-acetyltransferase domain-containing protein	R13D11.4 encodes a protein containing a C-terminal acetyltransferase domain that is a member of the the Gcn5-related N-acetyltransferases (GNAT) superfamily of proteins.	Predicted to have N-acetyltransferase activity. Predicted to localize to cytoplasm.
WBGene00197011	21.405	2.36806	0.0149032	F09C12.12	NA	#N/A	#N/A	#N/A
WBGene00199170	62.9154	2.36562	0.000607812	C02D4.10	C02D4.10	#N/A	#N/A	#N/A
WBGene00010674	1116.87	2.36481	6.02e-37	K08E7.6	K08E7.6	0	Is enriched in head mesodermal cell; neurons; retrovesicular ganglion; and ventral nerve cord based on microarray; tiling array; and RNA-seq studies. Is affected by several genes including daf-16; skn-1; and rrf-3 based on tiling array; RNA-seq; and microarray studies. Is affected by twelve chemicals including multi-walled carbon nanotube; stavudine; and Zidovudine based on RNA-seq and microarray…	0
WBGene00010524	207.871	2.3643	3.81e-05	K03B8.6	K03B8.6	0	Is enriched in ASER; head mesodermal cell; intestine; and pharyngeal muscle cell based on tiling array; RNA-seq; and microarray studies. Is affected by several genes including skn-1; let-7; and dpy-10 based on microarray; proteomic; and RNA-seq studies. Is affected by thirteen chemicals including stavudine; Zidovudine; and Psoralens based on RNA-seq and microarray studies. Is predicted to encode …	Predicted to have metalloendopeptidase activity. Predicted to be involved in collagen catabolic process and extracellular matrix organization. Predicted to localize to extracellular space.
WBGene00086556	86.85	2.36397	7.23e-06	F36D1.12	F36D1.12	0	Is enriched in AVG; RIM; and command interneuron based on RNA-seq studies. Is affected by daf-16 and ints-4 based on RNA-seq studies. Is affected by tryptophan based on microarray studies.	0
WBGene00165452	7.86836	2.36338	0.0375672	21ur-11374	NA	#N/A	#N/A	#N/A
WBGene00007511	1854.06	2.36278	3.43e-24	C10C5.7	C10C5.7	0	Is enriched in OLL; PVD; dopaminergic neurons; and neurons based on tiling array and RNA-seq studies. Is affected by several genes including eat-2; prg-1; and sma-2 based on RNA-seq and microarray studies. Is affected by six chemicals including D-glucose; Psoralens; and allantoin based on RNA-seq studies.	0
WBGene00172630	4.41918	2.36159	0.0889935	21ur-10332	NA	#N/A	#N/A	#N/A
WBGene00022271	9690.3	2.36099	7.33e-40	cpx-1	cpx-1	ComPleXin (synaptic protein) homolog 1	Is predicted to have syntaxin binding activity. Localizes to axon and synapse. Is expressed in head neurons; motor neurons; nervous system; tail neurons; and ventral cord neurons. Human ortholog(s) of this gene are implicated in Wolf-Hirschhorn syndrome and early infantile epileptic encephalopathy 63. Is an ortholog of human CPLX2 (complexin 2).	Predicted to have SNARE binding activity. Predicted to be involved in regulation of neurotransmitter secretion and synaptic vesicle exocytosis. Localizes to axon and synapse. Is expressed in nervous system. Human ortholog(s) of this gene implicated in developmental and epileptic encephalopathy 63. Orthologous to several human genes including CPLX2 (complexin 2).
WBGene00015728	14.1338	2.35988	0.0129619	C13A10.1	NA	0	Is enriched in intestine based on tiling array; RNA-seq; and microarray studies. Is affected by several genes including elt-2; lin-29; and bar-1 based on microarray and RNA-seq studies. Is affected by six chemicals including rotenone; Mianserin; and stavudine based on RNA-seq and microarray studies. Is predicted to encode a protein with the following domain: Phosphorylation site.	Predicted to localize to integral component of membrane.
WBGene00010966	9700.7	2.35982	1.14e-16	nduo-3	nduo-3	mitochondrial genome encoded NADH- (NaDh) Ubiquinone Oxidoreductase chain homolog 3	The nduo-3 gene resides on the mitochondrial chromosome, and encodes the protein NADH-ubiquinone oxidoreductase chain 3; this is the C. elegans homolog of the core MT-ND3 of mitochondrial NADH:ubiquinone oxidoreductase (Complex I).	Predicted to have NADH dehydrogenase (ubiquinone) activity. Predicted to localize to mitochondrial respiratory chain complex I.
WBGene00018985	1828.18	2.35937	6.86e-24	F56F10.2	F56F10.2	F-box domain-containing protein	Is enriched in several structures, including coelomocyte; head mesodermal cell; neurons; retrovesicular ganglion; and ventral nerve cord based on tiling array; microarray; and RNA-seq studies. Is affected by several genes including clk-1; eat-2; and sir-2.1 based on microarray and RNA-seq studies. Is affected by seven chemicals including multi-walled carbon nanotube; Zidovudine; and allantoin bas…	0
WBGene00023296	2.59276	2.35918	0.0899031	F56D12.t1	NA	#N/A	#N/A	#N/A
WBGene00007277	327.213	2.35827	3.7e-08	asfl-1	asfl-1	ASF-Like 1	Is predicted to have histone binding activity. Is involved in DNA replication; gamete generation; and regulation of brood size. Is an ortholog of human ASF1A (anti-silencing function 1A histone chaperone) and ASF1B (anti-silencing function 1B histone chaperone).	Predicted to have histone binding activity. Involved in DNA replication; gamete generation; and regulation of brood size. Predicted to localize to nucleus. Is expressed in intestine. Orthologous to human ASF1A (anti-silencing function 1A histone chaperone) and ASF1B (anti-silencing function 1B histone chaperone).
WBGene00197525	20.1705	2.35741	0.0314276	T10H9.9	NA	#N/A	#N/A	#N/A
WBGene00202258	4.40199	2.35685	0.0896983	F19D8.8	NA	#N/A	#N/A	#N/A
WBGene00006142	3.23556	2.3562	0.0903753	str-83	NA	Seven TM Receptor 83	Is affected by sir-2.1 and ain-1 based on microarray studies. Is affected by Progesterone; resveratrol; and fluoranthene based on microarray studies. Is predicted to encode a protein with the following domains: Serpentine type 7TM GPCR chemoreceptor Str and 7TM GPCR, serpentine receptor class r (Str).	Predicted to have G protein-coupled olfactory receptor activity. Predicted to be involved in G protein-coupled receptor signaling pathway and olfactory behavior. Predicted to localize to integral component of plasma membrane.
WBGene00012840	61.0202	2.35492	0.000393334	grsp-1	grsp-1	Glycine Rich Secreted Protein 1	Is affected by several genes including daf-16; daf-2; and glp-1 based on RNA-seq and microarray studies. Is affected by ten chemicals including D-glucose; bisphenol A; and Psoralens based on RNA-seq and microarray studies. Is predicted to encode a protein with the following domain: .	0
WBGene00000042	1025.11	2.35393	7.02e-31	acr-2	acr-2	AcetylCholine Receptor 2	A homolog of a non-alpha type nicotinic acetylcholine receptor subunit that forms a functional channel when co-expressed with the unc-38 alpha subunit.	Exhibits acetylcholine-gated cation-selective channel activity. Involved in several processes, including calcium ion import across plasma membrane; neuromuscular synaptic transmission; and regulation of muscle contraction. Localizes to neuron projection. Is expressed in neurons; somatic nervous system; and vulval muscle. Human ortholog(s) of this gene implicated in autosomal dominant nocturnal fr…
WBGene00170952	2.90071	2.35354	0.0902599	21ur-6690	NA	#N/A	#N/A	#N/A
WBGene00023054	29.7512	2.35237	0.0179319	F47E1.t3	NA	#N/A	#N/A	#N/A
WBGene00016634	3797.35	2.35214	3.09e-28	C44B11.4	C44B11.4	0	Is enriched in neurons based on tiling array; RNA-seq; and microarray studies. Is affected by several genes including daf-2; pgl-1; and mex-3 based on microarray and RNA-seq studies. Is affected by nine chemicals including rotenone; D-glucose; and Psoralens based on RNA-seq and microarray studies.	0
WBGene00006018	6.19876	2.35207	0.0619361	srx-127	NA	Serpentine Receptor, class X 127	Is affected by sir-2.1 based on microarray studies.	0
WBGene00008992	89.1895	2.352	5.59e-05	F21A3.2	F21A3.2	0	Is enriched in AVG; RIM; carbon dioxide sensory neurons; command interneuron; and intestine based on tiling array and RNA-seq studies. Is affected by several genes including daf-2; clk-1; and elt-2 based on microarray and RNA-seq studies. Is affected by four chemicals including 1-methylnicotinamide; rotenone; and Tunicamycin based on RNA-seq and microarray studies. Is an ortholog of human ACP7 (a…	Predicted to localize to integral component of membrane.
WBGene00196650	23.2915	2.35159	0.0173556	H01G02.7	NA	#N/A	#N/A	#N/A
WBGene00021038	595.936	2.35119	1.43e-09	W05F2.6	W05F2.6	0	Is enriched in germ line; germline precursor cell; head mesodermal cell; and seam cell based on tiling array and RNA-seq studies. Is affected by several genes including glp-1; hsf-1; and elt-2 based on microarray; RNA-seq; and proteomic studies. Is affected by ten chemicals including manganese chloride; Alovudine; and Zidovudine based on RNA-seq and microarray studies. Is predicted to encode a pr…	0
[truncated: 23,958 more rows]

## Sheet: Neuronal Young GO Input
Neuronal Young Gene GO Term Input
Wormbase.ID	Sequence.ID	Category.1	Category.2	Category.3	Automated.Description
[truncated: 1,051 more rows]

## Sheet: Neuronal Young GO
Neuronal Young Gene GO Terms
Category	RGS	AC	PValue	Bonferroni adjusted p-value
Neuronal function: synaptic function	60	244	1.2e-28	1.57e-26
Transmembrane transport: potassium channel	25	121	1.47e-11	1.93e-09
[truncated: 7 more rows]

## Sheet: Neuronal Aged GO Input
Neuronal Aged Genes GO Input
[truncated: 2,017 more rows]

## Sheet: Neuronal Aged GO
Neuronal Aged Gene GO Terms
[truncated: 8 more rows]

[truncated: 1 more sheets: Normalized Counts]
