# Supplementary material for: The neuron-specific IIS/FOXO transcriptome in aged animals reveals regulatory mechanisms of cognitive aging
Source: eLife. 2024 Jun 26;13:RP95621. doi: 10.7554/eLife.95621 (PMC11208049; doi:10.7554/eLife.95621)
Supplement: Supplementary file 3. [file elife-95621-supp3.xlsx]

## Sheet: D8 neuron d2 vs d16d2 DE
Day 8 Neuron daf-2 vs daf-16;daf-2 Differentially Expressed
WBID	Public.Name	Base.mean	log2.FC.	P.adj	changed?	Name	Des1	Des2
WBGene00044113	C54F6.15	220.418	2.88791	1.02e-15	UP		Is enriched in dopaminergic neurons and germ line based on tiling array and RNA-seq studies. Is affected by several genes including daf-2; clk-1; and sek-1 based on microarray and RNA-seq studies. Is affected by indole; Rifampin; and allantoin based on microarray and RNA-seq studies. Is predicted to encode a protein with the following domain: .
WBGene00000535	cpi-1	1522.85	2.06737	7.8e-19	UP	Cysteine Protease Inhibitor 1	cpi-1 encodes a homolog of cysteine protease inhibitors (cystatins); cpi-1 is at least superficially dispensable for viability and gross morphology.	Exhibits cysteine-type endopeptidase inhibitor activity. Predicted to be involved in negative regulation of endopeptidase activity. Predicted to localize to extracellular space. Human ortholog(s) of this gene implicated in CST3-related cerebral amyloid angiopathy; age related macular degeneration 11; and ectodermal dysplasia 15. Orthologous to several human genes including CST3 (cystatin C); CST5…
WBGene00002012	hsp-12.3	132.978	1.94448	7.33e-06	UP	Heat Shock Protein 12.3	hsp-12.3 encodes a small heat-shock protein that forms heterotetramerswith HSP-12.2 and has no chaperone-like activity; structurally, HSP-12.3is mostly a beta-sheet; at least one HSP-12 (which may or may not beHSP-12.2) is ubiquitously expressed in L1 larvae, and later expressed inadult spermatids (and perhaps spermatocytes), and some adult vulvalcells; hsp-12.3 is upregulated in daf-2 mutants, s…	Exhibits heat shock protein binding activity. Orthologous to several human genes including HSPB2 (heat shock protein family B (small) member 2).
WBGene00007875	dod-24	81.0916	1.92968	1.39e-07	UP	Downstream Of DAF-16 (regulated by DAF-16) 24	Is involved in defense response to Gram-negative bacterium.	Involved in defense response to Gram-negative bacterium.
WBGene00000108	alh-2	121.239	1.83079	2.65e-05	UP	ALdehyde deHydrogenase 2	Is predicted to have oxidoreductase activity, acting on the aldehyde or oxo group of donors, NAD or NADP as acceptor. Is an ortholog of human ALDH1B1 (aldehyde dehydrogenase 1 family member B1) and ALDH2 (aldehyde dehydrogenase 2 family member).	Predicted to have aldehyde dehydrogenase (NAD+) activity. Human ortholog(s) of this gene implicated in several diseases, including alcohol use disorder; artery disease (multiple); diabetes mellitus (multiple); diabetic neuropathy; and liver disease (multiple). Orthologous to several human genes including ALDH1B1 (aldehyde dehydrogenase 1 family member B1).
WBGene00000013	abf-2	318.537	1.74992	2.33e-09	UP	AntiBacterial Factor related 2	abf-2 encodes an antimicrobial peptide homologous to Ascaris suum antibacterial factor ASABF, and closely related to ABF-1; recombinant ABF-2 displays strong microbicidal activity against Gram-negative and Gram-positive bacteria, as well as fungi; on account of ABF-2's antimicrobial activity, sequence similarity, and expression in the pharyngeal marginal zone, ABF-2 is thought to mediate an antim…	Involved in defense response to Gram-negative bacterium and defense response to Gram-positive bacterium. Predicted to localize to extracellular region. Is expressed in excretory cell; marginal cell; and pharyngeal neurons.
WBGene00002013	hsp-12.6	77.0732	1.73662	0.000100052	UP	Heat Shock Protein 12.6	hsp-12.6 encodes a small heat-shock protein with very short N- and C-terminal domains flanking its central region of similarity to alpha-crystallins; HSP-12.6 is required in vivo for normal lifespan; HSP-12.6 is predominantly and ubiquitously expressed in L1 larvae without any obvious induction by stressors; but, in adult hermaphrodites, at least one HSP-12 is also expressed in spermatids (and pe…	Exhibits identical protein binding activity. Localizes to cytoplasm. Is expressed in hypodermis; intestine; muscle cell; sperm; and spermatid. Orthologous to several human genes including HSPB2 (heat shock protein family B (small) member 2).
WBGene00000551	clx-1	116.116	1.73364	0.000101564	UP	CoLlagen sequence X-hybridizing 1	clx-1 encodes a protein that contains 23 copies of a 15 amino acid repeat, possibly derived from a collagen triplet; there is no transcript evidence for this locus.	Predicted to localize to collagen trimer.
WBGene00003473	mtl-1	276.436	1.72942	4.51e-05	UP	MeTaLlothionein 1	mtl-1 encodes one of two C. elegans metallothioneins, small, cysteine-rich, metal-binding proteins; MTL-1 functions in metal detoxification and homeostasis and in stress adaptation; in addition, mtl-1 plays a role in regulating growth and fertility; mtl-1 is constitutively expressed in the terminal bulb of the pharynx and expression is induced in larval intestinal cells following exposure to cadm…	Exhibits cadmium ion binding activity and zinc ion binding activity. Involved in several processes, including response to cadmium ion; response to lead ion; and response to mercury ion. Predicted to localize to cytoplasm. Is expressed in intestine and pharynx.
WBGene00017374	ttr-41	193.439	1.67692	3.98e-06	UP	TransThyretin-Related family domain 41	Is enriched in intestine and muscle cell based on tiling array; RNA-seq; and microarray studies. Is affected by several genes including daf-16; daf-2; and glp-1 based on microarray; RNA-seq; and proteomic studies. Is affected by twelve chemicals including rotenone; Mianserin; and D-glucose based on RNA-seq and microarray studies. Is predicted to encode a protein with the following domains: Transt…	Predicted to localize to cell surface and extracellular region.
WBGene00004932	sod-3	229.13	1.65825	3.05e-09	UP	SOD (superoxide dismutase) 3	sod-3 encodes a iron/manganese superoxide dismutase, predicted to be mitochondrial, that might defend against oxidative stress and promote normal lifespan; sod-3 mRNA levels are diminished by mutation of daf-16 and chromatin immunoprecipitation (ChIP) studies demonstrate that DAF-16 can directly bind the sod-3 promoter; heterologously expressed SOD-3 in E. coli protects against methyl viologen-in…	Exhibits protein homodimerization activity and superoxide dismutase activity. Involved in removal of superoxide radicals. Localizes to mitochondrial respirasome. Is expressed in several structures, including egg-laying apparatus; head; intestine; pharynx; and tail. Human ortholog(s) of this gene implicated in several diseases, including artery disease (multiple); autoimmune disease (multiple); li…
WBGene00044737	ttr-45	410.527	1.60917	3.56e-12	UP	TransThyretin-Related family domain 45	Is enriched in amphid sheath cell; head mesodermal cell; hypodermis; intestine; and muscle cell based on tiling array; RNA-seq; and proteomic studies. Is affected by several genes including daf-16; daf-2; and glp-1 based on RNA-seq; proteomic; tiling array; and microarray studies. Is affected by twelve chemicals including 1-methylnicotinamide; rotenone; and D-glucose based on RNA-seq studies. Is …	Predicted to localize to cell surface and extracellular region.
WBGene00008592	F08H9.4	501.186	1.60468	1.55e-06	UP	SHSP domain-containing protein	F08H9.4 encodes a heat shock protein (HSP) of the HSP16 class; unlike most HSP16s in C. elegans, it is specifically expressed in a particular tissue (the excretory canal and ventral nerve-cord neurons), and its expression is only mildly induced by heat shock; however, F08H9.4 expression is increased by heat shock, is induced in a new tissue type (intestine) by heat shock, and probably aids heat s…	Involved in response to topologically incorrect protein. Is expressed in excretory canal; head neurons; and ventral cord neurons. Human ortholog(s) of this gene implicated in cataract 16 multiple types; dilated cardiomyopathy 1II; fatal infantile hypertonic myofibrillar myopathy; and myofibrillar myopathy 2. Orthologous to human CRYAB (crystallin alpha B) and HSPB6 (heat shock protein family B (s…
WBGene00019131	bath-12	124.502	1.57876	0.000328761	UP	BTB and MATH domain containing 12	Is enriched in germ line and head mesodermal cell based on RNA-seq studies. Is affected by several genes including glp-1; clk-1; and sir-2.1 based on microarray and RNA-seq studies. Is affected by seven chemicals including rotenone; Alovudine; and stavudine based on RNA-seq and microarray studies.
WBGene00219447	C06H5.14	49.9983	1.51013	0.000651225	UP		Is affected by several genes including daf-2; eat-2; and wdr-5.1 based on RNA-seq and microarray studies. Is affected by Mianserin and Zidovudine based on RNA-seq studies.
WBGene00016627	C44B7.5	1383.63	1.50444	6.31e-14	UP		Is enriched in cephalic sheath cell; dopaminergic neurons; germ line; and hypodermis based on tiling array and RNA-seq studies. Is affected by several genes including daf-16; daf-2; and rrf-3 based on microarray; RNA-seq; tiling array; and proteomic studies. Is affected by sixteen chemicals including Heme; Ethanol; and rotenone based on microarray and RNA-seq studies.	Predicted to localize to extracellular region.
WBGene00013784	Y116A8C.3	206.841	1.49901	7.27e-05	UP		Is expressed in head.	Is expressed in coelomocyte and head.
WBGene00044680	F30A10.13	96.7055	1.48782	0.00118148	UP		Is enriched in germ line and intestine based on RNA-seq and microarray studies. Is affected by several genes including daf-16; rrf-3; and lin-4 based on RNA-seq and microarray studies. Is affected by eleven chemicals including manganese chloride; Mianserin; and stavudine based on RNA-seq and microarray studies. Is predicted to encode a protein with the following domain: .
WBGene00013514	Y73F4A.1	394.597	1.46868	0.000100052	UP	DOMON domain-containing protein Y73F4A.1	Is enriched in coelomocyte; head mesodermal cell; intestine; neurons; and pharynx based on microarray; tiling array; and RNA-seq studies. Is affected by several genes including daf-16; daf-2; and glp-1 based on microarray; tiling array; proteomic; and RNA-seq studies. Is affected by fourteen chemicals including rotenone; levamisole; and stavudine based on RNA-seq and microarray studies. Is predic…	Predicted to localize to extracellular region.
WBGene00015236	B0511.11	267.032	1.46175	1.36e-07	UP		Is enriched in AVA; germ line; male-specific anatomical entity; and in male based on tiling array; RNA-seq; and microarray studies. Is affected by several genes including daf-2; glp-1; and eat-2 based on microarray; RNA-seq; and tiling array studies. Is affected by ten chemicals including nicotinic acid; methylmercuric chloride; and manganese chloride based on RNA-seq and microarray studies. Is p…
WBGene00000185	arg-1	701.271	1.40216	3.91e-05	UP	Apex-Related Genes 1	arg-1 encodes a member of the Delta/Serrate/LAG-2 family of transmembrane signaling ligands; arg-1 mediates cell fate decisions during early embryogenesis and in addition, is a downstream target of HLH-8/CeTwist, which binds E box sequences in the arg-1 promoter and is required for fate specification of a subset of mesodermal cells; arg-1 is closely related to apx-1 and lag-2 and is functionally …	Predicted to be involved in cell communication and multicellular organism development. Predicted to localize to integral component of membrane. Is expressed in head; head mesodermal cell; non-striated muscle; somatic gonad precursor; and tail.
WBGene00016923	C54F6.5	300.855	1.39282	4.97e-05	UP		Is enriched in body wall musculature; dopaminergic neurons; germ line; and muscle cell based on tiling array; RNA-seq; and microarray studies. Is affected by several genes including daf-16; daf-2; and skn-1 based on microarray and RNA-seq studies. Is affected by seventeen chemicals including hydrogen sulfide; Mercuric Chloride; and Tunicamycin based on microarray and RNA-seq studies.
WBGene00013013	clec-145	253.056	1.3845	0.00244577	UP	C-type LECtin 145	Is predicted to have carbohydrate binding activity.	Predicted to have carbohydrate binding activity.
WBGene00012679	Y39B6A.18	87.1813	1.38441	0.000755056	UP		Is enriched in male based on RNA-seq studies. Is affected by several genes including daf-2; clk-1; and eat-2 based on RNA-seq; tiling array; and microarray studies. Is affected by nine chemicals including hydrogen sulfide; methylmercuric chloride; and Tunicamycin based on microarray and RNA-seq studies.
WBGene00044301	lgc-28	263.92	1.37956	0.000729342	UP	Ligand-Gated ion Channel 28	Is predicted to have extracellular ligand-gated ion channel activity and transmembrane signaling receptor activity.	Is predicted to contribute to GABA-A receptor activity and chloride channel activity. Predicted to be involved in several processes, including chemical synaptic transmission; chloride transmembrane transport; and regulation of membrane potential. Predicted to localize to several cellular components, including GABA-A receptor complex; integral component of plasma membrane; and neuron projection.
WBGene00012267	W04G5.7	274.673	1.37874	0.00141893	UP		Is enriched in body wall muscle cell; head mesodermal cell; neurons; and retrovesicular ganglion based on tiling array; RNA-seq; and microarray studies. Is affected by several genes including pgl-1; glh-1; and hpl-2 based on tiling array; RNA-seq; and microarray studies. Is affected by five chemicals including metformin; Psoralens; and allantoin based on RNA-seq studies. Is predicted to encode a …
WBGene00009600	F40G12.5	59.9144	1.37579	0.0032052	UP		Is enriched in GABAergic neurons; amphid sheath cell; and dopaminergic neurons based on tiling array and RNA-seq studies. Is affected by several genes including daf-16; daf-2; and clk-1 based on microarray and RNA-seq studies. Is affected by nine chemicals including Rifampin; indole; and 4-bromodiphenyl ether based on microarray and RNA-seq studies. Is predicted to encode a protein with the follo…
WBGene00018223	bath-13	64.184	1.37575	0.00331261	UP	BTB and MATH domain containing 13	Is enriched in coelomocyte; germline precursor cell; and head mesodermal cell based on tiling array and RNA-seq studies. Is affected by several genes including daf-16; daf-2; and glp-1 based on microarray; RNA-seq; and tiling array studies. Is affected by nine chemicals including Alovudine; Psoralens; and allantoin based on RNA-seq and microarray studies. Is predicted to encode a protein with the…
WBGene00016092	cyp-33B1	94.6631	1.33894	0.00204409	UP	CYtochrome P450 family 33B1	Is predicted to have heme binding activity; iron ion binding activity; and oxidoreductase activity. Human ortholog(s) of this gene are implicated in several diseases, including hereditary spastic paraplegia 56; rickets; and warfarin resistance. Is an ortholog of human CYP2J2 (cytochrome P450 family 2 subfamily J member 2).	Predicted to have heme binding activity; oxidoreductase activity, acting on paired donors, with incorporation or reduction of molecular oxygen, reduced flavin or flavoprotein as one donor, and incorporation of one atom of oxygen; and steroid hydroxylase activity. Predicted to be involved in exogenous drug catabolic process; organic acid metabolic process; and xenobiotic metabolic process. Predict…
WBGene00017698	F22B7.9	1015.08	1.33334	8.91e-15	UP		F22B7.9 encodes a predicted methyltransferase; F22B7.9 reporter fusions are expressed in the intestine.	Is expressed in several structures, including Ea; Eal; Eala; Ealp; and Ear.
WBGene00016306	C32B5.13	123.954	1.31715	0.00242914	UP	Pept_C1 domain-containing protein	Is predicted to have cysteine-type peptidase activity.	Predicted to have cysteine-type endopeptidase activity. Predicted to be involved in proteolysis involved in cellular protein catabolic process. Predicted to localize to extracellular space and lysosome.
WBGene00009213	thn-1	129.46	1.30932	0.00156943	UP	THaumatiN family 1	Is involved in defense response to Gram-negative bacterium and innate immune response.	Involved in defense response to Gram-negative bacterium and innate immune response. Predicted to localize to extracellular region.
WBGene00001397	fat-5	93.9794	1.30579	0.00340461	UP	FATty acid desaturase 5	fat-5 encodes a delta-9 fatty acid desaturase that is predicted to be mitochondrial; when expressed heterologously in S. cerevisiae, FAT-5 rescues the fatty acid auxotrophy of the yeast delta-9 desaturase mutant ole1.	Predicted to have iron ion binding activity and stearoyl-CoA 9-desaturase activity. Involved in long-chain fatty acid biosynthetic process and multicellular organism development. Predicted to localize to endoplasmic reticulum membrane. Is expressed in intestine; pharynx; and tail. Human ortholog(s) of this gene implicated in autosomal dominant nonsyndromic deafness 79. Orthologous to several huma…
WBGene00019136		103.251	1.30375	0.00270796	UP	WBGene00019136
WBGene00020609	T20D4.3	42.1111	1.29884	0.00460511	UP		Is enriched in PLM based on RNA-seq studies. Is affected by several genes including daf-16; daf-2; and daf-12 based on tiling array; microarray; and RNA-seq studies. Is affected by eleven chemicals including hydrogen sulfide; multi-walled carbon nanotube; and D-glucose based on microarray and RNA-seq studies. Is predicted to encode a protein with the following domains: Peptide N glycanase, PAW do…	Predicted to have hydrolase activity. Predicted to be involved in glycoprotein catabolic process. Predicted to localize to cytoplasm.
WBGene00044132	C23H4.8	191.588	1.28684	9.09e-05	UP		Is enriched in germline precursor cell and hypodermis based on tiling array and RNA-seq studies. Is affected by several genes including daf-2; rrf-3; and clk-1 based on RNA-seq and microarray studies. Is affected by twelve chemicals including bisphenol A; Alovudine; and stavudine based on RNA-seq and microarray studies. Is predicted to encode a protein with the following domain: .
WBGene00007134	pals-28	176.989	1.28111	0.000110417	UP	Protein containing ALS2cr12 (ALS2CR12) signature 28	Is enriched in cephalic sheath cell and dopaminergic neurons based on tiling array studies. Is affected by several genes including skn-1; elt-2; and eat-2 based on microarray and RNA-seq studies. Is affected by eight chemicals including methylmercuric chloride; nanoparticle; and metformin based on microarray and RNA-seq studies.
WBGene00015827	math-13	131.759	1.28095	0.00228343	UP	MATH (meprin-associated Traf homology) domain containing 13	Is affected by lin-14 and lin-4 based on microarray studies. Is affected by five chemicals including Psoralens; allantoin; and Sirolimus based on RNA-seq and microarray studies. Is predicted to encode a protein with the following domains: MATH domain; MATH/TRAF domain; and TRAF-like.
WBGene00008033	spin-2	211.764	1.27459	0.000620472	UP	SPINster (Drosophila lysosomal permease) homolog 2	Is predicted to have transmembrane transporter activity. Is an ortholog of human SPNS1 (sphingolipid transporter 1 (putative)).	Predicted to have transmembrane transporter activity. Predicted to be involved in transmembrane transport. Predicted to localize to integral component of membrane. Human ortholog(s) of this gene implicated in autosomal recessive nonsyndromic deafness 115. Orthologous to several human genes including SPNS1 (sphingolipid transporter 1 (putative)).
WBGene00007516	gpx-5	594.495	1.26814	0.000398625	UP	Glutathione PeroXidase 5	gpx-5 encodes a glutathione peroxidase; by homology, GPX-5 is predicted to function to reduce lipid hydroperoxides to their corresponding alcohols and reduce hydrogen peroxide to water to protect cells from damage induced by reactive oxygen species.	Predicted to have glutathione peroxidase activity. Involved in response to reactive oxygen species. Predicted to localize to extracellular space. Is expressed in head; hypodermis; intestine; pharynx; and rectal gland cell. Orthologous to several human genes including GPX5 (glutathione peroxidase 5).
WBGene00195165	F57G4.11	55.271	1.26592	0.00740442	UP	FTH domain-containing protein	Is affected by several genes including daf-16; glp-1; and skn-1 based on microarray and RNA-seq studies. Is affected by nine chemicals including metformin; Psoralens; and allantoin based on RNA-seq and microarray studies. Is predicted to encode a protein with the following domains: FTH domain and Domain of unknown function DUF38, Caenorhabditis species.
WBGene00015355	C02F12.5	259.639	1.25434	0.000202344	UP	BPTI/Kunitz inhibitor domain-containing protein C02F12.5	C02F12.5 encodes a putatively secreted protein with a Kunitz/bovine pancreatic trypsin inhibitor domain; C02F12.5 has no obvious function in mass RNAi assays.	Predicted to have serine-type endopeptidase inhibitor activity. Predicted to be involved in negative regulation of endopeptidase activity. Is expressed in nervous system and reproductive system.
WBGene00019672	K12B6.8	90.1287	1.2538	0.00702407	UP		Is enriched in germ line based on RNA-seq studies. Is affected by several genes including daf-2; lin-4; and lin-14 based on RNA-seq and microarray studies. Is affected by seven chemicals including D-glucose; bisphenol A; and stavudine based on RNA-seq and microarray studies.
WBGene00000782	cpr-2	79.4599	1.2478	0.00501477	UP	Cysteine PRotease related 2	Is predicted to have cysteine-type peptidase activity. Is an ortholog of human CTSB (cathepsin B).	Predicted to have cysteine-type endopeptidase activity. Predicted to be involved in proteolysis involved in cellular protein catabolic process. Predicted to localize to extracellular space and lysosome. Human ortholog(s) of this gene implicated in diabetes mellitus. Orthologous to human CTSB (cathepsin B).
WBGene00012629	slc-36.3	146.024	1.24551	0.00287979	UP	SLC (SoLute Carrier) homolog 36.3	Y38H6C.17 encodes a putative amino acid transporter orthologous to human SLC36A1; Y38H6C.17 inhibits CEP-1- and HUS-1-dependent germline apoptosis, as do BMK-1, RAD-50, and RAD-51; Y38H6C.17 has 11 predicted transmembrane alpha-helices; Y38H6C.17 has multiple C. elegans paralogs and additional non-nematode orthologs, including budding yeast AVT3 and AVT4.	Predicted to have amino acid transmembrane transporter activity. Predicted to be involved in amino acid transmembrane transport. Predicted to localize to integral component of membrane. Orthologous to several human genes including SLC36A1 (solute carrier family 36 member 1); SLC36A2 (solute carrier family 36 member 2); and SLC36A3 (solute carrier family 36 member 3).
WBGene00011895	T21C9.9	151.181	1.24052	0.00288526	UP		Is enriched in hypodermis based on tiling array and RNA-seq studies. Is affected by several genes including daf-16; daf-2; and skn-1 based on microarray; tiling array; RNA-seq; and proteomic studies. Is affected by sixteen chemicals including 1-methylnicotinamide; nicotinic acid; and D-glucose based on RNA-seq and microarray studies.
WBGene00013923	ghi-1	212.326	1.23826	0.000434096	UP	Glycoprotein Hormone (FLR-2) Interacting protein 1	ghi-1 encodes a secreted protein that is a member of a family of lipid and lipopolysaccharide-binding proteins; in conjunction with flr-2, which encodes the sole c. elegans glycoprotein hormone alpha subunit, ghi-1 activity is required for regulation of defecation cycle periods; GHI-1 physically interacts with FLR-2; ghi-1 is expressed in body wall muscles and the posterior intestine.	Predicted to have lipid binding activity.
WBGene00044212	Y68A4A.13	64.373	1.23747	0.00749832	UP		Is enriched in head mesodermal cell based on RNA-seq studies. Is affected by several genes including daf-16; daf-2; and hsf-1 based on RNA-seq; tiling array; and microarray studies. Is affected by twelve chemicals including methylmercury hydroxide; Tunicamycin; and D-glucose based on RNA-seq and microarray studies.
WBGene00010539	ttr-2	1596.14	1.23323	4.56e-15	UP	TransThyretin-Related family domain 2	K03H1.4 encodes a protein containing a predicted signal sequence followed by a transthyretin-like domain; the product of K03H1.4 belongs to a family of apparently nematode-specific proteins whose function is not yet known.	Predicted to localize to cell surface and extracellular region.
WBGene00021066	W06H8.2	1498.36	1.22603	5.84e-10	UP	Oxidored_FMN domain-containing protein	Is predicted to have FMN binding activity and oxidoreductase activity.	Predicted to have FMN binding activity and oxidoreductase activity.
WBGene00002108	ins-25	139.706	1.22284	0.00291816	UP	INSulin related 25	ins-25 encodes predicted type-alpha insulin-like molecule that lacks a C peptide domain and does not have an A6/A11 disulfide bond.	Predicted to have hormone activity. Predicted to be involved in signal transduction. Predicted to localize to extracellular region. Is expressed in motor neurons; nerve ring neurons; and tail neurons.
WBGene00019590	K09F6.7	101.931	1.21723	0.00328209	UP	RING-type domain-containing protein	Is enriched in OLL; PVD; and intestine based on microarray and RNA-seq studies. Is affected by several genes including age-1; clk-1; and elt-2 based on microarray; tiling array; and RNA-seq studies. Is affected by nine chemicals including D-glucose; Rifampin; and allantoin based on RNA-seq and microarray studies. Is predicted to encode a protein with the following domains: Ring finger domain; Zin…	Predicted to have metal ion binding activity.
WBGene00005228	srh-2	79.7477	1.21042	0.00594081	UP	Serpentine Receptor, class H 2	Is expressed in several structures, including Eala; Ealp; Eara; Earp; and intestine. Is predicted to encode a protein with the following domains: Serpentine type 7TM GPCR chemoreceptor Srh and 7TM GPCR, serpentine receptor class h (Srh).	Predicted to localize to integral component of membrane. Is expressed in several structures, including Eala; Ealp; Eara; Earp; and intestine.
WBGene00021931	znf-782	714.131	1.20759	0.000240284	UP		Is expressed in dorsal nerve cord; head muscle; intestine; and ventral nerve cord. Is predicted to encode a protein with the following domains: Zinc finger, C2H2 type; C2H2-type zinc finger; Zinc finger C2H2-type; and Zinc finger C2H2 superfamily. Is an ortholog of several human genes including ZNF155 (zinc finger protein 155); ZNF417 (zinc finger protein 417); and ZNF776 (zinc finger protein 776…	Predicted to have DNA-binding transcription factor activity, RNA polymerase II-specific and RNA polymerase II cis-regulatory region sequence-specific DNA binding activity. Predicted to be involved in regulation of transcription by RNA polymerase II. Predicted to localize to nucleus. Is expressed in dorsal nerve cord; head muscle; intestine; and ventral nerve cord. Human ortholog(s) of this gene i…
WBGene00004233	ptr-19	190.56	1.20715	1.72e-05	UP	PaTched Related family 19	ptr-19 encodes an ortholog of Drosophila and human PTCHD3, which definesone of seven paralogous families of sterol sensing domain (SSD)proteins; PTR-19 is required for normal development in mass RNAi assays;PTR-19 is expressed in pharynx, hypodermis, nervous system (includinghead neurons), and other cells.	Involved in molting cycle. Predicted to localize to cytoplasmic vesicle membrane and plasma membrane. Is expressed in hypodermis; nervous system; and pharynx. Human ortholog(s) of this gene implicated in autistic disorder. Orthologous to human PTCHD1 (patched domain containing 1) and PTCHD4 (patched domain containing 4).
WBGene00015837	math-8	69.0194	1.20448	0.0103988	NO	MATH (meprin-associated Traf homology) domain containing 8	Is affected by several genes including daf-2; eat-2; and alg-1 based on tiling array; microarray; and RNA-seq studies. Is affected by seven chemicals including Cadmium Chloride; Alovudine; and Psoralens based on RNA-seq studies. Is predicted to encode a protein with the following domains: MATH domain; MATH/TRAF domain; and TRAF-like.
WBGene00012159	VY10G11R.1	91.9873	1.20255	0.00492401	UP	Protein kinase domain-containing protein	Is predicted to have ATP binding activity and protein kinase activity. Is an ortholog of human HASPIN (histone H3 associated protein kinase).	Predicted to have histone kinase activity (H3-T3 specific). Predicted to be involved in intracellular signal transduction and mitotic cell cycle. Predicted to localize to cytoplasm and nucleus. Orthologous to human HASPIN (histone H3 associated protein kinase).
WBGene00200493	K03H9.12	117.645	1.19545	0.000940336	UP		Is affected by daf-2 based on microarray studies.
WBGene00022671	ZK177.3	64.3863	1.18334	0.0122175	NO		Is expressed in intestine. Is predicted to encode a protein with the following domains: Zinc finger C2H2-type and Zinc finger C2H2 superfamily.	Is expressed in intestine.
WBGene00012148	inos-1	11806.2	1.18077	4.88e-16	UP	INOsitol-3-phosphate Synthase 1	inos-1 encodes the C. elegans myo-inositol-1-phosphate (MIP) synthase ortholog; by homology, the product of inos-1 is predicted to function in de novo inositol biosynthesis by catalyzing the conversion of glucose-6-phosphate to inositol-1-phosphate; loss of inos-1 activity via RNAi has been reported to result in low levels of embryonic lethality, larval lethality, slow growth, uncoordinated locom…	Predicted to have inositol-3-phosphate synthase activity. Predicted to be involved in inositol biosynthetic process. Predicted to localize to cytoplasm. Is expressed in germ line. Orthologous to human ISYNA1 (inositol-3-phosphate synthase 1).
WBGene00012898	Y46G5A.6	1334.68	1.17657	1.56e-10	UP		Is enriched in somatic gonad precursor based on RNA-seq studies. Is affected by several genes including daf-16; daf-2; and daf-12 based on microarray; tiling array; and RNA-seq studies. Is affected by seven chemicals including aldicarb; Psoralens; and allantoin based on microarray and RNA-seq studies.
WBGene00023483	Y75B8A.39	210.012	1.17436	0.000411921	UP		Is enriched in intestine; neurons; and retrovesicular ganglion based on microarray and tiling array studies. Is affected by several genes including skn-1; hsf-1; and elt-2 based on RNA-seq and microarray studies. Is affected by fourteen chemicals including methylmercury hydroxide; multi-walled carbon nanotube; and Sodium Chloride based on RNA-seq and microarray studies.
WBGene00020520	T15B7.8	42.5737	1.1716	0.0148271	NO		Is affected by several genes including daf-16; age-1; and rrf-3 based on microarray; RNA-seq; and tiling array studies. Is affected by eight chemicals including stavudine; Zidovudine; and Psoralens based on RNA-seq and microarray studies. Is predicted to encode a protein with the following domains: STELLO glycosyltransferases and STELLO-like.	Predicted to localize to integral component of membrane.
WBGene00016835	C50F2.1	98.6085	1.17056	0.0115311	NO		Is affected by several genes including daf-16; eat-2; and sir-2.1 based on tiling array; RNA-seq; and microarray studies. Is affected by eight chemicals including indole; Alovudine; and Zidovudine based on microarray and RNA-seq studies.
WBGene00001824	hbl-1	8745.95	1.1634	6.47e-06	UP	HunchBack Like (fly gap gene related) 1	hbl-1 encodes a C2H2-type zinc finger transcription factor related to Drosophila hunchback; hbl-1 is a heterochronic gene that plays an essential role in regulating developmental timing during postembryonic development; accordingly, mutations in hbl-1 affect locomotion, egg laying, body morphology, and hypodermal differentiation; hbl-1 is expressed in hypodermal precursor cells, neuronal precurso…	Exhibits RNA polymerase II transcription regulatory region sequence-specific DNA binding activity. Involved in several processes, including negative regulation of transcription by RNA polymerase II; nematode larval development; and oviposition. Localizes to nucleus. Is expressed in several structures, including body wall musculature; germ line; hypodermis; neurons; and ventral nerve cord. Ortholo…
WBGene00018146	F37C4.6	130.133	1.16196	0.00389364	UP	Amino_oxidase domain-containing protein	Is predicted to have oxidoreductase activity. Is an ortholog of human PYROXD2 (pyridine nucleotide-disulphide oxidoreductase domain 2).	Predicted to have oxidoreductase activity. Orthologous to human PYROXD2 (pyridine nucleotide-disulphide oxidoreductase domain 2).
WBGene00021122	W09G12.8	132.306	1.15691	0.0113744	NO	PAW domain-containing protein	Is affected by several genes including clk-1; pgl-1; and hsp-6 based on tiling array; RNA-seq; and microarray studies. Is affected by five chemicals including Mercuric Chloride; Psoralens; and allantoin based on microarray and RNA-seq studies. Is predicted to encode a protein with the following domains: Peptide N glycanase, PAW domain and Galactose-binding-like domain superfamily.	Predicted to be involved in glycoprotein catabolic process. Predicted to localize to cytoplasm.
WBGene00015261	B0563.1	129.247	1.1545	0.00943358	UP		Is enriched in GABAergic neurons; body wall muscle cell; and hypodermis based on tiling array studies. Is affected by several genes including daf-2; elt-2; and mex-3 based on tiling array; microarray; and RNA-seq studies. Is affected by eight chemicals including Tunicamycin; Psoralens; and allantoin based on microarray and RNA-seq studies.
WBGene00000692	col-118	1862.87	1.15288	0.000651225	UP	COLlagen 118	Is predicted to be a structural constituent of cuticle.	Predicted to be a structural constituent of cuticle.
WBGene00018572	lin-42	2959.2	1.15198	0.000165799	UP	abnormal cell LINeage 42	lin-42 encodes three PAS domain-containing proteins orthologous to insect and vertebrate Period proteins that function in regulation of circadian rhythms; during larval development, lin-42 functions in the heterochronic pathway to regulate developmental switches that occurs in multiple tissues, including the hypodermis, gonad, sex myoblasts, and vulva; genetic analysis suggests that, in the hypod…	Exhibits RNA polymerase II transcription factor binding activity. Involved in negative regulation of dauer larval development; negative regulation of pri-miRNA transcription by RNA polymerase II; and regulation of development, heterochronic. Localizes to cytoplasm and nucleus. Is expressed in several structures, including H1L.app; H1R.app; H2L.ppp; hypodermal cell; and pharynx. Human ortholog(s) …
WBGene00202499	B0507.15	55.3546	1.14985	0.0196308	NO		Is affected by several genes including lin-35; isp-1; and nuo-6 based on RNA-seq and microarray studies. Is affected by six chemicals including Psoralens; allantoin; and metformin based on RNA-seq and microarray studies.
WBGene00045473	F30A10.14	180.505	1.14519	0.00584674	UP		Is enriched in NSM; cephalic sheath cell; dopaminergic neurons; and germ line based on tiling array and RNA-seq studies. Is affected by several genes including daf-16; rrf-3; and daf-12 based on tiling array; RNA-seq; and microarray studies. Is affected by twelve chemicals including Ethanol; Tunicamycin; and stavudine based on RNA-seq and microarray studies. Is predicted to encode a protein with …
WBGene00009434	F35E12.10	293.372	1.14379	0.0112618	NO	CUB_2 domain-containing protein	F35E12.5 encodes a CUB-like domain-containing protein; F35E12.5 is involved in the transcriptional, innate immune response towards several different bacterial pathogens.	Predicted to be involved in innate immune response. Localizes to membrane raft.
WBGene00001752	gst-4	115.667	1.14346	0.00645032	UP	Glutathione S-Transferase 4	gst-4 encodes a putative glutathione-requiring prostaglandin D synthase;gst-4 is required for sperm to normally migrate towards a PUFA-basedsignal exuded by oocytes; gst-4(RNAi) hermaphrodites are infertile, boththrough aberrant loss of their own sperm and through failure of males toeffectively inseminate them; in mammalian eicosanoid signalling,prostaglandin D synthase is required for the conver…	Exhibits glutathione transferase activity. Involved in glutathione metabolic process. Localizes to contractile fiber. Is expressed in several structures, including body wall musculature; intestine; muscle cell; nervous system; and pharynx. Orthologous to human HPGDS (hematopoietic prostaglandin D synthase).
WBGene00010023	srbc-51	53.4306	1.14293	0.0194156	NO	Serpentine Receptor, class BC (class B-like) 51	Is affected by several genes including clk-1; eat-2; and spn-4 based on tiling array; microarray; and RNA-seq studies. Is affected by six chemicals including Psoralens; allantoin; and metformin based on RNA-seq and microarray studies. Is predicted to encode a protein with the following domains: Serpentine type 7TM GPCR chemoreceptor Srbc and 7TM GPCR, serpentine receptor class bc (Srbc).	Predicted to localize to integral component of membrane.
WBGene00045379	C45B11.6	1569.01	1.13489	4.71e-07	UP	Epoxide hydrolase	Is predicted to have cis-stilbene-oxide hydrolase activity. Is an ortholog of human EPHX1 (epoxide hydrolase 1).	Predicted to have cis-stilbene-oxide hydrolase activity. Predicted to be involved in aromatic compound catabolic process. Predicted to localize to endoplasmic reticulum membrane and integral component of membrane. Human ortholog(s) of this gene implicated in several diseases, including Leber hereditary optic neuropathy; anemia (multiple); hematologic cancer (multiple); respiratory system disease …
WBGene00011249	R11G10.2	317.12	1.13239	0.00279698	UP	Putative selenium-binding protein	Is predicted to have selenium binding activity. Is an ortholog of human SELENBP1 (selenium binding protein 1).	Predicted to have selenium binding activity. Orthologous to human SELENBP1 (selenium binding protein 1).
WBGene00009586	F40F9.10	260.777	1.1296	0.000115878	UP	tRNA wybutosine-synthesizing protein 2 homolog	Is predicted to have transferase activity. Is an ortholog of human TRMT12 (tRNA methyltransferase 12 homolog).	Predicted to have tRNA methyltransferase activity. Predicted to be involved in tRNA methylation. Predicted to localize to cytoplasm. Is expressed in anal depressor muscle; body wall musculature; and pharynx. Orthologous to human TRMT12 (tRNA methyltransferase 12 homolog).
WBGene00010611	K07A1.4	39.808	1.1283	0.0224824	NO		Is enriched in germ line; intestine; and in male based on RNA-seq and microarray studies. Is affected by several genes including daf-2; age-1; and dpy-10 based on microarray; tiling array; and RNA-seq studies. Is affected by fourteen chemicals including Ethanol; methylmercuric chloride; and rotenone based on RNA-seq and microarray studies. Is predicted to encode a protein with the following domai…
WBGene00018345	F42C5.3	160.44	1.12774	0.00313322	UP		Is enriched in several structures, including dopaminergic neurons; germ line; male distal tip cell; neuronal sheath cell; and somatic gonad precursor based on tiling array and RNA-seq studies. Is affected by several genes including daf-2; skn-1; and rrf-3 based on microarray and RNA-seq studies. Is affected by twelve chemicals including Nitric Oxide; methylmercuric chloride; and Mercuric Chloride…
WBGene00021797	plep-1	147.536	1.12069	0.00291577	UP	PLugged Excretory Pore 1	Is enriched in excretory cell based on tiling array studies. Is affected by several genes including daf-16; daf-2; and skn-1 based on RNA-seq and microarray studies. Is affected by nine chemicals including Mercuric Chloride; manganese chloride; and D-glucose based on microarray and RNA-seq studies. Is predicted to encode a protein with the following domains: Ion channel regulatory protein UNC-93;…	Predicted to localize to integral component of membrane. Is expressed in excretory cell. Orthologous to human MFSD11 (major facilitator superfamily domain containing 11).
WBGene00005291	srh-70	73.379	1.10758	0.00820578	UP	Serpentine Receptor, class H 70	Is enriched in intestine; muscle cell; neurons; and retrovesicular ganglion based on tiling array; RNA-seq; and microarray studies. Is affected by several genes including daf-16; let-60; and hsf-1 based on microarray and RNA-seq studies. Is affected by ten chemicals including Mercuric Chloride; Tunicamycin; and multi-walled carbon nanotube based on microarray and RNA-seq studies. Is predicted to …	Predicted to localize to integral component of membrane.
WBGene00020576	T19D12.1	237.719	1.10714	0.00442888	UP		Is enriched in OLL; PVD; and intestine based on microarray; tiling array; and RNA-seq studies. Is affected by several genes including daf-16; daf-2; and glp-1 based on microarray; RNA-seq; and proteomic studies. Is affected by nineteen chemicals including hydrogen sulfide; rotenone; and Zidovudine based on microarray and RNA-seq studies. Is predicted to encode a protein with the following domain:…	Predicted to localize to integral component of membrane.
WBGene00006102	str-37	46.1445	1.10349	0.0256871	NO	Seven TM Receptor 37	Is affected by several genes including daf-2; ain-1; and let-418 based on microarray and RNA-seq studies. Is affected by resveratrol based on microarray studies. Is predicted to encode a protein with the following domains: Serpentine type 7TM GPCR chemoreceptor Str and 7TM GPCR, serpentine receptor class r (Str).	Predicted to localize to integral component of membrane.
WBGene00044137	F28H6.8	459.405	1.09991	0.000128675	UP		Is enriched in germ line based on RNA-seq studies. Is affected by several genes including daf-16; daf-2; and skn-1 based on microarray and RNA-seq studies. Is affected by seven chemicals including Tunicamycin; D-glucose; and Alovudine based on microarray and RNA-seq studies.
WBGene00011124	sdz-27	486.752	1.09307	0.000711355	UP	SKN-1 Dependent Zygotic transcript 27	Is involved in gastrulation.	Involved in gastrulation. Predicted to localize to integral component of membrane.
WBGene00016429	C35A11.2	301.401	1.09013	0.00221919	UP		Is enriched in NSM; Z1; Z4; and hypodermis based on tiling array and RNA-seq studies. Is affected by several genes including daf-16; daf-2; and rrf-3 based on tiling array; microarray; and RNA-seq studies. Is affected by eleven chemicals including stavudine; Zidovudine; and metformin based on RNA-seq and microarray studies.
WBGene00016789	djr-1.2	194.712	1.0873	0.00389959	UP	DJ-1 (mammalian transcriptional regulator) Related 1.2	djr-1.2 encodes a glyoxylase orthologous to human DJ-1; DJR-1.2 is expressed throughout the life cycle in a variety of tissues including pharyngeal muscles, the pharyngeal-intestinal valve, the ventral nerve cord, spermatheca, rectal gland cell, inner labial (IL) cells of head neurons, the phasmid (PHA/PHB) neurons, and supporting sheath/socket cells, and in adults is also found in the head mesod…	Predicted to have protein deglycase activity. Involved in several processes, including cellular response to aldehyde; glyoxal metabolic process; and monocarboxylic acid biosynthetic process. Localizes to cytoplasm. Is expressed in several structures, including excretory cell; nervous system; pharynx; rectum; and reproductive system. Used to study Parkinson's disease. Human ortholog(s) of this gen…
WBGene00018789	F54C1.1	77.2956	1.08511	0.0121891	NO	Glucuronosyltransferase	Is predicted to have UDP-glycosyltransferase activity.	Predicted to have UDP-glycosyltransferase activity. Predicted to localize to intracellular membrane-bounded organelle.
WBGene00012304	cutl-4	40.6083	1.08415	0.0273803	NO	CUTiclin-Like 4	Is enriched in PLM based on RNA-seq studies. Is affected by several genes including eat-2; dpy-7; and eri-1 based on tiling array; RNA-seq; and microarray studies. Is affected by six chemicals including 1-methylnicotinamide; Rifampin; and Sirolimus based on RNA-seq and microarray studies. Is predicted to encode a protein with the following domain: Zona pellucida domain.	Predicted to localize to integral component of membrane.
WBGene00009971	F53C11.1	175.128	1.08344	0.018361	NO	CUB_2 domain-containing protein	Localizes to membrane raft.	Predicted to be involved in innate immune response. Localizes to membrane raft.
WBGene00206361	K02G10.15	3204.3	1.07799	3.9e-12	UP		Is enriched in PLM; intestine; muscle cell; and somatic gonad precursor based on RNA-seq studies. Is affected by several genes including daf-16; rrf-3; and hsf-1 based on RNA-seq studies. Is affected by seven chemicals including Alovudine; stavudine; and Zidovudine based on RNA-seq studies.
WBGene00020218	T04G9.7	649.938	1.07762	0.000479371	UP		Is enriched in AVK; cephalic sheath cell; dopaminergic neurons; germ line; and head mesodermal cell based on tiling array and RNA-seq studies. Is affected by several genes including daf-16; daf-2; and rrf-3 based on microarray; tiling array; proteomic; and RNA-seq studies. Is affected by thirteen chemicals including Heme; hydrogen sulfide; and rotenone based on microarray and RNA-seq studies.
WBGene00000521	cky-1	1607.55	1.07698	0.00015807	UP	CKY homolog 1	cky-1 encodes a member of the basic helix-loop-helix/Per-Arnt-Sim (bHLH-PAS) protein family; CKY-1 physically interacts with AHA-1, and when co-expressed in vitro, an AHA-1/CKY-1 complex exhibits sequence-specific DNA binding; when co-expressed in cultured cells, the AHA-1/CKY-1 complex can stimulate reporter gene transcription; cky-1 is expressed in non-neuronal pharyngeal cells.	Contributes to sequence-specific DNA binding activity. Involved in positive regulation of transcription by RNA polymerase II. Localizes to RNA polymerase II transcription regulator complex. Is expressed in pharyngeal cell. Orthologous to human NPAS4 (neuronal PAS domain protein 4).
WBGene00012185	W01F3.2	160.838	1.07444	0.000589577	UP		Is enriched in germline precursor cell and hypodermis based on tiling array studies. Is affected by several genes including daf-16; daf-2; and glp-1 based on microarray; tiling array; RNA-seq; and proteomic studies. Is affected by sixteen chemicals including 1-methylnicotinamide; manganese chloride; and sodium arsenite based on RNA-seq and microarray studies. Is predicted to encode a protein with…	Predicted to have metalloendopeptidase activity. Predicted to be involved in collagen catabolic process and extracellular matrix organization. Predicted to localize to extracellular space.
WBGene00045475	T07A5.7	388.158	1.07401	0.00141317	UP		Is enriched in Z1; Z4; hypodermis; and somatic gonad precursor based on RNA-seq studies. Is affected by several genes including daf-16; daf-2; and daf-12 based on RNA-seq and microarray studies. Is affected by five chemicals including Rifampin; Sirolimus; and Psoralens based on RNA-seq and microarray studies. Is predicted to encode a protein with the following domain: Fukutin-related.
WBGene00013885		200.45	1.07226	0.00649471	UP		Is enriched in PLM; body wall muscle cell; body wall musculature; muscle cell; and neurons based on tiling array; RNA-seq; and microarray studies. Is affected by several genes including daf-16; daf-2; and glp-1 based on microarray; RNA-seq; and proteomic studies. Is affected by fourteen chemicals including nicotinic acid; rotenone; and Alovudine based on RNA-seq and microarray studies. Is predict…	Predicted to localize to extracellular region.
WBGene00018271	ctsa-1.1	1172.04	1.07	4.97e-05	UP	CaThepSin A homolog 1.1	F41C3.5 encodes a serine carboxypeptidase that is related to human cathepsin A (CTSA, OMIM:256540, mutations are associated with galactosialidosis: beta-galactosidase and alpha-neuraminidase deficiency); microarray experiments have shown that F41C3.5 mRNA levels are reduced in a lin-14 loss-of-function mutant background, suggesting that F41C3.5 expression is positively regulated by LIN-14; large-…	Predicted to have serine-type carboxypeptidase activity. Predicted to be involved in proteolysis. Is expressed in several structures, including body wall musculature; intestine; nervous system; pharynx; and reproductive system. Human ortholog(s) of this gene implicated in galactosialidosis and lysosomal storage disease. Orthologous to human CTSA (cathepsin A).
WBGene00044245	F32A7.8	114.44	1.0649	0.0276766	NO		Is enriched in ventral nerve cord based on tiling array studies. Is affected by several genes including clk-1; eat-2; and sek-1 based on microarray and RNA-seq studies. Is affected by eleven chemicals including tryptophan; multi-walled carbon nanotube; and nanoparticle based on microarray and RNA-seq studies.	Predicted to localize to integral component of membrane.
WBGene00022789	lron-2	1242.89	1.06398	8.7e-05	UP	eLRR (extracellular Leucine-Rich Repeat) ONly 2	Is expressed in tail. Human ortholog(s) of this gene are implicated in familial temporal lobe epilepsy 1. Human LRRC52 exhibits ion channel binding activity; potassium channel activator activity; and voltage-gated potassium channel activity. Is predicted to encode a protein with the following domains: Leucine rich repeat; Leucine-rich repeat; Leucine-rich repeat, typical subtype; and Leucine-rich…	Predicted to localize to integral component of membrane. Is expressed in pharynx and tail. Human ortholog(s) of this gene implicated in familial temporal lobe epilepsy 1. Orthologous to several human genes including GP5 (glycoprotein V platelet); LGI1 (leucine rich glioma inactivated 1); and LGI2 (leucine rich repeat LGI family member 2).
WBGene00003713	nhr-123	199.614	1.06391	0.000802729	UP	Nuclear Hormone Receptor family 123	Is predicted to have DNA-binding transcription factor activity; sequence-specific DNA binding activity; and zinc ion binding activity. Is expressed in dorsal nerve cord; head neurons; intestine; pharynx; and ventral nerve cord.	Predicted to have DNA-binding transcription factor activity; sequence-specific DNA binding activity; and zinc ion binding activity. Predicted to be involved in regulation of transcription, DNA-templated. Predicted to localize to nucleus. Is expressed in dorsal nerve cord; head neurons; intestine; pharynx; and ventral nerve cord. Human ortholog(s) of this gene implicated in Alzheimer's disease; co…
WBGene00220073	T19E7.29	310.962	1.06308	0.000222963	UP		Is affected by cep-1 based on RNA-seq studies.
WBGene00017352	F10E7.11	306.511	1.06285	0.000469605	UP	ELM2 domain-containing protein	Is predicted to have DNA binding activity. Is an ortholog of human MIER1 (MIER1 transcriptional regulator) and MIER3 (MIER family member 3).	Predicted to have RNA polymerase II repressing transcription factor binding activity; histone deacetylase binding activity; and transcription corepressor activity. Predicted to be involved in histone deacetylation and negative regulation of transcription by RNA polymerase II. Predicted to localize to nucleoplasm. Orthologous to several human genes including MIER3 (MIER family member 3) and MIER1 …
WBGene00199081	W10C8.12	129.689	1.05995	0.0121794	NO		Is affected by cep-1 and pmt-2 based on RNA-seq and microarray studies.
WBGene00010593	gsnl-1	440.166	1.05889	0.000293358	UP	GelSoliN-Like 1	gsnl-1 encodes one of three C. elegans gelsolin-related proteins; GSNL-1 contains four gelsolin-like (G) domains; GSNL-1 is predicted to function in vivo as an actin regulatory protein and in vitro, demonstrates actin filament severing activity; GSNL-1 also exhibits calcium-dependent capping of the barbed ends of actin filaments and stays bound to the side of actin filaments; GSNL-1 additionally …	Exhibits actin filament binding activity; actin monomer binding activity; and phosphatidylinositol-4,5-bisphosphate binding activity. Involved in several processes, including actin filament depolymerization; barbed-end actin filament capping; and positive regulation of synapse pruning. Localizes to actin cytoskeleton and striated muscle dense body. Is expressed in body wall musculature; enteric m…
WBGene00009362	F33E2.6	559.882	1.05739	0.00168329	UP		Is enriched in NSM and in male based on tiling array and RNA-seq studies. Is affected by several genes including eat-2; pgl-1; and mex-1 based on microarray and RNA-seq studies. Is affected by five chemicals including metformin; Psoralens; and allantoin based on RNA-seq and microarray studies. Is predicted to encode a protein with the following domain: .	Orthologous to human FAM120B (family with sequence similarity 120B).
WBGene00050906	F20E11.17	82.8619	1.05433	0.0321328	NO		Is enriched in dopaminergic neurons; excretory cell; and intestine based on tiling array studies. Is affected by several genes including daf-16; daf-2; and skn-1 based on microarray and RNA-seq studies. Is affected by ten chemicals including Tunicamycin; multi-walled carbon nanotube; and Psoralens based on microarray and RNA-seq studies.
WBGene00007724	C25F9.4	75.2784	1.05411	0.0311152	NO	SNF2_N domain-containing protein	Is predicted to have ATP binding activity.	Predicted to have ATP binding activity.
WBGene00013477	Y69E1A.5	187.33	1.05204	0.0198154	NO		Is enriched in GABAergic neurons; OLL; PVD; body wall muscle cell; and muscle cell based on tiling array; RNA-seq; proteomic; and microarray studies. Is affected by several genes including daf-2; age-1; and rrf-3 based on microarray; RNA-seq; tiling array; and proteomic studies. Is affected by twelve chemicals including manganese chloride; D-glucose; and nicotine based on RNA-seq; proteomic; and …	Orthologous to human PEBP4 (phosphatidylethanolamine binding protein 4).
WBGene00010983	mocs-1	468.8	1.05001	0.000117424	UP	MOlybdenum Cofactor Sulfurase 1	Is predicted to have Mo-molybdopterin cofactor sulfurase activity. Is expressed in amphid sheath cell; head; and socket cell. Is used to study autism spectrum disorder. Human ortholog(s) of this gene are implicated in xanthinuria. Is an ortholog of human MOCOS (molybdenum cofactor sulfurase).	Predicted to have Mo-molybdopterin cofactor sulfurase activity. Predicted to be involved in molybdopterin cofactor metabolic process. Is expressed in amphid sheath cell; head; intestine; and socket cell. Used to study autism spectrum disorder. Human ortholog(s) of this gene implicated in xanthinuria. Orthologous to human MOCOS (molybdenum cofactor sulfurase).
WBGene00018026	F35A5.4	93.192	1.04975	0.0169563	NO		Is expressed in pharynx. Is predicted to encode a protein with the following domains: Cysteine rich repeat and Cysteine rich repeat, tripleX.	Is expressed in pharynx.
WBGene00020484	T13C5.3	52.6736	1.0454	0.0371634	NO		Is enriched in OLL; PLM; PVD; germline precursor cell; and hypodermis based on tiling array and RNA-seq studies. Is affected by several genes including daf-16; let-60; and rrf-3 based on microarray and RNA-seq studies. Is affected by eight chemicals including methylmercury hydroxide; methylmercuric chloride; and multi-walled carbon nanotube based on RNA-seq and microarray studies. Is predicted to…
WBGene00002069	ikb-1	1146.03	1.04461	5.31e-05	UP	I Kappa B homolog 1	ikb-1 encodes an ortholog of human BCL3 (OMIM:109560) that physically interacts with the checkpoint protein MRT-2; ikb-1(nr2019) and ikb-1(nr2027) mutants display no obvious phenotype other than shortened lifespan; mutation of BCL3 is frequently associated with recurring translocations found in the neoplastic cells of patients with chronic lymphocytic leukemia, and has been implicated in cell cyc…	Involved in defense response to Gram-negative bacterium. Localizes to cytoplasm. Orthologous to human BCL3 (BCL3 transcription coactivator).
WBGene00020304	fbxa-200	208.316	1.04239	0.00227747	UP	F-box A protein 200	Is enriched in germ line based on RNA-seq studies. Is affected by several genes including daf-2; rrf-3; and daf-12 based on tiling array; RNA-seq; and microarray studies. Is affected by twelve chemicals including hydrogen sulfide; D-glucose; and Alovudine based on microarray and RNA-seq studies.
WBGene00007807	C29F3.7	112.605	1.04159	0.0283515	NO	CUB_2 domain-containing protein	C29F3.7 encodes a CUB-like domain-containing protein; C29F3.7 is involved in the transcriptional, innate immune response towards several different bacterial pathogens.	Involved in innate immune response. Localizes to membrane raft.
WBGene00044709	pals-12	136.618	1.04096	0.0307355	NO	Protein containing ALS2cr12 (ALS2CR12) signature 12	Is affected by several genes including skn-1; hsf-1; and clk-1 based on microarray and RNA-seq studies. Is affected by seven chemicals including Psoralens; allantoin; and metformin based on RNA-seq and microarray studies.
WBGene00045305	ZC250.4	2209.23	1.04092	0.000135465	UP		Is enriched in intestine based on tiling array and RNA-seq studies. Is affected by several genes including daf-2; glp-1; and rrf-3 based on RNA-seq and microarray studies. Is affected by twelve chemicals including rotenone; bisphenol S; and 4-bromodiphenyl ether based on RNA-seq and microarray studies.
WBGene00021768	Y51F10.7	74.2162	1.04051	0.0277899	NO		Is enriched in OLL; PVD; head mesodermal cell; intestine; and pharyngeal muscle cell based on microarray; tiling array; and RNA-seq studies. Is affected by several genes including daf-16; daf-2; and skn-1 based on microarray; RNA-seq; and proteomic studies. Is affected by twenty chemicals including cholesterol; lathosterol; and diallyl trisulfide based on microarray and RNA-seq studies. Is predic…
WBGene00001852	hil-1	1176.01	1.03689	7.31e-06	UP	HIstone H1 Like 1	Is predicted to have DNA binding activity. Is involved in several processes, including body morphogenesis; oviposition; and pharynx development. Localizes to intermediate filament cytoskeleton and nucleolus. Is expressed in several structures, including body wall musculature; excretory system; head neurons; marginal cell; and vulval muscle. Is an ortholog of human H1-0 (H1.0 linker histone).	Predicted to have double-stranded DNA binding activity and nucleosomal DNA binding activity. Involved in several processes, including body morphogenesis; oviposition; and pharynx development. Localizes to intermediate filament cytoskeleton and nucleolus. Is expressed in several structures, including body wall musculature; excretory system; head neurons; marginal cell; and vulval muscle. Orthologo…
WBGene00011989	T24D5.1	149.575	1.03683	0.0173417	NO		Is affected by several genes including daf-2; clk-1; and pgl-1 based on tiling array; microarray; and RNA-seq studies. Is affected by Rifampin; Psoralens; and Sirolimus based on RNA-seq studies.
WBGene00009709	fbxa-144	187.968	1.03649	0.0060064	UP	F-box A protein 144	This gene encodes a protein containing an F-box, a motif predicted to mediate protein-protein interactions either with homologs of yeast Skp-1p or with other proteins; this gene's encoded protein also contains an FTH/DUF38 motif, which may also mediate protein-protein interaction.
WBGene00001952	hlh-6	154.39	1.03576	0.0202536	NO	Helix Loop Helix 6	Exhibits DNA-binding transcription factor activity, RNA polymerase II-specific. Is involved in several processes, including pharyngeal gland morphogenesis; pharynx development; and positive regulation of pharynx morphogenesis. Localizes to cell projection and nucleus. Is an ortholog of human ASCL3 (achaete-scute family bHLH transcription factor 3).	Exhibits DNA-binding transcription factor activity, RNA polymerase II-specific. Involved in several processes, including pharyngeal gland morphogenesis; positive regulation of pharynx morphogenesis; and regulation of transcription, DNA-templated. Localizes to cell projection and nucleus. Is expressed in pharyngeal gland cell. Orthologous to several human genes including ASCL3 (achaete-scute famil…
WBGene00008599	F09A5.2	661.595	1.03504	0.000150403	UP	Putative tyrosine-protein kinase F09A5.2	Is predicted to have ATP binding activity and transmembrane receptor protein tyrosine kinase activity.	Predicted to have transmembrane receptor protein tyrosine kinase activity. Predicted to be involved in multicellular organism development; positive regulation of kinase activity; and transmembrane receptor protein tyrosine kinase signaling pathway. Predicted to localize to integral component of plasma membrane and receptor complex.
WBGene00017154	ugt-57	2173.27	1.03432	7.88e-12	UP	UDP-GlucuronosylTransferase 57	Is predicted to have UDP-glycosyltransferase activity. Is an ortholog of human UGT3A1 (UDP glycosyltransferase family 3 member A1) and UGT3A2 (UDP glycosyltransferase family 3 member A2).	Predicted to have UDP-glycosyltransferase activity. Predicted to localize to intracellular membrane-bounded organelle.
WBGene00044743	crb-3	105.367	1.03374	0.0341053	NO	Drosophila CRumBs homolog 3	crb-3 encodes a transmembrane protein related to Drosophila Crumbs and human CRB3; similar to human CRB3, CRB-3 lacks the extensive extracellular domain found in Drosophila Crumbs, as well as in the C. elegans Crumbs family members CRB-1 and EAT-20; CRB-3 shows apical localization in the intestine and pharynx.	Predicted to localize to integral component of membrane. Is expressed in several structures, including coelomocyte; excretory canal; intestinal cell; rectal epithelium; and somatic nervous system. Orthologous to human CRB3 (crumbs cell polarity complex component 3).
WBGene00206473	B0273.115	105.31	1.03214	0.00121132	UP		Is predicted to have chondroitin 4-sulfotransferase activity.	Predicted to have chondroitin 4-sulfotransferase activity. Predicted to be involved in chondroitin sulfate biosynthetic process and positive regulation of response to oxidative stress. Predicted to localize to integral component of membrane.
WBGene00077636	Y46G5A.43	1261.21	1.03165	4.47e-09	UP		Is enriched in somatic gonad precursor based on RNA-seq studies. Is affected by several genes including daf-2; skn-1; and hsf-1 based on RNA-seq and microarray studies. Is affected by eight chemicals including Alovudine; metformin; and Psoralens based on RNA-seq and microarray studies.
WBGene00022345	fbxa-138	46.0364	1.03114	0.0395156	NO	F-box A protein 138	Is enriched in intestine based on RNA-seq studies. Is affected by several genes including daf-2; glp-1; and eat-2 based on RNA-seq and microarray studies. Is affected by Cadmium Chloride and paraquat based on RNA-seq studies. Is predicted to encode a protein with the following domains: F-box domain; FTH domain; F-box domain; Domain of unknown function DUF38, Caenorhabditis species; F-box-like dom…	Predicted to localize to integral component of membrane.
WBGene00018730	F53A9.7	527.117	1.02472	0.00016222	UP		Is enriched in ASER; head mesodermal cell; muscle cell; neurons; and pharyngeal muscle cell based on tiling array; RNA-seq; and microarray studies. Is affected by several genes including daf-16; daf-2; and skn-1 based on microarray and RNA-seq studies. Is affected by twenty chemicals including rotenone; juglone; and Sodium Chloride based on RNA-seq and microarray studies. Is predicted to encode a…	Predicted to be involved in response to stress.
WBGene00015338	catp-2	128.224	1.02288	0.0211804	NO	Cation transporting ATPase 2	Is predicted to have ATP binding activity. Is an ortholog of human ATP4A (ATPase H+/K+ transporting subunit alpha).	Predicted to have P-type sodium:potassium-exchanging ATPase activity. Predicted to be involved in cellular monovalent inorganic cation homeostasis and inorganic cation transmembrane transport. Predicted to localize to integral component of membrane. Orthologous to human ATP12A (ATPase H+/K+ transporting non-gastric alpha2 subunit) and ATP4A (ATPase H+/K+ transporting subunit alpha).
WBGene00007131	pals-26	371.937	1.02263	0.00514513	UP	Protein containing ALS2cr12 (ALS2CR12) signature 26	Is enriched in several structures, including Z4.a; dopaminergic neurons; excretory cell; head mesodermal cell; and male distal tip cell based on tiling array; RNA-seq; and proteomic studies. Is affected by several genes including daf-16; daf-2; and glp-1 based on microarray; tiling array; and RNA-seq studies. Is affected by twelve chemicals including Sodium Chloride; Psoralens; and allantoin base…	Is expressed in several structures, including coelomocyte; intestine; nervous system; rectum; and reproductive system.
WBGene00011005	R04B5.7	341.921	1.02084	0.015878	NO		Is enriched in Z1.p; Z4.a; gon_male_dtc anterior; and gon_male_dtc posterior based on RNA-seq studies. Is affected by several genes including let-60; clk-1; and eat-2 based on RNA-seq and microarray studies. Is affected by four chemicals including Psoralens; allantoin; and Sirolimus based on RNA-seq studies.
WBGene00219544	C17G1.14	235.621	1.01981	0.00170812	UP		Is enriched in AVK based on RNA-seq studies. Is affected by allantoin and Sirolimus based on RNA-seq studies.
WBGene00012381	Y2H9A.4	571.782	1.0179	0.000459277	UP		Is enriched in coelomocyte; head mesodermal cell; and hypodermis based on tiling array and RNA-seq studies. Is affected by several genes including daf-16; daf-2; and glp-1 based on microarray and RNA-seq studies. Is affected by ten chemicals including D-glucose; Psoralens; and allantoin based on RNA-seq and microarray studies. Is predicted to encode a protein with the following domains: Protein o…	Predicted to localize to integral component of membrane.
WBGene00005579	sri-67	164.204	1.01776	0.00550593	UP	Serpentine Receptor, class I 67	Is affected by several genes including daf-2; clk-1; and eat-2 based on microarray and RNA-seq studies. Is affected by five chemicals including Psoralens; allantoin; and metformin based on RNA-seq studies. Is predicted to encode a protein with the following domains: Serpentine type 7TM GPCR chemoreceptor Sri and 7TM GPCR, serpentine chemoreceptor class i (Sri).	Predicted to localize to integral component of membrane.
WBGene00012452	Y17D7B.4	72.8889	1.01678	0.0270232	NO		Is enriched in head mesodermal cell; intestine; muscle cell; and neurons based on tiling array; RNA-seq; and microarray studies. Is affected by several genes including daf-2; rrf-3; and dpy-10 based on RNA-seq and microarray studies. Is affected by twelve chemicals including rotenone; stavudine; and Psoralens based on RNA-seq and microarray studies.
WBGene00002026	hsp-70	14806.3	1.01317	0.000883841	UP	Heat Shock Protein 70	hsp-70 encodes a heat-shock protein that is a member of the hsp70 family of molecular chaperones.	Predicted to have several functions, including ATP binding activity; misfolded protein binding activity; and protein folding chaperone. Involved in determination of adult lifespan and response to heat. Localizes to chaperonin-containing T-complex. Is expressed in anal depressor muscle; mu_int_L; and mu_int_R. Human ortholog(s) of this gene implicated in several diseases, including Kawasaki diseas…
WBGene00020648	T21D12.7	121.739	1.01193	0.0210618	NO		Is predicted to have serine-type endopeptidase inhibitor activity.	Predicted to have serine-type endopeptidase inhibitor activity. Predicted to be involved in negative regulation of endopeptidase activity.
WBGene00018946	F56C3.9	241.714	1.01181	0.0107096	NO	BTB domain-containing protein	Is affected by several genes including daf-16; skn-1; and rrf-3 based on microarray; RNA-seq; and tiling array studies. Is affected by eighteen chemicals including hydrogen sulfide; Mercuric Chloride; and Tunicamycin based on microarray and RNA-seq studies. Is predicted to encode a protein with the following domains: BTB/POZ domain; BTB/POZ domain; and SKP1/BTB/POZ domain superfamily.
WBGene00011447	T04F8.9	608.641	1.0047	0.000489104	UP		Is enriched in CEM; HOB; IL2 neuron; neurons; and ray neuron type B based on RNA-seq studies. Is affected by several genes including rrf-3; daf-12; and clk-1 based on RNA-seq and microarray studies. Is affected by nine chemicals including 1-methylnicotinamide; multi-walled carbon nanotube; and Zidovudine based on RNA-seq and microarray studies.	Predicted to localize to integral component of membrane.
WBGene00194680	Y17D7C.6	217.233	1.00358	0.00820578	UP		Is enriched in intestine based on RNA-seq studies. Is affected by several genes including rrf-3; sek-1; and pgl-1 based on RNA-seq and microarray studies. Is affected by eight chemicals including stavudine; Zidovudine; and Psoralens based on RNA-seq and microarray studies.
WBGene00017798	slc-17.8	226.405	1.00242	0.00425722	UP	SLC (SoLute Carrier) homolog 17.8	Is predicted to have transmembrane transporter activity.	Predicted to have transmembrane transporter activity. Predicted to be involved in anion transport. Predicted to localize to integral component of membrane.
WBGene00007691	cest-8	110.28	1.00144	0.0447379	NO	Carboxyl ESTerase domain containing 8	Is predicted to have hydrolase activity.	Predicted to have carboxylic ester hydrolase activity. Predicted to localize to integral component of membrane.
WBGene00017865	F27D9.7	445.779	0.999814	0.00238767	NO	Peptidase M12B domain-containing protein	Is predicted to have metalloendopeptidase activity.	Predicted to have metalloendopeptidase activity. Predicted to be involved in membrane protein ectodomain proteolysis. Predicted to localize to integral component of membrane.
WBGene00206377	F44E5.15	70.8092	0.995257	0.0447379	NO		Is predicted to have endonuclease activity.	Predicted to have endonuclease activity. Predicted to be involved in nucleic acid phosphodiester bond hydrolysis.
WBGene00013537	Y73F8A.33	97.4948	0.994039	0.00510839	NO		Is affected by several genes including alg-1; mex-1; and smg-2 based on RNA-seq studies. Is affected by seven chemicals including Psoralens; allantoin; and Sirolimus based on RNA-seq and microarray studies.
WBGene00200299	C25F6.22	258.214	0.99267	0.000601855	NO		Is affected by Tunicamycin based on microarray studies.
WBGene00014312	F08G2.11	83.9562	0.990154	0.051854	NO		Is affected by dlc-1 and sftb-1 based on RNA-seq studies.
WBGene00016531	pcyt-2.2	208.784	0.989962	0.00999568	NO	Phosphocholine CYtidylylTransferase 2.2	Is predicted to have catalytic activity. Is expressed in body wall musculature. Is an ortholog of human PCYT2 (phosphate cytidylyltransferase 2, ethanolamine).	Predicted to have catalytic activity. Predicted to be involved in biosynthetic process. Is expressed in body wall musculature. Human ortholog(s) of this gene implicated in hereditary spastic paraplegia. Orthologous to human PCYT2 (phosphate cytidylyltransferase 2, ethanolamine).
WBGene00010607	K06G5.3	206.025	0.987767	0.0129367	NO		Is affected by several genes including clk-1; elt-2; and eat-2 based on microarray; tiling array; and RNA-seq studies. Is affected by eight chemicals including multi-walled carbon nanotube; Alovudine; and Psoralens based on RNA-seq studies.
WBGene00016085	C25A8.5	51.7164	0.98688	0.0527417	NO	Tyrosine-protein kinase	Is predicted to have ATP binding activity and non-membrane spanning protein tyrosine kinase activity. Is an ortholog of human FER (FER tyrosine kinase) and FES (FES proto-oncogene, tyrosine kinase).	Predicted to have non-membrane spanning protein tyrosine kinase activity and signaling receptor binding activity. Predicted to be involved in cell differentiation; innate immune response; and transmembrane receptor protein tyrosine kinase signaling pathway. Predicted to localize to extrinsic component of cytoplasmic side of plasma membrane. Orthologous to human FER (FER tyrosine kinase) and FES (…
WBGene00012942	Y47D3B.6	75.2486	0.985905	0.0540547	NO	EB domain-containing protein	Is enriched in DA neuron and pharyngeal muscle cell based on tiling array and microarray studies. Is affected by several genes including daf-16; skn-1; and rrf-3 based on microarray; tiling array; and RNA-seq studies. Is affected by twenty-two chemicals including methylmercury hydroxide; 1-methylnicotinamide; and methylmercuric chloride based on RNA-seq and microarray studies. Is predicted to enc…
WBGene00015058	B0222.10	102.163	0.984859	0.0521193	NO		Is enriched in male based on RNA-seq studies. Is affected by several genes including daf-2; rrf-3; and let-7 based on microarray and RNA-seq studies. Is affected by twelve chemicals including Alovudine; stavudine; and Psoralens based on RNA-seq and microarray studies.
WBGene00018595	fbxa-145	147.535	0.984409	0.00502531	NO	F-box A protein 145	This gene encodes a protein containing an F-box, a motif predicted to mediate protein-protein interactions either with homologs of yeast Skp-1p or with other proteins.	Predicted to localize to integral component of membrane.
WBGene00007083	AH10.2	95.7288	0.984308	0.0343478	NO		Is enriched in DA neuron; GABAergic neurons; I5 neuron; SAB; and retrovesicular ganglion based on tiling array and microarray studies. Is affected by several genes including daf-2; skn-1; and eat-2 based on RNA-seq; tiling array; and microarray studies. Is affected by six chemicals including methylmercuric chloride; Psoralens; and allantoin based on microarray and RNA-seq studies. Is predicted to…	Predicted to localize to integral component of membrane.
WBGene00022548	ZC196.4	80.1034	0.983331	0.0255952	NO		Is enriched in coelomocyte; hypodermis; intestine; and ventral nerve cord based on tiling array and RNA-seq studies. Is affected by several genes including daf-2; glp-1; and clk-1 based on microarray; tiling array; and RNA-seq studies. Is affected by eight chemicals including Mercuric Chloride; Psoralens; and allantoin based on microarray and RNA-seq studies. Is predicted to encode a protein with…
WBGene00017593	F19C7.3	100.614	0.98121	0.0278127	NO	F-box domain-containing protein	Is enriched in germ line and muscle cell based on RNA-seq and microarray studies. Is affected by several genes including daf-2; hpl-2; and cye-1 based on tiling array; microarray; and RNA-seq studies. Is affected by eleven chemicals including D-glucose; Alovudine; and Psoralens based on RNA-seq and microarray studies. Is predicted to encode a protein with the following domains: F-box associated; …	Predicted to be involved in embryo development.
WBGene00007132	pals-27	684.117	0.98105	0.000169325	NO	Protein containing ALS2cr12 (ALS2CR12) signature 27	Is enriched in several structures, including coelomocyte; excretory cell; head mesodermal cell; male distal tip cell; and somatic gonad precursor based on tiling array and RNA-seq studies. Is affected by several genes including daf-16; daf-2; and skn-1 based on microarray and RNA-seq studies. Is affected by twelve chemicals including Sodium Chloride; Psoralens; and allantoin based on RNA-seq and …
WBGene00198326	R07G3.12	71.1223	0.980637	0.0393123	NO		Is affected by pmt-2 based on microarray studies.
WBGene00197452	C25F6.13	126.223	0.979646	0.0331912	NO
WBGene00009955	eak-4	53.9584	0.979497	0.0549216	NO	Enhancer of AKt-1 null 4	eak-4 encodes a novel protein that contains an N-myristoylation signal; eak-4 acts in parallel to akt-1 to regulate insulin-like signaling and dauer formation; EAK-4 is expressed primarily in the neuroendocrine XXXL/R cells, where it associates with the plasma membrane.	Involved in dauer larval development. Localizes to plasma membrane. Is expressed in XXXL and XXXR.
WBGene00011182	R09H10.5	404.48	0.979392	0.00086912	NO		Is enriched in coelomocyte and head mesodermal cell based on tiling array and RNA-seq studies. Is affected by several genes including daf-16; daf-2; and skn-1 based on microarray; proteomic; and RNA-seq studies. Is affected by thirteen chemicals including rotenone; D-glucose; and Zidovudine based on RNA-seq and microarray studies. Is predicted to encode a protein with the following domains: EGF-l…	Is expressed in intestine.
WBGene00008323	C55A1.6	99.9671	0.978783	0.00263852	NO		Is enriched in GABAergic neurons; coelomocyte; excretory cell; and head mesodermal cell based on tiling array and RNA-seq studies. Is affected by several genes including daf-2; skn-1; and let-7 based on microarray; proteomic; and RNA-seq studies. Is affected by ten chemicals including Mercuric Chloride; Sodium Chloride; and Psoralens based on microarray and RNA-seq studies. Is predicted to encode…
WBGene00016300	C32B5.7	99.034	0.977593	0.00826763	NO	Pept_C1 domain-containing protein	Is predicted to have cysteine-type peptidase activity.	Predicted to have cysteine-type endopeptidase activity. Predicted to be involved in proteolysis involved in cellular protein catabolic process. Predicted to localize to extracellular space and lysosome.
WBGene00198529	F46F3.10	196.083	0.977527	0.0110628	NO		Is affected by cep-1 and daf-2 based on RNA-seq and microarray studies.
WBGene00004229	ptr-15	186.755	0.977392	0.00797776	NO	PaTched Related family 15	ptr-15 encodes a nematode-specific member of the sterol sensing domain(SSD) proteins, distantly paralogous to Drosophila PATCHED (PTC) andhuman PTCH (OMIM:601309, mutated in basal cell nevus syndrome); PTR-15has no known function in vivo.	Involved in molting cycle. Predicted to localize to cytoplasmic vesicle membrane and plasma membrane. Orthologous to human PTCHD3 (patched domain containing 3).
WBGene00014958	Y105C5A.2	42.2051	0.974167	0.0570841	NO		Is affected by several genes including glp-1; skn-1; and sek-1 based on RNA-seq studies. Is affected by metformin and Sirolimus based on RNA-seq studies.
WBGene00012500	hpo-2	49.3971	0.974065	0.0566435	NO	Hypersensitive to POre-forming toxin 2	Is enriched in RID; body wall musculature; male-specific anatomical entity; and in male based on RNA-seq and microarray studies. Is affected by several genes including daf-16; rrf-3; and clk-1 based on microarray; tiling array; and RNA-seq studies. Is affected by nine chemicals including multi-walled carbon nanotube; Alovudine; and stavudine based on RNA-seq and microarray studies. Is predicted t…
WBGene00015836	math-7	66.8236	0.973401	0.0572695	NO	MATH (meprin-associated Traf homology) domain containing 7	Is affected by several genes including eat-2; pgl-1; and prg-1 based on RNA-seq and tiling array studies. Is affected by five chemicals including aldicarb; Psoralens; and allantoin based on microarray and RNA-seq studies. Is predicted to encode a protein with the following domains: MATH domain; MATH/TRAF domain; and TRAF-like.
WBGene00010358	H03G16.1	73.9463	0.972624	0.0569536	NO	FTH domain-containing protein	Is enriched in FLP and somatic gonad precursor based on microarray and RNA-seq studies. Is affected by rsr-2 and eat-2 based on tiling array and RNA-seq studies. Is affected by five chemicals including Psoralens; allantoin; and Sirolimus based on RNA-seq and microarray studies. Is predicted to encode a protein with the following domains: FTH domain; Domain of unknown function DUF38, Caenorhabditi…
WBGene00010613	K07A1.6	79.0004	0.971824	0.039146	NO	TIL domain-containing protein	K07A1.6 encodes a putative secreted TIL-domain protease inhibitorparalogous to SWM-1, ISL-1, and the products of 11 other C. elegansgenes; K07A1.6 and its relatives are collectively similar to otherTIL-domain protease inhibitors from nematodes, insects, and vertebrates;K07A1.6 has no obvious function in mass RNAi assays.	Predicted to have serine-type endopeptidase inhibitor activity. Predicted to be involved in negative regulation of endopeptidase activity. Predicted to localize to extracellular region.
WBGene00005061	sra-35	52.8099	0.971759	0.0576729	NO	Serpentine Receptor, class A (alpha) 35	Is predicted to have G protein-coupled receptor activity. Is expressed in HSN and head neurons.	Predicted to have olfactory receptor activity. Predicted to be involved in detection of chemical stimulus involved in sensory perception. Predicted to localize to integral component of membrane. Is expressed in nervous system.
WBGene00199606	T05A6.15	63.1707	0.970171	0.0584219	NO		Is affected by cep-1 and let-418 based on RNA-seq studies.
WBGene00021081	pals-33	371.92	0.969446	0.00158599	NO	Protein containing ALS2cr12 (ALS2CR12) signature 33	Is enriched in body wall muscle cell; excretory cell; intestine; neurons; and retrovesicular ganglion based on tiling array and microarray studies. Is affected by several genes including daf-16; daf-2; and glp-1 based on microarray; tiling array; and RNA-seq studies. Is affected by fourteen chemicals including tryptophan; Mercuric Chloride; and multi-walled carbon nanotube based on microarray and…
WBGene00017128	E04F6.9	266.954	0.966762	0.00752877	NO		Is enriched in several structures, including AFD; cephalic sheath cell; dopaminergic neurons; mechanosensory neurons; and muscle cell based on tiling array; RNA-seq; and microarray studies. Is affected by several genes including daf-16; daf-2; and glp-1 based on microarray; proteomic; and RNA-seq studies. Is affected by twelve chemicals including rotenone; nicotine; and Zidovudine based on RNA-se…
WBGene00018752	F53C3.8	416.237	0.964146	0.00371915	NO		Is enriched in Z1.p; Z4.a; male distal tip cell; and somatic gonad precursor based on RNA-seq studies. Is affected by several genes including daf-2; rrf-3; and daf-12 based on microarray; tiling array; and RNA-seq studies. Is affected by nine chemicals including multi-walled carbon nanotube; metformin; and Psoralens based on RNA-seq and microarray studies.
WBGene00012668	Y39B6A.5	571.387	0.961778	0.00017187	NO		Is enriched in ASER; body wall muscle cell; coelomocyte; head mesodermal cell; and intestine based on tiling array; RNA-seq; and microarray studies. Is affected by several genes including daf-2; rrf-3; and clk-1 based on RNA-seq; microarray; and tiling array studies. Is affected by fourteen chemicals including rotenone; Alovudine; and stavudine based on RNA-seq and microarray studies.
WBGene00020262	ferl-1	224.913	0.960335	0.00458968	NO	FER-1 Like 1	Is affected by several genes including daf-2; age-1; and rrf-3 based on microarray and RNA-seq studies. Is affected by nine chemicals including multi-walled carbon nanotube; metformin; and Sirolimus based on RNA-seq and microarray studies. Human ortholog(s) of this gene are implicated in Miyoshi muscular dystrophy 1; autosomal recessive limb-girdle muscular dystrophy type 2B; and distal muscular …	Human ortholog(s) of this gene implicated in Miyoshi muscular dystrophy 1; autosomal recessive limb-girdle muscular dystrophy type 2B; distal muscular dystrophy with anterior tibial onset; and muscular dystrophy. Orthologous to human DYSF (dysferlin); FER1L5 (fer-1 like family member 5); and MYOF (myoferlin).
WBGene00019411	K05F1.10	442.481	0.958393	0.0087258	NO	TIL domain-containing protein	K05F1.10 encodes a putative secreted TIL-domain protease inhibitor paralogous to SWM-1, ISL-1, and the products of 11 other C. elegans genes; K05F1.10 and its relatives are collectively similar to other TIL-domain protease inhibitors from nematodes, insects, and vertebrates; K05F1.10 transcription is reproducibly induced by infection, suggesting that it may participate in innate immunity.	Predicted to have serine-type endopeptidase inhibitor activity. Involved in innate immune response. Predicted to localize to extracellular region.
WBGene00020323	arrd-23	181.56	0.956467	0.0167583	NO	ARRestin Domain protein 23	Is enriched in dopaminergic neurons and neurons based on tiling array and microarray studies. Is affected by several genes including daf-16; daf-2; and clk-1 based on microarray and RNA-seq studies. Is affected by seven chemicals including rotenone; Psoralens; and allantoin based on RNA-seq studies. Is predicted to encode a protein with the following domains: Arrestin (or S-antigen), N-terminal d…	Predicted to be involved in protein transport. Predicted to localize to cytoplasm. Orthologous to human ARRDC5 (arrestin domain containing 5).
WBGene00015396	nhr-148	94.532	0.955664	0.0342744	NO	Nuclear Hormone Receptor family 148	Is predicted to have DNA-binding transcription factor activity; sequence-specific DNA binding activity; and zinc ion binding activity. Is expressed in head. Human ortholog(s) of this gene are implicated in maturity-onset diabetes of the young type 1 and type 2 diabetes mellitus. Is an ortholog of human HNF4A (hepatocyte nuclear factor 4 alpha) and HNF4G (hepatocyte nuclear factor 4 gamma).	Predicted to have RNA polymerase II cis-regulatory region sequence-specific DNA binding activity and nuclear receptor activity. Predicted to be involved in anatomical structure development; cell differentiation; and regulation of transcription by RNA polymerase II. Predicted to localize to nucleus. Is expressed in head; hypodermis; intestine; and reproductive system. Human ortholog(s) of this gen…
WBGene00020330	cest-16	119.02	0.955426	0.0270232	NO	Carboxyl ESTerase domain containing 16	Is enriched in GABAergic neurons; body wall muscle cell; and muscle cell based on tiling array; RNA-seq; and microarray studies. Is affected by several genes including rrf-3; clk-1; and eat-2 based on microarray and RNA-seq studies. Is affected by eleven chemicals including methylmercuric chloride; stavudine; and Zidovudine based on microarray and RNA-seq studies. Human ortholog(s) of this gene a…	Predicted to localize to extracellular space.
WBGene00013855	cubn-1	2618.15	0.954534	0.000853448	NO	CUBiliN homolog 1	ZC116.3 is orthologous to the human gene CUBILIN (CUBN; OMIM:602997), which when mutated leads to hereditary megaloblastic anaemia 1 (OMIM:261100).	Predicted to have calcium ion binding activity. Predicted to be involved in lipid metabolic process and protein transport. Predicted to localize to extracellular region. Is expressed in hypodermis; intestine; pharynx; reproductive system; and tail. Orthologous to human CUBN (cubilin).
WBGene00016987	CC8.2	803.508	0.952938	0.000319784	NO	Protein phosphatase 1 regulatory subunit	Is enriched in Psub1; germ line; intestine; muscle cell; and neurons based on RNA-seq and microarray studies. Is affected by several genes including daf-16; daf-2; and dpy-10 based on microarray and RNA-seq studies. Is affected by fifteen chemicals including rotenone; Zidovudine; and Psoralens based on RNA-seq and microarray studies. Human ortholog(s) of this gene are implicated in type 2 diabete…	Predicted to have glycogen binding activity and protein phosphatase 1 binding activity. Predicted to be involved in regulation of glycogen biosynthetic process. Predicted to localize to protein phosphatase type 1 complex. Orthologous to human PPP1R3D (protein phosphatase 1 regulatory subunit 3D) and PPP1R3E (protein phosphatase 1 regulatory subunit 3E).
WBGene00011750	nhr-218	63.7343	0.952413	0.0641059	NO	Nuclear Hormone Receptor family 218	Is predicted to have DNA-binding transcription factor activity; sequence-specific DNA binding activity; and zinc ion binding activity.	Predicted to have DNA-binding transcription factor activity; sequence-specific DNA binding activity; and zinc ion binding activity. Predicted to be involved in regulation of transcription, DNA-templated. Predicted to localize to nucleus. Human ortholog(s) of this gene implicated in Alzheimer's disease; coronary artery disease; hepatocellular carcinoma; lipid metabolism disorder; and myocardial in…
WBGene00004216	ptr-1	222.534	0.952111	0.020928	NO	PaTched Related family 1	ptr-1 encodes an ortholog of Drosophila and human PTCHD3, which definesone of seven paralogous families of sterol sensing domain (SSD)proteins; individually, PTR-1 is weakly required for normal molting fromL4 to adult stages; however, PTR-1, in conjunction with either PTR-16alone or with PTR-6 and PTR-10, is strongly required for both moltingand viability, with double ptr-1/-16 or triple ptr-1/-6…	Involved in molting cycle and nematode male tail tip morphogenesis. Predicted to localize to cytoplasmic vesicle membrane and plasma membrane. Orthologous to human PTCHD3 (patched domain containing 3).
WBGene00017584	F19B10.2	426.551	0.949094	0.0114825	NO		Is enriched in several structures, including Z1.p; Z4.a; germ line; male distal tip cell; and somatic gonad precursor based on RNA-seq studies. Is affected by several genes including daf-2; age-1; and dpy-10 based on microarray; tiling array; and RNA-seq studies. Is affected by fifteen chemicals including hydrogen sulfide; rotenone; and Mianserin based on microarray and RNA-seq studies.
WBGene00019588	K09F6.5	219.113	0.948672	0.00877882	NO		Is affected by several genes including eat-2; sir-2.1; and pgl-1 based on RNA-seq and microarray studies. Is affected by nine chemicals including hydrogen sulfide; metformin; and Sirolimus based on microarray and RNA-seq studies.
WBGene00013771	Y113G7C.1	96.2393	0.948403	0.0662135	NO	Protein-tyrosine-phosphatase	Is predicted to have protein tyrosine phosphatase activity.	Predicted to have protein tyrosine phosphatase activity. Predicted to be involved in peptidyl-tyrosine dephosphorylation. Predicted to localize to integral component of membrane.
WBGene00018706	F52F10.2	47.9013	0.948113	0.0500982	NO		Is predicted to have transmembrane transporter activity. Human ortholog(s) of this gene are implicated in neuronal ceroid lipofuscinosis 7. Is an ortholog of human MFSD8 (major facilitator superfamily domain containing 8).	Predicted to have transmembrane transporter activity. Predicted to be involved in transmembrane transport. Predicted to localize to integral component of membrane. Human ortholog(s) of this gene implicated in neuronal ceroid lipofuscinosis 7. Orthologous to human MFSD8 (major facilitator superfamily domain containing 8).
WBGene00044016	C35A5.10	46.3347	0.94795	0.0662135	NO		Is affected by several genes including daf-16; daf-2; and skn-1 based on tiling array; RNA-seq; and microarray studies. Is affected by nine chemicals including 1-methylnicotinamide; D-glucose; and Zidovudine based on RNA-seq and microarray studies. Is predicted to encode a protein with the following domain: Cysteine-rich repeat.
WBGene00011000	R03G8.6	50.1107	0.946936	0.0654428	NO	Aminopeptidase	Is predicted to have aminopeptidase activity; metallopeptidase activity; and zinc ion binding activity. Is an ortholog of human ERAP1 (endoplasmic reticulum aminopeptidase 1); ERAP2 (endoplasmic reticulum aminopeptidase 2); and LNPEP (leucyl and cystinyl aminopeptidase).	Predicted to have metalloaminopeptidase activity; peptide binding activity; and zinc ion binding activity. Predicted to be involved in peptide catabolic process and proteolysis. Predicted to localize to cytoplasm. Human ortholog(s) of this gene implicated in cervix carcinoma. Orthologous to human ERAP1 (endoplasmic reticulum aminopeptidase 1); ERAP2 (endoplasmic reticulum aminopeptidase 2); and L…
WBGene00010330	F59D12.2	101.258	0.946349	0.0285983	NO		Is enriched in OLL; PVD; intestine; and pharyngeal muscle cell based on tiling array; proteomic; and microarray studies. Is affected by several genes including daf-16; rrf-3; and daf-12 based on microarray and RNA-seq studies. Is affected by thirteen chemicals including multi-walled carbon nanotube; Alovudine; and stavudine based on RNA-seq and microarray studies.	Predicted to localize to integral component of membrane.
WBGene00016367	nhr-162	168.644	0.946178	0.0141852	NO	Nuclear Hormone Receptor family 162	Is predicted to have DNA-binding transcription factor activity; sequence-specific DNA binding activity; and zinc ion binding activity.	Predicted to have DNA-binding transcription factor activity; sequence-specific DNA binding activity; and zinc ion binding activity. Predicted to be involved in regulation of transcription, DNA-templated. Predicted to localize to nucleus. Human ortholog(s) of this gene implicated in Alzheimer's disease; coronary artery disease; hepatocellular carcinoma; lipid metabolism disorder; and myocardial in…
WBGene00000673	col-98	78.9147	0.945972	0.048206	NO	COLlagen 98	Is predicted to be a structural constituent of cuticle.	Predicted to be a structural constituent of cuticle. Predicted to localize to integral component of membrane.
WBGene00017868	slc-28.2	41.2036	0.945517	0.0575078	NO	SLC (SoLute Carrier) homolog 28.2	Is predicted to have nucleoside transmembrane transporter activity. Is an ortholog of human SLC28A1 (solute carrier family 28 member 1) and SLC28A2 (solute carrier family 28 member 2).	Predicted to have nucleoside transmembrane transporter activity. Predicted to be involved in nucleoside transmembrane transport. Predicted to localize to integral component of membrane. Orthologous to human SLC28A1 (solute carrier family 28 member 1) and SLC28A2 (solute carrier family 28 member 2).
WBGene00007660	pals-6	140.793	0.944491	0.0304794	NO	Protein containing ALS2cr12 (ALS2CR12) signature 6	Is enriched in OLL; PVD; dopaminergic neurons; and intestine based on microarray; tiling array; and RNA-seq studies. Is affected by several genes including daf-16; daf-2; and glp-1 based on microarray; tiling array; and RNA-seq studies. Is affected by twenty chemicals including Nitric Oxide; Tunicamycin; and D-glucose based on RNA-seq and microarray studies.
WBGene00008116		43.2	0.942919	0.0677757	NO	EXCretory canal abnormal 1	exc-1 was identified in screens for mutations that result in abnormal excretory canals; exc-1 is defined by a single allele, rh26, that produces focal, spherical cysts that are flanked by normal canals and frequently lie near the canal ending; genetic epistasis analyses suggests that exc-1 functions downstream of exc-9, and together with exc-5, in a pathway that activates CDC-42 at the canal apic…	Predicted to have GTP binding activity. Involved in epithelial cell development and regulation of tube size. Predicted to localize to membrane. Is expressed in amphid sheath cell and excretory canal. Orthologous to human IRGC (immunity related GTPase cinema).
WBGene00005452	srh-246	43.3884	0.942523	0.0669606	NO	Serpentine Receptor, class H 246	Is enriched in AVK based on RNA-seq studies. Is affected by several genes including daf-2; sir-2.1; and mir-34 based on tiling array; RNA-seq; and microarray studies. Is affected by resveratrol based on microarray studies. Is predicted to encode a protein with the following domains: Serpentine type 7TM GPCR chemoreceptor Srh and 7TM GPCR, serpentine receptor class h (Srh).	Predicted to localize to integral component of membrane.
WBGene00008009	fbxa-171	245.772	0.940978	0.0189245	NO	F-box A protein 171	This gene encodes a protein containing an F-box, a motif predicted to mediate protein-protein interactions either with homologs of yeast Skp-1p or with other proteins; this gene's encoded protein also contains an FTH/DUF38 motif, which may also mediate protein-protein interaction.
WBGene00004115	pqn-26	481.43	0.940748	0.00767934	NO	Prion-like-(Q/N-rich)-domain-bearing protein 26	The protein product of this gene is predicted to contain a glutamine/asparagine (Q/N)-rich ('prion') domain, by the algorithm of Michelitsch and Weissman (as of the WS77 release of WormBase, i.e., in wormpep77).	Predicted to be involved in electron transport chain.
WBGene00011524	plpr-1	230.327	0.940305	0.00239608	NO	human PhosphoLipid Phosphatase Related homolog 1	Is predicted to have phosphatidate phosphatase activity. Is an ortholog of human PLPPR1 (phospholipid phosphatase related 1) and PLPPR5 (phospholipid phosphatase related 5).	Predicted to have lipid phosphatase activity and phosphatidate phosphatase activity. Predicted to be involved in phospholipid dephosphorylation; phospholipid metabolic process; and signal transduction. Predicted to localize to integral component of plasma membrane. Orthologous to several human genes including PLPPR1 (phospholipid phosphatase related 1) and PLPPR5 (phospholipid phosphatase related…
WBGene00009028	F21H7.2	254.109	0.938998	0.00223427	NO		Is enriched in coelomocyte; germ line; muscle cell; and in male based on tiling array; RNA-seq; and microarray studies. Is affected by several genes including daf-16; daf-2; and rrf-3 based on microarray and RNA-seq studies. Is affected by nineteen chemicals including Ethanol; nicotinic acid; and methylmercuric chloride based on RNA-seq and microarray studies.
WBGene00019587	K09F6.4	189.78	0.938486	0.036265	NO		Is enriched in intestine and in male based on RNA-seq studies. Is affected by several genes including daf-2; rrf-3; and hsf-1 based on RNA-seq and microarray studies. Is affected by eight chemicals including rotenone; stavudine; and Zidovudine based on RNA-seq and microarray studies.
WBGene00020924	W02B3.4	105.189	0.938126	0.0275702	NO		Is enriched in NSM; intestine; and somatic gonad precursor based on Chronogram; tiling array; and RNA-seq studies. Is affected by several genes including daf-2; hsf-1; and eat-2 based on tiling array; RNA-seq; and microarray studies. Is affected by seven chemicals including methylmercuric chloride; Psoralens; and allantoin based on microarray and RNA-seq studies. Human ortholog(s) of this gene ar…	Predicted to localize to integral component of membrane. Is expressed in coelomocyte; enteric muscle; head mesodermal cell; nervous system; and seam cell. Human ortholog(s) of this gene implicated in dilated cardiomyopathy (multiple) and muscular dystrophy (multiple). Orthologous to human FKTN (fukutin).
WBGene00010099	fbxb-117	62.9185	0.936111	0.0461321	NO	F-box B protein 117	This gene encodes a protein containing an F-box, a motif predicted to mediate protein-protein interactions either with homologs of yeast Skp-1p or with other proteins.
WBGene00001123	dyf-7	1230.56	0.933567	0.000196619	NO	abnormal DYe Filling 7	dyf-7 encodes a protein containing a single-pass transmembrane domain, a small cytoplasmic domain, and a large extra-cellular/luminal domain related to that of zona pellucida (ZP) proteins, components of the matrix surrounding vertebrate oocytes to which sperm bind; dyf-7 is required for anchoring dendritic tips during cell body migration: in dyf-7 embryos, neurons are born at the proper position…	Exhibits protein self-association. Involved in amphid sensory organ dendrite retrograde extension. Localizes to dendrite membrane. Is expressed in excretory cell; nervous system; and seam cell.
WBGene00009086	F23D12.2	347.521	0.931771	0.00151428	NO		This gene encodes a protein containing an F-box, a motif predicted to mediate protein-protein interactions either with homologs of yeast Skp-1p or with other proteins; this gene's encoded protein also contains an FTH/DUF38 motif, which may also mediate protein-protein interaction.
WBGene00202069	T20G5.17	74.7182	0.930313	0.0459096	NO		Is enriched in muscle cell based on RNA-seq studies. Is affected by alg-1 and daf-12 based on RNA-seq studies.
WBGene00015666	gad-2	390.388	0.930018	0.00144921	NO	GAstrulation Defective 2	Is involved in gastrulation.	Involved in gastrulation. Predicted to localize to integral component of membrane.
WBGene00013469	Y68A4A.10	41.3618	0.928323	0.0739049	NO		Is affected by dpy-21; daf-2; and sir-2.1 based on RNA-seq and microarray studies. Is affected by Chlorpyrifos based on microarray studies. Is predicted to encode a protein with the following domains: Domain of unknown function (DUF281) and Domain of unknown function DUF281.
WBGene00006158	str-103	75.2645	0.928052	0.0380997	NO	Seven TM Receptor 103	Is affected by several genes including lin-4; lin-14; and eat-2 based on tiling array; RNA-seq; and microarray studies. Is affected by Tunicamycin; fluoranthene; and allantoin based on microarray studies. Is predicted to encode a protein with the following domains: Serpentine type 7TM GPCR chemoreceptor Str and 7TM GPCR, serpentine receptor class r (Str).	Predicted to have G protein-coupled olfactory receptor activity. Predicted to be involved in G protein-coupled receptor signaling pathway and olfactory behavior. Predicted to localize to integral component of plasma membrane.
WBGene00001687	gpn-1	598.553	0.926498	0.000332177	NO	GlyPicaN 1	gpn-1 encodes a glypican, a heparan sulfate proteoglycan anchored to the cell membrane by a GPI linkage, that is orthologous to Drosophila Dally-like (Dlp) and mammalian glypicans (OMIM:312870, mutated in Simpson-Golabi-Behmel overgrowth syndrome); by homology, GPN-1 is predicted to function as a cell surface protein that regulates intercellular signaling, perhaps within the context of cell divis…	Involved in several processes, including epidermis morphogenesis; nematode larval development; and neuron migration. Predicted to localize to cell surface and synapse. Is expressed in intestine; neuroblasts; pharynx; and ventral cord neurons. Human ortholog(s) of this gene implicated in Keipert syndrome; Simpson-Golabi-Behmel syndrome type 1; nephroblastoma; and omodysplasia 1. Orthologous to sev…
WBGene00015337	gsto-2	68.3632	0.925436	0.075422	NO	Glutathione S-Transferase, Omega class 2	C02D5.3 is predicted to encode, by alternative splicing and an internal promoter, three partially non-overlapping putative omega-class glutathione transferases (GST; EC 2.5.1.18) which, like their paralog GSTO-1, might have thiol oxidoreductase and dehydroascorbate reductase activity; other C02D5.3 paralogs include GST-44 and K10F12.4; C02D5.3 has no obvious function in mass RNAi assays.	Predicted to have glutathione dehydrogenase (ascorbate) activity. Predicted to be involved in cellular oxidant detoxification and glutathione metabolic process. Predicted to localize to cytoplasm. Is expressed in head; intestine; and tail. Human ortholog(s) of this gene implicated in Alzheimer's disease; Parkinson's disease; and asthma. Orthologous to human GSTO1 (glutathione S-transferase omega …
WBGene00009061	pals-14	136.887	0.924175	0.0477555	NO	Protein containing ALS2cr12 (ALS2CR12) signature 14	Is enriched in dopaminergic neurons and intestine based on tiling array and RNA-seq studies. Is affected by several genes including daf-16; daf-2; and glp-1 based on tiling array; microarray; and RNA-seq studies. Is affected by twelve chemicals including Nitric Oxide; Ethanol; and Psoralens based on RNA-seq and microarray studies.
WBGene00011207	R10E8.1	58.8086	0.922718	0.0727603	NO	FTH domain-containing protein	Is enriched in intestine based on tiling array; RNA-seq; and microarray studies. Is affected by several genes including daf-16; daf-2; and rrf-3 based on microarray and RNA-seq studies. Is affected by five chemicals including rotenone; Zidovudine; and paraquat based on RNA-seq and microarray studies. Is predicted to encode a protein with the following domains: FTH domain and Domain of unknown fun…
WBGene00007375	C06C3.4	143.797	0.921855	0.0314911	NO		Is expressed in hypodermis.	Is expressed in hypodermis.
WBGene00012819	Y43F8B.9	792.289	0.920284	0.00920433	NO		Is enriched in hypodermis; intestine; and somatic gonad precursor based on tiling array and RNA-seq studies. Is affected by several genes including daf-16; daf-2; and rrf-3 based on microarray; tiling array; and RNA-seq studies. Is affected by seventeen chemicals including methylmercuric chloride; rotenone; and bisphenol S based on microarray and RNA-seq studies.
WBGene00009101	F25B3.4	850.881	0.918006	6.05e-06	NO	Serine/threonine-protein phosphatase	Is predicted to have phosphoprotein phosphatase activity.	Predicted to have protein serine/threonine phosphatase activity. Predicted to be involved in protein dephosphorylation. Predicted to localize to cytoplasm and nucleus.
WBGene00011220	R10E11.9	134.456	0.916717	0.0209244	NO		Is enriched in Z1.p; Z4.a; male distal tip cell; and somatic gonad precursor based on RNA-seq studies. Is affected by several genes including dpy-7; sek-1; and pgl-1 based on microarray; tiling array; and RNA-seq studies. Is affected by seven chemicals including multi-walled carbon nanotube; Sodium Chloride; and metformin based on RNA-seq and microarray studies. Is predicted to encode a protein w…	Predicted to localize to integral component of membrane.
WBGene00045393	F26D11.13	472.664	0.916702	0.00010635	NO		Is enriched in body wall muscle cell; coelomocyte; intestine; and neurons based on tiling array; RNA-seq; and microarray studies. Is affected by several genes including skn-1; daf-12; and hsf-1 based on tiling array; microarray; and RNA-seq studies. Is affected by seven chemicals including Rifampin; Sirolimus; and allantoin based on RNA-seq and microarray studies.
WBGene00013419	Y65A5A.2	250.468	0.91666	0.0132489	NO		Is enriched in germ line; germline precursor cell; head mesodermal cell; and pharyngeal muscle cell based on tiling array and RNA-seq studies. Is affected by several genes including glp-1; skn-1; and daf-12 based on microarray; tiling array; RNA-seq; and proteomic studies. Is affected by twelve chemicals including rotenone; manganese chloride; and Aspirin based on RNA-seq and microarray studies.	Predicted to localize to integral component of membrane.
WBGene00003058	lov-1	398.591	0.915704	0.00265372	NO	Location Of Vulva defective 1	lov-1 encodes a transmembrane protein orthologous to human PKD1; lov-1 is required for two aspects of male mating behavior: response to hermaphrodite contact and vulva location and acts with PKD-2, a TRPP cation channel; LOV-1 is expressed in three types of male-specific neurons and localizes to the cell bodies and cilia; EGL-44 and EGL-46 regulate cell-specific expression of lov-1 and pkd-2 to s…	Exhibits protein domain specific binding activity. Involved in response to hermaphrodite contact and vulval location. Localizes to neuronal cell body and non-motile cilium. Is expressed in male. Used to study autosomal dominant polycystic kidney disease. Orthologous to human PKD1L3 (polycystin 1 like 3, transient receptor potential channel interacting).
WBGene00015012	bath-20	266.098	0.913842	0.0173921	NO	BTB and MATH domain containing 20	Is enriched in germ line; germline precursor cell; and head mesodermal cell based on RNA-seq studies. Is affected by several genes including daf-2; skn-1; and clk-1 based on microarray and RNA-seq studies. Is affected by six chemicals including rotenone; Alovudine; and Sodium Chloride based on RNA-seq and microarray studies. Is predicted to encode a protein with the following domains: BTB/POZ dom…
WBGene00007672	fbxa-136	325.907	0.913083	0.013143	NO	F-box A protein 136	Is affected by several genes including daf-16; skn-1; and clk-1 based on microarray and RNA-seq studies. Is affected by nine chemicals including Mercuric Chloride; Tunicamycin; and Sodium Chloride based on microarray and RNA-seq studies. Is predicted to encode a protein with the following domains: Phosphorylation site; Ubiquitin interacting motif; and F-box A protein FB155/FB224.
WBGene00022547	ZC196.3	53.1536	0.912604	0.0575556	NO		Is affected by several genes including daf-16; skn-1; and daf-12 based on microarray and RNA-seq studies. Is affected by eight chemicals including methylmercuric chloride; Mercuric Chloride; and Psoralens based on microarray and RNA-seq studies. Is predicted to encode a protein with the following domains: Protein of unknown function (DUF713) and Protein of unknown function DUF713.
WBGene00009257	F29G6.1	95.0111	0.911802	0.0342744	NO		Is enriched in ASER; PLM; hypodermis; and somatic gonad precursor based on tiling array and RNA-seq studies. Is affected by several genes including daf-16; daf-2; and glp-1 based on microarray; tiling array; and RNA-seq studies. Is affected by eleven chemicals including hydrogen sulfide; D-glucose; and stavudine based on microarray and RNA-seq studies. Is predicted to encode a protein with the fo…	Predicted to be involved in cell differentiation and multicellular organism development.
WBGene00000694	col-120	81.9111	0.910515	0.0600315	NO	COLlagen 120	Is predicted to be a structural constituent of cuticle.	Predicted to be a structural constituent of cuticle. Predicted to localize to integral component of membrane.
WBGene00019756	M03E7.4	106.553	0.909332	0.0679947	NO	Chitin-binding type-2 domain-containing protein	M03E7.4 encodes a protein, predicted to be secreted, with onechitin-binding peritrophin-A and three low-density lipoprotein receptordomain class A domains; M03E7.4 has no obvious function in mass RNAiassays.	Predicted to have hormone binding activity. Predicted to be involved in receptor-mediated endocytosis. Predicted to localize to apical plasma membrane and receptor complex.
WBGene00014179	ZK1010.5	94.9157	0.90849	0.0687403	NO		Is enriched in male based on RNA-seq studies. Is affected by several genes including daf-16; daf-2; and rrf-3 based on microarray; tiling array; and RNA-seq studies. Is affected by twenty-four chemicals including aldicarb; hydrogen sulfide; and Ethanol based on microarray and RNA-seq studies.
WBGene00045474	C49G9.2	112.722	0.907184	0.0429756	NO		Is enriched in hypodermis based on tiling array studies. Is affected by several genes including daf-2; clk-1; and eat-2 based on RNA-seq and microarray studies. Is affected by seven chemicals including Zidovudine; allantoin; and Sirolimus based on RNA-seq and microarray studies.	Predicted to localize to integral component of membrane.
WBGene00007530	C11H1.5	175.702	0.903154	0.0167482	NO		Is affected by several genes including daf-16; daf-2; and rrf-3 based on microarray; tiling array; and RNA-seq studies. Is affected by fifteen chemicals including methylmercury hydroxide; 1-methylnicotinamide; and nicotinic acid based on RNA-seq and microarray studies. Is predicted to encode a protein with the following domains: Thrombospondin type-1 (TSP1) repeat and Thrombospondin type-1 (TSP1)…	Predicted to be involved in actin cytoskeleton reorganization. Predicted to localize to plasma membrane.
WBGene00017224	F07G6.5	60.0753	0.902968	0.0813833	NO		Is affected by several genes including hpl-2; spn-4; and cyc-1 based on microarray; tiling array; and RNA-seq studies. Is affected by allantoin and Sirolimus based on microarray studies.
WBGene00195253	H16D19.5	508.705	0.902602	0.00151144	NO		Is enriched in germ line and somatic gonad precursor based on RNA-seq studies. Is affected by several genes including skn-1; rrf-3; and eat-2 based on RNA-seq studies. Is affected by five chemicals including rotenone; Psoralens; and Sirolimus based on RNA-seq studies.
WBGene00018607	F48E3.8	4847.13	0.902546	3.72e-12	NO	EGF-like domain-containing protein	F48E3.8 encodes a polysaccharide deacetylase.	Predicted to have catalytic activity. Predicted to be involved in carbohydrate metabolic process. Localizes to endoplasmic reticulum. Is expressed in AIYL; AIYR; and somatic cell.
WBGene00018353	fbxa-182	152.835	0.902326	0.0146623	NO	F-box A protein 182	This gene encodes a protein containing an F-box, a motif predicted to mediate protein-protein interactions either with homologs of yeast Skp-1p or with other proteins; this gene's encoded protein also contains an FTH/DUF38 motif, which may also mediate protein-protein interaction.
WBGene00009908	F49H6.5	114.07	0.902087	0.0395475	NO	GTP 3',8-cyclase	The F49H6.5 gene encodes a homolog of the human gene MOCS1A, which when mutated leads to molybdenum cofactor deficiency (OMIM:252150).	Predicted to have several functions, including 4 iron, 4 sulfur cluster binding activity; GTP 3',8'-cyclase activity; and GTP binding activity. Predicted to be involved in Mo-molybdopterin cofactor biosynthetic process. Predicted to localize to molybdopterin synthase complex. Human ortholog(s) of this gene implicated in molybdenum cofactor deficiency type A. Orthologous to human MOCS1 (molybdenum…
WBGene00012400	Y6E2A.7	90.5544	0.900784	0.0819694	NO		Is enriched in body wall muscle cell; dopaminergic neurons; and head mesodermal cell based on tiling array and RNA-seq studies. Is affected by several genes including daf-2; skn-1; and clk-1 based on microarray; tiling array; and RNA-seq studies. Is affected by ten chemicals including Mercuric Chloride; Psoralens; and allantoin based on microarray and RNA-seq studies. Is predicted to encode a pro…
WBGene00022033	Y65B4BL.1	11899.6	0.899629	6.9e-05	NO		Is enriched in OLL; PVD; hypodermis; and somatic gonad precursor based on microarray; tiling array; and RNA-seq studies. Is affected by several genes including daf-16; daf-2; and rrf-3 based on microarray; tiling array; and RNA-seq studies. Is affected by seventeen chemicals including methylmercury hydroxide; 1-methylnicotinamide; and rotenone based on RNA-seq and microarray studies. Is predicted…
WBGene00013516	Y73F4A.3	45.2894	0.898482	0.0840162	NO	DOMON domain-containing protein	Is affected by several genes including daf-16; daf-2; and skn-1 based on microarray; tiling array; and RNA-seq studies. Is affected by seventeen chemicals including hydrogen sulfide; methylmercuric chloride; and bisphenol A based on microarray and RNA-seq studies. Is predicted to encode a protein with the following domains: DOMON domain and DOMON domain.
WBGene00009879	F49C12.10	84.1624	0.896918	0.0611992	NO	Methyltransf_11 domain-containing protein	Is predicted to have methyltransferase activity.	Predicted to have methyltransferase activity.
WBGene00003574	ncx-9	77.5517	0.89634	0.0751489	NO	Na/Ca eXchangers 9	ncx-9 encodes a putative Na[+]/Ca[2+] exchanger of uncertainstoichiometry and affinity, orthologous to human SLC24A6 and paralogousto NCX-6/-8 and NCX-10; NCX-9 may function intracellularly; NCX-9 has tandem Calx-alpha domains predicted to carry out ion transport; NCX-9has no obvious function in mass RNAi assays.	Exhibits calcium:sodium antiporter activity involved in regulation of cardiac muscle cell membrane potential. Involved in calcium export from the mitochondrion and regulation of dorsal/ventral axon guidance. Localizes to mitochondrion. Is expressed in neurons and seam cell. Orthologous to human SLC8B1 (solute carrier family 8 member B1).
WBGene00014193	nhr-247	55.396	0.895492	0.0879585	NO	Nuclear Hormone Receptor family 247	Is predicted to have several functions, including DNA-binding transcription factor activity; steroid hormone receptor activity; and zinc ion binding activity.	Predicted to have DNA-binding transcription factor activity; sequence-specific DNA binding activity; and zinc ion binding activity. Predicted to be involved in regulation of transcription, DNA-templated. Predicted to localize to nucleus.
WBGene00004198	prx-13	104.514	0.8949	0.036265	NO	PeRoXisome assembly factor 13	prx-13 is orthologous to the human gene PEX13 (OMIM:601789), which when mutated leads to Zellweger syndrome or neonatal adrenoleukodystrophy.	Involved in nematode larval development. Predicted to localize to peroxisomal importomer complex and peroxisomal membrane. Human ortholog(s) of this gene implicated in peroxisomal biogenesis disorder and peroxisome biogenesis disorder 11A. Orthologous to human PEX13 (peroxisomal biogenesis factor 13).
WBGene00012409	Y7A5A.3	323.162	0.894535	0.0292515	NO		Is enriched in neurons; retrovesicular ganglion; and in male based on microarray; tiling array; and RNA-seq studies. Is affected by several genes including rrf-3; eat-2; and sir-2.1 based on RNA-seq and microarray studies. Is affected by six chemicals including aldicarb; methylmercuric chloride; and Rifampin based on microarray and RNA-seq studies.
WBGene00002234	kqt-2	237.465	0.89118	0.00268109	NO	potassium channel, KvQLT family 2	kqt-2 encodes one of three C. elegans KCNQ-like potassium channel subunits for which mutations in humans are associated with heredity diseases that affect epithelial cells, cardiac muscle and neurons; a KQT-2::GFP fusion protein is expressed exclusively in the intestine.	Predicted to have calmodulin binding activity; delayed rectifier potassium channel activity; and outward rectifier potassium channel activity. Involved in defecation. Predicted to localize to voltage-gated potassium channel complex. Is expressed in amphid neurons; intestine; sensory neurons; tail; and in male. Human ortholog(s) of this gene implicated in heart conduction disease (multiple) and lo…
WBGene00008965	mltn-10	65.7116	0.890883	0.0887603	NO	MLt-TeN (mlt-10) related 10	Is affected by several genes including daf-16; daf-2; and daf-12 based on microarray and RNA-seq studies. Is affected by five chemicals including D-glucose; Zidovudine; and allantoin based on RNA-seq studies. Is predicted to encode a protein with the following domains: Moulting cycle and Moulting cycle MLT-10-like protein.	Predicted to localize to integral component of membrane.
WBGene00013624	srbc-80	81.9724	0.8904	0.0597254	NO	Serpentine Receptor, class BC (class B-like) 80	Is affected by several genes including lin-4; lin-14; and eat-2 based on RNA-seq and microarray studies. Is affected by Sirolimus based on RNA-seq studies.
WBGene00006666	twk-11	771.293	0.887834	0.00188458	NO	TWiK family of potassium channels 11	twk-11 encodes one of more than 40 TWK (two-P domain K+) potassium channels in C. elegans that contain two pore regions and four transmembrane domains; orthologous to C. briggsae CBG19123 with some similarity to Drosophila CG6004.	Predicted to have potassium ion leak channel activity. Predicted to be involved in potassium ion transmembrane transport and stabilization of membrane potential. Predicted to localize to integral component of plasma membrane.
WBGene00008850	F15B9.6	179.256	0.886397	0.0332154	NO		Is enriched in OLL; PVD; and intestine based on microarray and RNA-seq studies. Is affected by several genes including daf-16; daf-2; and glp-1 based on microarray; tiling array; and RNA-seq studies. Is affected by twenty-three chemicals including Heme; methylmercury hydroxide; and 1-methylnicotinamide based on microarray and RNA-seq studies. Is predicted to encode a protein with the following do…	Predicted to localize to integral component of membrane.
WBGene00007605	hrg-7	74.4227	0.884934	0.0514179	NO	Heme Responsive Gene 7	Is predicted to have aspartic-type endopeptidase activity. Is expressed in amphid neurons and phasmid neurons. Human ortholog(s) of this gene are implicated in familial juvenile hyperuricemic nephropathy and neuronal ceroid lipofuscinosis 10. Is an ortholog of human REN (renin).	Predicted to have aspartic-type endopeptidase activity. Predicted to be involved in cell death. Predicted to localize to lysosome. Is expressed in amphid neurons; intestine; and phasmid neurons.
WBGene00198890	F55D1.3	249.812	0.884458	0.020637	NO		Is affected by adr-2 based on RNA-seq studies.
WBGene00010473	hrg-2	100.3	0.883411	0.0694791	NO	Heme Responsive Gene 2	Exhibits heme binding activity. Is expressed in hypodermis. Is an ortholog of human FAXC (failed axon connections homolog, metaxin like GST domain containing).	Exhibits heme binding activity. Predicted to localize to cytoplasm. Is expressed in hypodermis. Orthologous to human FAXC (failed axon connections homolog, metaxin like GST domain containing).
WBGene00019261	H34I24.2	282.066	0.882678	0.0230805	NO		Is enriched in OLL; PVD; head mesodermal cell; intestine; and pharyngeal muscle cell based on microarray; tiling array; and RNA-seq studies. Is affected by several genes including daf-16; daf-2; and skn-1 based on microarray; proteomic; and RNA-seq studies. Is affected by seventeen chemicals including manganese chloride; Mianserin; and Psoralens based on RNA-seq and microarray studies.
WBGene00009162	F26E4.7	870.229	0.880274	7.27e-05	NO		The F26E4.7 gene encodes a homolog of human BIGH3, which when mutated leads to Groenouw granular dystrophy, type 1 (OMIM:122200).	Predicted to have cell adhesion molecule binding activity. Predicted to be involved in cell adhesion and extracellular matrix organization. Predicted to localize to extracellular matrix and extracellular space. Human ortholog(s) of this gene implicated in congestive heart failure and corneal dystrophy (multiple). Orthologous to several human genes including POSTN (periostin).
WBGene00020017	R12A1.3	38.9178	0.878438	0.0957815	NO	BPTI/Kunitz inhibitor domain-containing protein	Is predicted to have serine-type endopeptidase inhibitor activity. Is an ortholog of human WFDC8 (WAP four-disulfide core domain 8).	Predicted to have serine-type endopeptidase inhibitor activity. Predicted to be involved in negative regulation of endopeptidase activity. Predicted to localize to extracellular space. Orthologous to human WFDC8 (WAP four-disulfide core domain 8).
WBGene00022649	ZK84.1	342.853	0.878246	0.00659234	NO		Is enriched in germ line based on proteomic studies. Is affected by several genes including daf-16; daf-2; and glp-1 based on microarray; proteomic; tiling array; and RNA-seq studies. Is affected by twenty-one chemicals including hydrogen sulfide; rotenone; and sodium arsenite based on microarray and RNA-seq studies.
WBGene00013615	fbxa-110	45.9253	0.877427	0.096274	NO	F-box A protein 110	Is affected by several genes including mex-3; mex-1; and hpl-2 based on tiling array and RNA-seq studies. Is affected by Atrazine based on microarray studies.
WBGene00007938	C34F6.1	407.567	0.877353	0.00510481	NO		Is predicted to have serine-type endopeptidase inhibitor activity.	Predicted to have serine-type endopeptidase inhibitor activity. Predicted to be involved in negative regulation of endopeptidase activity.
WBGene00219835	C26C6.14	95.0007	0.876101	0.0536322	NO		Is affected by dlc-1 based on RNA-seq studies.
WBGene00012791	Y43D4A.5	775.866	0.875691	0.0044777	NO		Is enriched in AVK; Z1.p; Z4.a; male distal tip cell; and somatic gonad precursor based on RNA-seq studies. Is affected by several genes including daf-16; daf-2; and rrf-3 based on microarray and RNA-seq studies. Is affected by sixteen chemicals including Heme; hydrogen sulfide; and methylmercury hydroxide based on microarray and RNA-seq studies.
WBGene00004904	snf-5	132.802	0.875324	0.0215011	NO	Sodium: Neurotransmitter symporter Family 5	Is predicted to have metal ion binding activity and neurotransmitter:sodium symporter activity. Is expressed in amphid neurons; intestinal cell; pharyngeal neurons; and rectal gland cell. Human ortholog(s) of this gene are implicated in creatine transporter deficiency. Is an ortholog of several human genes including SLC6A12 (solute carrier family 6 member 12); SLC6A13 (solute carrier family 6 mem…	Predicted to have L-amino acid transmembrane transporter activity and amino acid:sodium symporter activity. Predicted to be involved in sodium ion transmembrane transport. Predicted to localize to integral component of plasma membrane. Is expressed in intestine; nervous system; and rectal gland cell. Human ortholog(s) of this gene implicated in creatine transporter deficiency and intellectual dis…
WBGene00012726	Y39G8B.5	202.019	0.87416	0.00702217	NO	Protein kinase domain-containing protein	Is predicted to have ATP binding activity and protein kinase activity. Human ortholog(s) of this gene are implicated in frontotemporal dementia and/or amyotrophic lateral sclerosis-4. Is an ortholog of human IKBKE (inhibitor of nuclear factor kappa B kinase subunit epsilon) and TBK1 (TANK binding kinase 1).	Predicted to have protein serine/threonine kinase activity. Predicted to be involved in peptidyl-serine phosphorylation and peptidyl-threonine phosphorylation.
WBGene00235117	Y19D10B.8	42.758	0.87347	0.0981541	NO		Is affected by eat-2 based on RNA-seq studies. Is affected by Rifampin; Psoralens; and Sirolimus based on RNA-seq studies. Is predicted to encode a protein with the following domains: Receptor L domain and Receptor L-domain.
WBGene00022339	Y82E9BR.6	127.983	0.873082	0.0497332	NO		Is enriched in GABAergic neurons based on RNA-seq studies. Is affected by several genes including rrf-3; clk-1; and eat-2 based on microarray and RNA-seq studies. Is affected by six chemicals including metformin; Psoralens; and allantoin based on RNA-seq and microarray studies.
WBGene00016196	C28H8.5	108.244	0.872372	0.0794493	NO	ShKT domain-containing protein	Is enriched in AFD and hypodermis based on tiling array and RNA-seq studies. Is affected by several genes including daf-16; daf-2; and rrf-3 based on microarray; tiling array; and RNA-seq studies. Is affected by eleven chemicals including Ethanol; 1-methylnicotinamide; and Tunicamycin based on RNA-seq and microarray studies. Human THAP4 exhibits several functions, including heme binding activity;…	Orthologous to human THAP4 (THAP domain containing 4).
WBGene00012268	W04G5.8	189.264	0.871835	0.0354926	NO		Is enriched in Z1; Z4; and head mesodermal cell based on RNA-seq studies. Is affected by several genes including eat-2; sir-2.1; and lin-35 based on microarray; tiling array; and RNA-seq studies. Is affected by six chemicals including Sodium Chloride; allantoin; and Psoralens based on RNA-seq and microarray studies. Is predicted to encode a protein with the following domains: Protein of unknown f…
WBGene00001476	fmo-1	58.8073	0.87097	0.0814479	NO	Flavin-containing MonoOxygenase family 1	fmo-1 encodes a flavin-containing monoxygenase homologous to human FMO1, FMO2, and FMO3 (OMIM:602079, mutated in trimethylaminuria).	Predicted to have monooxygenase activity. Predicted to localize to endoplasmic reticulum membrane and integral component of membrane. Is expressed in excretory gland cell; head; intestine; and rectal gland cell. Human ortholog(s) of this gene implicated in hypertension; inherited metabolic disorder; and trimethylaminuria. Orthologous to several human genes including FMO4 (flavin containing dimeth…
WBGene00220190	Y65B4BM.2	221.402	0.869274	0.0315406	NO		Is enriched in somatic gonad precursor based on RNA-seq studies. Is affected by several genes including glp-1; skn-1; and sek-1 based on RNA-seq studies. Is affected by Alovudine; Zidovudine; and antimycin based on RNA-seq studies.
WBGene00011848	chil-27	43.5863	0.869239	0.0974867	NO	CHItinase-Like 27	Is enriched in AVK based on RNA-seq studies. Is affected by several genes including clk-1; eat-2; and lin-15B based on microarray; tiling array; and RNA-seq studies. Is affected by seven chemicals including Zidovudine; Psoralens; and allantoin based on RNA-seq and microarray studies. Is predicted to encode a protein with the following domains: Glycosyl hydrolases family 18; Glycoside hydrolase fa…	Predicted to be involved in carbohydrate metabolic process. Predicted to localize to integral component of membrane.
WBGene00199786	C25F6.19	293.941	0.868867	0.0178647	NO		Is affected by alg-1 based on RNA-seq studies.
WBGene00012295	nmat-1	234.882	0.867597	0.00847881	NO	Nicotinamide Mononucleotide AdenylylTransferase homolog 1	Is predicted to have ATP binding activity; nicotinamide-nucleotide adenylyltransferase activity; and nicotinate-nucleotide adenylyltransferase activity. Human ortholog(s) of this gene are implicated in Leber congenital amaurosis 9. Is an ortholog of human NMNAT1 (nicotinamide nucleotide adenylyltransferase 1).	Predicted to have nicotinamide-nucleotide adenylyltransferase activity and nicotinate-nucleotide adenylyltransferase activity. Predicted to be involved in NAD biosynthetic process. Human ortholog(s) of this gene implicated in Leber congenital amaurosis 9. Orthologous to several human genes including NMNAT1 (nicotinamide nucleotide adenylyltransferase 1).
WBGene00010901	M28.10	168.277	0.867417	0.0883203	NO		Is enriched in head mesodermal cell and intestine based on tiling array and RNA-seq studies. Is affected by several genes including daf-2; rrf-3; and dpy-10 based on microarray and RNA-seq studies. Is affected by nineteen chemicals including manganese chloride; nicotine; and stavudine based on RNA-seq; proteomic; and microarray studies.
WBGene00044260	Y87G2A.19	82.3028	0.867087	0.0424188	NO	LITAF domain-containing protein	Is enriched in arcade cell; pharyngeal muscle cell; and pharyngeal-intestinal valve cell based on tiling array; RNA-seq; and proteomic studies. Is affected by several genes including daf-2; skn-1; and eat-2 based on proteomic; RNA-seq; and microarray studies. Is affected by ten chemicals including D-glucose; stavudine; and Zidovudine based on RNA-seq and microarray studies. Human ortholog(s) of t…	Predicted to have metal ion binding activity. Predicted to localize to endosome membrane; integral component of membrane; and lysosomal membrane. Human ortholog(s) of this gene implicated in Charcot-Marie-Tooth disease type 1C. Orthologous to human LITAF (lipopolysaccharide induced TNF factor).
WBGene00008260	C52G5.2	132.017	0.866794	0.0150331	NO	DUF1794 domain-containing protein	Is enriched in PLM; Z1; Z4; germline precursor cell; and hypodermis based on tiling array and RNA-seq studies. Is affected by several genes including daf-16; daf-2; and rrf-3 based on microarray and RNA-seq studies. Is affected by seventeen chemicals including aldicarb; D-glucopyranose; and D-glucose based on microarray and RNA-seq studies. Human THAP4 exhibits several functions, including heme b…	Orthologous to human THAP4 (THAP domain containing 4).
WBGene00200920	F29F11.15	91.3065	0.864947	0.066039	NO		Is affected by cep-1 and dpy-21 based on RNA-seq studies.
WBGene00044074	mltn-5	42.9891	0.86467	0.0926052	NO	MLt-TeN (mlt-10) related 5	Is affected by several genes including daf-2; clk-1; and eat-2 based on tiling array; RNA-seq; and microarray studies. Is affected by methylmercury hydroxide based on RNA-seq studies. Is predicted to encode a protein with the following domains: Moulting cycle and Moulting cycle MLT-10-like protein.	Predicted to localize to integral component of membrane.
WBGene00017367	nhr-263	199.728	0.864098	0.0178587	NO	Nuclear Hormone Receptor family 263	Is enriched in several structures, including Z1.p; Z4.a; intestine; male distal tip cell; and sensory neurons based on RNA-seq studies. Is affected by several genes including daf-12; hsf-1; and elt-2 based on tiling array; RNA-seq; and microarray studies. Is affected by four chemicals including multi-walled carbon nanotube; Rifampin; and Psoralens based on RNA-seq and microarray studies. Is predi…	Predicted to have RNA polymerase II cis-regulatory region sequence-specific DNA binding activity and nuclear receptor activity. Predicted to be involved in anatomical structure development; cell differentiation; and regulation of transcription by RNA polymerase II.
WBGene00200308	C56C10.15	233.933	0.862659	0.0338917	NO
WBGene00014191	srt-22	44.3586	0.861115	0.10438	NO	Serpentine Receptor, class T 22	Is affected by several genes including elt-2; eat-2; and sir-2.1 based on RNA-seq and microarray studies. Is affected by six chemicals including Psoralens; allantoin; and metformin based on RNA-seq and microarray studies. Is predicted to encode a protein with the following domains: Serpentine type 7TM GPCR chemoreceptor Srt and 7TM GPCR, serpentine receptor class t (Srt).	Predicted to localize to integral component of membrane.
WBGene00019759	M03F4.6	290.598	0.85963	0.0041478	NO		Is enriched in AFD and PLM based on RNA-seq studies. Is affected by several genes including daf-2; skn-1; and age-1 based on microarray; RNA-seq; and tiling array studies. Is affected by fourteen chemicals including Neurotoxins; sesamin; and stavudine based on microarray and RNA-seq studies. Is predicted to encode a protein with the following domains: EB module; EB domain; Cysteine-rich repeat; a…
WBGene00013559	Y75B8A.28	161.931	0.858714	0.0518683	NO		Is enriched in intestine based on tiling array and RNA-seq studies. Is affected by several genes including daf-16; daf-2; and rrf-3 based on microarray; tiling array; and RNA-seq studies. Is affected by ten chemicals including Heme; D-glucose; and nanoparticle based on microarray and RNA-seq studies.
WBGene00189944	E03A3.10	405.32	0.857057	0.000869951	NO		Is enriched in somatic gonad precursor based on RNA-seq studies. Is affected by several genes including rrf-3; clk-1; and dpy-7 based on microarray and RNA-seq studies. Is affected by six chemicals including 1-methylnicotinamide; Psoralens; and allantoin based on RNA-seq studies.
WBGene00020487	T13C5.7	37.8993	0.856379	0.107591	NO		Is enriched in hypodermis based on tiling array studies. Is affected by several genes including daf-16; daf-2; and rrf-3 based on tiling array; microarray; and RNA-seq studies. Is affected by four chemicals including multi-walled carbon nanotube; Zidovudine; and antimycin based on RNA-seq and microarray studies. Is predicted to encode a protein with the following domains: Caenorhabditis protein o…
WBGene00019962	cysl-3	164.621	0.855797	0.0618848	NO	CYsteine Synthase Like 3	Exhibits cysteine synthase activity. Is involved in cysteine biosynthetic process from serine. Is an ortholog of human CBSL (cystathionine beta-synthase like).	Exhibits cysteine synthase activity. Involved in cysteine biosynthetic process from serine. Predicted to localize to cytoplasm. Orthologous to human CBSL (cystathionine beta-synthase like).
WBGene00000984	dhs-21	127.375	0.855477	0.0406679	NO	DeHydrogenases, Short chain 21	dhs-21 encodes a member of the short-chain dehydrogenases/reductases family (SDR) expressed in the intestine, hypodermis, uterus, and spermatheca.	Exhibits L-xylulose reductase (NADP+) activity and carbonyl reductase (NADPH) activity. Involved in xylulose catabolic process. Localizes to plasma membrane. Is expressed in hermaphrodite gonad; hypodermis; and intestine. Human ortholog(s) of this gene implicated in pentosuria. Orthologous to human DCXR (dicarbonyl and L-xylulose reductase).
WBGene00012091	pals-29	139.169	0.853277	0.101697	NO	Protein containing ALS2cr12 (ALS2CR12) signature 29	Is enriched in dopaminergic neurons based on tiling array studies. Is affected by several genes including skn-1; elt-2; and lin-35 based on microarray and RNA-seq studies. Is affected by eleven chemicals including methylmercuric chloride; Mercuric Chloride; and nanoparticle based on microarray and RNA-seq studies. Is predicted to encode a protein with the following domain: Phosphorylation site.
WBGene00001962	hlh-19	68.6346	0.853196	0.107591	NO	Helix Loop Helix 19	Is predicted to have protein dimerization activity.	Predicted to have DNA-binding transcription factor activity, RNA polymerase II-specific and RNA polymerase II transcription regulatory region sequence-specific DNA binding activity. Predicted to be involved in developmental process and regulation of transcription by RNA polymerase II.
WBGene00004129	pqn-42	701.434	0.852491	0.00518934	NO	Prion-like-(Q/N-rich)-domain-bearing protein 42	The protein product of this gene is predicted to contain a glutamine/asparagine (Q/N)-rich ('prion') domain, by the algorithm of Michelitsch and Weissman (as of the WS77 release of WormBase, i.e., in wormpep77).
WBGene00045291	F23D12.10	782.928	0.852163	0.000738998	NO		Is enriched in Z1.p; Z4.a; germ line; male distal tip cell; and somatic gonad precursor based on RNA-seq studies. Is affected by several genes including daf-2; clk-1; and isp-1 based on RNA-seq and microarray studies. Is affected by twelve chemicals including methylmercury hydroxide; D-glucose; and stavudine based on RNA-seq and microarray studies.
WBGene00022550	droe-8	856.962	0.851854	0.000869951	NO	dietary restriction over expressed 8	Is enriched in cephalic sheath cell; muscle cell; neurons; and retrovesicular ganglion based on tiling array; RNA-seq; and microarray studies. Is affected by several genes including daf-2; skn-1; and rrf-3 based on microarray; tiling array; and RNA-seq studies. Is affected by thirteen chemicals including methylmercuric chloride; Mercuric Chloride; and procyanidin based on microarray and RNA-seq s…
WBGene00168970	21ur-13854	70.2697	0.850391	0.107135	NO	21U-RNA 13854
WBGene00002193	kin-5	119.137	0.850284	0.0402552	NO	protein KINase 5	kin-5 encodes a predicted protein tyrosine kinase that is most closely related to the non-receptor tyrosine kinases Fes/Fps and Fer that contain an SH2 domain and a tyrosine kinase domain (OMIM:190030, murine Fes appears to be required for hemopoietic homeostasis); as loss of kin-5 activity via large-scale RNAi screens does not result in any obvious abnormalities, the precise role of kin-5 in C. …	Predicted to have non-membrane spanning protein tyrosine kinase activity and signaling receptor binding activity. Predicted to be involved in cell differentiation; innate immune response; and transmembrane receptor protein tyrosine kinase signaling pathway. Predicted to localize to extrinsic component of cytoplasmic side of plasma membrane. Is expressed in nervous system. Orthologous to human FER…
WBGene00018992	trpl-1	96.1897	0.850116	0.0540547	NO	TRP-channel-Like 1	Is affected by several genes including skn-1; rrf-3; and clk-1 based on RNA-seq and microarray studies. Is affected by twelve chemicals including Tunicamycin; stavudine; and Zidovudine based on microarray and RNA-seq studies.
WBGene00002258	lbp-6	92.5904	0.848585	0.0643075	NO	Lipid Binding Protein 6	Is predicted to have lipid binding activity. Is an ortholog of human FABP7 (fatty acid binding protein 7).	Predicted to have lipid binding activity. Human ortholog(s) of this gene implicated in hypertension and type 2 diabetes mellitus. Orthologous to human FABP3 (fatty acid binding protein 3) and FABP7 (fatty acid binding protein 7).
WBGene00021706	srbc-39	39.4034	0.848087	0.105148	NO	Serpentine Receptor, class BC (class B-like) 39	Is affected by daf-16 and drh-3 based on RNA-seq studies. Is predicted to encode a protein with the following domains: Serpentine type 7TM GPCR chemoreceptor Srbc and 7TM GPCR, serpentine receptor class bc (Srbc).	Predicted to localize to integral component of membrane.
WBGene00015465	C05C8.8	119.719	0.84562	0.113721	NO	Glycosyltransferase family 92 protein	Is predicted to have transferase activity, transferring glycosyl groups.	Predicted to have transferase activity, transferring glycosyl groups. Predicted to localize to integral component of membrane.
WBGene00045338	M01B2.13	120.928	0.844663	0.0875754	NO		Is enriched in intestine based on RNA-seq studies. Is affected by several genes including daf-16; daf-2; and daf-12 based on microarray and RNA-seq studies. Is affected by eight chemicals including bisphenol A; Alovudine; and Zidovudine based on RNA-seq studies. Human PHYHIP exhibits protein tyrosine kinase binding activity. Is predicted to encode a protein with the following domain: Phytanoyl-Co…	Predicted to localize to cytoplasm. Orthologous to human PHYHIP (phytanoyl-CoA 2-hydroxylase interacting protein) and PHYHIPL (phytanoyl-CoA 2-hydroxylase interacting protein like).
WBGene00008093	lron-1	221.341	0.843797	0.0184937	NO	eLRR (extracellular Leucine-Rich Repeat) ONly 1	Is expressed in pharynx. Human LRRC15 exhibits collagen binding activity; fibronectin binding activity; and laminin binding activity. Is predicted to encode a protein with the following domains: BspA type Leucine rich repeat region (6 copies); Leucine rich repeat; Cysteine-rich flanking region, C-terminal; Leucine-rich repeat; Leucine-rich repeat, typical subtype; BspA type Leucine rich repeat re…	Predicted to localize to integral component of membrane. Is expressed in pharynx. Orthologous to human LRRC15 (leucine rich repeat containing 15).
WBGene00017842	nep-12	573.093	0.843628	0.00708338	NO	NEPrilysin metallopeptidase family 12	F26G1.6 encodes a neprilysin; neprilysins are thermolysin-like zinc metallopeptidases, found on the outer surface of animal cells, that negatively regulate small signalling peptides (e.g., enkephalin, tachykinin, insulin, and natriuretic peptides) by cleaving them; while F26G1.6 has no clear orthologs in other organisms, it falls into a group of proteins that includes the classical neprilysins fo…	Predicted to have metal ion binding activity and metalloendopeptidase activity. Predicted to be involved in proteolysis. Predicted to localize to integral component of membrane.
WBGene00010831	M02G9.2	97.449	0.84069	0.0625931	NO		Is enriched in intestine based on tiling array studies. Is affected by several genes including daf-16; daf-2; and skn-1 based on tiling array; RNA-seq; and microarray studies. Is affected by sixteen chemicals including methylmercury hydroxide; methylmercuric chloride; and sodium arsenite based on RNA-seq and microarray studies. Is predicted to encode a protein with the following domains: Protein …
WBGene00016951	C55C3.1	88.8738	0.84025	0.112221	NO		Is predicted to have lipid binding activity. Human ortholog(s) of this gene are implicated in hyperalphalipoproteinemia 1. Is an ortholog of human BPI (bactericidal permeability increasing protein) and LBP (lipopolysaccharide binding protein).	Predicted to have lipid binding activity. Predicted to localize to extracellular space. Human ortholog(s) of this gene implicated in Crohn's disease; carotid artery disease; and hyperalphalipoproteinemia 1. Orthologous to several human genes including LBP (lipopolysaccharide binding protein).
WBGene00219563	linc-95	60.8691	0.840046	0.116488	NO	Long Intervening Non-Coding RNA 95	Is affected by adr-1; dlc-1; and sek-1 based on RNA-seq studies.
WBGene00019622	K10C2.7	48.3577	0.838615	0.113717	NO		Is enriched in NSM and germ line based on RNA-seq and tiling array studies. Is affected by several genes including daf-2; skn-1; and daf-12 based on microarray; tiling array; and RNA-seq studies. Is affected by fifteen chemicals including 1-methylnicotinamide; Tunicamycin; and bisphenol A based on RNA-seq and microarray studies.
WBGene00007693	cest-7	248.742	0.837906	0.0784008	NO	Carboxyl ESTerase domain containing 7	Is predicted to have hydrolase activity.	Predicted to have carboxylic ester hydrolase activity. Predicted to localize to integral component of membrane.
WBGene00015227	ddn-1	1448.6	0.836784	0.00426384	NO	Downstream of Daf-Nineteen 1	Is expressed in AFD; M5 neuron; body wall musculature; and chemosensory neurons.	Is expressed in AFD; body wall musculature; chemosensory neurons; intestine; and pharyngeal neurons.
WBGene00007695	cest-9.2	69.633	0.836585	0.116216	NO	Carboxyl ESTerase domain containing 9.2	Is predicted to have hydrolase activity.	Predicted to have carboxylic ester hydrolase activity. Predicted to localize to integral component of membrane.
WBGene00044646	B0205.14	946.452	0.836584	1.2e-05	NO		B0205.14 is a predicted gene that can encode a small, novel protein conserved in C. remanei and C. briggsae.
WBGene00197064	C02C6.5	52.7281	0.836271	0.117004	NO
WBGene00008216	mec-19	78.7913	0.83613	0.0995131	NO	MEChanosensory abnormality 19	Is expressed in mechanosensory neurons.	Predicted to localize to integral component of membrane. Is expressed in mechanosensory neurons.
WBGene00012724	sre-48	45.8991	0.834722	0.118559	NO	Serpentine Receptor, class E (epsilon) 48	Is affected by several genes including daf-16; eat-2; and eri-1 based on microarray; tiling array; and RNA-seq studies. Is affected by six chemicals including Psoralens; allantoin; and Sirolimus based on RNA-seq and microarray studies. Is predicted to encode a protein with the following domains: C. elegans Sre G protein-coupled chemoreceptor and 7TM GPCR, serpentine receptor class e (Sre).	Predicted to be involved in sensory perception of chemical stimulus. Predicted to localize to integral component of membrane.
WBGene00004003	pgp-9	508.067	0.832524	0.00188458	NO	P-GlycoProtein related 9	pgp-9 encodes an ATP-binding protein that is a member of the P-glycoprotein subclass of the ATP-binding cassette (ABC) transporter superfamily; PGP-9 is predicted to function as a transmembrane protein that couples energy to transport of various molecules across membranes, and loss of pgp-9 activity via RNAi can result in embryonic lethality; pgp-9 promoter-gfp fusion proteins are expressed in th…	Predicted to have ATPase-coupled transmembrane transporter activity and efflux transmembrane transporter activity. Predicted to be involved in transmembrane transport. Predicted to localize to integral component of plasma membrane. Is expressed in intestine; nervous system; and pharynx. Human ortholog(s) of this gene implicated in several diseases, including autoimmune disease (multiple); carcino…
WBGene00022590	ZC317.7	77.996	0.832361	0.104843	NO		Is enriched in germ line and germline precursor cell based on RNA-seq studies. Is affected by several genes including daf-16; glp-1; and gld-1 based on RNA-seq; microarray; and tiling array studies. Is affected by thirteen chemicals including rotenone; manganese chloride; and stavudine based on RNA-seq and microarray studies.
WBGene00016207	C29E4.10	97.0856	0.831655	0.101271	NO	Putative galactocerebrosidase	C29E4.10 is orthologous to the human gene GALACTOCEREBROSIDASE (GALC; OMIM:606890), which when mutated leads to disease.	Predicted to have galactosylceramidase activity. Predicted to be involved in galactosylceramide catabolic process. Predicted to localize to lysosome. Human ortholog(s) of this gene implicated in Krabbe disease. Orthologous to human GALC (galactosylceramidase).
WBGene00016763	C49A9.9	186.62	0.831129	0.0191366	NO		Is enriched in head mesodermal cell and intestine based on tiling array; RNA-seq; and microarray studies. Is affected by several genes including daf-2; let-60; and rrf-3 based on microarray and RNA-seq studies. Is affected by eleven chemicals including Tunicamycin; stavudine; and Zidovudine based on microarray and RNA-seq studies. Is predicted to encode a protein with the following domains: Phosp…
WBGene00050899	T10C6.15	278.858	0.83082	0.0257234	NO	F-box domain-containing protein	Is enriched in head mesodermal cell based on RNA-seq studies. Is affected by several genes including daf-16; daf-2; and skn-1 based on microarray and RNA-seq studies. Is affected by nine chemicals including sodium arsenite; Cadmium Chloride; and Sodium Chloride based on RNA-seq studies. Is predicted to encode a protein with the following domains: FTH domain; Domain of unknown function DUF38, Caen…
WBGene00017071	aagr-1	399.071	0.83081	0.0424468	NO	Acid Alpha Glucosidase Relate 1	Exhibits alpha-1,4-glucosidase activity. Is involved in glycogen catabolic process. Human ortholog(s) of this gene are implicated in glycogen storage disease II. Is an ortholog of human MGAM (maltase-glucoamylase).	Exhibits alpha-1,4-glucosidase activity. Involved in glycogen catabolic process. Predicted to localize to lysosome. Human ortholog(s) of this gene implicated in glycogen storage disease II. Orthologous to several human genes including MGAM (maltase-glucoamylase).
WBGene00219282	F43G9.21	63.841	0.830712	0.104515	NO		Is enriched in AVG; RIM; and command interneuron based on RNA-seq studies. Is affected by several genes including daf-2; rrf-3; and eat-2 based on RNA-seq and microarray studies. Is affected by Rifampin; Psoralens; and Sirolimus based on RNA-seq studies.	Predicted to localize to integral component of membrane.
WBGene00219813	C14A11.13	295.786	0.830406	0.0564864	NO		Is affected by dlc-1 based on RNA-seq studies.
WBGene00011493	T05F1.8	231.781	0.830354	0.0217666	NO		Is enriched in DA neuron; VA neuron; head mesodermal cell; neurons; and in male based on tiling array and RNA-seq studies. Is affected by several genes including daf-16; daf-2; and dpy-10 based on microarray and RNA-seq studies. Is affected by sixteen chemicals including Ethanol; methylmercuric chloride; and rotenone based on RNA-seq and microarray studies. Is predicted to encode a protein with t…	Predicted to have inorganic phosphate transmembrane transporter activity. Predicted to be involved in phosphate ion transmembrane transport. Predicted to localize to integral component of mitochondrial inner membrane. Orthologous to human SLC25A3 (solute carrier family 25 member 3).
WBGene00003091	lys-2	63.4462	0.82967	0.119693	NO	LYSozyme 2	lys-2 is one of ten C. elegans lysozyme genes; as such, lys-2 can be predicted to have a role in lysozymal function including immune function.	Predicted to have lysozyme activity. Involved in defense response to Gram-negative bacterium; defense response to Gram-positive bacterium; and innate immune response.
WBGene00016053	ptp-5.1	50.9187	0.829056	0.0762348	NO	Protein Tyrosine Phosphatase 5.1	Is predicted to have protein tyrosine phosphatase activity. Localizes to nucleus. Is expressed in head.	Predicted to have protein tyrosine phosphatase activity. Predicted to be involved in peptidyl-tyrosine dephosphorylation. Localizes to nucleus. Is expressed in head.
WBGene00007927	C34C12.8	1241.01	0.827314	0.000240284	NO	GrpE protein homolog, mitochondrial	Is predicted to have adenyl-nucleotide exchange factor activity; chaperone binding activity; and protein homodimerization activity. Localizes to mitochondrion. Is an ortholog of human GRPEL1 (GrpE like 1, mitochondrial).	Predicted to have adenyl-nucleotide exchange factor activity and unfolded protein binding activity. Predicted to be involved in protein import into mitochondrial matrix. Localizes to mitochondrion. Orthologous to several human genes including GRPEL1 (GrpE like 1, mitochondrial).
WBGene00195352	C10G11.12	139.324	0.827218	0.0490099	NO
WBGene00018829	F54E7.6	135.943	0.827003	0.057978	NO		Is enriched in AFD and germline precursor cell based on tiling array and RNA-seq studies. Is affected by several genes including daf-16; daf-2; and rrf-3 based on microarray; tiling array; and RNA-seq studies. Is affected by nine chemicals including methylmercury hydroxide; multi-walled carbon nanotube; and Zidovudine based on RNA-seq and microarray studies.
WBGene00045245	ttr-34	193.109	0.82366	0.02386	NO	TransThyretin-Related family domain 34	Is enriched in dopaminergic neurons; head mesodermal cell; and intestine based on tiling array and RNA-seq studies. Is affected by several genes including daf-2; hsf-1; and clk-1 based on RNA-seq and microarray studies. Is affected by thirteen chemicals including Ethanol; manganese chloride; and D-glucose based on RNA-seq and microarray studies. Is predicted to encode a protein with the following…	Predicted to localize to cell surface and extracellular region.
WBGene00003573	ncx-8	44.6781	0.82138	0.123991	NO	Na/Ca eXchangers 8	ncx-8 encodes a putative Na[+]/Ca[2+] exchanger of uncertainstoichiometry and affinity, orthologous to human SLC24A6 and paralogousto NCX-6/-7 and NCX-9/-10; NCX-8 may function intracellularly; NCX-8 has tandem Calx-alpha domains predicted to carry out ion transport; NCX-8 is required for normally high levels of body fat.	Predicted to have calcium:sodium antiporter activity involved in regulation of cardiac muscle cell membrane potential. Predicted to be involved in cation transport and cellular calcium ion homeostasis. Predicted to localize to membrane. Is expressed in intestine and pharynx. Orthologous to human SLC8B1 (solute carrier family 8 member B1).
WBGene00007282	clec-223	83.1878	0.820532	0.0987265	NO	C-type LECtin 223	Is predicted to have carbohydrate binding activity. Is expressed in spermatheca.	Predicted to have carbohydrate binding activity. Is expressed in spermatheca.
WBGene00001170	egl-1	4839.37	0.820458	0.000374462	NO	EGg Laying defective 1	egl-1 encodes a novel protein that contains a region similar to the BH3 (Bcl-2 homology region 3) domain of mammalian cell death activators; EGL-1 functions as an upstream activator in the general programmed cell death pathway and positively regulates programmed cell death by interacting directly with CED-9 to induce CED-4 release from CED-4/CED-9 complexes and ultimately activate the CED-3 caspa…	Involved in several processes, including actin filament depolymerization; oviposition; and positive regulation of cellular component organization. Localizes to cytosol; mitochondrion; and presynapse. Is expressed in several structures, including ABalappaapp; ABaraapapaad; HSN; URX; and proctodeal cell.
WBGene00016302	fbxc-7	85.9253	0.820015	0.0966638	NO	F-box C protein 7	Is enriched in intestine based on RNA-seq studies. Is affected by several genes including daf-16; daf-2; and daf-12 based on microarray and RNA-seq studies. Is affected by ten chemicals including Psoralens; allantoin; and metformin based on RNA-seq and microarray studies. Is predicted to encode a protein with the following domains: Domain of unknown function (DUF3557) and Protein of unknown funct…
WBGene00005188	srg-31	243.951	0.819967	0.0110628	NO	Serpentine Receptor, class G (gamma) 31	Is predicted to have transmembrane signaling receptor activity. Is expressed in amphid neurons; anal depressor muscle; and lumbar neurons.	Predicted to have transmembrane signaling receptor activity. Predicted to be involved in sensory perception of chemical stimulus. Predicted to localize to integral component of membrane. Is expressed in amphid neurons; anal depressor muscle; and lumbar neurons.
WBGene00011175	R09E10.5	670.896	0.819863	0.0244575	NO		Is enriched in pharynx based on microarray studies. Is affected by several genes including daf-16; daf-2; and skn-1 based on tiling array; proteomic; microarray; and RNA-seq studies. Is affected by eighteen chemicals including 1-methylnicotinamide; methylmercuric chloride; and rotenone based on RNA-seq and microarray studies. Is predicted to encode a protein with the following domains: AMOP domai…	Predicted to have microtubule-severing ATPase activity. Predicted to be involved in cytoplasmic microtubule organization. Predicted to localize to nucleus.
WBGene00008269	C53A5.11	82.7494	0.819713	0.0902499	NO		Is enriched in DA neuron and VA neuron based on tiling array studies. Is affected by several genes including skn-1; lin-4; and lin-14 based on microarray and RNA-seq studies. Is affected by eight chemicals including Tunicamycin; Psoralens; and allantoin based on microarray and RNA-seq studies. Is predicted to encode a protein with the following domains: Kelch motif; Kelch repeat type 1; Galactose…
WBGene00015225	B0507.8	1516.55	0.819445	0.00840837	NO		Is enriched in body wall muscle cell; cephalic sheath cell; excretory cell; intestine; and neurons based on tiling array and RNA-seq studies. Is affected by several genes including daf-16; daf-2; and glp-1 based on microarray; tiling array; and RNA-seq studies. Is affected by sixteen chemicals including Nitric Oxide; methylmercuric chloride; and Mercuric Chloride based on RNA-seq and microarray s…
WBGene00013294	pals-30	138.65	0.818936	0.0373003	NO	Protein containing ALS2cr12 (ALS2CR12) signature 30	Is enriched in NSM based on tiling array studies. Is affected by several genes including daf-16; glp-1; and skn-1 based on microarray and RNA-seq studies. Is affected by nine chemicals including Mercuric Chloride; Psoralens; and allantoin based on microarray and RNA-seq studies.
WBGene00011152	R09A8.1	676.1	0.81864	0.00407753	NO		Is enriched in germ line based on RNA-seq studies. Is affected by several genes including daf-2; rrf-3; and hsf-1 based on microarray and RNA-seq studies. Is affected by nine chemicals including Alovudine; stavudine; and Zidovudine based on RNA-seq and microarray studies. Is predicted to encode a protein with the following domain: .
WBGene00014089	ZK822.1	3684.51	0.817911	0.000245783	NO		Is enriched in OLL; PVD; intestine; and muscle cell based on microarray and RNA-seq studies. Is affected by several genes including daf-2; rrf-3; and clk-1 based on microarray and RNA-seq studies. Is affected by seventeen chemicals including 1-methylnicotinamide; methylmercuric chloride; and rotenone based on RNA-seq and microarray studies.
WBGene00044290	B0035.18	159.723	0.816631	0.0389536	NO	COX6C domain-containing protein	Is enriched in AFD; germ line; germline precursor cell; head mesodermal cell; and seam cell based on tiling array and RNA-seq studies. Is affected by several genes including daf-12; pgl-1; and aak-2 based on RNA-seq and tiling array studies. Is affected by eight chemicals including rotenone; manganese chloride; and stavudine based on RNA-seq studies. Is predicted to encode a protein with the foll…	Predicted to localize to integral component of membrane and mitochondrial inner membrane.
WBGene00000075	adm-4	894.18	0.816446	0.000991317	NO	ADAM (disintegrin plus metalloprotease) family 4	adm-4 encodes a member of the ADAM (disintegrin plus metalloprotease) family; ADM-4 is highly expressed in most post-embryonic tissues.	Predicted to have metalloendopeptidase activity. Involved in Notch signaling pathway and cell fate specification. Predicted to localize to plasma membrane. Is expressed in intestine; pharynx; spermatheca; and tail. Human ortholog(s) of this gene implicated in Alzheimer's disease; inflammatory bowel disease; and type 2 diabetes mellitus. Orthologous to human ADAM17 (ADAM metallopeptidase domain 17…
WBGene00008757	F13E9.8	72.4853	0.816164	0.0942136	NO	DUF148 domain-containing protein	Is enriched in amphid sheath cell based on RNA-seq studies. Is affected by several genes including daf-16; daf-2; and age-1 based on microarray and RNA-seq studies. Is affected by methylmercuric chloride and procyanidin based on microarray studies. Is predicted to encode a protein with the following domains: Domain of unknown function DUF148 and Domain of unknown function DUF148.
WBGene00013264	Y57A10A.24	135.254	0.813287	0.0831074	NO		Is enriched in intestine based on microarray studies. Is affected by several genes including daf-16; rrf-3; and daf-12 based on RNA-seq and microarray studies. Is affected by eight chemicals including manganese chloride; Psoralens; and allantoin based on RNA-seq and microarray studies. Is predicted to encode a protein with the following domains: Lustrin, cysteine-rich repeated domain; Cysteine-ri…
WBGene00012531	Y32F6B.1	81.9122	0.813192	0.0931078	NO	Solute carrier organic anion transporter family member	Is enriched in dopaminergic neurons; head mesodermal cell; intestine; mechanosensory neurons; and pharyngeal muscle cell based on tiling array; RNA-seq; and proteomic studies. Is affected by several genes including daf-16; daf-2; and rrf-3 based on microarray; proteomic; and RNA-seq studies. Is affected by twelve chemicals including rotenone; bisphenol A; and juglone based on RNA-seq and microarr…	Predicted to have sodium-independent organic anion transmembrane transporter activity. Predicted to be involved in sodium-independent organic anion transport. Predicted to localize to integral component of plasma membrane. Orthologous to human SLCO3A1 (solute carrier organic anion transporter family member 3A1).
WBGene00006262	str-231	54.9367	0.813068	0.129075	NO	Seven TM Receptor 231	Is expressed in ASIL and ASIR. Is predicted to encode a protein with the following domains: Serpentine type 7TM GPCR chemoreceptor Str and 7TM GPCR, serpentine receptor class r (Str).	Predicted to have G protein-coupled olfactory receptor activity. Predicted to be involved in G protein-coupled receptor signaling pathway and olfactory behavior. Predicted to localize to integral component of plasma membrane. Is expressed in ASIL and ASIR.
WBGene00006663	twk-8	1773.27	0.812753	0.00086912	NO	TWiK family of potassium channels 8	twk-8 encodes one of more than 40 TWK (two-P domain K+) potassium channels in C. elegans that contain two pore regions and four transmembrane domains; expressed in body-wall muscle.	Predicted to have potassium ion leak channel activity. Predicted to be involved in potassium ion transmembrane transport and stabilization of membrane potential. Predicted to localize to integral component of plasma membrane. Is expressed in body wall musculature.
WBGene00010135	F55H12.4	2081.91	0.812265	0.00475092	NO		Is expressed in anus; hypodermis; pharynx; and vulva. Is predicted to encode a protein with the following domain: .	Is expressed in anus; hypodermis; pharynx; and vulva.
WBGene00018407	F44B9.2	209.824	0.811921	0.0269747	NO		Is expressed in body wall musculature and vulval muscle.	Is expressed in body wall musculature and vulval muscle.
WBGene00044383	T05A7.11	510.617	0.811799	0.0559376	NO		Is predicted to have fucosyltransferase activity.	Predicted to have alpha-(1->3)-fucosyltransferase activity. Predicted to be involved in fucosylation. Predicted to localize to membrane.
WBGene00012526	Y32B12C.3	128.328	0.810448	0.0733456	NO		Is affected by several genes including eat-2; hpl-2; and smg-2 based on RNA-seq and microarray studies. Is affected by eight chemicals including Psoralens; allantoin; and metformin based on RNA-seq and microarray studies.
WBGene00019613	K10B4.1	59.5439	0.810356	0.133046	NO		Is predicted to have heme binding activity and peroxidase activity.	Predicted to have peroxidase activity. Predicted to be involved in cellular oxidant detoxification and response to oxidative stress.
WBGene00002263	lea-1	18319.6	0.810008	2.2e-10	NO	plant Late Embryo Abundant (LEA) related 1	The lea-1 gene encodes a protein that is predicted to be hydrophilic and heat-resistant, and that might participate in anhydrobiosis.	Predicted to have lipid binding activity. Involved in hyperosmotic response; response to desiccation; and response to heat. Predicted to localize to extracellular region. Is expressed in several structures, including body wall musculature and gonad. Orthologous to human PLIN4 (perilipin 4).
WBGene00008145	set-5	2880.65	0.809803	0.000398625	NO	SET (trithorax/polycomb) domain containing 5	set-5 encodes a large (1,675-residue) protein with an N-terminal SET domain and a C-terminal SPK domain; SET-5 has no non-nematode orthologs, but is paralogous to Y57A10A.1; SET-5's domain organization resembles that of SET-24; neither set-5(ok1568) nor set-5(RNAi) have any obvious phenotypes.	Is expressed in germ line. Human ortholog(s) of this gene implicated in autistic disorder; autosomal dominant non-syndromic intellectual disability 23; and cervical cancer. Orthologous to human SETD5 (SET domain containing 5) and KMT2E (lysine methyltransferase 2E (inactive)).
WBGene00000789	cpz-2	103.727	0.809622	0.123022	NO	CathePsin Z 2	Is predicted to have cysteine-type peptidase activity. Is an ortholog of human CTSZ (cathepsin Z).	Predicted to have cysteine-type endopeptidase activity. Predicted to be involved in proteolysis involved in cellular protein catabolic process. Predicted to localize to extracellular space and lysosome. Orthologous to human CTSZ (cathepsin Z).
WBGene00195154	F13A2.10	229.578	0.809591	0.043218	NO		Is enriched in somatic gonad precursor based on RNA-seq studies. Is affected by several genes including eat-2; sek-1; and pgl-1 based on RNA-seq studies. Is affected by five chemicals including metformin; Psoralens; and Rifampin based on RNA-seq and microarray studies.
WBGene00012604	nspe-2	70.3954	0.807717	0.0978481	NO	Nematode Specific Peptide family, group E 2	Is enriched in arcade cell; germline precursor cell; hypodermis; and pharyngeal-intestinal valve cell based on tiling array and RNA-seq studies. Is affected by several genes including daf-2; age-1; and dpy-10 based on microarray and RNA-seq studies. Is affected by twenty-seven chemicals including hydrogen sulfide; methylmercury hydroxide; and 1-methylnicotinamide based on microarray and RNA-seq s…
WBGene00015015	math-1	69.0624	0.807515	0.115544	NO	MATH (meprin-associated Traf homology) domain containing 1	Is enriched in NSM; amphid sheath cell; and body wall muscle cell based on tiling array and RNA-seq studies. Is affected by several genes including eat-2; lin-15B; and mex-3 based on microarray; tiling array; and RNA-seq studies. Is affected by multi-walled carbon nanotube and Alovudine based on RNA-seq studies. Is predicted to encode a protein with the following domains: MATH domain; MATH/TRAF d…
WBGene00014883	Y39C12A.2	134.427	0.806737	0.0552579	NO		This gene was determined to be of Transposon in origin so has been suppressed from the C. elegans protein set; detailed information about the origin of this gene can be found in the corresponding Transposon object associated with this gene.
WBGene00044005	F37C12.18	68.5431	0.806721	0.11452	NO		Is enriched in amphid sheath cell and in male based on RNA-seq studies. Is affected by several genes including daf-2; hsf-1; and eat-2 based on microarray; tiling array; and RNA-seq studies. Is affected by nine chemicals including nicotinic acid; manganese chloride; and D-glucose based on RNA-seq and microarray studies.
WBGene00009595	cbp-3	694.969	0.806302	0.00288061	NO	CBP/p300 homolog 3	Is predicted to have histone acetyltransferase activity; transcription coregulator activity; and zinc ion binding activity. Is involved in PERK-mediated unfolded protein response.	Predicted to have metal ion binding activity.
WBGene00009330	F32D8.5	247.383	0.806028	0.0237305	NO		Is enriched in several structures, including body wall musculature; excretory cell; germ line; intestine; and sensory neurons based on tiling array; RNA-seq; and microarray studies. Is affected by several genes including daf-16; daf-2; and daf-12 based on microarray; RNA-seq; tiling array; and proteomic studies. Is affected by twelve chemicals including stavudine; Zidovudine; and Sirolimus based …	Predicted to be involved in mitochondrial proton-transporting ATP synthase complex assembly. Predicted to localize to integral component of mitochondrial membrane. Human ortholog(s) of this gene implicated in mitochondrial complex V (ATP synthase) deficiency nuclear type 2. Orthologous to human TMEM70 (transmembrane protein 70).
WBGene00045247	F54H12.8	215.541	0.805995	0.00550785	NO		Is enriched in coelomocyte; germ line; and in male based on tiling array and RNA-seq studies. Is affected by several genes including daf-2; eat-2; and sir-2.1 based on microarray and RNA-seq studies. Is affected by twelve chemicals including manganese chloride; multi-walled carbon nanotube; and D-glucose based on RNA-seq and microarray studies.	Predicted to localize to integral component of membrane.
WBGene00199390	B0273.111	65.1104	0.805824	0.136108	NO		Is affected by elli-1 and daf-2 based on microarray studies.
WBGene00010829	M02B1.4	50.5436	0.805716	0.112221	NO		Is enriched in amphid sheath cell; germ line; and in male based on RNA-seq studies. Is affected by several genes including daf-2; dpy-10; and eat-2 based on microarray; tiling array; and RNA-seq studies. Is affected by seven chemicals including methylmercuric chloride; Cry5B; and Diazinon based on microarray studies.	Predicted to localize to integral component of membrane.
WBGene00044268	T27E7.10	782.044	0.805493	0.0118028	NO		Is affected by several genes including daf-2; clk-1; and sek-1 based on RNA-seq and microarray studies. Is affected by seven chemicals including Alovudine; stavudine; and metformin based on RNA-seq studies.
WBGene00011345	dma-1	5943.41	0.805156	7.66e-08	NO	Dendrite Morphology Abnormal 1	Exhibits protease binding activity. Is involved in generation of neurons. Localizes to dendrite membrane. Is expressed in head neurons; mechanosensory neurons; somatic nervous system; and vulva.	Exhibits protease binding activity. Involved in generation of neurons and regulation of dendrite extension. Localizes to dendrite membrane. Is expressed in head neurons; mechanosensory neurons; somatic nervous system; and vulva.
WBGene00010268	arrd-10	266.515	0.804938	0.041139	NO	ARRestin Domain protein 10	Is enriched in germline precursor cell; hypodermis; intestine; and somatic gonad precursor based on tiling array and RNA-seq studies. Is affected by several genes including daf-2; daf-12; and clk-1 based on tiling array; RNA-seq; and microarray studies. Is affected by nine chemicals including stavudine; Zidovudine; and Psoralens based on RNA-seq and microarray studies. Is predicted to encode a pr…	Predicted to be involved in protein transport. Predicted to localize to cytoplasm.
WBGene00000082	adt-1	649.886	0.804446	0.00457645	NO	ADAMTS family 1	The adt-1 gene encodes a metalloproteinase with disintegrin-like and metalloproteinase with thrombospondin type I motifs (ADAMTS) that is required for male tail morphogenesis.	Predicted to have metalloendopeptidase activity. Predicted to be involved in extracellular matrix organization. Predicted to localize to extracellular matrix. Is expressed in several structures, including amphid neurons; body wall musculature; pharyngeal muscle cell; ventral nerve cord; and vulva.
WBGene00019580	oac-58	67.0054	0.804316	0.129256	NO	O-ACyltransferase homolog 58	Is predicted to have transferase activity, transferring acyl groups other than amino-acyl groups.	Predicted to have transferase activity, transferring acyl groups other than amino-acyl groups. Predicted to be involved in cellular polysaccharide biosynthetic process. Predicted to localize to membrane.
WBGene00045308	C37H5.14	48.4827	0.803629	0.136546	NO	RAI1 domain-containing protein	Is enriched in Z1.p; Z4.a; germ line; gon_male_dtc anterior; and gon_male_dtc posterior based on RNA-seq studies. Is affected by several genes including pmk-1; pgl-1; and bar-1 based on microarray and RNA-seq studies. Is affected by Tunicamycin and Colistin based on microarray studies. Is predicted to encode a protein with the following domains: RAI1 like PD-(D/E)XK nuclease; RAI1-like; and RAI1-…	Orthologous to human DXO (decapping exoribonuclease).
WBGene00021478	Y39H10A.1	47.6071	0.803527	0.131336	NO		Is enriched in amphid sheath cell; arcade cell; dopaminergic neurons; neurons; and pharyngeal-intestinal valve cell based on tiling array and RNA-seq studies. Is affected by several genes including daf-16; daf-2; and skn-1 based on microarray; tiling array; and RNA-seq studies. Is affected by six chemicals including Mercuric Chloride; multi-walled carbon nanotube; and indole based on microarray a…
WBGene00015223	B0507.6	409.406	0.803361	0.0409238	NO		Is enriched in body wall muscle cell; cephalic sheath cell; dopaminergic neurons; and intestine based on tiling array and RNA-seq studies. Is affected by several genes including daf-16; daf-2; and glp-1 based on microarray; tiling array; and RNA-seq studies. Is affected by eleven chemicals including Psoralens; allantoin; and Sirolimus based on RNA-seq and microarray studies. Is predicted to encod…
WBGene00010116	cest-13	125.081	0.802785	0.111845	NO	Carboxyl ESTerase domain containing 13	Is predicted to have hydrolase activity. Is an ortholog of human CES2 (carboxylesterase 2).	Predicted to have carboxylic ester hydrolase activity. Predicted to localize to extracellular space.
WBGene00009788	F46F2.4	771.136	0.802698	0.00204409	NO		Is affected by several genes including lin-4; lin-14; and clk-1 based on tiling array; microarray; and RNA-seq studies. Is affected by seven chemicals including multi-walled carbon nanotube; metformin; and Psoralens based on RNA-seq and microarray studies.
WBGene00020221	T05A7.3	224.82	0.80222	0.0242429	NO	CUB domain-containing protein	Is enriched in intestine based on RNA-seq studies. Is affected by several genes including daf-2; eat-2; and pmk-1 based on microarray and RNA-seq studies. Is affected by six chemicals including multi-walled carbon nanotube; Psoralens; and allantoin based on RNA-seq and microarray studies. Is predicted to encode a protein with the following domains: CUB domain; CUB domain; and Spermadhesin, CUB do…
WBGene00001557	gcy-37	2037.98	0.80162	0.00230636	NO	Guanylyl CYclase 37	gcy-37 encodes a predicted soluble guanylyl cyclase that is expressed in four candidate sensory neurons connected to the pseudocoelom, URXL, URXR, AQR, and PQR; as loss of gcy-37 activity via RNA-mediated interference does not result in any abnormalities, the precise role of GCY-37 in C. elegans development and/or behavior is not yet known; GCY-37 expression in neurons connected to the pseudocoel…	Predicted to have several functions, including GTP binding activity; guanylate cyclase activity; and heme binding activity. Predicted to be involved in cGMP-mediated signaling. Predicted to localize to cytoplasm. Is expressed in AQR; PQR; URXL; and URXR. Orthologous to human GUCY1B1 (guanylate cyclase 1 soluble subunit beta 1).
WBGene00019436	K06A9.2	129.962	0.801348	0.121642	NO	F-box domain-containing protein	This gene encodes a protein containing an F-box, a motif predicted to mediate protein-protein interactions either with homologs of yeast Skp-1p or with other proteins.
WBGene00006539	tbb-6	3918.74	0.801096	1.93e-05	NO	TuBulin, Beta 6	Is predicted to have GTP binding activity and GTPase activity. Is involved in PERK-mediated unfolded protein response. Is expressed in pharynx. Human ortholog(s) of this gene are implicated in autosomal dominant macrothrombocytopenia TUBB1-related. Is an ortholog of human TUBB1 (tubulin beta 1 class VI).	Predicted to have GTP binding activity. Predicted to be a structural constituent of cytoskeleton. Predicted to be involved in microtubule cytoskeleton organization and mitotic cell cycle. Predicted to localize to cytoplasm and microtubule. Is expressed in pharynx. Human ortholog(s) of this gene implicated in autosomal dominant macrothrombocytopenia TUBB1-related. Orthologous to human TUBB1 (tubul…
WBGene00018707	oac-31	43.352	0.800381	0.140671	NO	O-ACyltransferase homolog 31	Is predicted to have transferase activity, transferring acyl groups other than amino-acyl groups.	Predicted to have transferase activity, transferring acyl groups other than amino-acyl groups. Predicted to localize to integral component of membrane.
WBGene00017214	F07E5.9	641.778	0.800357	0.0149966	NO		Is enriched in germ line based on RNA-seq studies. Is affected by several genes including daf-16; glp-1; and skn-1 based on microarray; tiling array; and RNA-seq studies. Is affected by nine chemicals including methylmercuric chloride; Sodium Chloride; and Rifampin based on microarray and RNA-seq studies.
WBGene00077690	mtp-18	263.662	0.800253	0.0322556	NO	MiTochondrial Protein 18	Is enriched in ASER; body wall muscle cell; intestine; and muscle cell based on tiling array; RNA-seq; and microarray studies. Is affected by several genes including daf-2; skn-1; and eat-2 based on RNA-seq and microarray studies. Is affected by eight chemicals including D-glucose; Psoralens; and allantoin based on RNA-seq and microarray studies. Is predicted to encode a protein with the followin…	Predicted to be involved in mitochondrial fission. Predicted to localize to mitochondrion. Orthologous to human MTFP1 (mitochondrial fission process 1).
WBGene00014132	ZK896.1	191.149	0.799775	0.0570841	NO	CUB_2 domain-containing protein	Is enriched in intestine based on RNA-seq studies. Is affected by several genes including daf-2; glp-1; and rrf-3 based on microarray; tiling array; and RNA-seq studies. Is affected by seventeen chemicals including methylmercury hydroxide; Tunicamycin; and D-glucose based on RNA-seq and microarray studies. Is predicted to encode a protein with the following domains: CUB-like domain and CUB-like d…
WBGene00017835	F26F12.4	110.866	0.799425	0.0961973	NO		Is enriched in ALM; PLM; intestine; pharyngeal muscle cell; and pharynx based on microarray; tiling array; and RNA-seq studies. Is affected by several genes including daf-16; daf-2; and skn-1 based on microarray; tiling array; and RNA-seq studies. Is affected by fourteen chemicals including methylmercury hydroxide; methylmercuric chloride; and D-glucose based on RNA-seq and microarray studies.	Predicted to localize to integral component of membrane.
WBGene00009513	sfxn-1.2	49.4588	0.799174	0.131719	NO	SideroFleXiN (mitochondrial iron transporter) 1.2	Is predicted to have ion transmembrane transporter activity. Is an ortholog of human SFXN1 (sideroflexin 1) and SFXN3 (sideroflexin 3).	Predicted to have serine transmembrane transporter activity. Predicted to be involved in serine import into mitochondrion. Predicted to localize to integral component of mitochondrial inner membrane. Orthologous to human SFXN1 (sideroflexin 1) and SFXN3 (sideroflexin 3).
WBGene00011098	nhr-207	39.3598	0.798618	0.121753	NO	Nuclear Hormone Receptor family 207	Is predicted to have several functions, including DNA-binding transcription factor activity; steroid hormone receptor activity; and zinc ion binding activity. Is involved in response to starvation. Is expressed in several structures, including anal sphincter muscle; gonad; pharyngeal neurons; pharyngeal-intestinal valve; and rectal valve cell. Human ortholog(s) of this gene are implicated in matu…	Predicted to have RNA polymerase II cis-regulatory region sequence-specific DNA binding activity and nuclear receptor activity. Involved in response to starvation. Predicted to localize to nucleus. Is expressed in several structures, including anal sphincter muscle; gonad; pharyngeal neurons; pharyngeal-intestinal valve; and rectal valve cell. Human ortholog(s) of this gene implicated in Fanconi …
WBGene00016152	pho-12	298.348	0.798537	0.0498111	NO	intestinal acid PHOsphatase 12	Is enriched in mechanosensory neurons and neuronal sheath cell based on microarray and RNA-seq studies. Is affected by several genes including rrf-3; daf-12; and eat-2 based on microarray and RNA-seq studies. Is affected by rotenone and metformin based on RNA-seq studies. Human ACP4 exhibits protein tyrosine phosphatase activity and receptor tyrosine kinase binding activity. Is predicted to encod…	Predicted to have phosphatase activity. Predicted to be involved in dephosphorylation. Human ortholog(s) of this gene implicated in amelogenesis imperfecta and prostate cancer. Orthologous to human ACP2 (acid phosphatase 2, lysosomal); ACP3 (acid phosphatase 3); and ACP4 (acid phosphatase 4).
WBGene00006950	wrt-4	50.9417	0.797783	0.139743	NO	WaRThog (hedgehog-like family) 4	wrt-4 encodes a hedgehog-like protein, with (from N- to C-terminus) asignal sequence, a Wart domain, an short region of low-complexitysequence, and a Hint/Hog domain; WRT-4 is expressed strongly inhypodermal syncytia hyp6-hyp10 from 3-fold embryos to adults; theHint/Hog domain is predicted to cut WRT-4 into two halves and thencovalently link cholesterol to the C-terminus of the Wart domain; theWa…	Predicted to have peptidase activity. Predicted to be involved in cell-cell signaling; multicellular organism development; and protein autoprocessing. Predicted to localize to cell surface; extracellular space; and plasma membrane. Is expressed in hyp10; hyp6; hyp7 syncytium; hyp8; and hyp9. Human ortholog(s) of this gene implicated in 46,XY sex reversal and 46,XY sex reversal 7. Orthologous to h…
WBGene00015546	cpg-19	158.558	0.796479	0.0814479	NO	Chondroitin ProteoGlycan 19	Is enriched in DA neuron; head mesodermal cell; and pharynx based on microarray and RNA-seq studies. Is affected by several genes including daf-16; daf-2; and skn-1 based on RNA-seq and microarray studies. Is affected by sixteen chemicals including hydrogen sulfide; methylmercuric chloride; and multi-walled carbon nanotube based on microarray and RNA-seq studies.
WBGene00018455	fbxc-42	194.832	0.796017	0.0383035	NO	F-box C protein 42	Is enriched in Z1.p; Z4.a; germ line; male distal tip cell; and somatic gonad precursor based on RNA-seq studies. Is affected by several genes including daf-2; rrf-3; and dpy-10 based on microarray; tiling array; and RNA-seq studies. Is affected by eleven chemicals including bisphenol A; Rifampin; and allantoin based on RNA-seq and microarray studies. Is predicted to encode a protein with the fol…
WBGene00020116	moa-1	144.56	0.795916	0.121596	NO	Modifier Of Apl-1 activity 1	Is predicted to have protein tyrosine phosphatase activity.	Predicted to have protein tyrosine phosphatase activity. Predicted to be involved in peptidyl-tyrosine dephosphorylation. Predicted to localize to integral component of membrane.
WBGene00235093	C54F6.18	300.426	0.795846	0.0193491	NO		Is enriched in pharynx based on RNA-seq studies. Is affected by several genes including daf-2; skn-1; and eat-2 based on RNA-seq and microarray studies. Is affected by nine chemicals including stavudine; Sodium Chloride; and Sirolimus based on RNA-seq and microarray studies. Is predicted to encode a protein with the following domain: .
WBGene00009453	F36A2.3	1385.14	0.795822	0.000406001	NO		F36A2.3 encodes a protein with similarity to malate dehydrogenase; by homology, the product of F36A2.3 is predicted to function in the citric acid cycle to catalyze the formation of oxaloacetate from malate.	Predicted to have oxidoreductase activity.
WBGene00007458	ule-4	3183.77	0.795114	0.00270714	NO	Uterine Lumin Expressed/locailized 4	Is enriched in several structures, including dopaminergic neurons; germ line; intestine; neuronal sheath cell; and pharyngeal muscle cell based on proteomic; tiling array; RNA-seq; and microarray studies. Is affected by several genes including daf-16; daf-2; and daf-12 based on microarray; proteomic; and RNA-seq studies. Is affected by nineteen chemicals including Heme; Ethanol; and rotenone base…	Predicted to localize to extracellular region.
WBGene00010065	F54F7.3	85.5605	0.794997	0.143373	NO		Is enriched in AVG; RIM; amphid sheath cell; and command interneuron based on RNA-seq studies. Is affected by several genes including daf-16; daf-2; and let-7 based on microarray; tiling array; RNA-seq; and proteomic studies. Is affected by seventeen chemicals including Ethanol; rotenone; and sodium arsenite based on RNA-seq and microarray studies.
WBGene00220052	R166.10	54.4043	0.794854	0.120698	NO		Is affected by adr-1 based on RNA-seq studies.
WBGene00015623	C09B8.4	323.293	0.794779	0.0552681	NO		Is enriched in NSM; head mesodermal cell; and intestine based on tiling array and RNA-seq studies. Is affected by several genes including daf-2; skn-1; and dpy-10 based on microarray and RNA-seq studies. Is affected by twenty-six chemicals including rotenone; Tunicamycin; and manganese chloride based on RNA-seq and microarray studies. Is predicted to encode a protein with the following domains: E…	Predicted to localize to integral component of membrane. Orthologous to human TMEM53 (transmembrane protein 53).
WBGene00017705	F22E5.6	379.496	0.79437	0.0104152	NO	BTB domain-containing protein	Is involved in IRE1-mediated unfolded protein response and PERK-mediated unfolded protein response. Is an ortholog of human KCTD10 (potassium channel tetramerization domain containing 10); KCTD13 (potassium channel tetramerization domain containing 13); and TNFAIP1 (TNF alpha induced protein 1).	Involved in IRE1-mediated unfolded protein response. Orthologous to human TNFAIP1 (TNF alpha induced protein 1); KCTD10 (potassium channel tetramerization domain containing 10); and KCTD13 (potassium channel tetramerization domain containing 13).
WBGene00021518	hpo-6	48.1354	0.794188	0.130601	NO	Hypersensitive to POre-forming toxin 6	Localizes to membrane raft.	Localizes to membrane raft.
WBGene00007271	C03C10.5	667.072	0.794165	0.000321752	NO		Is enriched in intestine and pharynx based on microarray and RNA-seq studies. Is affected by several genes including daf-2; skn-1; and rrf-3 based on microarray; tiling array; and RNA-seq studies. Is affected by eighteen chemicals including 1-methylnicotinamide; methylmercuric chloride; and rotenone based on RNA-seq and microarray studies.
WBGene00016769	C49C8.5	202.399	0.791529	0.00403412	NO	Fibrinogen C-terminal domain-containing protein	Is involved in innate immune response. Human ortholog(s) of this gene are implicated in congenital afibrinogenemia.	Involved in innate immune response. Predicted to localize to collagen-containing extracellular matrix and extracellular space. Is expressed in intestine. Human ortholog(s) of this gene implicated in congenital afibrinogenemia and multiple myeloma. Orthologous to human ANGPTL1 (angiopoietin like 1); ANGPTL2 (angiopoietin like 2); and FGG (fibrinogen gamma chain).
WBGene00077706	mir-1829.2	95.6872	0.791014	0.0664537	NO	MIcro RNA 1829.2	Is affected by several genes including eat-2; alg-1; and alg-2 based on RNA-seq studies. Is affected by nicotine based on quantitative PCR and RNA-seq studies.
WBGene00010092	F55C5.2	718.223	0.791001	0.0217666	NO		Is enriched in coelomocyte; germ line; and in male based on tiling array and RNA-seq studies. Is affected by several genes including daf-2; glp-1; and dpy-10 based on microarray and RNA-seq studies. Is affected by sixteen chemicals including methylmercuric chloride; manganese chloride; and D-glucose based on microarray and RNA-seq studies.
WBGene00004145	pqn-62	1996.78	0.790915	0.00157181	NO	Prion-like-(Q/N-rich)-domain-bearing protein 62	The protein product of this gene is predicted to contain a glutamine/asparagine (Q/N)-rich ('prion') domain, by the algorithm of Michelitsch and Weissman (as of the WS77 release of WormBase, i.e., in wormpep77).
WBGene00006191	str-144	121.895	0.789974	0.0949674	NO	Seven TM Receptor 144	Is affected by several genes including daf-16; rrf-3; and hsf-1 based on microarray and RNA-seq studies. Is affected by eight chemicals including Mercuric Chloride; Tunicamycin; and tert-Butylhydroperoxide based on microarray and RNA-seq studies. Is predicted to encode a protein with the following domains: Serpentine type 7TM GPCR chemoreceptor Str and 7TM GPCR, serpentine receptor class r (Str).	Predicted to have G protein-coupled olfactory receptor activity. Predicted to be involved in G protein-coupled receptor signaling pathway and olfactory behavior. Predicted to localize to integral component of plasma membrane.
WBGene00016534	C39D10.7	3869.18	0.788844	0.00017187	NO		C39D10.7 encodes a large (1185-residue) protein with 11 chitin-bindingperitrophin-A domains; C39D10.7 transcripts are enriched inhermaphrodites; like CEJ-1 and CPG-2, C39D10.7 might participate ineggshell synthesis and early embryonic development, and C39D10.7'smultiple peritrophin-A domains might enable mechanical cross-linking ofchitin; however, C39D10.7 alone has no visible function in mass RN…	Predicted to have chitin binding activity. Predicted to localize to extracellular region. Is expressed in germ line.
WBGene00001479	fmo-4	1884.35	0.788098	0.000245783	NO	Flavin-containing MonoOxygenase family 4	fmo-4 encodes a flavin-containing monoxygenase homologous to human FMO1, FMO2, and FMO3 (OMIM:602079, mutated in trimethylaminuria).	Predicted to have monooxygenase activity. Predicted to localize to endoplasmic reticulum membrane and integral component of membrane. Is expressed in excretory system; hypodermis; intestine; nervous system; and reproductive system. Orthologous to human FMO4 (flavin containing dimethylaniline monoxygenase 4) and FMO5 (flavin containing dimethylaniline monoxygenase 5).
WBGene00003704	nhr-114	297.163	0.78699	0.0267876	NO	Nuclear Hormone Receptor family 114	nhr-114 encodes, by alternative splicing, two isoforms of a nuclear hormone receptor that specifically binds GPA-13 in yeast two-hybrid assays; the interaction of NHR-114 with GPA-13 is independent of whether GPA-13 is constitutively activated or not; NHR-114 is expressed in intestine (and weakly in hypodermal cells), with mainly nuclear localization.	Predicted to have RNA polymerase II cis-regulatory region sequence-specific DNA binding activity and nuclear receptor activity. Predicted to be involved in anatomical structure development; cell differentiation; and regulation of transcription by RNA polymerase II. Localizes to nucleus. Is expressed in germ line; hypodermis; and intestine.
WBGene00015598	fbxa-163	274.962	0.786391	0.0326159	NO	F-box A protein 163	This gene encodes a protein containing an F-box, a motif predicted to mediate protein-protein interactions either with homologs of yeast Skp-1p or with other proteins; this gene's encoded protein also contains an FTH/DUF38 motif, which may also mediate protein-protein interaction.
WBGene00023472	F16A11.5	142.902	0.785986	0.109519	NO		Is enriched in head mesodermal cell and muscle cell based on RNA-seq and microarray studies. Is affected by several genes including cep-1; alg-1; and let-418 based on RNA-seq studies. Is affected by multi-walled carbon nanotube and metformin based on RNA-seq studies.
WBGene00017054	gstk-2	46.7605	0.785237	0.118136	NO	Glutathione S-Transferase Kappa protein 2	gstk-2 encodes one of two C. elegans kappa class glutathione transferases; while gstk-2(RNAi) animals exhibit no obvious developmental or morphological abnormalities, animals doubly mutant for gstk-2 and gstk-1 exhibit decreased respiration and a lower concentration of the monounsaturated fatty acid cis-vaccenic acid; GSTK-2 is expressed primarily in the pharynx, muscles, and epidermis and locali…	Predicted to have glutathione peroxidase activity and glutathione transferase activity. Predicted to be involved in glutathione metabolic process. Localizes to mitochondrion. Is expressed in body wall musculature; intestine; and pharynx. Orthologous to human GSTK1 (glutathione S-transferase kappa 1).
WBGene00021262	fbxa-74	53.9915	0.784235	0.0976687	NO	F-box A protein 74	Is enriched in head mesodermal cell and intestine based on tiling array and RNA-seq studies. Is affected by several genes including daf-16; daf-2; and rrf-3 based on microarray; proteomic; tiling array; and RNA-seq studies. Is affected by fourteen chemicals including Mercuric Chloride; rotenone; and Zidovudine based on microarray and RNA-seq studies. Is predicted to encode a protein with the foll…
WBGene00017072	D2096.5	351.473	0.783609	0.0383837	NO		Is enriched in germ line; neurons; retrovesicular ganglion; and in male based on tiling array; RNA-seq; and microarray studies. Is affected by several genes including daf-2; rrf-3; and eat-2 based on microarray and RNA-seq studies. Is affected by six chemicals including Zidovudine; Psoralens; and allantoin based on RNA-seq and microarray studies. Is predicted to encode a protein with the followin…
WBGene00044080	D1086.10	846.394	0.783594	0.000116354	NO		Is enriched in cephalic sheath cell and hypodermis based on tiling array and RNA-seq studies. Is affected by several genes including daf-16; daf-2; and let-7 based on proteomic; RNA-seq; and microarray studies. Is affected by twenty chemicals including Ethanol; manganese chloride; and Mianserin based on RNA-seq and microarray studies.
WBGene00005708	sru-45	70.9378	0.783418	0.143373	NO	Serpentine Receptor, class U 45	Is affected by rsr-2; rpn-10; and mir-34 based on tiling array; RNA-seq; and microarray studies. Is affected by five chemicals including tryptophan; metformin; and Sirolimus based on microarray and RNA-seq studies. Is predicted to encode a protein with the following domains: Serpentine type 7TM GPCR chemoreceptor Sru and 7TM GPCR, serpentine receptor class u (Sru).	Predicted to localize to integral component of membrane.
WBGene00016927	nhr-172	485.726	0.781823	0.00541075	NO	Nuclear Hormone Receptor family 172	Is predicted to have DNA-binding transcription factor activity; sequence-specific DNA binding activity; and zinc ion binding activity.	Predicted to have DNA-binding transcription factor activity; sequence-specific DNA binding activity; and zinc ion binding activity. Predicted to be involved in regulation of transcription, DNA-templated. Predicted to localize to nucleus.
WBGene00000428	ceh-1	411.359	0.781776	0.0031929	NO	C. Elegans Homeobox 1	ceh-1 encodes a protein that contains a homeobox domain.	Predicted to have DNA-binding transcription factor activity, RNA polymerase II-specific and RNA polymerase II cis-regulatory region sequence-specific DNA binding activity. Predicted to be involved in cell differentiation and regulation of transcription by RNA polymerase II. Predicted to localize to nucleus. Is expressed in seam cell. Orthologous to human NKX1-1 (NK1 homeobox 1) and NKX1-2 (NK1 ho…
WBGene00010877	lact-4	3654.36	0.780666	1.76e-05	NO	beta-LACTamase domain containing 4	lact-4 encodes a beta-lactamase domain-containing protein that contains predicted signal and transmembrane sequences in its N terminus.
WBGene00015628	best-6	43.2208	0.780647	0.142594	NO	BESTrophin (chloride channel) homolog 6	Is enriched in germ line and in male based on RNA-seq studies. Is affected by several genes including eat-2; pgl-1; and bar-1 based on RNA-seq and microarray studies. Is affected by four chemicals including hydrogen sulfide; multi-walled carbon nanotube; and Rifampin based on microarray and RNA-seq studies. Human ortholog(s) of this gene are implicated in autosomal dominant vitreoretinochoroidopa…	Predicted to have chloride channel activity. Predicted to be involved in chloride transmembrane transport. Predicted to localize to integral component of membrane. Human ortholog(s) of this gene implicated in autosomal dominant vitreoretinochoroidopathy; bestrophinopathy; macular degeneration; retinitis pigmentosa 50; and vitelliform macular dystrophy. Orthologous to human BEST1 (bestrophin 1); B…
WBGene00044168	M05D6.10	282.39	0.779943	0.0732941	NO		Is enriched in AVK and somatic gonad precursor based on RNA-seq studies. Is affected by several genes including daf-2; eat-2; and pgl-1 based on RNA-seq studies. Is affected by four chemicals including rotenone; Rifampin; and Psoralens based on RNA-seq studies.
WBGene00019869	cnnm-2	110.183	0.778817	0.109715	NO	vertebrate CNNM family homolog 2	R04E5.2 encodes a predicted transmembrane protein orthologous to humanACDP1-ACDP4 and S. cerevisiae MAM3, and paralogous to C01H6.6, C33D12.2,C52D10.12, M02F4.3, and R13G10.4; by orthology with MAM3, R04E5.2 mayparticipate in metal homoeostasis; R04E5.2, MAM3, and ACDP1-ACDP4 belongto a family of proteins (sharing an ACD domain) from bacteria, yeast,plants, and metazoa; murine Acdp1 is a plasma m…	Predicted to have transmembrane transporter activity. Involved in determination of adult lifespan and positive regulation of gonad development. Predicted to localize to intracellular membrane-bounded organelle and plasma membrane. Orthologous to human CNNM3 (cyclin and CBS domain divalent metal cation transport mediator 3).
WBGene00006153	str-96	65.268	0.778811	0.152142	NO	Seven TM Receptor 96	Is enriched in DA neuron and VA neuron based on tiling array studies. Is affected by several genes including eat-2; pgl-1; and mex-3 based on RNA-seq and microarray studies. Is affected by dafa#1 based on microarray studies. Is predicted to encode a protein with the following domains: Serpentine type 7TM GPCR chemoreceptor Str and 7TM GPCR, serpentine receptor class r (Str).	Predicted to have G protein-coupled olfactory receptor activity. Predicted to be involved in G protein-coupled receptor signaling pathway and olfactory behavior. Predicted to localize to integral component of plasma membrane.
WBGene00016465	C36B7.2	255.49	0.778773	0.0499796	NO	Protein kinase domain-containing protein	Is predicted to have ATP binding activity and protein kinase activity.	Predicted to have protein serine/threonine kinase activity. Predicted to be involved in peptidyl-serine phosphorylation and peptidyl-threonine phosphorylation. Predicted to localize to cytoplasm; cytoskeleton; and nucleus.
WBGene00199401	F25F2.4	66.1468	0.778377	0.10748	NO		Is affected by daf-2 based on microarray studies.
WBGene00017806	F26A1.8	47.1543	0.776753	0.154783	NO		Is expressed in head and tail. Is predicted to encode a protein with the following domains: Sulfite exporter TauE/SafE and Transmembrane protein TauE-like.	Predicted to localize to integral component of membrane. Is expressed in several structures, including hypodermis; intestine; nervous system; pharyngeal gland cell; and pharyngeal-intestinal valve.
WBGene00015280	C01B10.6	468.481	0.776505	0.0527117	NO	EGF-like domain-containing protein	Is enriched in head mesodermal cell; intestine; pharyngeal muscle cell; and sensory neurons based on microarray; tiling array; and RNA-seq studies. Is affected by several genes including daf-16; daf-2; and skn-1 based on microarray; proteomic; and RNA-seq studies. Is affected by twenty-four chemicals including Ethanol; 1-methylnicotinamide; and manganese chloride based on RNA-seq and microarray s…
WBGene00008267	C53A5.9	548.716	0.776315	0.0052419	NO		Is enriched in body wall muscle cell; intestine; neurons; and retrovesicular ganglion based on tiling array; RNA-seq; and microarray studies. Is affected by several genes including skn-1; rrf-3; and elt-2 based on microarray; tiling array; and RNA-seq studies. Is affected by thirteen chemicals including methylmercuric chloride; Mercuric Chloride; and allantoin based on microarray and RNA-seq stud…
WBGene00017881	asp-13	77.0067	0.775114	0.146773	NO	ASpartyl Protease 13	Is predicted to have aspartic-type endopeptidase activity.	Predicted to have aspartic-type endopeptidase activity. Predicted to be involved in cell death. Predicted to localize to lysosome.
WBGene00009571	F40D4.12	45.53	0.773617	0.153465	NO		Is enriched in intestine based on tiling array studies. Is affected by several genes including clk-1; elt-2; and sir-2.1 based on tiling array; microarray; and RNA-seq studies. Is affected by six chemicals including multi-walled carbon nanotube; Rifampin; and Psoralens based on RNA-seq and microarray studies. Is predicted to encode a protein with the following domains: F-box domain; FTH domain; F…
WBGene00006651	tts-2	1008.11	0.772604	0.0472427	NO	Transcribed Telomerase-like Sequence 2	Is enriched in DA neuron; head mesodermal cell; intestine; and neurons based on RNA-seq and microarray studies. Is affected by several genes including daf-16; daf-2; and skn-1 based on tiling array; RNA-seq; and microarray studies. Is affected by sixteen chemicals including Ethanol; methylmercury hydroxide; and 1-methylnicotinamide based on RNA-seq and microarray studies.
WBGene00013418	Y65A5A.1	1163.04	0.772254	0.000543706	NO		Is enriched in body wall musculature; hypodermis; intestine; and pharyngeal muscle cell based on tiling array and microarray studies. Is affected by several genes including daf-16; daf-2; and skn-1 based on microarray and RNA-seq studies. Is affected by seventeen chemicals including 1-methylnicotinamide; methylmercuric chloride; and rotenone based on RNA-seq and microarray studies.
WBGene00006896	ver-3	6135.15	0.771866	4.98e-05	NO	VEGF (vascular endothelial growth factor) Receptor family 3	Is predicted to have ATP binding activity and transmembrane receptor protein tyrosine kinase activity. Is involved in nematode male tail tip morphogenesis. Is expressed in ALA; anal sphincter muscle; and pharyngeal muscle cell. Human ortholog(s) of this gene are implicated in several diseases, including gastrointestinal stromal tumor; hereditary lymphedema IA; and leukemia (multiple). Is an ortho…	Predicted to have transmembrane receptor protein tyrosine kinase activity. Involved in nematode male tail tip morphogenesis. Predicted to localize to integral component of plasma membrane and receptor complex. Is expressed in ALA; anal sphincter muscle; and pharyngeal muscle cell. Human ortholog(s) of this gene implicated in several diseases, including artery disease (multiple); germ cell cancer …
WBGene00015230	tag-344	72.2614	0.770634	0.158955	NO	Temporarily Assigned Gene name 344	Is predicted to have ATP binding activity and protein serine/threonine kinase activity. Is an ortholog of human TSSK2 (testis specific serine kinase 2) and TSSK6 (testis specific serine kinase 6).	Predicted to have protein serine/threonine kinase activity. Predicted to be involved in intracellular signal transduction and protein phosphorylation. Predicted to localize to cytoplasm and nucleus. Orthologous to several human genes including TSSK6 (testis specific serine kinase 6).
WBGene00007692	cest-9.1	99.5946	0.770332	0.0975569	NO	Carboxyl ESTerase domain containing 9.1	Is enriched in intestine based on RNA-seq studies. Is affected by several genes including daf-16; hsf-1; and clk-1 based on microarray and RNA-seq studies. Is affected by seven chemicals including Psoralens; allantoin; and metformin based on RNA-seq and microarray studies. Is predicted to encode a protein with the following domains: Carboxylesterase family; Carboxylesterase, type B; and Alpha/Bet…	Predicted to localize to integral component of membrane.
WBGene00015647	C09F5.1	1009.91	0.769764	0.00329004	NO	BRICHOS domain-containing protein C09F5.1	Is expressed in hypodermal cell; intestine; and vulva. Is predicted to encode a protein with the following domain: Phosphorylation site.	Predicted to localize to integral component of membrane. Is expressed in several structures, including cephalic sensillum; hypodermal cell; neurons; spermathecal-uterine junction; and vulva.
WBGene00011514	fbxa-198	146.499	0.76818	0.0552681	NO	F-box A protein 198	This gene encodes a protein containing an F-box, a motif predicted to mediate protein-protein interactions either with homologs of yeast Skp-1p or with other proteins; this gene's encoded protein also contains an FTH/DUF38 motif, which may also mediate protein-protein interaction.
WBGene00219325	F17C11.22	44.7203	0.767485	0.15042	NO	DB domain-containing protein	Is affected by several genes including daf-16; rrf-3; and daf-12 based on RNA-seq studies. Is affected by five chemicals including Rifampin; allantoin; and Sirolimus based on RNA-seq studies. Is predicted to encode a protein with the following domains: DB module and Domain of unknown function DB.
WBGene00044437	Y47G6A.32	274.81	0.767053	0.0247751	NO	MANEC domain-containing protein	Is enriched in AFD; BAG; NSM; and dopaminergic neurons based on tiling array and RNA-seq studies. Is affected by several genes including daf-16; rrf-3; and daf-12 based on microarray and RNA-seq studies. Is affected by ten chemicals including 1-methylnicotinamide; stavudine; and Psoralens based on RNA-seq and microarray studies. Is predicted to encode a protein with the following domains: MANEC d…	Predicted to localize to integral component of membrane.
WBGene00008944	F19B2.5	522.296	0.766676	0.0299486	NO	SNF2_N domain-containing protein	Is predicted to have ATP binding activity.	Predicted to have ATP binding activity.
WBGene00195406	B0350.67	81.2117	0.766454	0.113272	NO
WBGene00018771	duox-2	571.552	0.76498	0.0107521	NO	DUal OXidase 2	duox-2 encodes a large partial homolog of dual oxidase, with an N-terminal peroxidase domain, two central calmodulin-binding EF hands, and a C-terminal superoxide-generating NADPH-oxidase domain; duox-2 may be required for dityrosine cross-linking of collagen, and thus for cuticular integrity; duox-2 may use cytosolic NADPH to generate reactive oxygen, which then may drive the peroxidase ectodoma…	Predicted to have superoxide-generating NAD(P)H oxidase activity. Involved in cuticle development involved in collagen and cuticulin-based cuticle molting cycle and post-embryonic body morphogenesis. Predicted to localize to NADPH oxidase complex. Human ortholog(s) of this gene implicated in congenital hypothyroidism and thyroid dyshormonogenesis 6. Orthologous to human DUOX1 (dual oxidase 1) and…
WBGene00018824	F54E2.2	56.0539	0.764372	0.150805	NO	WAP domain-containing protein	Is enriched in pharynx based on microarray studies. Is affected by several genes including skn-1; rrf-3; and eat-2 based on microarray and RNA-seq studies. Is affected by thirteen chemicals including 1-methylnicotinamide; methylmercuric chloride; and rotenone based on RNA-seq and microarray studies. Is predicted to encode a protein with the following domains: WAP-type (Whey Acidic Protein) 'four-…	Predicted to have peptidase inhibitor activity. Predicted to be involved in negative regulation of peptidase activity. Predicted to localize to extracellular region.
WBGene00015819	fbxc-44	810.328	0.76437	0.000147799	NO	F-box C protein 44	Is enriched in AFD; germ line; germline precursor cell; head mesodermal cell; and pharyngeal muscle cell based on tiling array and RNA-seq studies. Is affected by several genes including daf-2; elt-2; and sir-2.1 based on microarray and RNA-seq studies. Is affected by nine chemicals including rotenone; manganese chloride; and Zidovudine based on RNA-seq and microarray studies. Is predicted to enc…
WBGene00017351	cutl-5	99.449	0.763651	0.083219	NO	CUTiclin-Like 5	Is enriched in male-specific anatomical entity and muscle cell based on RNA-seq studies. Is affected by several genes including daf-2; skn-1; and eat-2 based on tiling array; microarray; and RNA-seq studies. Is affected by ten chemicals including stavudine; Zidovudine; and Sodium Chloride based on RNA-seq and microarray studies. Is predicted to encode a protein with the following domain: Zona pel…	Predicted to localize to integral component of membrane.
WBGene00009094	F23H12.5	149.743	0.763043	0.0814108	NO		Is predicted to have semaphorin receptor binding activity.	Predicted to have chemorepellent activity and semaphorin receptor binding activity. Predicted to be involved in generation of neurons; positive regulation of cell migration; and semaphorin-plexin signaling pathway.
WBGene00007453	fbxa-98	1132.54	0.761794	0.00155525	NO	F-box A protein 98	This gene encodes a protein containing an F-box, a motif predicted to mediate protein-protein interactions either with homologs of yeast Skp-1p or with other proteins; this gene's encoded protein also contains an FTH/DUF38 motif, which may also mediate protein-protein interaction.
WBGene00014310	F08G2.9	112.955	0.760866	0.141546	NO		Is expressed widely.	Is expressed widely.
WBGene00044623	bus-8	3956.6	0.760473	0.000869951	NO	Bacterially Un-Swollen (M. nematophilum resistant) 8	bus-8 encodes a glycosyltransferase related to mannosyltransferases that play a role in protein N-linked glycosylation ; bus-8 is required for colonization by Microbacterium nematophilum and the tail-swelling response to M. nematophilum infection; bus-8 is also essential for enclosure during embryonic morphogenesis, functioning in or with ephrin-mediated signaling to effect the proper neuroblast …	Predicted to have alpha-1,3-mannosyltransferase activity. Predicted to be involved in oligosaccharide-lipid intermediate biosynthetic process and protein glycosylation in endoplasmic reticulum. Predicted to localize to endoplasmic reticulum. Is expressed in seam cell.
WBGene00008113	C46C2.5	78.0575	0.75938	0.16113	NO		Is enriched in germ line and hypodermis based on proteomic and RNA-seq studies. Is affected by several genes including daf-16; daf-2; and rrf-3 based on microarray; tiling array; proteomic; and RNA-seq studies. Is affected by fourteen chemicals including methylmercuric chloride; rotenone; and Alovudine based on microarray and RNA-seq studies.
WBGene00202400	C27D6.14	44.1868	0.75938	0.16371	NO		Is affected by several genes including cep-1; hpl-2; and spc-1 based on RNA-seq studies. Is affected by multi-walled carbon nanotube based on RNA-seq studies.
WBGene00017807	F26A1.9	37.8105	0.759215	0.167435	NO		Is enriched in germline precursor cell; hypodermis; male-specific anatomical entity; and somatic gonad precursor based on tiling array and RNA-seq studies. Is affected by several genes including daf-16; daf-2; and glp-1 based on RNA-seq and microarray studies. Is affected by twelve chemicals including Psoralens; allantoin; and Sirolimus based on RNA-seq and microarray studies.
WBGene00022439	Y110A2AL.2	58.8034	0.759123	0.149155	NO		Is expressed in g2L and g2R. Is predicted to encode a protein with the following domains: CC domain and CC domain.	Is expressed in g2L and g2R.
WBGene00014790	H03G16.3	67.6709	0.758873	0.141333	NO		Is enriched in head mesodermal cell based on RNA-seq studies. Is affected by several genes including daf-16; daf-12; and eat-2 based on microarray and RNA-seq studies. Is affected by five chemicals including allantoin; Sirolimus; and tetrabromobisphenol A based on RNA-seq and microarray studies.
WBGene00008615	F09C6.1	152.202	0.757185	0.12195	NO		Is enriched in pharyngeal muscle cell based on tiling array studies. Is affected by several genes including daf-16; daf-2; and age-1 based on microarray; RNA-seq; and tiling array studies. Is affected by twelve chemicals including methylmercuric chloride; multi-walled carbon nanotube; and metformin based on microarray and RNA-seq studies. Is predicted to encode a protein with the following domain…	Predicted to have actin binding activity. Predicted to localize to cytoplasm.
WBGene00012257	lpr-4	122.09	0.756514	0.131227	NO	LiPocalin-Related protein 4	lpr-4 encodes one of seven C. elegans proteins related to the lipocalin family of structurally related, low molecular weight, secreted proteins that bind and transport lipophilic molecules and participate in intercellular signaling; loss of lpr-4 via RNAi has been reported to result in defective yolk endocytosis; lpr-4 appears to be expressed in body wall muscle.	Predicted to be involved in lipid metabolic process; lipid transport; and response to reactive oxygen species. Predicted to localize to cytoplasm and extracellular region. Is expressed in body wall musculature and muscle cell.
WBGene00014003	ZK593.3	42.6277	0.756374	0.153533	NO		Is enriched in coelomocyte and intestine based on tiling array and RNA-seq studies. Is affected by several genes including daf-16; daf-2; and daf-12 based on tiling array; RNA-seq; and microarray studies. Is affected by nineteen chemicals including 1-methylnicotinamide; D-glucopyranose; and D-glucose based on RNA-seq and microarray studies.	Predicted to localize to integral component of membrane.
WBGene00020414	T10E9.4	78.7583	0.755821	0.170517	NO	DX domain-containing protein	Is enriched in germ line and in male based on proteomic and RNA-seq studies. Is affected by several genes including daf-2; let-7; and dpy-10 based on microarray; RNA-seq; and proteomic studies. Is affected by twenty-five chemicals including Ethanol; methylmercury hydroxide; and 1-methylnicotinamide based on RNA-seq and microarray studies. Is predicted to encode a protein with the following domain…	Predicted to localize to integral component of membrane.
WBGene00011095	gana-1	488.706	0.755342	0.0117853	NO	GAlactosidase/N-Acetylgalactosaminidase 1	gana-1 encodes a protein with homology to both human alpha-galactosidase (alpha-GAL) and alpha-N-acetylgalactosaminidase (alpha-NAGA) enzymes; these dual enzymatic activities were detected in mixed culture homogenates; immunofluorescence studies show cytoplasmic expression of GANA-1 in body wall muscle and intestinal cells and in coelomocytes. the human gene alpha-galactosidase B (GALB; OMIM:1041…	Predicted to have alpha-galactosidase activity. Involved in glycoside catabolic process. Localizes to cytoplasm. Is expressed in several structures, including arcade cell; body wall musculature; coelomocyte; intestine; and pharynx. Used to study Fabry disease. Human ortholog(s) of this gene implicated in Fabry disease; angiokeratoma; and neuroaxonal dystrophy. Orthologous to several human genes i…
WBGene00019516	ugt-20	143.592	0.754828	0.100231	NO	UDP-GlucuronosylTransferase 20	Is predicted to have UDP-glycosyltransferase activity. Human ortholog(s) of this gene are implicated in Crigler-Najjar syndrome and Gilbert syndrome. Is an ortholog of several human genes including UGT2B11 (UDP glucuronosyltransferase family 2 member B11); UGT3A1 (UDP glycosyltransferase family 3 member A1); and UGT3A2 (UDP glycosyltransferase family 3 member A2).	Predicted to have UDP-glycosyltransferase activity. Predicted to localize to intracellular membrane-bounded organelle. Human ortholog(s) of this gene implicated in several diseases, including alcoholic pancreatitis; bilirubin metabolic disorder (multiple); cholecystolithiasis; cholelithiasis; and female reproductive organ cancer (multiple). Orthologous to several human genes including UGT1A1 (UDP…
WBGene00008301	pals-39	272.16	0.754801	0.112917	NO	Protein containing ALS2cr12 (ALS2CR12) signature 39	Is enriched in DA neuron; VA neuron; dopaminergic neurons; and intestine based on tiling array studies. Is affected by several genes including daf-16; daf-2; and glp-1 based on microarray and RNA-seq studies. Is affected by fourteen chemicals including Tunicamycin; D-glucose; and stavudine based on microarray and RNA-seq studies.
WBGene00009293	F31D4.8	406.754	0.754602	0.0319281	NO		Is enriched in ASER; OLL; PVD; body wall musculature; and intestine based on tiling array; RNA-seq; and microarray studies. Is affected by several genes including daf-16; daf-2; and daf-12 based on microarray; tiling array; and RNA-seq studies. Is affected by fourteen chemicals including methylmercuric chloride; Tunicamycin; and multi-walled carbon nanotube based on microarray and RNA-seq studies…
WBGene00017591	F19C7.1	170.964	0.754499	0.0361812	NO		Is involved in innate immune response.	Involved in innate immune response.
WBGene00013447	nars-2	330.763	0.7544	0.0241721	NO	asparaginyl(N) Amino-acyl tRNA Synthetase 2	Is predicted to have ATP binding activity and aminoacyl-tRNA ligase activity. Human ortholog(s) of this gene are implicated in combined oxidative phosphorylation deficiency 24. Is an ortholog of human NARS2 (asparaginyl-tRNA synthetase 2, mitochondrial).	Predicted to have ATP binding activity and aminoacyl-tRNA ligase activity. Predicted to be involved in tRNA aminoacylation for protein translation. Human ortholog(s) of this gene implicated in autosomal recessive nonsyndromic deafness 94 and combined oxidative phosphorylation deficiency 24. Orthologous to human NARS2 (asparaginyl-tRNA synthetase 2, mitochondrial).
WBGene00220116	W03A5.8	375.621	0.754309	0.0209452	NO		Is enriched in intestine based on RNA-seq studies. Is affected by unc-70 and ints-4 based on RNA-seq studies.
WBGene00010573	K04H4.2	6100.75	0.753145	0.000241261	NO		K04H4.2 encodes, by alternative splicing, three proteins ranging from628 to 1446 residues in length; K04H4.2 proteins are predicted to besecreted, with an N-terminal chitin-binding peritrophin-A domainfollowed by up to 15 cysteine-rich domains; the general organization ofK04H4.2 protein resembles that of T10E10.4; in mass RNAi assays, K04H4.2is required for larval growth and locomotion; K04H4.2 t…	Predicted to have chitin binding activity. Predicted to localize to extracellular region.
WBGene00008071	fbxb-64	52.7963	0.753105	0.130133	NO	F-box B protein 64	Is affected by several genes including daf-2; eat-2; and drh-3 based on RNA-seq and microarray studies. Is affected by four chemicals including Psoralens; allantoin; and Sirolimus based on RNA-seq studies. Is predicted to encode a protein with the following domains: F-box associated and F-box associated domain, type 2.
WBGene00007662	pals-8	49.8981	0.752744	0.172406	NO	Protein containing ALS2cr12 (ALS2CR12) signature 8	Is enriched in dopaminergic neurons based on tiling array studies. Is affected by several genes including skn-1; clk-1; and elt-2 based on tiling array; microarray; and RNA-seq studies. Is affected by eight chemicals including Mercuric Chloride; Zidovudine; and allantoin based on microarray and RNA-seq studies.
WBGene00020248	T05C1.1	565.48	0.752547	0.00492041	NO		Is enriched in OLL; PVD; head mesodermal cell; and hypodermis based on microarray and RNA-seq studies. Is affected by several genes including daf-16; daf-2; and daf-12 based on microarray; RNA-seq; and tiling array studies. Is affected by twelve chemicals including tryptophan; Alovudine; and stavudine based on microarray and RNA-seq studies.
WBGene00007322	C05B5.5	51.6608	0.751778	0.166684	NO	Uncharacterized F-box protein C05B5.5	This gene encodes a protein containing an F-box, a motif predicted to mediate protein-protein interactions either with homologs of yeast Skp-1p or with other proteins.	Predicted to be involved in embryo development.
WBGene00004987	spp-2	45.6717	0.751376	0.164907	NO	SaPosin-like Protein family 2	spp-2 encodes an antimicrobial peptide that belongs to the SPP-protein family, called caenopores, with structural similarity to saposin-like proteins (SAPLIPs), the amoebapores and the mammalian NK-lysin and granulysin; caenopores are part of the worm's innate immune system and interact with and eliminate bacteria via membrane pore-forming activity; C. elegans has at least 33 putative SPP protein…	Involved in defense response to Gram-positive bacterium.
WBGene00185075		340.847	0.751154	0.0906015	NO		Is enriched in intestine and pharynx based on microarray and RNA-seq studies. Is affected by several genes including daf-2; skn-1; and rrf-3 based on microarray; tiling array; and RNA-seq studies. Is affected by eighteen chemicals including 1-methylnicotinamide; methylmercuric chloride; and rotenone based on RNA-seq and microarray studies.
WBGene00044452	Y102E9.5	53.8423	0.750315	0.174818	NO		Is enriched in body wall muscle cell and intestine based on tiling array and RNA-seq studies. Is affected by several genes including daf-16; skn-1; and hsf-1 based on RNA-seq and microarray studies. Is affected by seven chemicals including rotenone; Zidovudine; and allantoin based on RNA-seq studies.
WBGene00019257	dhhc-13	50.0302	0.750066	0.156458	NO	DHHC-types zinc finger protein 13	Is predicted to have protein-cysteine S-palmitoyltransferase activity. Is an ortholog of human ZDHHC13 (zinc finger DHHC-type palmitoyltransferase 13) and ZDHHC17 (zinc finger DHHC-type palmitoyltransferase 17).	Predicted to have palmitoyltransferase activity. Predicted to be involved in protein palmitoylation. Predicted to localize to Golgi membrane. Orthologous to human ZDHHC13 (zinc finger DHHC-type palmitoyltransferase 13) and ZDHHC17 (zinc finger DHHC-type palmitoyltransferase 17).
WBGene00008719	ttr-52	65.954	0.749769	0.146349	NO	TransThyretin-Related family domain 52	ttr-52 encodes a transthyretin-like secreted protein that is required for proper cell corpse engulfment; genetic analysis indicates that ttr-52 functions in the ced-1/CD91 pathway for engulfment; TTR-52 binds to both surface-exposed phosphatidylserine in vivo and the extracellular domain of CED-1, therefore acting like a bridging molecule during the recognition of apoptotic cells during cell corp…	Exhibits several functions, including phosphatidylserine binding activity; protein homodimerization activity; and scavenger receptor binding activity. Involved in aminophospholipid transport; apoptotic process involved in development; and recognition of apoptotic cell. Localizes to cell surface and extracellular vesicle.
WBGene00016210	C29F5.1	958.699	0.749602	0.0300276	NO		Localizes to sarcoplasmic reticulum. Is expressed in anal depressor muscle; anal sphincter muscle; body wall musculature; and vulval muscle.	Localizes to sarcoplasmic reticulum. Is expressed in anal depressor muscle; anal sphincter muscle; body wall musculature; and vulval muscle.
WBGene00045152	C06A1.9	1585.66	0.748932	0.00329004	NO		Is affected by several genes including daf-12; pgl-1; and cep-1 based on tiling array and RNA-seq studies. Is affected by glycine based on RNA-seq studies.
WBGene00020117	R155.3	72.3257	0.748827	0.175895	NO	Protein-tyrosine-phosphatase	Is predicted to have protein tyrosine phosphatase activity.	Predicted to have protein tyrosine phosphatase activity. Predicted to be involved in peptidyl-tyrosine dephosphorylation. Predicted to localize to integral component of membrane. Is expressed in gonad.
WBGene00013313	Y57G11C.18	70.1986	0.748807	0.166816	NO		Is enriched in AVK; OLL; and PVD based on microarray and RNA-seq studies. Is affected by several genes including daf-2; eat-2; and sek-1 based on microarray and RNA-seq studies. Is affected by Sodium Chloride; Rifampin; and Atrazine based on RNA-seq and microarray studies.
WBGene00011074	R07A4.3	76.4692	0.748515	0.11858	NO		Is enriched in hypodermis; intestine; and seam cell based on tiling array and RNA-seq studies. Is affected by several genes including daf-16; daf-2; and daf-12 based on microarray and RNA-seq studies. Is affected by seven chemicals including Psoralens; allantoin; and Sirolimus based on RNA-seq and microarray studies.
WBGene00219750	Y38C1AA.19	72.8849	0.748331	0.164786	NO	RING-type domain-containing protein	Is enriched in intestine based on RNA-seq studies. Is affected by eat-2 and ints-7 based on RNA-seq studies. Is affected by five chemicals including Psoralens; allantoin; and Sirolimus based on RNA-seq studies. Is predicted to encode a protein with the following domain: .	Predicted to have metal ion binding activity.
WBGene00011539	fbxa-135	271.951	0.748131	0.00646291	NO	F-box A protein 135	This gene encodes a protein containing an F-box, a motif predicted to mediate protein-protein interactions either with homologs of yeast Skp-1p or with other proteins; this gene's encoded protein also contains an FTH/DUF38 motif, which may also mediate protein-protein interaction.
WBGene00010421	slc-36.4	146.076	0.747815	0.106091	NO	SLC (SoLute Carrier) homolog 36.4	Is predicted to have L-amino acid transmembrane transporter activity. Is an ortholog of human SLC36A2 (solute carrier family 36 member 2); SLC36A3 (solute carrier family 36 member 3); and SLC36A4 (solute carrier family 36 member 4).	Predicted to have L-amino acid transmembrane transporter activity. Predicted to be involved in L-amino acid transport and amino acid transmembrane transport. Predicted to localize to integral component of membrane. Orthologous to several human genes including SLC36A1 (solute carrier family 36 member 1); SLC36A2 (solute carrier family 36 member 2); and SLC36A3 (solute carrier family 36 member 3).
WBGene00017333	ugt-38	56.6353	0.747739	0.141771	NO	UDP-GlucuronosylTransferase 38	Is predicted to have UDP-glycosyltransferase activity. Human ortholog(s) of this gene are implicated in Crigler-Najjar syndrome and Gilbert syndrome. Is an ortholog of several human genes including UGT1A6 (UDP glucuronosyltransferase family 1 member A6); UGT2B10 (UDP glucuronosyltransferase family 2 member B10); and UGT2B11 (UDP glucuronosyltransferase family 2 member B11).	Predicted to have UDP-glycosyltransferase activity. Predicted to localize to intracellular membrane-bounded organelle. Human ortholog(s) of this gene implicated in several diseases, including alcoholic pancreatitis; bilirubin metabolic disorder (multiple); cholecystolithiasis; cholelithiasis; and female reproductive organ cancer (multiple). Orthologous to several human genes including UGT1A1 (UDP…
WBGene00013170	Y53F4B.24	60.2291	0.747471	0.171321	NO		Is enriched in amphid sheath cell based on RNA-seq studies. Is affected by several genes including clk-1; elt-2; and eat-2 based on RNA-seq and microarray studies. Is affected by nine chemicals including methylmercuric chloride; manganese chloride; and Sodium Chloride based on microarray and RNA-seq studies. Is predicted to encode a protein with the following domain: .
WBGene00009396	clec-65	147.233	0.747384	0.159719	NO	C-type LECtin 65	Is predicted to have carbohydrate binding activity. Is expressed in intestine.	Predicted to have carbohydrate binding activity. Is expressed in intestine.
WBGene00003495	mup-2	1467.95	0.746369	0.12512	NO	MUscle Positioning 2	mup-2 encodes the muscle contractile protein troponin T ( TnT ) homologous to vertebrate and invertebrate TnT and contains an invertebrate- specific COOH -terminal tail; mup-2 affects embryonic body wall muscle cell contraction, sarcomere organization, cell positioning, regulated muscle contraction in larval and adult body wall muscle, epidermal morphogenesis, and is required for proper function …	Predicted to have tropomyosin binding activity. Involved in several processes, including axonal fasciculation; larval somatic muscle development; and sarcomere organization. Predicted to localize to troponin complex. Human ortholog(s) of this gene implicated in distal arthrogryposis type 2B; distal arthrogryposis type 2B2; and nemaline myopathy 5. Orthologous to human TNNT1 (troponin T1, slow ske…
WBGene00006588	tnt-3	1805.57	0.745629	0.109592	NO	TropoNin T 3	tnt-3 is orthologous to the human gene TROPONIN T (TNNT2; OMIM:191045), which when mutated leads to disease.	Predicted to have tropomyosin binding activity. Predicted to be involved in muscle contraction and sarcomere organization. Predicted to localize to troponin complex. Human ortholog(s) of this gene implicated in distal arthrogryposis type 2B (multiple); intrinsic cardiomyopathy (multiple); and nemaline myopathy 5. Orthologous to human TNNT1 (troponin T1, slow skeletal type); TNNT2 (troponin T2, ca…
WBGene00004269	rab-6.1	464.248	0.745505	0.00389959	NO	RAB family 6.1	rab-6.1 encodes a small, monomeric Rab GTPase that is most closely related to the Drosophila and mammalian Rab6 GTPases; by homology, RAB-6.1 is predicted to function in the regulation of intracellular membrane trafficking; RNAi experiments indicate that rab-6.1 is required redundantly with rab-6.2 for normal embryonic development and reproduction; a RAB-6.1::GFP fusion protein localizes to the G…	Predicted to have GTPase activity. Involved in cortical granule exocytosis. Localizes to Golgi cisterna and cortical granule. Is expressed in several structures, including RIG; command interneuron; gonad; intestine; and vulva. Orthologous to human RAB41 (RAB41, member RAS oncogene family) and RAB6A (RAB6A, member RAS oncogene family).
WBGene00003816	asns-1	154.231	0.743919	0.107455	NO	ASparagiNe Synthetase 1	asns-1 encodes a predicted asparagine synthase (glutamine-hydrolysing); ASNA-1 is predicted to catalyze the synthesis of L-asparagine from L-aspartate.	Predicted to have asparagine synthase (glutamine-hydrolyzing) activity. Predicted to be involved in asparagine biosynthetic process. Predicted to localize to cytosol. Orthologous to human ASNS (asparagine synthetase (glutamine-hydrolyzing)).
WBGene00009073	delm-1	99.2025	0.743579	0.112194	NO	DEgenerin Linked to Mechanosensation 1	Is predicted to have sodium channel activity. Is an ortholog of human ASIC2 (acid sensing ion channel subunit 2).	Predicted to have ligand-gated sodium channel activity. Predicted to be involved in sodium ion transmembrane transport. Predicted to localize to integral component of plasma membrane. Orthologous to several human genes including ASIC2 (acid sensing ion channel subunit 2).
WBGene00206418	M04C3.5	78.8904	0.742653	0.127743	NO		Is enriched in head mesodermal cell and intestine based on RNA-seq studies. Is affected by several genes including daf-2; elt-2; and eat-2 based on RNA-seq and microarray studies. Is affected by seven chemicals including stavudine; metformin; and Sirolimus based on RNA-seq and microarray studies. Is predicted to encode a protein with the following domain: .
WBGene00015549	C06G3.3	87.7301	0.740474	0.145174	NO		Is enriched in head mesodermal cell based on RNA-seq studies. Is affected by several genes including daf-16; daf-2; and clk-1 based on microarray and RNA-seq studies. Is affected by twelve chemicals including Tunicamycin; Mianserin; and Psoralens based on microarray and RNA-seq studies.
WBGene00019796	M151.4	143.287	0.740367	0.0944383	NO		Is enriched in germ line and muscle cell based on RNA-seq and microarray studies. Is affected by several genes including daf-2; alg-1; and sma-4 based on tiling array; RNA-seq; microarray; and proteomic studies. Is affected by seven chemicals including rotenone; D-glucose; and Zidovudine based on RNA-seq and microarray studies.
WBGene00017530	mfsd-12	1096.27	0.740362	3.3e-06	NO	Major Facilitator Superfamily Domain containing homolog 12	Is predicted to have symporter activity. Is an ortholog of human MFSD12 (major facilitator superfamily domain containing 12).	Predicted to have transporter activity. Predicted to be involved in organic substance transport. Predicted to localize to integral component of plasma membrane. Is expressed in head mesodermal cell. Orthologous to human MFSD12 (major facilitator superfamily domain containing 12).
WBGene00077582	F14H8.8	39.5479	0.740224	0.172818	NO		Is enriched in germ line and in male based on RNA-seq studies. Is affected by several genes including daf-2; clk-1; and eat-2 based on RNA-seq and microarray studies. Is affected by metformin; Sirolimus; and Rifampin based on RNA-seq studies.
WBGene00196946	F57C7.8	181.917	0.7402	0.11867	NO		Is affected by cep-1; adr-1; and ints-4 based on RNA-seq studies.
WBGene00018763	F53F10.1	519.851	0.739615	0.0440691	NO		Localizes to mitochondrion. Is an ortholog of human CCDC102A (coiled-coil domain containing 102A) and CCDC102B (coiled-coil domain containing 102B).	Localizes to mitochondrion. Is expressed in body wall musculature. Orthologous to human CCDC102A (coiled-coil domain containing 102A).
WBGene00022154	drag-1	68.6602	0.739586	0.148557	NO	DRAGon (zebra fish) homolog 1	drag-1 encodes the C. elegans homolog of a putative GPI-anchor protein of the RGM family, a membrane associated protein that functions as co-receptor in the the Sma/Mab pathway; drag-1 mutants exhibit a subset of phenotypes seen in mutants in the Sma/Mab pathway like smaller than wildtype worm phenotype throughout the larval development, the males could mate and have no male tail patterning defec…	Predicted to have coreceptor activity. Involved in several processes, including mesodermal cell fate specification; regulation of dauer larval development; and transforming growth factor beta receptor signaling pathway involved in regulation of multicellular organism growth. Localizes to plasma membrane and receptor complex. Is expressed in hypodermis; intestine; and pharynx. Human ortholog(s) of…
WBGene00020976	oac-51	107.497	0.739533	0.1752	NO	O-ACyltransferase homolog 51	Is predicted to have transferase activity, transferring acyl groups other than amino-acyl groups.	Predicted to have transferase activity, transferring acyl groups other than amino-acyl groups. Predicted to be involved in cellular polysaccharide biosynthetic process. Predicted to localize to membrane.
WBGene00013439	Y66D12A.13	85.1703	0.739237	0.0606965	NO	MFS domain-containing protein	Is predicted to have transmembrane transporter activity. Is an ortholog of human SLC22A14 (solute carrier family 22 member 14) and SLC22A15 (solute carrier family 22 member 15).	Predicted to have transmembrane transporter activity. Predicted to be involved in transmembrane transport. Predicted to localize to integral component of membrane.
WBGene00044567	C46C11.4	616.763	0.738178	0.0121891	NO	F-box domain-containing protein	Is affected by several genes including daf-2; skn-1; and daf-12 based on microarray and RNA-seq studies. Is affected by nine chemicals including hydrogen sulfide; 1-methylnicotinamide; and Mianserin based on microarray and RNA-seq studies. Is predicted to encode a protein with the following domains: F-box associated and F-box associated domain, type 2.	Predicted to be involved in embryo development. Predicted to localize to integral component of membrane.
WBGene00001778	gst-30	560.939	0.738167	0.00203565	NO	Glutathione S-Transferase 30	Is predicted to have transferase activity. Is expressed in head; tail; and vulva. Is an ortholog of human HPGDS (hematopoietic prostaglandin D synthase).	Predicted to have glutathione transferase activity. Predicted to be involved in glutathione metabolic process. Is expressed in head; tail; and vulva. Orthologous to human HPGDS (hematopoietic prostaglandin D synthase).
WBGene00006533	tba-7	82.2313	0.737966	0.15656	NO	TuBulin, Alpha 7	Is predicted to have GTP binding activity and GTPase activity. Is expressed in touch receptor neurons.	Predicted to have GTP binding activity. Predicted to be a structural constituent of cytoskeleton. Predicted to be involved in microtubule cytoskeleton organization and mitotic cell cycle. Predicted to localize to cytoplasm and microtubule. Is expressed in touch receptor neurons.
WBGene00010684	K08F9.1	143.367	0.737896	0.0537471	NO	MFS domain-containing protein	Is predicted to have transmembrane transporter activity. Is an ortholog of human SLC2A5 (solute carrier family 2 member 5).	Predicted to have transmembrane transporter activity. Predicted to be involved in transmembrane transport. Predicted to localize to integral component of membrane. Orthologous to human SLC2A5 (solute carrier family 2 member 5).
WBGene00009232	nkat-1	74.6191	0.737457	0.182254	NO	Nematode Kynurenine AminoTransferase 1	nkat-1 encodes kynurenine aminotransferase III, an ortholog of mammalian KAT3.	Predicted to have kynurenine-oxoglutarate transaminase activity. Predicted to be involved in L-kynurenine metabolic process and biosynthetic process. Predicted to localize to mitochondrion. Is expressed in RID; RMDVL; and RMDVR. Orthologous to human KYAT1 (kynurenine aminotransferase 1) and KYAT3 (kynurenine aminotransferase 3).
WBGene00008449	E01G6.1	506.533	0.736938	0.0963702	NO		Is predicted to have chitin binding activity and serine-type endopeptidase inhibitor activity.	Predicted to have chitin binding activity and serine-type endopeptidase inhibitor activity. Predicted to be involved in negative regulation of endopeptidase activity.
WBGene00013424	Y66A7A.4	70.8319	0.736663	0.184184	NO		Is enriched in male based on RNA-seq studies. Is affected by several genes including daf-2; clk-1; and elt-2 based on microarray; RNA-seq; and tiling array studies. Is affected by eight chemicals including manganese chloride; Sodium Chloride; and antimycin based on RNA-seq and microarray studies.
WBGene00011617	T08G3.4	39.2574	0.736462	0.18087	NO		Is enriched in male based on RNA-seq studies. Is affected by several genes including daf-2; dpy-10; and clk-1 based on microarray and RNA-seq studies. Is affected by eleven chemicals including nicotinic acid; methylmercuric chloride; and manganese chloride based on RNA-seq and microarray studies.
WBGene00077769	F33E2.10	134.931	0.736374	0.157042	NO		Is enriched in DA neuron; I5 neuron; SAB; neurons; and retrovesicular ganglion based on microarray studies. Is affected by several genes including daf-16; daf-12; and clk-1 based on RNA-seq and microarray studies. Is affected by eight chemicals including Sodium Chloride; Psoralens; and allantoin based on RNA-seq and microarray studies. Is predicted to encode a protein with the following domain: .
WBGene00019174	H09G03.1	157.692	0.73594	0.112221	NO		Is enriched in several structures, including PLM; amphid sheath cell; excretory cell; male distal tip cell; and somatic gonad precursor based on tiling array and RNA-seq studies. Is affected by several genes including daf-2; rrf-3; and clk-1 based on microarray and RNA-seq studies. Is affected by six chemicals including multi-walled carbon nanotube; Psoralens; and allantoin based on RNA-seq studi…
WBGene00017520	F16G10.5	50.9872	0.73576	0.184437	NO	PDZ domain-containing protein	Is enriched in NSM and in male based on tiling array and RNA-seq studies. Is affected by several genes including daf-2; eat-2; and npr-1 based on tiling array; RNA-seq; and microarray studies. Is affected by twelve chemicals including methylmercury hydroxide; methylmercuric chloride; and Rifampin based on RNA-seq and microarray studies. Is predicted to encode a protein with the following domains:…
WBGene00013484	Y69H2.9	72.8271	0.735647	0.164248	NO		Is enriched in intestine based on tiling array and RNA-seq studies. Is affected by several genes including daf-16; daf-2; and glp-1 based on microarray and RNA-seq studies. Is affected by eight chemicals including 1-methylnicotinamide; bisphenol S; and Alovudine based on RNA-seq and microarray studies.	Predicted to localize to integral component of membrane.
WBGene00012388	Y6B3B.3	58.7997	0.73505	0.176311	NO		Is enriched in male based on RNA-seq studies. Is affected by several genes including eat-2; pgl-1; and aak-2 based on RNA-seq studies. Is affected by methylmercuric chloride based on microarray studies.
WBGene00015019	B0205.4	48.1083	0.734793	0.166894	NO	L-Fucosyltransferase	The B0205.4 gene encodes a homolog of the human gene FUT1, which when mutated leads to leukocyte adhesion deficiency, type II (OMIM:266265).	Predicted to have galactoside 2-alpha-L-fucosyltransferase activity. Predicted to be involved in fucosylation and protein glycosylation. Predicted to localize to Golgi cisterna membrane and integral component of membrane. Human ortholog(s) of this gene implicated in vitamin B12 deficiency. Orthologous to human FUT1 (fucosyltransferase 1 (H blood group)) and FUT2 (fucosyltransferase 2).
WBGene00022690	math-49	91.1653	0.734141	0.183309	NO	MATH (meprin-associated Traf homology) domain containing 49	Is enriched in NSM based on tiling array studies. Is affected by several genes including daf-2; daf-12; and pgl-1 based on microarray; tiling array; and RNA-seq studies. Is affected by eleven chemicals including multi-walled carbon nanotube; Alovudine; and Psoralens based on RNA-seq and microarray studies. Is predicted to encode a protein with the following domains: MATH domain; MATH/TRAF domain;…
WBGene00007689	C18E9.9	257.092	0.733918	0.0693259	NO		Is involved in innate immune response.	Involved in innate immune response. Predicted to localize to integral component of membrane.
WBGene00016086		234.734	0.733684	0.0914505	NO		Is enriched in cholinergic neurons; germ line; pharyngeal neurons; and retrovesicular ganglion based on RNA-seq; tiling array; and microarray studies. Is affected by several genes including daf-16; daf-2; and skn-1 based on microarray; RNA-seq; and tiling array studies. Is affected by twelve chemicals including D-glucose; stavudine; and Psoralens based on RNA-seq and microarray studies.
WBGene00006661	twk-6	93.8233	0.732027	0.164475	NO	TWiK family of potassium channels 6	twk-6 encodes one of 44 C. elegans TWK (two-P domain K+) potassium channel subunits that contain two pore-forming domains and four transmembrane domains; as loss of TWK-6 function via RNA-mediated interference (RNAi) does not result in any abnormalities, the precise role of TWK-6 in C. elegans development and/or behavior is not yet known; TWK-6 may, however, function redundantly with other TWK ch…	Predicted to have potassium ion leak channel activity. Predicted to be involved in potassium ion transmembrane transport and stabilization of membrane potential. Predicted to localize to integral component of plasma membrane. Is expressed in several structures, including gonadal sheath cell; intestine; nervous system; pharynx; and tail. Orthologous to human KCNK16 (potassium two pore domain chann…
WBGene00235271	C49C8.8	124.34	0.732024	0.127804	NO		Is enriched in head mesodermal cell; intestine; neurons; and retrovesicular ganglion based on RNA-seq and microarray studies. Is affected by several genes including skn-1; elt-2; and eat-2 based on RNA-seq and microarray studies. Is affected by eight chemicals including Sodium Chloride; metformin; and Psoralens based on RNA-seq and microarray studies.
WBGene00021975	Y58A7A.1	196.977	0.732015	0.0683474	NO	Copper transporter	Is predicted to have copper ion transmembrane transporter activity. Is an ortholog of human SLC31A1 (solute carrier family 31 member 1).	Predicted to have copper ion transmembrane transporter activity. Predicted to be involved in cellular copper ion homeostasis. Predicted to localize to plasma membrane. Orthologous to human SLC31A1 (solute carrier family 31 member 1).
WBGene00013511	Y71A12B.15	460.827	0.731992	0.00550593	NO		Is affected by several genes including clk-1; sma-2; and drh-3 based on microarray; tiling array; and RNA-seq studies. Is affected by eight chemicals including methylmercuric chloride; Alovudine; and stavudine based on microarray and RNA-seq studies.
WBGene00018010	F33E11.2	69.0351	0.731905	0.160435	NO		Is enriched in germ line; germline precursor cell; and head mesodermal cell based on tiling array and RNA-seq studies. Is affected by several genes including daf-16; daf-2; and dpy-10 based on RNA-seq and microarray studies. Is affected by fifteen chemicals including rotenone; manganese chloride; and bisphenol S based on RNA-seq and microarray studies.
WBGene00201188	DY3.11	107.744	0.731766	0.150995	NO
WBGene00043239	F08D12.5	155.786	0.730988	0.141068	NO		Is affected by sir-2.1 and eat-2 based on microarray studies. Is affected by five chemicals including metformin; Sirolimus; and Psoralens based on RNA-seq studies.
WBGene00077546	C01A2.9	82.7782	0.730023	0.129256	NO		Is affected by several genes including elt-2; eat-2; and pgl-1 based on RNA-seq and microarray studies. Is affected by four chemicals including Psoralens; allantoin; and Sirolimus based on RNA-seq studies.	Predicted to localize to integral component of membrane.
WBGene00014024	ZK637.4	126.261	0.729887	0.136496	NO		Is enriched in AVK; Z1; Z4; intestine; and somatic gonad precursor based on RNA-seq studies. Is affected by several genes including daf-12; clk-1; and eat-2 based on microarray; tiling array; and RNA-seq studies. Is affected by six chemicals including aldicarb; Psoralens; and allantoin based on microarray and RNA-seq studies.
WBGene00019144	H01M10.2	62.6208	0.729597	0.15981	NO		Is enriched in Z1.p; Z4.a; amphid sheath cell; intestine; and male distal tip cell based on RNA-seq studies. Is affected by several genes including daf-12; sir-2.1; and dpy-7 based on tiling array; microarray; and RNA-seq studies. Is affected by eight chemicals including tryptophan; Psoralens; and allantoin based on microarray and RNA-seq studies.
WBGene00008228	C50B8.6	199.912	0.729551	0.0538682	NO		Is enriched in head mesodermal cell and intestine based on RNA-seq studies. Is affected by several genes including daf-2; eat-2; and sek-1 based on tiling array; RNA-seq; and microarray studies. Is affected by ten chemicals including rotenone; stavudine; and Zidovudine based on RNA-seq and microarray studies.	Predicted to localize to integral component of membrane.
WBGene00012670	cpg-23	142.768	0.729474	0.136202	NO	Chondroitin ProteoGlycan 23	Is affected by several genes including daf-16; daf-12; and eat-2 based on tiling array; microarray; and RNA-seq studies. Is affected by seven chemicals including methylmercuric chloride; multi-walled carbon nanotube; and stavudine based on microarray and RNA-seq studies. Is predicted to encode a protein with the following domain: Cysteine-rich repeat.	Predicted to be involved in negative regulation of endopeptidase activity.
WBGene00020674	T22B7.7	457.792	0.729346	0.0328373	NO		Is enriched in intestine based on RNA-seq studies. Is affected by several genes including daf-2; glp-1; and skn-1 based on microarray; tiling array; RNA-seq; and proteomic studies. Is affected by twenty-eight chemicals including Ethanol; methylmercury hydroxide; and 1-methylnicotinamide based on RNA-seq and microarray studies. Is predicted to encode a protein with the following domain: HotDog dom…	Predicted to have acyl-CoA hydrolase activity. Predicted to be involved in acyl-CoA metabolic process. Predicted to localize to mitochondrion. Orthologous to human ACOT9 (acyl-CoA thioesterase 9).
WBGene00197695	C18F3.8	77.2454	0.728916	0.172742	NO		Is affected by several genes including pgl-1; cep-1; and glh-1 based on RNA-seq studies.
WBGene00012411	Y7A5A.5	62.519	0.728696	0.184184	NO		Is enriched in DA neuron; coelomocyte; interneuron; and retrovesicular ganglion based on tiling array and microarray studies. Is affected by several genes including daf-2; eat-2; and sek-1 based on tiling array; microarray; and RNA-seq studies. Is affected by five chemicals including fluoranthene; paraquat; and tetrabromobisphenol A based on microarray studies.
WBGene00011462	vap-2	69.7934	0.728607	0.182766	NO	Venom-Allergen-like Protein 2	Is enriched in hypodermis and intestine based on RNA-seq and microarray studies. Is affected by several genes including daf-16; daf-2; and rrf-3 based on microarray; tiling array; and RNA-seq studies. Is affected by twenty-one chemicals including hydrogen sulfide; Ethanol; and methylmercury hydroxide based on microarray and RNA-seq studies. Is predicted to encode a protein with the following doma…	Predicted to localize to integral component of membrane. Orthologous to human CRISP2 (cysteine rich secretory protein 2) and CRISP3 (cysteine rich secretory protein 3).
WBGene00006109	str-44	174.665	0.728068	0.144731	NO	Seven TM Receptor 44	Localizes to non-motile cilium. Is expressed in AWAL; AWAR; AWBL; AWBR; and in male.	Localizes to non-motile cilium. Is expressed in AWAL; AWAR; AWBL; AWBR; and in male.
WBGene00016273	C30G12.1	210.439	0.727732	0.134321	NO		Is enriched in GABAergic neurons and pharynx based on microarray studies. Is affected by several genes including daf-16; daf-2; and rrf-3 based on RNA-seq; microarray; and tiling array studies. Is affected by eight chemicals including multi-walled carbon nanotube; Zidovudine; and Rifampin based on RNA-seq and microarray studies. Is predicted to encode a protein with the following domain: .
WBGene00016507	abhd-5.2	1768.68	0.726713	2.57e-07	NO	ABHydrolase Domain containing homolog 5.2	Is predicted to have hydrolase activity. Is expressed in hypodermis. Is used to study neutral lipid storage disease. Human ortholog(s) of this gene are implicated in neutral lipid storage disease. Is an ortholog of human ABHD4 (abhydrolase domain containing 4, N-acyl phospholipase B) and ABHD5 (abhydrolase domain containing 5, lysophosphatidic acid acyltransferase).	Predicted to have carboxylic ester hydrolase activity and lysophosphatidic acid acyltransferase activity. Predicted to be involved in lipid homeostasis and phosphatidic acid biosynthetic process. Predicted to localize to lipid droplet and mitochondrion. Is expressed in hypodermis and intestine. Used to study neutral lipid storage disease. Human ortholog(s) of this gene implicated in autosomal rec…
WBGene00219455	Y43F8B.29	45.3018	0.725476	0.193224	NO		Is affected by rrf-3; meg-3; and meg-4 based on RNA-seq studies.
WBGene00002975	lev-8	171.478	0.725395	0.114052	NO	LEVamisole resistant 8	lev-8 encodes a novel nicotinic acetylcholine receptor (nAChR) alpha subunit that is a member of the ACR-8 group of nAChR subunits; LEV-8 activity is required for normal rates of pharyngeal pumping and for fully wild-type responses (increased egg laying and body wall muscle contraction) to the nAChR agonist and antihelmintic levamisole; expression of a LEV-8::GFP reporter construct begins at the …	Predicted to have neurotransmitter receptor activity. Predicted to be involved in several processes, including chemical synaptic transmission; nervous system process; and regulation of membrane potential. Predicted to localize to integral component of plasma membrane; neuron projection; and synapse. Is expressed in anal depressor muscle; body wall musculature; neurons; socket cell; and uterine-vu…
WBGene00219686	linc-125	58.8129	0.724896	0.164948	NO	Long Intervening Non-Coding RNA 125	Is affected by several genes including daf-16; daf-2; and daf-12 based on RNA-seq studies. Is affected by antimycin based on RNA-seq studies.
WBGene00185118	K02E2.11	318.172	0.724885	0.00649241	NO		Is enriched in ASER based on RNA-seq studies. Is affected by several genes including rrf-3; eat-2; and pgl-1 based on RNA-seq studies. Is affected by six chemicals including rotenone; Psoralens; and allantoin based on RNA-seq studies.
WBGene00016557	ceh-84	49.5032	0.724797	0.169775	NO	C. Elegans Homeobox 84	ceh-84 is a divergent homeobox gene and encodes two homeodomains; most homeodomain proteins bind DNA and function as transcription factors; ceh-84 lies on chromosome II in a repetitive area, where several other divergent homeobox genes are; ceh-84 is expressed in the intestine.	Predicted to have DNA binding activity. Predicted to localize to nucleus. Is expressed in intestine.
WBGene00004134	myrf-1	15820.8	0.724596	0.000729342	NO	myelin regulatory factor related 1	myrf-1 encodes a protein with a glutamine/asparagine-rich domain, orthologous to human MYRF (myelin regulatory factor); in C. elegans, MYRF-1 activity is required for regulation of the molting cycle, specifically the completion of larval molts and cessation of molting in reproductively mature adult animals; a MYRF-1::GFP fusion protein is expressed in a wide variety of cells and tissues, includin…	Predicted to have DNA-binding transcription factor activity and sequence-specific DNA binding activity. Involved in ecdysis, collagen and cuticulin-based cuticle and nematode larval development. Localizes to basal part of cell and endoplasmic reticulum. Is expressed in several structures, including excretory system; muscle cell; nervous system; pharynx; and reproductive system. Orthologous to sev…
WBGene00017424	F13C5.3	141.793	0.724223	0.122088	NO		Is enriched in dopaminergic neurons based on tiling array studies. Is affected by several genes including daf-16; daf-2; and rrf-3 based on microarray; tiling array; and RNA-seq studies. Is affected by eleven chemicals including multi-walled carbon nanotube; stavudine; and Zidovudine based on RNA-seq and microarray studies.
WBGene00014163	rnh-1.2	703.49	0.724202	0.033562	NO	RNase H 1.2	rnh-1.2 is one of four C. elegans genes that can encode an RNase H ribonuclease; rnh-1.2 transcripts are expressed throughout development, but preferentially in the embryo and adults.	Predicted to have RNA-DNA hybrid ribonuclease activity. Predicted to be involved in DNA replication, removal of RNA primer and RNA phosphodiester bond hydrolysis, endonucleolytic.
WBGene00007290	C04B4.2	561.317	0.724082	0.0264754	NO		Is expressed in head. Is predicted to encode a protein with the following domain: .	Predicted to be involved in negative regulation of gene expression. Predicted to localize to cytoplasm. Is expressed in head; intestine; and nervous system.
WBGene00002052	ifa-4	314.236	0.723981	0.0209275	NO	Intermediate Filament, A 4	IFA-4 encodes a nonessential intermediate filament protein that is coexpressed with the essential IF protein IFB-1; IFA-4 binds IFB-1 in blot overlay assays; ifa-4 is expressed in larvae in the pharyngeal-intestinal valve, the rectum, some neurons of the tail, the excretory cell, and the intestine of dauer (but not nondauer) larvae; IFA-4 has no function in RNAi assays.	Predicted to localize to intermediate filament. Is expressed in several structures, including egg-laying apparatus; excretory cell; pharyngeal-intestinal valve; rectum; and spermathecal-uterine valve cell. Human ortholog(s) of this gene implicated in partial lipodystrophy and progressive myoclonus epilepsy 9. Orthologous to human LMNB2 (lamin B2).
WBGene00020851	nhr-227	163.155	0.723042	0.0615194	NO	Nuclear Hormone Receptor family 227	Is predicted to have DNA-binding transcription factor activity; sequence-specific DNA binding activity; and zinc ion binding activity.	Predicted to have DNA-binding transcription factor activity; sequence-specific DNA binding activity; and zinc ion binding activity. Predicted to be involved in regulation of transcription, DNA-templated. Predicted to localize to nucleus.
WBGene00005392	srh-177	69.4958	0.722409	0.161039	NO	Serpentine Receptor, class H 177	Is enriched in DA neuron; I5 neuron; SAB; VA neuron; and retrovesicular ganglion based on tiling array and microarray studies. Is affected by several genes including daf-16; eat-2; and mex-3 based on RNA-seq and microarray studies. Is affected by five chemicals including Psoralens; allantoin; and Sirolimus based on RNA-seq and microarray studies. Is predicted to encode a protein with the followin…	Predicted to localize to integral component of membrane.
WBGene00013289	tag-273	4044.44	0.721885	0.0310419	NO	Temporarily Assigned Gene name 273	tag-273 encodes a LIM-type zinc finger domain-containing protein with similarity to human LIM domain and actin-binding protein 1 (HGNC:LIMA1); RNAi experiments indicate that TAG-273 is required for normal reproduction; about 3% to 10% of tag-273 transcripts are RNA edited to change A to G resulting in a change to residue 688 from an N to a S.	Predicted to have actin filament binding activity. Predicted to be involved in actin filament bundle assembly. Predicted to localize to actin cytoskeleton and plasma membrane. Orthologous to human LIMA1 (LIM domain and actin binding 1).
WBGene00045292	fbxa-179	342.268	0.721456	0.0575078	NO	F-box A protein 179	Is enriched in Z1.p; Z4.a; male distal tip cell; and somatic gonad precursor based on RNA-seq studies. Is affected by several genes including clk-1; pgl-1; and mex-1 based on microarray and RNA-seq studies. Is affected by ten chemicals including tryptophan; Zidovudine; and metformin based on microarray and RNA-seq studies. Is predicted to encode a protein with the following domains: FTH domain; F…
WBGene00003844	odc-1	8698.08	0.721132	0.00280725	NO	Ornithine DeCarboxylase 1	odc-1 encodes ornithine decarboxylase, the first enzyme of polyamine biosynthesis that catalyzes the conversion of ornithine to putrescine; ODC-1 is required for development when animals are deprived of exogenous polyamines, which are required for oogenesis and completion of embryogenesis; in addition,ODC-1 may contribute to male fertility; ODC-1 activity is detectable at all developmental stages…	Predicted to have ornithine decarboxylase activity. Predicted to be involved in putrescine biosynthetic process from ornithine. Predicted to localize to cytoplasm. Is expressed in intestine and male gonad. Human ortholog(s) of this gene implicated in esophagus squamous cell carcinoma; hepatocellular carcinoma; and liver cirrhosis. Orthologous to several human genes including ODC1 (ornithine decar…
WBGene00016039	C24A8.5	313.556	0.72077	0.0569988	NO		Is enriched in body wall muscle cell; germ line; and muscle cell based on tiling array; RNA-seq; and microarray studies. Is affected by several genes including daf-16; daf-12; and clk-1 based on microarray and RNA-seq studies. Is affected by seven chemicals including multi-walled carbon nanotube; Psoralens; and allantoin based on RNA-seq and microarray studies.
WBGene00011258	best-15	71.9835	0.720415	0.160004	NO	BESTrophin (chloride channel) homolog 15	Is predicted to have chloride channel activity. Human ortholog(s) of this gene are implicated in autosomal dominant vitreoretinochoroidopathy and retinal degeneration (multiple). Is an ortholog of human BEST2 (bestrophin 2) and BEST4 (bestrophin 4).	Predicted to have chloride channel activity. Predicted to be involved in chloride transmembrane transport. Predicted to localize to chloride channel complex and plasma membrane. Human ortholog(s) of this gene implicated in autosomal dominant vitreoretinochoroidopathy; bestrophinopathy; macular degeneration; retinitis pigmentosa 50; and vitelliform macular dystrophy. Orthologous to human BEST1 (be…
WBGene00022130	Y71F9B.9	138.129	0.719658	0.177495	NO		Is predicted to have 3-hydroxyacyl-CoA dehydrogenase activity. Is an ortholog of human CRYL1 (crystallin lambda 1).	Predicted to have oxidoreductase activity, acting on the CH-OH group of donors, NAD or NADP as acceptor. Predicted to be involved in fatty acid metabolic process. Orthologous to human CRYL1 (crystallin lambda 1).
WBGene00044070	set-18	1068.32	0.719601	0.0618315	NO	SET (trithorax/polycomb) domain containing 18	set-18 encodes, by alternative splicing, two isoforms of a divergent ortholog of human SMYD1 (OMIM:606846), SMYD2 (OMIM:610663), and SYMD3 (OMIM:608783); SET-18 is paralogous to SET-10, SET-14, and SET-30.	Predicted to have histone-lysine N-methyltransferase activity. Predicted to be involved in histone lysine methylation. Localizes to endoplasmic reticulum; sarcomere; and striated muscle dense body. Is expressed in body wall musculature; muscle cell; pharynx; and vulva. Orthologous to several human genes including SMYD3 (SET and MYND domain containing 3).
WBGene00019731	M02D8.5	52.6995	0.719306	0.199344	NO		Is enriched in intestine based on RNA-seq studies. Is affected by several genes including daf-16; daf-2; and rrf-3 based on microarray and RNA-seq studies. Is affected by twelve chemicals including Tunicamycin; levamisole; and Psoralens based on microarray and RNA-seq studies. Is predicted to encode a protein with the following domain: Spermadhesin, CUB domain superfamily.
WBGene00005798	srw-51	39.6311	0.71924	0.169111	NO	Serpentine Receptor, class W 51	Is predicted to have G protein-coupled peptide receptor activity.	Predicted to have G protein-coupled peptide receptor activity. Predicted to be involved in G protein-coupled receptor signaling pathway. Predicted to localize to integral component of membrane.
WBGene00007764	C27B7.7	1095.3	0.718744	0.00386637	NO	Ig-like and fibronectin type-III domain-containing protein C27B7.7	Is enriched in PLM; body wall musculature; intestine; muscle cell; and somatic gonad precursor based on tiling array; RNA-seq; and microarray studies. Is affected by several genes including daf-16; daf-2; and rrf-3 based on RNA-seq and microarray studies. Is affected by fourteen chemicals including Mercuric Chloride; rotenone; and D-glucose based on microarray and RNA-seq studies. Human DSCAML1 e…	Predicted to localize to extracellular region. Orthologous to human DSCAM (DS cell adhesion molecule) and DSCAML1 (DS cell adhesion molecule like 1).
WBGene00004013	pha-4	3555.41	0.717249	0.000117424	NO	defective PHArynx development 4	pha-4 encodes a FoxA transcription factor; during embryonic development, PHA-4 functions as an organ identity gene whose activity is necessary and sufficient for development of the pharynx/foregut; in addition, PHA-4 plays a key role in regulation of diet-restriction-induced longevity in adult animals; PHA-4 expression begins early in embryogenesis and is seen in pharyngeal and intestinal cells (…	Exhibits DNA-binding transcription factor activity, RNA polymerase II-specific and sequence-specific DNA binding activity. Involved in several processes, including determination of adult lifespan; pharynx development; and positive regulation of cellular metabolic process. Localizes to nucleus. Is expressed in several structures, including arcade cell; enteric muscle; gonad; pharynx; and rectum. H…
WBGene00007641	C17E4.1	124.869	0.717053	0.151605	NO		Is enriched in Z1; Z4; amphid sheath cell; germ line; and in male based on RNA-seq studies. Is affected by several genes including eat-2; dpy-7; and sek-1 based on RNA-seq and microarray studies. Is affected by nine chemicals including 1-methylnicotinamide; methylmercuric chloride; and manganese chloride based on RNA-seq and microarray studies. Is predicted to encode a protein with the following …
WBGene00011833	T19B10.5	516.543	0.71667	0.0335913	NO	PDZ domain-containing protein	T19B10.5 encodes a protein with partial similarity to human PERIAXIN (PRX; OMIM:605725), which when mutated leads to Dejerine-Sottas neuropathy.	Predicted to localize to integral component of membrane. Human ortholog(s) of this gene implicated in Charcot-Marie-Tooth disease type 3 and Charcot-Marie-Tooth disease type 4F. Orthologous to human PRX (periaxin).
WBGene00022680	ZK180.6	136.086	0.716537	0.178215	NO		Is enriched in DA neuron; OLL; PLM; and PVD based on microarray and RNA-seq studies. Is affected by several genes including daf-16; daf-2; and glp-1 based on microarray; proteomic; and RNA-seq studies. Is affected by sixteen chemicals including hydrogen sulfide; Nitric Oxide; and methylmercury hydroxide based on microarray and RNA-seq studies. Is predicted to encode a protein with the following d…
WBGene00010581	K05C4.4	218.965	0.715622	0.0459074	NO		Is enriched in germ line and germline precursor cell based on RNA-seq studies. Is affected by several genes including daf-2; elt-2; and sir-2.1 based on RNA-seq and microarray studies. Is affected by five chemicals including stavudine; antimycin; and Atrazine based on RNA-seq and microarray studies. Is predicted to encode a protein with the following domain: Leucine-rich repeat domain superfamily.
WBGene00044584	T03G11.9	72.1263	0.714701	0.202517	NO		Is enriched in GABAergic neurons and body wall muscle cell based on tiling array and RNA-seq studies. Is affected by several genes including clk-1; egl-5; and mex-3 based on RNA-seq and microarray studies. Is affected by five chemicals including Zidovudine; Rifampin; and Sirolimus based on RNA-seq and microarray studies.	Predicted to localize to integral component of membrane.
WBGene00010345	F59F5.7	210.374	0.714526	0.0473809	NO	DM13 domain-containing protein	Is enriched in CEPshDL; CEPshDR; CEPshVL; CEPshVR; and PLM based on RNA-seq studies. Is affected by several genes including daf-16; daf-2; and rrf-3 based on microarray; tiling array; and RNA-seq studies. Is affected by eight chemicals including rotenone; stavudine; and Zidovudine based on RNA-seq and microarray studies. Is predicted to encode a protein with the following domains: Electron transf…
WBGene00011733	T12D8.5	341.754	0.714374	0.0628835	NO		Is enriched in head mesodermal cell; intestine; and neurons based on microarray; tiling array; and RNA-seq studies. Is affected by several genes including daf-16; daf-2; and let-60 based on microarray; proteomic; and RNA-seq studies. Is affected by twenty-one chemicals including hydrogen sulfide; rotenone; and Tunicamycin based on microarray and RNA-seq studies.
WBGene00009408	F35C12.3	108.026	0.714307	0.121196	NO		Is enriched in coelomocyte; hypodermis; and male-specific anatomical entity based on tiling array; RNA-seq; and microarray studies. Is affected by several genes including daf-16; glp-1; and let-60 based on microarray and RNA-seq studies. Is affected by nine chemicals including Tunicamycin; stavudine; and Zidovudine based on microarray and RNA-seq studies.
WBGene00008598	spin-3	39.6166	0.713237	0.183398	NO	SPINster (Drosophila lysosomal permease) homolog 3	Is predicted to have transmembrane transporter activity. Is expressed in amphid neurons; intestine; and retrovesicular ganglion neurons. Is an ortholog of human AC118754.1; SPNS1 (sphingolipid transporter 1 (putative)); and SPNS3 (sphingolipid transporter 3 (putative)).	Predicted to have transmembrane transporter activity. Predicted to be involved in transmembrane transport. Predicted to localize to integral component of membrane. Is expressed in amphid neurons; intestine; and retrovesicular ganglion neurons. Human ortholog(s) of this gene implicated in autosomal recessive nonsyndromic deafness 115. Orthologous to human SPNS1 (sphingolipid transporter 1 (putativ…
WBGene00195417	C16C2.5	83.7968	0.713118	0.184437	NO		Is affected by alg-1 based on RNA-seq studies.
WBGene00009301	F31F6.2	182.414	0.712793	0.0799945	NO		F31F6.2 encodes a novel protein that is conserved in C. elegans; three other genes related to F31F6.2 are present in tandem on the X chromosome; loss of F31F6.2 function via large-scale RNAi results in increased fat content.
WBGene00016242	C30A5.10	128.889	0.712591	0.19864	NO		Is predicted to have G protein-coupled receptor activity.	Predicted to have group II metabotropic glutamate receptor activity. Predicted to be involved in G protein-coupled glutamate receptor signaling pathway and regulation of glutamatergic synaptic transmission. Predicted to localize to integral component of plasma membrane.
WBGene00007325	C05C9.1	158.198	0.712564	0.114052	NO		Is predicted to have lipid binding activity. Is an ortholog of several human genes including BPI (bactericidal permeability increasing protein); BPIFC (BPI fold containing family C); and PLTP (phospholipid transfer protein).	Predicted to have lipid binding activity. Predicted to localize to extracellular space. Human ortholog(s) of this gene implicated in Crohn's disease. Orthologous to several human genes including BPIFC (BPI fold containing family C); BPI (bactericidal permeability increasing protein); and LBP (lipopolysaccharide binding protein).
WBGene00002280	let-2	10366.9	0.712395	0.141478	NO	LEThal 2	let-2 encodes an alpha-2 type IV collagen, probably most closely equivalent to the human gene COL4A2 (OMIM:120090) on the basis of biological function; LET-2 is required for embryonic development and is a component of the basement membrane between muscle and hypodermis; LET-2 interacts with UNC-105, a mechanosensory ion channel of the degenerin ion channel superfamily that is expressed in muscle …	An extracellular matrix structural constituent conferring tensile strength. Involved in several processes, including embryo development; gonad morphogenesis; and regulation of distal tip cell migration. Localizes to collagen type IV trimer. Is expressed in several structures, including anal depressor muscle; head mesodermal cell; nervous system; rectal muscle; and reproductive system. Human ortho…
WBGene00013556	Y75B8A.23	142.186	0.71225	0.168051	NO		Is enriched in several structures, including Z1.p; Z4.a; amphid sheath cell; intestine; and male distal tip cell based on RNA-seq studies. Is affected by several genes including daf-2; daf-12; and dpy-10 based on microarray and RNA-seq studies. Is affected by thirteen chemicals including Ethanol; methylmercuric chloride; and manganese chloride based on RNA-seq and microarray studies.
WBGene00044921	F53C11.9	435.619	0.71211	0.0915203	NO	TIL domain-containing protein	F53C11.9 encodes a putative secreted TIL-domain protease inhibitorparalogous to SWM-1, ISL-1, and the products of 11 other C. elegansgenes; F53C11.9 and its relatives are collectively similar to otherTIL-domain protease inhibitors from nematodes, insects, and vertebrates.	Predicted to have serine-type endopeptidase inhibitor activity. Predicted to be involved in negative regulation of endopeptidase activity. Predicted to localize to extracellular region.
WBGene00013397	Y62H9A.9	59.6508	0.711702	0.187654	NO		Is affected by several genes including eat-2; pgl-1; and glh-1 based on tiling array; RNA-seq; and microarray studies. Is affected by seven chemicals including Zidovudine; Psoralens; and allantoin based on RNA-seq and microarray studies.
WBGene00022377	gpx-4	183.862	0.711696	0.109363	NO	Glutathione PeroXidase 4	Is predicted to have glutathione peroxidase activity. Is an ortholog of human GPX3 (glutathione peroxidase 3) and GPX6 (glutathione peroxidase 6).	Predicted to have glutathione peroxidase activity. Predicted to be involved in cellular oxidant detoxification and response to oxidative stress. Predicted to localize to extracellular space. Human ortholog(s) of this gene implicated in type 2 diabetes mellitus. Orthologous to human GPX3 (glutathione peroxidase 3); GPX5 (glutathione peroxidase 5); and GPX6 (glutathione peroxidase 6).
WBGene00005655	srr-4	3066.56	0.711465	0.000226263	NO	Serpentine Receptor, class R 4	Is involved in determination of adult lifespan. Is expressed in head neurons; hypodermis; pharynx; phasmid neurons; and vulva.	Involved in determination of adult lifespan. Predicted to localize to integral component of membrane. Is expressed in several structures, including excretory cell; head neurons; pharynx; phasmid neurons; and vulva.
WBGene00016515		169.744	0.710463	0.160006	NO		Is enriched in NSM; germ line; and in male based on RNA-seq and tiling array studies. Is affected by several genes including daf-2; age-1; and clk-1 based on microarray and RNA-seq studies. Is affected by nine chemicals including hydrogen sulfide; methylmercuric chloride; and Tunicamycin based on microarray and RNA-seq studies.
WBGene00013566	Y75B12A.2	77.4746	0.710268	0.205437	NO		Is affected by several genes including daf-2; skn-1; and clk-1 based on RNA-seq; tiling array; and microarray studies. Is affected by nine chemicals including Tunicamycin; sodium arsenite; and Zidovudine based on microarray and RNA-seq studies. Is predicted to encode a protein with the following domain: .	Predicted to localize to integral component of membrane.
WBGene00012648	Y39A1A.9	2420.35	0.710014	0.0430231	NO		Is enriched in head mesodermal cell; muscle cell; neurons; and retrovesicular ganglion based on microarray and RNA-seq studies. Is affected by several genes including daf-16; daf-2; and skn-1 based on microarray; tiling array; and RNA-seq studies. Is affected by twenty-two chemicals including methylmercury hydroxide; 1-methylnicotinamide; and nicotinic acid based on RNA-seq and microarray studies…	Predicted to be involved in female meiosis I; mRNA stabilization; and male meiosis I. Predicted to localize to cytoplasm and nucleus. Orthologous to human MEIOC (meiosis specific with coiled-coil domain).
WBGene00015014	bath-24	321.16	0.709756	0.112023	NO	BTB and MATH domain containing 24	Is enriched in germ line; germline precursor cell; and head mesodermal cell based on RNA-seq studies. Is affected by several genes including daf-2; glp-1; and clk-1 based on microarray and RNA-seq studies. Is affected by eight chemicals including Alovudine; stavudine; and Psoralens based on RNA-seq and microarray studies. Is predicted to encode a protein with the following domains: MATH domain; B…
WBGene00045195	F53F4.17	634.107	0.708914	0.0173921	NO		Is enriched in neurons and ventral nerve cord based on tiling array and microarray studies. Is affected by several genes including daf-16; daf-2; and clk-1 based on tiling array; microarray; and RNA-seq studies. Is affected by eight chemicals including Mianserin; nanoparticle; and allantoin based on RNA-seq and microarray studies.
WBGene00021917	Y55D5A.3	54.3252	0.708835	0.205837	NO	N-acylethanolamine-hydrolyzing acid amidase subunit beta	Is predicted to have fatty acid amide hydrolase activity. Is an ortholog of human NAAA (N-acylethanolamine acid amidase).	Predicted to have fatty acid amide hydrolase activity. Predicted to be involved in N-acylethanolamine metabolic process and fatty acid metabolic process. Predicted to localize to extrinsic component of membrane and lysosome. Orthologous to human NAAA (N-acylethanolamine acid amidase).
WBGene00013207	zipt-2.3	73.3785	0.70881	0.207155	NO	Zrt (ZRT), Irt- (IRT-) like Protein Transporter 2.3	Is predicted to have metal ion transmembrane transporter activity. Localizes to gut granule. Is expressed in intestinal cell. Is an ortholog of human SLC39A1 (solute carrier family 39 member 1).	Predicted to have zinc ion transmembrane transporter activity. Predicted to be involved in zinc ion transmembrane transport. Localizes to gut granule. Is expressed in intestine. Orthologous to several human genes including SLC39A1 (solute carrier family 39 member 1) and SLC39A2 (solute carrier family 39 member 2).
WBGene00014837	T09F5.13	87.6022	0.70761	0.164378	NO		Is affected by alg-1 and let-60 based on RNA-seq and microarray studies. Is affected by Cholestanol based on microarray studies.
WBGene00018427	F44E7.5	933.19	0.707528	0.204907	NO		Is enriched in germ line and germline precursor cell based on tiling array and RNA-seq studies. Is affected by several genes including daf-2; dpy-10; and hsf-1 based on proteomic; RNA-seq; and microarray studies. Is affected by nineteen chemicals including manganese chloride; sodium arsenite; and D-glucose based on RNA-seq and microarray studies. Is predicted to encode a protein with the followin…
WBGene00013198	Y54E5A.2	342.982	0.707341	0.0563212	NO		Is enriched in male based on RNA-seq studies. Is affected by several genes including daf-16; daf-2; and eat-2 based on tiling array; microarray; and RNA-seq studies. Is affected by nine chemicals including manganese chloride; Rifampin; and allantoin based on RNA-seq and microarray studies.	Predicted to localize to integral component of membrane.
WBGene00022727	prkl-1	1746.51	0.707332	8.21e-05	NO	Drosophila PRicKLe homolog 1	prkl-1 encodes a homolog of Drosophila ESPINAS and PRICKLE, and of humanPRICKLE1, PRICKLE2, and LMO6; prkl-1 enables Wnt-directed planar cellpolarity; prkl-1 is required for the fully asymmetrical division of B.aversus B.p cells, though this requirement is quantitatively weak.	Predicted to have zinc ion binding activity. Is expressed in several structures, including QL; egg-laying apparatus; gonad; head; and somatic nervous system. Human ortholog(s) of this gene implicated in progressive myoclonus epilepsy 1B. Orthologous to several human genes including PRICKLE2 (prickle planar cell polarity protein 2).
WBGene00018020		166.422	0.707006	0.204467	NO	WBGene00018020
WBGene00004906	snf-7	121.402	0.706999	0.151815	NO	Sodium: Neurotransmitter symporter Family 7	Is predicted to have neurotransmitter:sodium symporter activity. Human ortholog(s) of this gene are implicated in creatine transporter deficiency. Is an ortholog of several human genes including SLC6A11 (solute carrier family 6 member 11); SLC6A12 (solute carrier family 6 member 12); and SLC6A6 (solute carrier family 6 member 6).	Predicted to have L-amino acid transmembrane transporter activity and amino acid:sodium symporter activity. Predicted to be involved in sodium ion transmembrane transport. Predicted to localize to integral component of plasma membrane. Human ortholog(s) of this gene implicated in creatine transporter deficiency and intellectual disability. Orthologous to several human genes including SLC6A1 (solu…
WBGene00013860	ZC247.2	377.515	0.706596	0.112361	NO		Is enriched in GABAergic neurons; OLL; PVD; body wall muscle cell; and muscle cell based on microarray; tiling array; and RNA-seq studies. Is affected by several genes including daf-16; rrf-3; and daf-12 based on RNA-seq and microarray studies. Is affected by eleven chemicals including aldicarb; stavudine; and Zidovudine based on microarray and RNA-seq studies.	Orthologous to human FBXO28 (F-box protein 28).
WBGene00044032	ceh-99	505.539	0.706467	0.0323149	NO	C. Elegans Homeobox 99	ceh-99 is a divergent homeobox gene; it encodes four homeodomains, and is located close to ceh-100 on chromosome II and may be a recent paralog; most homeodomain proteins bind DNA and function as transcription factors; ceh-99 is involved in axonal fasciculation.	Predicted to have DNA-binding transcription factor activity, RNA polymerase II-specific and RNA polymerase II cis-regulatory region sequence-specific DNA binding activity. Predicted to be involved in central nervous system development; neuron differentiation; and regulation of transcription by RNA polymerase II. Predicted to localize to nucleus.
WBGene00019928	clec-44	129.843	0.706152	0.163189	NO	C-type LECtin 44	Is affected by several genes including clk-1; elt-2; and eat-2 based on tiling array; microarray; and RNA-seq studies. Is affected by five chemicals including Psoralens; allantoin; and Sirolimus based on RNA-seq and microarray studies.
WBGene00044427	F56A6.5	67.3767	0.705874	0.175166	NO	RING-type domain-containing protein	Is enriched in NSM and pharynx based on RNA-seq and tiling array studies. Is affected by several genes including skn-1; eat-2; and adr-1 based on RNA-seq studies. Is affected by eight chemicals including multi-walled carbon nanotube; Psoralens; and allantoin based on RNA-seq and microarray studies. Is predicted to encode a protein with the following domains: zinc-RING finger domain; Zinc finger, …	Predicted to have metal ion binding activity.
WBGene00045276	F18E3.13	234.557	0.705124	0.113918	NO		Is enriched in several structures, including PLM; carbon dioxide sensory neurons; germline precursor cell; intestine; and pharyngeal muscle cell based on tiling array and RNA-seq studies. Is affected by several genes including daf-16; daf-2; and glp-1 based on RNA-seq and microarray studies. Is affected by sixteen chemicals including rotenone; Tunicamycin; and D-glucose based on RNA-seq and micro…
WBGene00020118	R155.4	77.1843	0.704523	0.207705	NO		Is enriched in germ line based on RNA-seq studies. Is affected by several genes including daf-2; eat-2; and npr-1 based on RNA-seq studies. Is affected by six chemicals including methylmercuric chloride; antimycin; and glycine based on microarray and RNA-seq studies.
WBGene00000477	cft-1	58.5469	0.704394	0.198992	NO	Cystic Fibrosis Transmembrane conductance regulator homolog 1	Is predicted to have ATP binding activity; ATPase activity; and ATPase-coupled transmembrane transporter activity. Is expressed in excretory canal. Human ortholog(s) of this gene are implicated in Dubin-Johnson syndrome. Is an ortholog of human ABCC1 (ATP binding cassette subfamily C member 1).	Predicted to have ATPase-coupled transmembrane transporter activity. Predicted to be involved in transmembrane transport. Predicted to localize to membrane. Is expressed in excretory cell. Human ortholog(s) of this gene implicated in several diseases, including autosomal dominant nonsyndromic deafness 77; bile duct disease (multiple); bilirubin metabolic disorder (multiple); leukemia (multiple); …
WBGene00020338	T08A9.6	980.357	0.70433	0.00501708	NO		This gene encodes a protein containing an F-box, a motif predicted to mediate protein-protein interactions either with homologs of yeast Skp-1p or with other proteins.
WBGene00002107	ins-24	3412.43	0.704275	0.00567253	NO	INSulin related 24	ins-24 encodes an insulin-like peptide of the insulin superfamily of proteins (OMIM:176730, 147440); INS-24 is one of 38 insulin-like peptides in C. elegans, but as loss of INS-24 function via RNA-mediated interference does not result in any abnormalities, the precise role of INS-24 in C. elegans development is not yet clear.	Predicted to have hormone activity. Predicted to be involved in signal transduction. Predicted to localize to extracellular region.
WBGene00008015	fbxa-174	270.526	0.704258	0.0747068	NO	F-box A protein 174	This gene encodes a protein containing an F-box, a motif predicted to mediate protein-protein interactions either with homologs of yeast Skp-1p or with other proteins; this gene's encoded protein also contains an FTH/DUF38 motif, which may also mediate protein-protein interaction.
WBGene00197037	K01G5.11	539.458	0.704219	0.0156169	NO		Is affected by cep-1 based on RNA-seq studies.
WBGene00011105	R07E3.4	2070.9	0.703785	0.000640896	NO		Is predicted to have ATP transmembrane transporter activity. Human ortholog(s) of this gene are implicated in autosomal dominant progressive external ophthalmoplegia with mitochondrial DNA deletions 2; mitochondrial DNA depletion syndrome 12a; and mitochondrial DNA depletion syndrome 12b. Is an ortholog of several human genes including SLC25A31 (solute carrier family 25 member 31); SLC25A5 (solut…	Predicted to have ATP:ADP antiporter activity. Predicted to be involved in mitochondrial ADP transmembrane transport and mitochondrial ATP transmembrane transport. Predicted to localize to integral component of membrane and mitochondrial inner membrane. Orthologous to human SLC25A31 (solute carrier family 25 member 31).
WBGene00008883	F16B12.7	160.975	0.703459	0.126017	NO	Protein kinase domain-containing protein	Is predicted to have ATP binding activity and protein kinase activity.	Predicted to have protein serine/threonine kinase activity. Predicted to be involved in peptidyl-serine phosphorylation. Predicted to localize to cytoplasm and nucleus.
WBGene00019982	srbc-58	120.034	0.703359	0.0837031	NO	Serpentine Receptor, class BC (class B-like) 58	Is expressed in neurons. Is predicted to encode a protein with the following domains: Serpentine type 7TM GPCR chemoreceptor Srbc and 7TM GPCR, serpentine receptor class bc (Srbc).	Predicted to localize to integral component of membrane. Is expressed in several structures, including anal depressor muscle; hypodermis; nervous system; pharyngeal-intestinal valve; and reproductive system.
WBGene00011530	T06D8.10	448.598	0.70296	0.0361445	NO		Is predicted to have heme binding activity and peroxidase activity.	Predicted to have peroxidase activity. Predicted to be involved in cellular oxidant detoxification and response to oxidative stress.
WBGene00021105		78.1646	0.702767	0.185157	NO		Is enriched in intestine; neurons; and retrovesicular ganglion based on RNA-seq and microarray studies. Is affected by several genes including daf-2; clk-1; and sir-2.1 based on microarray; RNA-seq; and proteomic studies. Is affected by nine chemicals including hydrogen sulfide; multi-walled carbon nanotube; and stavudine based on microarray and RNA-seq studies.
WBGene00012491	Y20C6A.1	171.3	0.702675	0.164475	NO		This gene encodes a protein containing an F-box, a motif predicted to mediate protein-protein interactions either with homologs of yeast Skp-1p or with other proteins; this gene's encoded protein also contains an FTH/DUF38 motif, which may also mediate protein-protein interaction.
WBGene00013659	Y105C5B.20	2287.91	0.701782	0.0214568	NO		Is enriched in several structures, including I5 neuron; cephalic sheath cell; cholinergic neurons; coelomocyte; and germ line based on tiling array; RNA-seq; and microarray studies. Is affected by several genes including daf-2; rrf-3; and dpy-10 based on tiling array; RNA-seq; and microarray studies. Is affected by fourteen chemicals including methylmercuric chloride; rotenone; and Psoralens base…
WBGene00009430	F35E12.6	601.087	0.701538	0.0569988	NO	CUB_2 domain-containing protein	Is involved in innate immune response.	Involved in innate immune response.
WBGene00017533	fbxa-178	68.7621	0.700779	0.213806	NO	F-box A protein 178	Is enriched in germ line based on RNA-seq studies. Is affected by several genes including rrf-3; hsf-1; and aak-2 based on microarray and RNA-seq studies. Is affected by four chemicals including rotenone; paraquat; and Colistin based on RNA-seq and microarray studies.
WBGene00004059	pmp-2	82.8901	0.699879	0.213386	NO	Peroxisomal Membrane Protein related 2	Is predicted to have several functions, including ATP binding activity; ATPase activity; and protein homodimerization activity. Is expressed in intestine. Human ortholog(s) of this gene are implicated in congenital bile acid synthesis defect 5. Is an ortholog of human ABCD3 (ATP binding cassette subfamily D member 3).	Predicted to have ATP binding activity; ATPase-coupled transmembrane transporter activity; and long-chain fatty acid transporter activity. Predicted to be involved in fatty acid catabolic process; long-chain fatty acid import into peroxisome; and peroxisome organization. Predicted to localize to peroxisomal membrane. Is expressed in intestine. Human ortholog(s) of this gene implicated in Zellwege…
WBGene00009178	uggt-2	494.861	0.699735	0.0249744	NO	UDP-Glucose Glycoprotein glucosylTransferase 2	uggt-2 encodes one of two C. elegans homologs of UDP-Glc:glycoprotein glucosyltransferase (UGGT), an endoplasmic reticulum enzyme involved in quality control of glycoprotein folding; loss of uggt-2 activity via RNAi indicates that uggt-2 is an essential embryonic gene that is also required for regulating the rate of larval developmental; uggt-2 interacts genetically with ire-1 with respect to bas…	Predicted to have UDP-glucose:glycoprotein glucosyltransferase activity and unfolded protein binding activity. Involved in IRE1-mediated unfolded protein response; regulation of embryonic development; and regulation of nematode larval development. Predicted to localize to endoplasmic reticulum. Orthologous to human UGGT1 (UDP-glucose glycoprotein glucosyltransferase 1) and UGGT2 (UDP-glucose glyc…
WBGene00019068	faah-3	77.2625	0.69954	0.209917	NO	Fatty Acid Amide Hydrolase homolog 3	Is enriched in intestine based on tiling array and RNA-seq studies. Is affected by several genes including daf-2; glp-1; and dpy-10 based on microarray; tiling array; and RNA-seq studies. Is affected by ten chemicals including stavudine; Zidovudine; and Psoralens based on RNA-seq and microarray studies. Human FAAH exhibits fatty acid amide hydrolase activity. Is predicted to encode a protein with…	Predicted to have amidase activity and fatty acid amide hydrolase activity. Predicted to be involved in fatty acid catabolic process. Human ortholog(s) of this gene implicated in obesity and substance-related disorder. Orthologous to human FAAH (fatty acid amide hydrolase).
WBGene00018751	F53C3.7	1277.38	0.699254	0.00569349	NO		Is enriched in AVK; Z1.p; Z4.a; male distal tip cell; and male-specific anatomical entity based on RNA-seq studies. Is affected by several genes including daf-12; elt-2; and eat-2 based on tiling array; RNA-seq; and microarray studies. Is affected by five chemicals including metformin; Psoralens; and allantoin based on RNA-seq and microarray studies.
WBGene00015218	B0507.1	1197.02	0.698566	0.000374462	NO	EB domain-containing protein	Is involved in pharyngeal gland morphogenesis. Is expressed in hermaphrodite distal tip cell; pharyngeal gland cell; pharyngeal-intestinal valve; rectal gland cell; and spermatheca.	Involved in pharyngeal gland morphogenesis. Is expressed in hermaphrodite gonad; pharyngeal gland cell; pharyngeal-intestinal valve; and rectal gland cell.
WBGene00020407	chil-24	295.297	0.69816	0.056598	NO	CHItinase-Like 24	Is predicted to have chitin binding activity.	Predicted to have chitin binding activity. Predicted to be involved in carbohydrate metabolic process.
WBGene00016274	C30G12.2	74.5797	0.697839	0.18688	NO		Is enriched in intestine based on SAGE; tiling array; RNA-seq; and microarray studies. Is affected by several genes including daf-2; glp-1; and skn-1 based on proteomic; microarray; tiling array; and RNA-seq studies. Is affected by thirty-one chemicals including Ethanol; tryptophan; and 1-methylnicotinamide based on RNA-seq and microarray studies. Is predicted to encode a protein with the followi…
WBGene00014138	clec-186	94.3015	0.697149	0.175166	NO	C-type LECtin 186	Is predicted to have carbohydrate binding activity. Is involved in innate immune response.	Predicted to have carbohydrate binding activity. Involved in innate immune response.
WBGene00000516	cki-1	2693.75	0.696539	0.00341838	NO	CKI family (Cyclin-dependent Kinase Inhibitor) 1	cki-1 encodes a homolog of the mammalian cyclin-dependent kinase inhibitor p27/KIP1 that is required for the arrest of cell division in larval blast lineages, dauer larvae and starved L1 larvae; excess CKI-1 expression prematurely stops cell division while cki-1(RNAi) induces extra cell divisions, indicating that CKI-1 quantitatively regulates the amount of mitosis in postembryonic worms.	Predicted to have cyclin-dependent protein serine/threonine kinase inhibitor activity. Involved in several processes, including negative regulation of epidermal cell differentiation; negative regulation of mitotic cell cycle; and regulation of DNA endoreduplication. Localizes to nucleus. Is expressed in several structures, including excretory duct; hermaphrodite somatic gonadal cell; hypodermal c…
WBGene00004155	pqn-73	353.811	0.695777	0.018361	NO	Prion-like-(Q/N-rich)-domain-bearing protein 73	The protein product of this gene is predicted to contain a glutamine/asparagine (Q/N)-rich ('prion') domain, by the algorithm of Michelitsch and Weissman (as of the WS77 release of WormBase, i.e., in wormpep77).	Predicted to localize to integral component of membrane. Is expressed in arcade cell.
WBGene00185092	K08D8.7	334.189	0.695748	0.0704183	NO		Is enriched in ASER and intestine based on RNA-seq studies. Is affected by several genes including daf-2; skn-1; and elt-2 based on RNA-seq and microarray studies. Is affected by Zidovudine and paraquat based on RNA-seq studies.	Predicted to localize to integral component of membrane.
WBGene00006893	spon-1	889.947	0.695447	0.0254404	NO	SPONdin (extracellular matrix glycoprotein) family 1	spon-1 encodes a conserved member of the spondin family of ECM proteins, closely related to vertebrates spondins (OMIM: 604989, 605918); spon-1 most resemble to F-spondins which contain a N-terminal reelin domain and upto six thrombospondin type I repeats (TSRs); spon-1 mutants display defects in epidermal elongation, muscle attachment, axon guidance and development of excretory canal and of epid…	Predicted to have serine-type endopeptidase inhibitor activity. Involved in axon development; cell adhesion mediated by integrin; and muscle attachment. Localizes to M band; basement membrane; and striated muscle dense body. Is expressed in basal lamina; body wall musculature; coelomocyte; excretory canal; and pharynx. Orthologous to human SPON1 (spondin 1).
WBGene00018990	klf-1	632.465	0.695256	0.00958712	NO	Kruppel-Like Factor (zinc finger protein) 1	klf-1 encodes a C2H2 zinc finger protein which based on homology belongs to the family of mammalian Kruppel-like transcription factors which are involved in regulation of cellular development and differentiation; klf-1 is essential for fat regulation; RNA interference studies indicate that klf-1 may also be involved in apoptosis and the phagocytosis of apoptotic cells in the uterus and germline; …	Predicted to have DNA-binding transcription factor activity, RNA polymerase II-specific and RNA polymerase II cis-regulatory region sequence-specific DNA binding activity. Involved in apoptotic cell clearance; apoptotic process; and cellular lipid metabolic process. Is expressed in hypodermis; intestine; and neurons. Human ortholog(s) of this gene implicated in prostate cancer. Orthologous to hum…
WBGene00002601	let-381	844.931	0.694595	0.0075939	NO	LEThal 381	let-381 encodes a forkhead transcription factor and was identified in a screen for essential genes; let-381 is essential for development at different times as mutants exhibit embryonic and early larval lethality, with a few developing to sterile adults; inactivation of let-381 using RNA interference results in adults with mesodermal cell lineage defects and a reduced number of coelomocytes; repor…	Exhibits sequence-specific DNA binding activity. Involved in mesodermal cell fate specification; nematode larval development; and positive regulation of mesodermal cell fate specification. Localizes to nucleus. Is expressed in M.dlp; M.drp; body wall muscle cell from M lineage; and coelomocyte. Human ortholog(s) of this gene implicated in persistent fetal circulation syndrome. Orthologous to seve…
WBGene00017412	F13A2.3	45.4778	0.694453	0.219544	NO		Is affected by several genes including eri-1; mex-3; and hpl-2 based on microarray; tiling array; and RNA-seq studies. Is affected by six chemicals including Psoralens; allantoin; and metformin based on RNA-seq and microarray studies.
WBGene00006486	zipt-16	320.516	0.694283	0.0222581	NO	Zrt (ZRT), Irt- (IRT-) like Protein Transporter 16	Is predicted to have metal ion transmembrane transporter activity. Is expressed in tail. Human ortholog(s) of this gene are implicated in congenital disorder of glycosylation type IIn and hypermanganesemia with dystonia 2. Is an ortholog of human SLC39A14 (solute carrier family 39 member 14) and SLC39A8 (solute carrier family 39 member 8).	Predicted to have zinc ion transmembrane transporter activity. Predicted to be involved in cellular zinc ion homeostasis and zinc ion import across plasma membrane. Predicted to localize to integral component of plasma membrane. Is expressed in nervous system and tail. Human ortholog(s) of this gene implicated in congenital disorder of glycosylation type IIn and hypermanganesemia with dystonia 2.…
WBGene00043068	F32E10.9	405.656	0.693702	0.0327606	NO		Is enriched in AVK; germ line; and head mesodermal cell based on RNA-seq studies. Is affected by several genes including daf-2; eat-2; and lin-35 based on RNA-seq and microarray studies. Is affected by rotenone; manganese chloride; and antimycin based on RNA-seq studies.
WBGene00044183	F09C6.13	255.382	0.693473	0.076788	NO		Is enriched in excretory cell; germ line; muscle cell; and pharynx based on tiling array and RNA-seq studies. Is affected by several genes including glp-1; eat-2; and sek-1 based on tiling array; microarray; and RNA-seq studies. Is affected by twelve chemicals including tryptophan; Tunicamycin; and sodium arsenite based on microarray and RNA-seq studies.
WBGene00010068	F54F7.8	57.9616	0.692735	0.204398	NO		Is enriched in coelomocyte based on tiling array studies. Is affected by several genes including daf-16; daf-2; and daf-12 based on tiling array; microarray; and RNA-seq studies. Is affected by four chemicals including tryptophan; multi-walled carbon nanotube; and stavudine based on microarray and RNA-seq studies.
WBGene00013048	Y50E8A.5	369.058	0.692556	0.0310419	NO		Is enriched in pharynx based on microarray studies. Is affected by several genes including daf-2; skn-1; and rrf-3 based on RNA-seq and microarray studies. Is affected by twelve chemicals including 1-methylnicotinamide; multi-walled carbon nanotube; and Sodium Chloride based on RNA-seq and microarray studies.
WBGene00018400	F43H9.4	154.023	0.692215	0.0911747	NO		Is predicted to have glycine N-acyltransferase activity.	Predicted to have N-acyltransferase activity. Predicted to localize to mitochondrion.
WBGene00020120	R160.3	191.606	0.692127	0.1827	NO		Is enriched in germ line and somatic gonad precursor based on RNA-seq studies. Is affected by several genes including daf-2; glp-1; and lin-4 based on microarray; tiling array; and RNA-seq studies. Is affected by twelve chemicals including aldicarb; methylmercuric chloride; and Tunicamycin based on microarray and RNA-seq studies.	Predicted to localize to integral component of membrane.
WBGene00010222	F57G12.2	120.402	0.692006	0.162981	NO		Is enriched in OLL; PLM; and PVD based on microarray and RNA-seq studies. Is affected by several genes including daf-16; daf-2; and rrf-3 based on microarray and RNA-seq studies. Is affected by eleven chemicals including stavudine; Zidovudine; and allantoin based on RNA-seq and microarray studies.
WBGene00019589	K09F6.6	2816.08	0.691667	0.0270232	NO		Is enriched in ASER and intestine based on RNA-seq studies. Is affected by several genes including daf-16; rrf-3; and clk-1 based on microarray and RNA-seq studies. Is affected by five chemicals including rotenone; D-glucose; and stavudine based on RNA-seq studies. Is predicted to encode a protein with the following domain: .
WBGene00016753	oac-9	39.7224	0.691492	0.208978	NO	O-ACyltransferase homolog 9	Is predicted to have transferase activity, transferring acyl groups other than amino-acyl groups.	Predicted to have transferase activity, transferring acyl groups other than amino-acyl groups. Predicted to localize to integral component of membrane.
WBGene00017448	F14B8.6	228.954	0.690953	0.111845	NO		Is enriched in several structures, including AFD; intestine; male distal tip cell; pharyngeal muscle cell; and somatic gonad precursor based on tiling array; RNA-seq; and microarray studies. Is affected by several genes including daf-2; rrf-3; and dpy-10 based on microarray; tiling array; and RNA-seq studies. Is affected by ten chemicals including stavudine; Zidovudine; and Rifampin based on RNA-…	Predicted to localize to integral component of membrane.
WBGene00007339	C05D12.1	140.178	0.690751	0.140531	NO		Is enriched in GABAergic neurons; excretory cell; and neurons based on tiling array; RNA-seq; and microarray studies. Is affected by several genes including daf-16; daf-2; and daf-12 based on microarray and RNA-seq studies. Is affected by nine chemicals including D-glucose; stavudine; and Zidovudine based on RNA-seq and microarray studies. Is predicted to encode a protein with the following domai…	Predicted to localize to integral component of membrane. Orthologous to human FRRS1 (ferric chelate reductase 1).
WBGene00017688	ttr-35	333.884	0.689773	0.164821	NO	TransThyretin-Related family domain 35	Is enriched in intestine and muscle cell based on RNA-seq and microarray studies. Is affected by several genes including daf-2; rrf-3; and let-7 based on proteomic; microarray; and RNA-seq studies. Is affected by eight chemicals including Zidovudine; Psoralens; and allantoin based on RNA-seq and microarray studies. Is predicted to encode a protein with the following domains: Transthyretin-like fa…	Predicted to localize to cell surface and extracellular region.
WBGene00020343	acs-3	78.1277	0.689594	0.177969	NO	fatty Acid CoA Synthetase family 3	Is predicted to have catalytic activity. Is expressed in several structures, including excretory cell; intestine; seam cell; tail; and vulva. Is an ortholog of human ACSL5 (acyl-CoA synthetase long chain family member 5).	Predicted to have long-chain fatty acid-CoA ligase activity. Predicted to be involved in long-chain fatty acid metabolic process. Predicted to localize to endoplasmic reticulum and membrane. Is expressed in several structures, including excretory cell; intestine; seam cell; tail; and vulva. Human ortholog(s) of this gene implicated in acute myeloid leukemia and leukemia. Orthologous to human ACSL…
WBGene00006639	tsp-13	345.363	0.688798	0.0767983	NO	TetraSPanin family 13	Is enriched in NSM; Z1.p; Z4.a; intestine; and male distal tip cell based on RNA-seq; tiling array; and microarray studies. Is affected by several genes including skn-1; elt-2; and eat-2 based on RNA-seq and microarray studies. Is affected by nine chemicals including stavudine; Zidovudine; and Rifampin based on RNA-seq and microarray studies. Is predicted to encode a protein with the following do…	Predicted to localize to integral component of plasma membrane.
WBGene00015100	B0280.2	148.519	0.688597	0.168568	NO		Is enriched in intestine based on RNA-seq and microarray studies. Is affected by several genes including daf-16; daf-2; and clk-1 based on microarray and RNA-seq studies. Is affected by nine chemicals including rotenone; Tunicamycin; and D-glucose based on RNA-seq and microarray studies. Is predicted to encode a protein with the following domains: WH1/EVH1 domain and PH-like domain superfamily.
WBGene00011906	hsp-12.1	72.6902	0.688503	0.222859	NO	Heat Shock Protein 12.1	hsp-12.1 encodes a member of the small heat shock family of proteins.	Localizes to striated muscle dense body. Orthologous to several human genes including HSPB2 (heat shock protein family B (small) member 2).
WBGene00020847	cgr-1	364.038	0.687468	0.0257203	NO	CRAL/TRIO and GOLD domain suppressor of activated Ras 1	Localizes to cytoplasm. Is expressed in intestine. Is an ortholog of human SEC14L3 (SEC14 like lipid binding 3) and SEC14L4 (SEC14 like lipid binding 4).	Localizes to cytoplasm. Is expressed in intestine. Orthologous to human SEC14L2 (SEC14 like lipid binding 2); SEC14L3 (SEC14 like lipid binding 3); and SEC14L4 (SEC14 like lipid binding 4).
WBGene00001621	glt-3	49.1723	0.686018	0.220436	NO	GLutamate Transporter family 3	glt-3 encodes an ortholog of glutamate/aspartate and neutral amino acid transporters.	Predicted to have symporter activity. Predicted to be involved in transmembrane transport. Predicted to localize to integral component of membrane. Is expressed in excretory cell and pharynx. Used to study neurodegenerative disease. Human ortholog(s) of this gene implicated in developmental and epileptic encephalopathy 41. Orthologous to human SLC1A2 (solute carrier family 1 member 2).
WBGene00008512	F01G10.10	78.1659	0.685532	0.226419	NO		Is predicted to have lipid binding activity. Human ortholog(s) of this gene are implicated in hyperalphalipoproteinemia 1. Is an ortholog of human BPI (bactericidal permeability increasing protein) and LBP (lipopolysaccharide binding protein).	Predicted to have lipid binding activity. Predicted to localize to extracellular space. Human ortholog(s) of this gene implicated in Crohn's disease; carotid artery disease; and hyperalphalipoproteinemia 1. Orthologous to several human genes including LBP (lipopolysaccharide binding protein).
WBGene00003176	mec-14	242.339	0.685494	0.095583	NO	MEChanosensory abnormality 14	mec-14 encodes a protein with similarity to the beta-subunits of Shaker-type potassium channels, which are members of the aldo-keto reductase superfamily; MEC-14 is required for response to gentle touch by the six touch receptor neurons, and likely functions to regulate activity of the MEC-4 and MEC-10 degenerin channels; mec-14 expression is detected solely in the touch receptor neurons and is d…	Predicted to have oxidoreductase activity. Involved in detection of mechanical stimulus involved in sensory perception of touch; mechanosensory behavior; and positive regulation of response to external stimulus. Predicted to localize to cytosol. Human ortholog(s) of this gene implicated in temporal lobe epilepsy. Orthologous to human KCNAB1 (potassium voltage-gated channel subfamily A member regu…
WBGene00016899	C53C11.1	168.934	0.685412	0.0850423	NO		Is enriched in FLP; NSM; and germ line based on microarray; RNA-seq; and tiling array studies. Is affected by several genes including eat-2; pgl-1; and glh-1 based on tiling array and RNA-seq studies. Is affected by six chemicals including allantoin; metformin; and Rifampin based on RNA-seq and microarray studies. Is predicted to encode a protein with the following domain: Sterile alpha motif/poi…
WBGene00001534	gcy-7	169.372	0.685406	0.189163	NO	Guanylyl CYclase 7	gcy-7 encodes a membrane guanylyl cyclase; a gcy-7::gfp reporter is expressed asymmetrically in the ASEL sensory neuron.	Predicted to have guanylate cyclase activity and peptide receptor activity. Involved in chemosensory behavior; chemotaxis; and response to magnesium ion. Localizes to cilium. Is expressed in ASEL.
WBGene00011763	T14B1.1	3530.86	0.685202	0.00469023	NO		Is expressed in hypodermis; muscle cell; neurons; and ventral nerve cord.	Is expressed in hypodermis; muscle cell; neurons; and ventral nerve cord.
WBGene00015988	lido-18	221.977	0.68518	0.0461661	NO	LIn-8 Domain containing 18	Is enriched in male based on RNA-seq studies. Is affected by several genes including skn-1; daf-12; and elt-2 based on tiling array; RNA-seq; and microarray studies. Is affected by nine chemicals including manganese chloride; Alovudine; and allantoin based on RNA-seq and microarray studies. Is predicted to encode a protein with the following domains: Domain of unknown function; Ankyrin repeats (m…	Predicted to localize to integral component of membrane.
WBGene00009581	F40F9.3	46.8355	0.684983	0.228948	NO		Is enriched in germ line and muscle cell based on RNA-seq and microarray studies. Is affected by several genes including daf-2; age-1; and dpy-10 based on microarray; RNA-seq; and tiling array studies. Is affected by twenty-two chemicals including Ethanol; nicotinic acid; and methylmercuric chloride based on RNA-seq and microarray studies. Is predicted to encode a protein with the following domai…
WBGene00020642	T20H9.6	653.338	0.684695	0.00153918	NO		Is affected by several genes including rrf-3; clk-1; and eat-2 based on tiling array; RNA-seq; and microarray studies. Is affected by eight chemicals including methylmercuric chloride; multi-walled carbon nanotube; and Psoralens based on microarray and RNA-seq studies.
WBGene00018102	math-28	360.972	0.684357	0.0170656	NO	MATH (meprin-associated Traf homology) domain containing 28	Is enriched in OLL; PVD; and dopaminergic neurons based on microarray and tiling array studies. Is affected by several genes including daf-16; daf-2; and clk-1 based on microarray; tiling array; and RNA-seq studies. Is affected by nine chemicals including Tunicamycin; Sodium Chloride; and metformin based on microarray and RNA-seq studies. Is predicted to encode a protein with the following domain…
WBGene00016431	C35A11.4	59.6991	0.684268	0.223595	NO	MFS domain-containing protein	Is predicted to have transmembrane transporter activity. Is an ortholog of human SLC2A5 (solute carrier family 2 member 5).	Predicted to have transmembrane transporter activity. Predicted to be involved in transmembrane transport. Predicted to localize to integral component of membrane. Orthologous to human SLC2A5 (solute carrier family 2 member 5).
WBGene00019783	M70.1	46.044	0.684075	0.218146	NO	WSN domain-containing protein	Is enriched in germ line and in male based on proteomic and RNA-seq studies. Is affected by several genes including daf-2; rrf-3; and eat-2 based on microarray; RNA-seq; and tiling array studies. Is affected by sixteen chemicals including hydrogen sulfide; methylmercuric chloride; and manganese chloride based on microarray and RNA-seq studies. Is predicted to encode a protein with the following d…	Predicted to localize to integral component of membrane.
WBGene00004402	rom-3	450.724	0.683994	0.0696671	NO	RhOMboid (Drosophila) related 3	Is predicted to have serine-type endopeptidase activity. Human ortholog(s) of this gene are implicated in palmoplantar keratoderma-esophageal carcinoma syndrome. Is an ortholog of human RHBDF1 (rhomboid 5 homolog 1).	Predicted to have serine-type endopeptidase activity. Predicted to be involved in proteolysis. Predicted to localize to integral component of membrane. Human ortholog(s) of this gene implicated in palmoplantar keratoderma-esophageal carcinoma syndrome. Orthologous to several human genes including RHBDF1 (rhomboid 5 homolog 1).
WBGene00022499	set-30	2285.84	0.68333	0.00749832	NO	SET (trithorax/polycomb) domain containing 30	set-30 encodes a divergent ortholog of human SMYD1 (OMIM:606846), SMYD2 (OMIM:610663), and SYMD3 (OMIM:608783); SET-30 is paralogous to SET-10, SET-14, and SET-18; neither set-30(gk314) nor set-30(RNAi) have any obvious phenotypes.	Exhibits histone methyltransferase activity (H3-K4 specific). Involved in histone H3-K4 methylation. Predicted to localize to nucleus. Is expressed in muscle cell. Orthologous to human SMYD1 (SET and MYND domain containing 1); SMYD2 (SET and MYND domain containing 2); and SMYD3 (SET and MYND domain containing 3).
WBGene00020912	W01A11.7	143.212	0.683238	0.0690702	NO		Is enriched in AFD; dopaminergic neurons; excretory cell; and ventral nerve cord based on tiling array and RNA-seq studies. Is affected by several genes including daf-16; daf-2; and skn-1 based on microarray and RNA-seq studies. Is affected by twelve chemicals including Lithium Chloride; aldicarb; and Sodium Chloride based on microarray and RNA-seq studies.
WBGene00003554	nas-38	45.5736	0.682907	0.230646	NO	Nematode AStacin protease 38	nas-38 encodes an astacin-like metalloprotease; loss of nas-38 activity via RNAi in an rrf-3 mutant background results in an extended life span.	Predicted to have metalloendopeptidase activity. Predicted to be involved in molting cycle and proteolysis. Predicted to localize to extracellular region. Is expressed in hypodermis and reproductive system.
WBGene00020281	T06A4.1	62.1393	0.682869	0.19802	NO	Peptidase_M14 domain-containing protein	Is predicted to have metallocarboxypeptidase activity and zinc ion binding activity. Human ortholog(s) of this gene are implicated in familial febrile seizures 11 and familial temporal lobe epilepsy 5. Is an ortholog of human CPA1 (carboxypeptidase A1); CPA2 (carboxypeptidase A2); and CPA4 (carboxypeptidase A4).	Predicted to have metallocarboxypeptidase activity. Predicted to be involved in proteolysis. Predicted to localize to extracellular space. Human ortholog(s) of this gene implicated in chronic kidney disease; familial febrile seizures 11; and familial temporal lobe epilepsy 5. Orthologous to several human genes including CPA1 (carboxypeptidase A1); CPA2 (carboxypeptidase A2); and CPA4 (carboxypept…
WBGene00010540	K03H1.5	218.715	0.682664	0.0380269	NO		Is enriched in head mesodermal cell and intestine based on tiling array; RNA-seq; and proteomic studies. Is affected by several genes including daf-16; daf-2; and glp-1 based on RNA-seq and microarray studies. Is affected by nine chemicals including stavudine; Zidovudine; and Sodium Chloride based on RNA-seq and microarray studies. Is predicted to encode a protein with the following domains: AMOP…	Predicted to be involved in cell-matrix adhesion. Predicted to localize to extracellular space. Orthologous to human SUSD2 (sushi domain containing 2).
WBGene00017012	acs-22	727.955	0.681879	0.0342744	NO	fatty Acid CoA Synthetase family 22	acs-22 encodes a protein homologous to the mammalian FATP1 and FATP4 fatty acid transport proteins (FATP)/very long chain fatty acid acyl-CoA synthetases; acs-22 functions redundantly with acs-20 to regulate formation of the cuticle surface barrier that prevents penetration of small molecules; acs-22 may affect cuticle development via its role in incorporation of very long chain fatty acids, but …	Predicted to have long-chain fatty acid transporter activity and long-chain fatty acid-CoA ligase activity. Predicted to be involved in triglyceride homeostasis. Localizes to endoplasmic reticulum. Is expressed in head neurons; hypodermis; intestine; and pharynx. Orthologous to human SLC27A1 (solute carrier family 27 member 1) and SLC27A4 (solute carrier family 27 member 4).
WBGene00017904	lim-8	1626.8	0.681707	0.00326939	NO	LIM domain family 8	lim-8 encodes proteins containing one PDZ and one LIM domain; in vitro binding and yeast two-hybrid assays indicate that LIM-8 can physically interact with myosin heavy chain A (MYO-3) as well as with UNC-96 and UNC-97, suggesting that LIM-8 is part of a structural component that links membrane attachment proteins to myosin thick filaments; lim-8(RNAi) in a hypersensitive rrf-3 background results…	Exhibits protein domain specific binding activity. Predicted to be involved in positive regulation of stress fiber assembly and regulation of focal adhesion assembly. Localizes to M band. Predicted to colocalize with myosin II complex. Is expressed in several structures, including excretory canal; non-striated muscle; pharynx; spermatheca; and vulva. Orthologous to several human genes including L…
WBGene00022622	ZC477.10	50.179	0.681639	0.227795	NO		Is enriched in male based on RNA-seq studies. Is affected by several genes including daf-2; eat-2; and aak-2 based on tiling array; RNA-seq; and microarray studies. Is affected by seven chemicals including methylmercuric chloride; Tunicamycin; and multi-walled carbon nanotube based on microarray and RNA-seq studies.
WBGene00021128	W10C8.5	145.218	0.680841	0.123002	NO	Arginine kinase	Is predicted to have ATP binding activity and creatine kinase activity. Is an ortholog of human CKMT2 (creatine kinase, mitochondrial 2).	Predicted to have kinase activity. Predicted to be involved in phosphocreatine biosynthetic process and phosphorylation. Orthologous to human CKMT2 (creatine kinase, mitochondrial 2).
WBGene00022730	ZK402.3	73.4067	0.680778	0.220977	NO		Is enriched in ASER; germ line; hypodermis; and somatic gonad precursor based on RNA-seq studies. Is affected by several genes including daf-16; daf-2; and rrf-3 based on microarray and RNA-seq studies. Is affected by four chemicals including aldicarb; antimycin; and Humic Substances based on microarray and RNA-seq studies.
WBGene00019425	K06A1.2	93.1457	0.680342	0.155154	NO		Is enriched in Z1.p; Z4.a; gon_male_dtc anterior; gon_male_dtc posterior; and in male based on RNA-seq studies. Is affected by several genes including daf-2; eat-2; and npr-1 based on tiling array; microarray; and RNA-seq studies. Is affected by thirteen chemicals including Ethanol; methylmercuric chloride; and manganese chloride based on RNA-seq and microarray studies. Is predicted to encode a p…	Predicted to localize to integral component of membrane.
WBGene00021020	W04B5.3	387.586	0.680235	0.0775072	NO	Galectin domain-containing protein	Is predicted to have carbohydrate binding activity.	Predicted to have carbohydrate binding activity.
WBGene00011498	T05G5.1	2401.31	0.680095	0.00155525	NO		Is enriched in PLM; body wall muscle cell; germ line; muscle cell; and somatic gonad precursor based on tiling array; RNA-seq; and microarray studies. Is affected by several genes including daf-2; rrf-3; and let-7 based on microarray; proteomic; RNA-seq; and tiling array studies. Is affected by five chemicals including levamisole; stavudine; and Zidovudine based on microarray and RNA-seq studies.…	Predicted to localize to integral component of membrane.
WBGene00009533	F38B7.2	149.333	0.680032	0.176901	NO	CX domain-containing protein	Is enriched in hypodermis based on tiling array and RNA-seq studies. Is affected by several genes including daf-2; rrf-3; and daf-12 based on microarray; tiling array; and RNA-seq studies. Is affected by twelve chemicals including rotenone; D-glucose; and Psoralens based on RNA-seq and microarray studies. Is predicted to encode a protein with the following domains: CX module and Domain of unknown…	Predicted to localize to integral component of membrane.
WBGene00022308	Y77E11A.3	127.199	0.679929	0.206557	NO		Is enriched in NSM based on tiling array studies. Is affected by several genes including daf-2; eat-2; and pgl-1 based on microarray; tiling array; and RNA-seq studies. Is affected by Rifampin; Psoralens; and Sirolimus based on RNA-seq studies.
WBGene00015177	tmc-2	1117.8	0.679925	0.0416697	NO	TransMembrane Channel-like protein family 2	Is expressed in body wall musculature and vulval muscle. Human ortholog(s) of this gene are implicated in autosomal dominant nonsyndromic deafness 36 and autosomal recessive nonsyndromic deafness 7. Is predicted to encode a protein with the following domains: TMC domain; TMC domain; and Transmembrane channel-like protein. Is an ortholog of human TMC3 (transmembrane channel like 3).	Predicted to have mechanosensitive ion channel activity. Predicted to be involved in ion transmembrane transport. Predicted to localize to integral component of plasma membrane. Is expressed in body wall musculature and vulval muscle. Human ortholog(s) of this gene implicated in autosomal dominant nonsyndromic deafness 36; autosomal recessive nonsyndromic deafness 7; and sensorineural hearing los…
WBGene00021005	ule-1	1921.68	0.679735	0.010167	NO	Uterine Lumin Expressed/locailized 1	W03F11.1 encodes a protein with three chitin-binding peritrophin-Adomains; like CEJ-1 and CPG-2, W03F11.1 may participate in eggshellsynthesis and early embryonic development; W03F11.1 is required forfertility in mass RNAi assays; W03F11.1's multiple peritrophin-A domainsmight enable mechanical cross-linking of chitin.	Predicted to have chitin binding activity. Predicted to localize to extracellular region.
WBGene00003604	nhr-5	358.023	0.679446	0.0476288	NO	Nuclear Hormone Receptor family 5	nhr-5 encodes one of over 200 C. elegans nuclear receptors; nhr-5 appears to belong to a class of nematode-specific nuclear receptors; a deletion allele of nhr-5, tm1864, is reportedly viable.	Predicted to have DNA-binding transcription factor activity; sequence-specific DNA binding activity; and zinc ion binding activity. Predicted to be involved in regulation of transcription, DNA-templated. Predicted to localize to nucleus.
WBGene00004102	pqn-10	39.5968	0.678514	0.231749	NO	Prion-like-(Q/N-rich)-domain-bearing protein 10	PQN-10 encodes an unfamiliar protein, with limited similarity to F27B3.6, that has a glutamine/asparagine-rich domain.	Predicted to localize to integral component of membrane.
WBGene00019189	H11L12.1	1175.24	0.677657	0.063543	NO		Is enriched in germ line; neurons; and retrovesicular ganglion based on tiling array; RNA-seq; and microarray studies. Is affected by several genes including daf-16; daf-2; and dpy-10 based on microarray; tiling array; and RNA-seq studies. Is affected by twelve chemicals including Alovudine; Psoralens; and allantoin based on RNA-seq and microarray studies.
WBGene00023355	W02F12.1	288.619	0.67752	0.0856796	NO		Is enriched in germ line based on RNA-seq studies. Is affected by several genes including daf-16; daf-2; and smg-2 based on RNA-seq studies. Is affected by four chemicals including Psoralens; allantoin; and Sirolimus based on RNA-seq studies.
WBGene00015433	C04E12.2	38.6608	0.677435	0.23462	NO	DUF19 domain-containing protein	Is enriched in head mesodermal cell; hypodermis; and muscle cell based on RNA-seq studies. Is affected by several genes including daf-16; daf-2; and glp-1 based on microarray and RNA-seq studies. Is affected by ten chemicals including rotenone; Psoralens; and allantoin based on RNA-seq and microarray studies. Is predicted to encode a protein with the following domains: Domain of unknown function …
WBGene00020085		40.4555	0.675999	0.236643	NO	WBGene00020085
WBGene00001210	egl-46	2889.67	0.675207	0.0361812	NO	EGg Laying defective 46	egl-46 encodes a transcription factor with similarity to the TFIIA-like zinc-finger protein family; egl-46 activity is required for coordinated locomotion, morphology and process formation of the touch cells, male mating efficiency, HSN cell migration, differentiation, and axonal outgrowth, serotonin production and also terminal divisions of the Q neuroblasts; egl-46 acts to inhibit touch cell fa…	Exhibits RNA polymerase II transcription factor binding activity. Involved in cell fate commitment; generation of neurons; and positive regulation of exit from mitosis. Localizes to nucleus. Is expressed in several structures, including QL; QL.aa; QL.pp; QR; and neurons. Orthologous to human INSM1 (INSM transcriptional repressor 1) and INSM2 (INSM transcriptional repressor 2).
WBGene00020560	T19C3.2	55.496	0.674729	0.21798	NO		Is enriched in NSM; germline precursor cell; and hypodermis based on tiling array and RNA-seq studies. Is affected by several genes including daf-16; daf-2; and rrf-3 based on microarray; RNA-seq; and proteomic studies. Is affected by eighteen chemicals including hydrogen sulfide; Nitric Oxide; and methylmercury hydroxide based on microarray and RNA-seq studies. Is predicted to encode a protein w…
WBGene00008964	mltn-9	710.873	0.674625	0.0604858	NO	MLt-TeN (mlt-10) related 9	Is enriched in OLL; PVD; and hypodermis based on microarray; tiling array; and RNA-seq studies. Is affected by several genes including daf-16; daf-2; and rrf-3 based on microarray and RNA-seq studies. Is affected by eighteen chemicals including methylmercury hydroxide; rotenone; and juglone based on RNA-seq and microarray studies. Is predicted to encode a protein with the following domains: Moult…
WBGene00012815	phy-4	97.3709	0.674093	0.156243	NO	Proline HYdroxylase 4	phy-4.1 encodes a polypeptide that show sequence similarity to the C-terminal regions of the catalytic subunits of the human and C. elegans C-P4Hs (human alpha (I), (II), and (III) (OMIM: 176710, 600608, 608987,) and C. elegans PHY-1, PHY-2, and PHY-3); phy-4.1 RNAi does not lead to any obvious phenotypic abnormalities; tetramers and dimers containing PHY-4.1 has a distinct substrate specificity …	Contributes to peptidyl-proline 4-dioxygenase activity. Involved in peptidyl-proline hydroxylation to 4-hydroxy-L-proline. Localizes to procollagen-proline 4-dioxygenase complex. Is expressed in excretory duct; pharyngeal gland cell; and pharyngeal-intestinal valve.
WBGene00016681	C45G9.10	44.5852	0.673841	0.230646	NO		Is enriched in germ line; male-specific anatomical entity; and in male based on proteomic; RNA-seq; and microarray studies. Is affected by several genes including eat-2; sek-1; and alg-1 based on RNA-seq and microarray studies. Is affected by nine chemicals including Alovudine; stavudine; and Zidovudine based on RNA-seq and microarray studies.	Is expressed in intestine.
WBGene00015937	C17H12.12	235.96	0.673756	0.0416697	NO	BTB domain-containing protein	Is enriched in AVK; germ line; muscle cell; and in male based on RNA-seq studies. Is affected by several genes including daf-2; daf-12; and dpy-10 based on tiling array; microarray; and RNA-seq studies. Is affected by twenty-three chemicals including Ethanol; nicotinic acid; and methylmercuric chloride based on RNA-seq and microarray studies. Is predicted to encode a protein with the following do…
WBGene00001539	gcy-13	139.468	0.673521	0.189545	NO	Guanylyl CYclase 13	gcy-13 encodes a predicted guanylate cyclase.	Predicted to have guanylate cyclase activity and peptide receptor activity. Predicted to be involved in cGMP biosynthetic process and receptor guanylyl cyclase signaling pathway. Predicted to localize to plasma membrane. Is expressed in nervous system.
WBGene00004219	ptr-4	591.786	0.673054	0.0331912	NO	PaTched Related family 4	ptr-4 encodes a nematode-specific member of the sterol sensing domain(SSD) proteins, distantly paralogous to Drosophila PATCHED (PTC) andhuman PTCH (OMIM:601309, mutated in basal cell nevus syndrome); PTR-4 isstrongly required for normal molting from L4 to adult stages male taildevelopment (a role conserved in C. briggsae); PTR-4 is also requiredfor normal endocytosis of yolk by oocytes, adult al…	Involved in endocytosis; molting cycle; and nematode male tail tip morphogenesis. Predicted to localize to cytoplasmic vesicle membrane and plasma membrane. Orthologous to human PTCHD3 (patched domain containing 3).
WBGene00005345	srh-128	38.9211	0.673042	0.217491	NO	Serpentine Receptor, class H 128	Is enriched in AVK based on RNA-seq studies. Is affected by several genes including daf-2; dpy-21; and drh-3 based on RNA-seq and microarray studies. Is affected by Rifampin; allantoin; and adsorbable organic bromine compound based on RNA-seq and microarray studies. Is predicted to encode a protein with the following domains: Serpentine type 7TM GPCR chemoreceptor Srh and 7TM GPCR, serpentine rec…	Predicted to localize to integral component of membrane. Is expressed in nervous system.
WBGene00017108	cyp-43A1	166.446	0.672555	0.0976687	NO	CYtochrome P450 family 43A1	Is predicted to have heme binding activity; iron ion binding activity; and oxidoreductase activity.	Predicted to have several functions, including heme binding activity; iron ion binding activity; and monooxygenase activity. Predicted to localize to endoplasmic reticulum membrane.
WBGene00198297	W03G11.14	77.4688	0.672211	0.234258	NO		Is affected by several genes including pgl-1; alg-1; and glh-1 based on RNA-seq studies.
WBGene00020919	set-19	2169	0.671398	0.0192965	NO	SET (trithorax/polycomb) domain containing 19	set-19 encodes a SET domain-containing protein; SET-19 has no non-nematode orthologs, but several paralogs (SET-6, SET-13, SET-15, SET-20, SET-21, and SET-32); neither set-19(ok1813) nor set-19(RNAi) have any obvious phenotypes.	Is expressed in hypodermis.
WBGene00018579	acs-16	814.339	0.671314	0.0311243	NO	fatty Acid CoA Synthetase family 16	Is predicted to have catalytic activity.	Predicted to have medium-chain fatty acid-CoA ligase activity. Predicted to be involved in fatty acid metabolic process.
WBGene00019951	R08C7.8	50.9865	0.671153	0.222859	NO	Serine/threonine-protein phosphatase	Is predicted to have phosphoprotein phosphatase activity.	Predicted to have protein serine/threonine phosphatase activity. Predicted to be involved in protein dephosphorylation. Predicted to localize to cytoplasm and nucleus.
WBGene00043051	C29E4.13	604.685	0.671143	0.0222581	NO		Is enriched in AVA; germ line; and germline precursor cell based on tiling array and RNA-seq studies. Is affected by several genes including eat-2; pgl-1; and alg-1 based on RNA-seq and microarray studies. Is affected by four chemicals including rotenone; allantoin; and Sirolimus based on RNA-seq studies.
WBGene00010492	meg-1	5647.76	0.671123	0.0029937	NO	Maternal Effect Germ-cell defective 1	meg-1 encodes a novel protein that localizes exclusively to P granules; originally identified by microarray analyses of germline-enriched transcripts, loss of meg-1 activity via mutation and RNAi indicates that MEG-1 is required for germline development and normal levels of fertility; specifically, MEG-1 is required maternally for normal germ cell proliferation and/or survival and for fully norma…	Involved in P granule disassembly and germ cell proliferation. Localizes to P granule. Is expressed in germ line; germline blastomere; and oocyte.
WBGene00003242	mig-6	24580.4	0.6709	0.0343064	NO	abnormal cell MIGration 6	mig-6 encodes at least two protein isoforms (long and short) that are highly similar to the extracellular matrix proteins papilin and lacunin; mig-6 is an essential gene required for embryonic hypodermal cell enclosure and normal excretory canal cell function in L1 larvae; MIG-6(S) activity is required cell nonautonomously for the ventral to dorsal phase of distal tip cell (DTC) migration and app…	Predicted to have metalloendopeptidase activity. Involved in several processes, including embryo development; embryonic morphogenesis; and nematode larval development. Localizes to basement membrane. Is expressed in several structures, including body wall musculature; enteric muscle; nervous system; reproductive system; and somatic gonad precursor. Orthologous to human PAPLN (papilin, proteoglyca…
WBGene00003542	nas-23	93.735	0.670864	0.221082	NO	Nematode AStacin protease 23	nas-23 encodes an astacin-like metalloprotease.	Predicted to have metalloendopeptidase activity. Predicted to be involved in proteolysis. Predicted to localize to extracellular region. Is expressed in hyp7 syncytium; intestine; pharyngeal muscle cell; and rectum.
WBGene00195030	F10E7.12	79.2625	0.670747	0.21798	NO
WBGene00197426	K08F8.8	95.4323	0.669854	0.217911	NO		Is affected by cep-1 and daf-2 based on RNA-seq and microarray studies.
WBGene00002112	ins-29	664.209	0.669563	0.0691201	NO	INSulin related 29	ins-29 encodes predicted type-alpha insulin-like molecule that lacks a C peptide domain and does not have an A6/A11 disulfide bond.	Predicted to have hormone activity. Predicted to be involved in signal transduction. Predicted to localize to extracellular region. Is expressed in coelomocyte; head neurons; pharynx; and sensory neurons.
WBGene00010021	srbc-49	38.9622	0.668822	0.237052	NO	Serpentine Receptor, class BC (class B-like) 49	Is enriched in neurons based on microarray studies. Is affected by rsr-2 and eat-2 based on tiling array and RNA-seq studies. Is affected by four chemicals including Psoralens; allantoin; and Sirolimus based on RNA-seq studies. Is predicted to encode a protein with the following domains: Serpentine type 7TM GPCR chemoreceptor Srbc and 7TM GPCR, serpentine receptor class bc (Srbc).	Predicted to localize to integral component of membrane.
WBGene00015602	fbxa-158	380.064	0.668818	0.0260591	NO	F-box A protein 158	This gene encodes a protein containing an F-box, a motif predicted to mediate protein-protein interactions either with homologs of yeast Skp-1p or with other proteins; this gene's encoded protein also contains an FTH/DUF38 motif, which may also mediate protein-protein interaction.
WBGene00022090	Y69A2AR.19	58.6051	0.667552	0.238252	NO		Is predicted to have protein tyrosine phosphatase activity.	Predicted to have protein tyrosine phosphatase activity. Predicted to be involved in peptidyl-tyrosine dephosphorylation. Predicted to localize to integral component of membrane.
WBGene00007439	C08E8.3	147.324	0.667335	0.209949	NO		Is enriched in hypodermis and muscle cell based on tiling array and RNA-seq studies. Is affected by several genes including daf-16; daf-12; and clk-1 based on microarray and RNA-seq studies. Is affected by thirteen chemicals including multi-walled carbon nanotube; bisphenol A; and procyanidin based on RNA-seq and microarray studies. Is predicted to encode a protein with the following domain: .
WBGene00008335	C55A6.6	207.516	0.666862	0.098875	NO		Is enriched in PLM; intestine; and pharynx based on microarray and RNA-seq studies. Is affected by several genes including daf-16; daf-2; and glp-1 based on tiling array; microarray; and RNA-seq studies. Is affected by twenty chemicals including tryptophan; methylmercuric chloride; and Mercuric Chloride based on microarray and RNA-seq studies. Human CBR3 exhibits NADPH binding activity and carbon…	Orthologous to human CBR3 (carbonyl reductase 3).
WBGene00010673	K08E7.5	90.6152	0.666155	0.226037	NO		Is enriched in OLL; PVD; germline precursor cell; and hypodermis based on microarray and tiling array studies. Is affected by several genes including daf-16; daf-2; and skn-1 based on microarray; RNA-seq; and proteomic studies. Is affected by twenty-two chemicals including Ethanol; methylmercury hydroxide; and 1-methylnicotinamide based on RNA-seq and microarray studies.
WBGene00018997	F57B9.3	1161.24	0.666152	0.0033691	NO	RNA helicase	Is predicted to have ATP binding activity; helicase activity; and nucleic acid binding activity. Is involved in negative regulation of transcription by RNA polymerase II and translation. Is an ortholog of human EIF4A2 (eukaryotic translation initiation factor 4A2).	Predicted to have translation initiation factor activity. Involved in translation. Orthologous to human EIF4A2 (eukaryotic translation initiation factor 4A2).
WBGene00219769	linc-64	90.1885	0.66558	0.191849	NO	Long Intervening Non-Coding RNA 64	Is affected by several genes including daf-2; cep-1; and smg-1 based on RNA-seq and microarray studies.
WBGene00019095	F59A7.8	285.852	0.665342	0.104252	NO		Is enriched in germ line based on RNA-seq studies. Is affected by several genes including daf-2; hsf-1; and eat-2 based on RNA-seq and microarray studies. Is affected by Alovudine; allantoin; and Sirolimus based on RNA-seq studies. Is an ortholog of human TTF2 (transcription termination factor 2).
WBGene00015609	math-4	216.752	0.665337	0.146832	NO	MATH (meprin-associated Traf homology) domain containing 4	Is enriched in head mesodermal cell and intestine based on tiling array and RNA-seq studies. Is affected by several genes including daf-16; daf-2; and rrf-3 based on RNA-seq and microarray studies. Is affected by nine chemicals including hydrogen sulfide; Zidovudine; and Psoralens based on microarray and RNA-seq studies. Is predicted to encode a protein with the following domains: MATH domain; MA…
WBGene00007631	wht-3	194.955	0.665137	0.0406696	NO	WHiTe (Drosophila) related ABC transporter 3	wht-3 encodes an ATP-binding cassette (ABC) transporter; wht-3 activity is required for efficient RNA interference (RNAi) of a germline-expressed target, pop-1, as well as for normal pharyngeal and body morphology.	Predicted to have ATP binding activity and ATPase-coupled transmembrane transporter activity. Predicted to be involved in transmembrane transport. Predicted to localize to plasma membrane. Human ortholog(s) of this gene implicated in gout; hematologic cancer (multiple); renal cell carcinoma; and toxic encephalopathy. Orthologous to human ABCG2 (ATP binding cassette subfamily G member 2 (Junior bl…
WBGene00021325	Y34B4A.9	83.4936	0.665035	0.214218	NO		Is enriched in head mesodermal cell; intestine; and pharyngeal muscle cell based on tiling array and RNA-seq studies. Is affected by several genes including daf-16; daf-2; and skn-1 based on microarray; proteomic; and RNA-seq studies. Is affected by fourteen chemicals including methylmercuric chloride; Zidovudine; and Psoralens based on microarray and RNA-seq studies. Is predicted to encode a pro…
WBGene00016344	rsef-1	176.035	0.664877	0.199158	NO	RaS and EF hand domain containing homolog 1	Is predicted to have GTP binding activity; GTPase activity; and calcium ion binding activity. Is expressed in g1; spermathecal-uterine junction; and uterus. Is an ortholog of human RASEF (RAS and EF-hand domain containing).	Predicted to have GTP binding activity; GTPase activity; and calcium ion binding activity. Predicted to localize to perinuclear region of cytoplasm. Is expressed in g1; spermathecal-uterine junction; and uterus. Orthologous to human RASEF (RAS and EF-hand domain containing).
WBGene00020877	srt-63	262.651	0.664762	0.0775067	NO	Serpentine Receptor, class T 63	Is expressed in neurons. Is predicted to encode a protein with the following domain: 7TM GPCR, serpentine receptor class t (Srt).	Predicted to localize to integral component of membrane. Is expressed in neurons.
WBGene00077523	C23H5.12	38.3963	0.66356	0.219145	NO		Is affected by several genes including hsf-1; hpl-2; and met-2 based on microarray and RNA-seq studies. Is affected by four chemicals including Rifampin; Psoralens; and Sirolimus based on RNA-seq and microarray studies.	Predicted to localize to integral component of membrane.
WBGene00005106	srd-28	419.099	0.663372	0.165415	NO	Serpentine Receptor, class D (delta) 28	Is involved in short-term memory.	Involved in short-term memory. Predicted to localize to integral component of membrane.
WBGene00018210	F39G3.5	66.9984	0.66324	0.189163	NO	Cytochrome b561 domain-containing protein	Is predicted to have oxidoreductase activity. Is involved in innate immune response. Is an ortholog of human CYB561 (cytochrome b561).	Predicted to have oxidoreductase activity. Involved in innate immune response. Predicted to localize to integral component of membrane. Orthologous to human CYB561 (cytochrome b561).
WBGene00202150	F33C8.9	70.76	0.662924	0.24564	NO		Is affected by daf-2 based on microarray studies.
WBGene00018850	gpx-8	191.887	0.662897	0.143357	NO	Glutathione PeroXidase 8	Is predicted to have glutathione peroxidase activity. Is an ortholog of human GPX4 (glutathione peroxidase 4).	Predicted to have peroxidase activity. Predicted to be involved in cellular oxidant detoxification and response to oxidative stress. Orthologous to human GPX4 (glutathione peroxidase 4).
WBGene00019795	M151.3	164.792	0.662053	0.0780891	NO		Is enriched in germ line and germline precursor cell based on RNA-seq studies. Is affected by several genes including daf-2; glp-1; and skn-1 based on microarray and RNA-seq studies. Is affected by six chemicals including Alovudine; stavudine; and Zidovudine based on RNA-seq studies.
WBGene00023284	F41B5.1	1271.73	0.661015	0.0165784	NO	BED-type domain-containing protein	Is predicted to have DNA binding activity.	Predicted to have DNA binding activity.
WBGene00045175	C10C6.9	218.416	0.660983	0.126688	NO		Is enriched in germ line based on RNA-seq studies. Is affected by several genes including daf-16; daf-2; and pgl-1 based on RNA-seq studies. Is affected by four chemicals including manganese chloride; stavudine; and Rifampin based on RNA-seq studies.
WBGene00007766	C27C7.1	998.928	0.660978	0.0287696	NO		Is enriched in several structures, including I5 neuron; cholinergic neurons; germ line; germline precursor cell; and head mesodermal cell based on tiling array; RNA-seq; and microarray studies. Is affected by several genes including daf-16; daf-2; and age-1 based on microarray; tiling array; and RNA-seq studies. Is affected by ten chemicals including manganese chloride; Zidovudine; and allantoin …
WBGene00007842	C31E10.1	83.6944	0.660959	0.16258	NO		Is affected by several genes including rrf-3; eat-2; and sir-2.1 based on tiling array; RNA-seq; and microarray studies. Is affected by six chemicals including Psoralens; allantoin; and metformin based on RNA-seq and microarray studies.
WBGene00006695	twk-45	156.017	0.660885	0.122012	NO	TWiK family of potassium channels 45	Is predicted to have potassium channel activity.	Predicted to have potassium ion leak channel activity. Predicted to be involved in potassium ion transmembrane transport and stabilization of membrane potential. Predicted to localize to integral component of plasma membrane. Orthologous to human KCNK16 (potassium two pore domain channel subfamily K member 16); KCNK17 (potassium two pore domain channel subfamily K member 17); and KCNK5 (potassium…
WBGene00002219	klp-7	5295.47	0.660522	0.00306263	NO	Kinesin-Like Protein 7	Exhibits kinetochore binding activity. Is involved in several processes, including cytoskeleton organization; maintenance of centrosome location; and regulation of mitotic cell cycle. Localizes to centrosome; condensed chromosome kinetochore; and meiotic spindle pole. Colocalizes with chromosome. Is expressed in neurons. Human ortholog(s) of this gene are implicated in complex cortical dysplasia …	Exhibits kinetochore binding activity. Involved in several processes, including maintenance of centrosome location; microtubule cytoskeleton organization; and negative regulation of microtubule nucleation. Localizes to centrosome; condensed chromosome kinetochore; and meiotic spindle pole. Is expressed in body wall muscle quadrant and neurons. Human ortholog(s) of this gene implicated in complex …
WBGene00003497	mup-4	3089.66	0.660477	0.00155525	NO	MUscle Positioning 4	The mup-4 gene encodes a novel transmembrane protein required for junctional attachments between hypodermis and muscle, and between the apical epithelial surface and the cuticular matrix.	Predicted to have calcium ion binding activity. Predicted to be involved in cell adhesion and multicellular organism development. Localizes to hemidesmosome and hemidesmosome associated protein complex. Is expressed in body wall musculature; hypodermis; pharynx; and touch receptor neurons. Orthologous to human MATN2 (matrilin 2) and MATN4 (matrilin 4).
WBGene00009196	F28B1.2	78.2688	0.659465	0.246599	NO		Is enriched in germ line and in male based on proteomic and RNA-seq studies. Is affected by several genes including daf-2; clk-1; and eat-2 based on tiling array; microarray; and RNA-seq studies. Is affected by six chemicals including Psoralens; allantoin; and Sirolimus based on RNA-seq and microarray studies.
WBGene00004037	plc-2	382.373	0.658689	0.054805	NO	PhosphoLipase C 2	plc-2 encodes one of five C. elegans phospholipase C (PLC) isozymes; the amino acid sequence of PLC-2 is most closely related to members of the PLC-beta group, but is divergent and does not include an extended C terminus typical of other PLC-betas.	Predicted to have phosphatidylinositol phospholipase C activity. Predicted to be involved in phosphatidylinositol-mediated signaling. Human ortholog(s) of this gene implicated in Alzheimer's disease; developmental and epileptic encephalopathy 12; and myelodysplastic syndrome. Orthologous to human PLCB1 (phospholipase C beta 1) and PLCB3 (phospholipase C beta 3).
WBGene00017248	F08D12.4	110.988	0.658669	0.215241	NO		Is affected by several genes including eat-2; csr-1; and set-2 based on tiling array; RNA-seq; and microarray studies. Is affected by seven chemicals including methylmercuric chloride; metformin; and Sirolimus based on microarray and RNA-seq studies. Is predicted to encode a protein with the following domain: .
WBGene00012108	T28A8.2	38.9304	0.658657	0.207529	NO		Is predicted to have galactoside 2-alpha-L-fucosyltransferase activity.	Predicted to have galactoside 2-alpha-L-fucosyltransferase activity. Predicted to be involved in macromolecule glycosylation. Predicted to localize to integral component of membrane.
WBGene00043981	T14E8.4	126.47	0.658523	0.110884	NO		Is enriched in AVK based on RNA-seq studies. Is affected by several genes including skn-1; rrf-3; and elt-2 based on RNA-seq and microarray studies. Is affected by twelve chemicals including rotenone; multi-walled carbon nanotube; and Psoralens based on RNA-seq and microarray studies.
WBGene00022236	Y73B6BL.12	61.78	0.658492	0.230698	NO	Thioredoxin domain-containing protein	Is enriched in AFD; GABAergic neurons; and germ line based on RNA-seq studies. Is affected by several genes including daf-16; daf-2; and hsf-1 based on microarray and RNA-seq studies. Is affected by Rifampin and allantoin based on RNA-seq studies. Is predicted to encode a protein with the following domains: Thioredoxin; Thioredoxin domain; and Thioredoxin-like superfamily.
WBGene00000928	dao-2	767.827	0.65832	0.00244336	NO	Dauer or Aging adult Overexpression 2	dao-2 encodes a (putatively) secreted protein with a DB module; dao-2 is down-regulated in daf-2 mutant adults by comparison with normal adults, and thus may be involved in dauer formation.
WBGene00003970	pek-1	6823.99	0.658148	1.37e-07	NO	human PERK kinase homolog 1	pek-1 encodes a predicted transmembrane protein kinase orthologous to human eukaryotic translation initiation factor 2-alpha kinase 3 (EIF2AK3, OMIM:604032), which when mutated leads to Wolcott-Rallison syndrome; PEK-1 is strongly expressed in intestinal cells and is required for the unfolded protein response (UPR) that counteracts cellular stress induced by accumulation of unfolded proteins in t…	Exhibits eukaryotic translation initiation factor 2alpha kinase activity. Involved in several processes, including endoplasmic reticulum unfolded protein response; peptidyl-serine phosphorylation; and regulation of necrotic cell death. Predicted to localize to cytosol and endoplasmic reticulum membrane. Is expressed in intestine; muscle cell; and neurons. Human ortholog(s) of this gene implicated…
WBGene00022752	ZK484.6	141.948	0.656803	0.197259	NO		Is enriched in germ line; neurons; and in male based on tiling array; RNA-seq; and microarray studies. Is affected by several genes including daf-16; daf-12; and hsf-1 based on tiling array; microarray; and RNA-seq studies. Is affected by six chemicals including manganese chloride; bisphenol S; and Rifampin based on RNA-seq and microarray studies. Is predicted to encode a protein with the followi…	Predicted to have intramolecular transferase activity, phosphotransferases. Predicted to localize to cytoplasm.
WBGene00011882	nstp-9	39.6509	0.65609	0.250826	NO	Nucleotide Sugar TransPorter family 9	Is enriched in hypodermis and neurons based on tiling array and microarray studies. Is affected by several genes including daf-16; rrf-3; and daf-12 based on RNA-seq and microarray studies. Is affected by cadmium and dafa#1 based on microarray studies. Human ortholog(s) of this gene are implicated in congenital disorder of glycosylation type IIc. Is predicted to encode a protein with the followin…	Predicted to have GDP-fucose transmembrane transporter activity and antiporter activity. Predicted to be involved in GDP-fucose import into Golgi lumen and protein O-linked fucosylation. Predicted to localize to Golgi apparatus. Human ortholog(s) of this gene implicated in congenital disorder of glycosylation type IIc. Orthologous to human SLC35C1 (solute carrier family 35 member C1).
WBGene00005961	srx-70	44.2381	0.655999	0.250826	NO	Serpentine Receptor, class X 70	Is enriched in DA neuron; I5 neuron; SAB; and retrovesicular ganglion based on microarray studies. Is affected by several genes including eat-2; sir-2.1; and pgl-1 based on microarray and RNA-seq studies. Is affected by Rifampin; allantoin; and Sirolimus based on RNA-seq and microarray studies.
WBGene00044787	pals-36	58.5837	0.655898	0.241014	NO	Protein containing ALS2cr12 (ALS2CR12) signature 36	Is enriched in intestine based on RNA-seq studies. Is affected by several genes including daf-16; daf-2; and skn-1 based on microarray and RNA-seq studies. Is affected by seven chemicals including Psoralens; allantoin; and metformin based on RNA-seq and microarray studies.
WBGene00015544	C06E8.5	81.3579	0.655691	0.209917	NO		Is predicted to have lipid binding activity. Is an ortholog of human LBP (lipopolysaccharide binding protein).	Predicted to have lipid binding activity. Predicted to localize to extracellular space. Orthologous to human LBP (lipopolysaccharide binding protein).
WBGene00005011	F26F4.8	2064.09	0.655462	0.00181822	NO		Is enriched in several structures, including Z4.a; cephalic sheath cell; coelomocyte; germ line; and male distal tip cell based on tiling array and RNA-seq studies. Is affected by several genes including daf-12; hsf-1; and elt-2 based on microarray; tiling array; and RNA-seq studies. Is affected by eleven chemicals including rotenone; manganese chloride; and D-glucose based on RNA-seq and microar…	Orthologous to human IKZF5 (IKAROS family zinc finger 5).
WBGene00005967	srx-76	70.5635	0.655146	0.201291	NO	Serpentine Receptor, class X 76	Is expressed in neurons and in male. Is predicted to encode a protein with the following domains: Serpentine type 7TM GPCR chemoreceptor Srx and 7TM GPCR, serpentine receptor class x (Srx).	Predicted to localize to integral component of membrane. Is expressed in neurons and in male.
WBGene00007336	C05C12.4	42.8893	0.655091	0.246878	NO		Is enriched in AFD; head mesodermal cell; and intestine based on tiling array; RNA-seq; and microarray studies. Is affected by several genes including daf-16; daf-2; and glp-1 based on microarray; tiling array; and RNA-seq studies. Is affected by eleven chemicals including D-glucose; stavudine; and Rifampin based on RNA-seq and microarray studies. Is predicted to encode a protein with the followi…	Predicted to localize to integral component of membrane.
WBGene00018104	fbxb-53	1104.48	0.654599	0.0742868	NO	F-box B protein 53	This gene encodes a protein containing an F-box, a motif predicted to mediate protein-protein interactions either with homologs of yeast Skp-1p or with other proteins; its encoded protein also contains a Pfam-B45 motif of presently unknown function.
WBGene00022770	acp-1	91.3726	0.654056	0.230446	NO	ACid Phosphatase family 1	Is predicted to have acid phosphatase activity.	Predicted to have phosphatase activity. Predicted to be involved in dephosphorylation. Predicted to localize to integral component of membrane.
WBGene00022018	Y61A9LA.7	50.1405	0.653687	0.238252	NO		Is enriched in coelomocyte and head mesodermal cell based on tiling array and RNA-seq studies. Is affected by several genes including daf-16; rrf-3; and daf-12 based on RNA-seq and microarray studies. Is affected by nine chemicals including Mianserin; Alovudine; and Psoralens based on RNA-seq and microarray studies.
WBGene00015537	C06E4.8	241.717	0.652848	0.18108	NO		Is enriched in several structures, including amphid sheath cell; intestine; male distal tip cell; muscle cell; and somatic gonad precursor based on tiling array and RNA-seq studies. Is affected by several genes including daf-16; skn-1; and lin-4 based on microarray; tiling array; and RNA-seq studies. Is affected by eleven chemicals including Tunicamycin; D-glucose; and Psoralens based on microarr…
WBGene00020760	T24C4.4	168.006	0.65262	0.119142	NO		Is involved in innate immune response.	Involved in innate immune response. Predicted to localize to integral component of membrane.
WBGene00018318	F41H10.5	121.917	0.652579	0.126122	NO	TLC domain-containing protein	Is enriched in male based on RNA-seq studies. Is affected by several genes including daf-2; rrf-3; and elt-2 based on microarray and RNA-seq studies. Is affected by eight chemicals including Psoralens; allantoin; and metformin based on RNA-seq and microarray studies. Is predicted to encode a protein with the following domains: TLC domain and TRAM/LAG1/CLN8 homology domain. Is an ortholog of human…	Predicted to be involved in several processes, including membrane assembly; phospholipid homeostasis; and regulation of membrane lipid distribution. Predicted to localize to plasma membrane. Orthologous to human TLCD1 (TLC domain containing 1) and TLCD2 (TLC domain containing 2).
WBGene00018251	F40H3.3	78.6052	0.652418	0.206596	NO		Is enriched in ASER; body wall muscle cell; and hypodermis based on tiling array and RNA-seq studies. Is affected by several genes including daf-16; daf-2; and rrf-3 based on microarray and RNA-seq studies. Is affected by eleven chemicals including methylmercury hydroxide; stavudine; and Zidovudine based on RNA-seq and microarray studies.
WBGene00195360	K05B2.6	50.949	0.652203	0.248566	NO
WBGene00013643	Y105C5A.24	88.0934	0.651385	0.253648	NO	Protein kinase domain-containing protein	Is predicted to have ATP binding activity and protein kinase activity. Human ortholog(s) of this gene are implicated in frontometaphyseal dysplasia 2. Is an ortholog of human MAP3K7 (mitogen-activated protein kinase kinase kinase 7).	Predicted to have ATP binding activity and protein kinase activity. Predicted to be involved in protein phosphorylation. Human ortholog(s) of this gene implicated in frontometaphyseal dysplasia 2 and prostate cancer. Orthologous to human MAP3K7 (mitogen-activated protein kinase kinase kinase 7).
WBGene00197097	F13B9.9	430.608	0.651295	0.016338	NO		Is affected by cep-1; pmt-2; and sek-1 based on RNA-seq and microarray studies.
WBGene00019991	R09H3.3	3315.22	0.651038	0.0418896	NO		Is enriched in coelomocyte; germline precursor cell; neurons; and retrovesicular ganglion based on tiling array and microarray studies. Is affected by several genes including rrf-3; elt-2; and eat-2 based on microarray and RNA-seq studies. Is affected by eight chemicals including methylmercuric chloride; multi-walled carbon nanotube; and Psoralens based on microarray and RNA-seq studies.
WBGene00013611	Y102A5C.2	92.442	0.650168	0.222859	NO		Is enriched in several structures, including I5 neuron; cholinergic neurons; germ line; germline precursor cell; and head mesodermal cell based on tiling array; RNA-seq; and microarray studies. Is affected by several genes including skn-1; elt-2; and sir-2.1 based on tiling array; RNA-seq; and microarray studies. Is affected by thirteen chemicals including hydrogen sulfide; rotenone; and manganes…
WBGene00011168	R09D1.12	77.968	0.650077	0.255913	NO	Protein kinase domain-containing protein	R09D1.12 encodes a protein kinase that is a member of the KIN-16 family of C. elegans receptor protein tyrosine kinases.	Predicted to have transmembrane receptor protein tyrosine kinase activity. Predicted to be involved in multicellular organism development; positive regulation of kinase activity; and transmembrane receptor protein tyrosine kinase signaling pathway. Predicted to localize to integral component of plasma membrane and receptor complex. Human ortholog(s) of this gene implicated in several diseases, in…
WBGene00003185	mek-1	9728.92	0.649235	8.21e-05	NO	MAP kinase kinase or Erk Kinase 1	mek-1 encodes a MAP kinase kinase (MAPKK) that is involved in the stress response to heavy metals and starvation, and that has the highest homology to mammalian MKK7.	Exhibits JUN kinase kinase activity and SH2 domain binding activity. Involved in several processes, including gamete generation; positive regulation of axon extension involved in regeneration; and stress-activated MAPK cascade. Predicted to localize to cytoplasm. Is expressed in several structures, including ganglia; hermaphrodite gonad; intestine; nerve ring; and pharynx. Orthologous to human MA…
WBGene00020010	R11G1.1	2410.42	0.648687	9.09e-05	NO		Is enriched in AVA; BAG; dopaminergic neurons; and neurons based on tiling array; RNA-seq; and microarray studies. Is affected by several genes including daf-16; daf-2; and daf-12 based on tiling array; RNA-seq; and microarray studies. Is affected by eight chemicals including multi-walled carbon nanotube; metformin; and Rifampin based on RNA-seq and microarray studies. Is predicted to encode a pr…	Predicted to have hormone binding activity. Predicted to be involved in receptor-mediated endocytosis. Predicted to localize to apical plasma membrane and receptor complex.
WBGene00021381	Y37E11B.10	40.007	0.648336	0.24347	NO		Is enriched in germ line and in male based on proteomic and RNA-seq studies. Is affected by several genes including daf-2; age-1; and dpy-10 based on microarray and RNA-seq studies. Is affected by twenty chemicals including hydrogen sulfide; Ethanol; and methylmercury hydroxide based on microarray and RNA-seq studies.
WBGene00017674	F21F3.4	61.2724	0.648265	0.257054	NO	DUF4708 domain-containing protein	Is enriched in germ line; germline precursor cell; and head mesodermal cell based on tiling array and RNA-seq studies. Is affected by several genes including elt-2; eat-2; and sir-2.1 based on microarray; tiling array; and RNA-seq studies. Is affected by seven chemicals including Psoralens; allantoin; and Sirolimus based on RNA-seq and microarray studies. Is predicted to encode a protein with the…	Orthologous to human C18orf63 (chromosome 18 open reading frame 63).
WBGene00008976	plp-2	217.919	0.647638	0.0830183	NO	Pur alpha Like Protein 2	Is predicted to have RNA polymerase II regulatory region sequence-specific DNA binding activity and purine-rich negative regulatory element binding activity. Human ortholog(s) of this gene are implicated in autosomal dominant non-syndromic intellectual disability 31. Is an ortholog of human PURA (purine rich element binding protein A); PURB (purine rich element binding protein B); and PURG (purin…	Predicted to have DNA-binding transcription factor activity, RNA polymerase II-specific; RNA polymerase II transcription regulatory region sequence-specific DNA binding activity; and purine-rich negative regulatory element binding activity. Predicted to be involved in regulation of transcription by RNA polymerase II. Predicted to localize to nucleus. Human ortholog(s) of this gene implicated in a…
WBGene00020106	R151.1	178.118	0.647066	0.168279	NO	Protein kinase domain-containing protein	Is predicted to have protein tyrosine kinase activity.	Predicted to have protein tyrosine kinase activity. Predicted to be involved in peptidyl-tyrosine phosphorylation. Predicted to localize to integral component of membrane.
WBGene00201633	F13D11.20	49.2462	0.646571	0.240555	NO		Is affected by several genes including daf-2; eat-2; and cep-1 based on RNA-seq and microarray studies. Is affected by Cry5B based on microarray studies.
WBGene00010100	F55C9.3	79.8482	0.646451	0.177714	NO		Is enriched in DA neuron; NSM; VA neuron; and intestine based on tiling array studies. Is affected by several genes including daf-16; rrf-3; and daf-12 based on microarray; tiling array; and RNA-seq studies. Is affected by eleven chemicals including hydrogen sulfide; Psoralens; and allantoin based on microarray and RNA-seq studies. Is predicted to encode a protein with the following domain: PAZ d…
WBGene00016163	C27D9.1	77.4589	0.646248	0.257054	NO		Is predicted to have fucosyltransferase activity.	Predicted to have alpha-(1->3)-fucosyltransferase activity. Predicted to be involved in fucosylation. Predicted to localize to membrane.
WBGene00020188	T03F1.6	1093.34	0.645335	0.0107654	NO		Is enriched in Z1.p; Z4.a; male distal tip cell; mechanosensory neurons; and somatic gonad precursor based on microarray and RNA-seq studies. Is affected by several genes including skn-1; clk-1; and sek-1 based on microarray and RNA-seq studies. Is affected by fifteen chemicals including methylmercuric chloride; rotenone; and stavudine based on microarray and RNA-seq studies. Is predicted to enco…
WBGene00003991	pfn-3	1129.16	0.645131	0.0319833	NO	ProFiliN 3	Is predicted to have actin binding activity. Is involved in muscle thin filament assembly. Localizes to striated muscle dense body. Is expressed in body wall musculature. Is an ortholog of human PFN4 (profilin family member 4).	Predicted to have actin monomer binding activity. Involved in muscle thin filament assembly. Localizes to striated muscle dense body. Is expressed in body wall musculature; intestine; and rectal gland cell. Orthologous to human PFN4 (profilin family member 4).
WBGene00003499	mut-2	474.819	0.645101	0.0376912	NO	MUTator 2	mut-2 encodes a nucleotidyltransferase that is a member of the polymerase beta nucleotidyltransferase superfamily that includes poly(A) polymerases, 2-5 oligoadenylate synthetases, C. elegans GLD-2, and S. cerevisiae Trf4p; MUT-2 activity is required for meiotic chromosome segregation, negative regulation of DNA transposition, non-transgene-induced RNAi (i.e. RNAi via feeding is affected, whereas…	Predicted to have RNA uridylyltransferase activity. Involved in embryo development; meiotic chromosome segregation; and negative regulation of macromolecule metabolic process. Localizes to perinuclear region of cytoplasm. Is expressed in germ line.
WBGene00009390	F35C5.1	43.7198	0.645083	0.241468	NO		Is enriched in AVA; germ line; and hypodermis based on tiling array and RNA-seq studies. Is affected by several genes including daf-2; rrf-3; and eat-2 based on microarray and RNA-seq studies. Is affected by five chemicals including methylmercuric chloride; manganese chloride; and Sodium Chloride based on microarray and RNA-seq studies. Is predicted to encode a protein with the following domain: .
WBGene00077556	Y18D10A.27	94.3605	0.644591	0.171902	NO		Is affected by several genes including eat-2; pgl-1; and alg-1 based on RNA-seq studies. Is affected by four chemicals including Psoralens; allantoin; and Rifampin based on RNA-seq studies.
WBGene00003114	mab-23	61.212	0.64407	0.246878	NO	Male ABnormal 23	mab-23 encodes a DNA binding transcription factor of the DM (DOUBLESEX/MAB-3) class that is required for morphogenesis of the posterior hypodermis, spicules, and proctodeum in male tails, for the patterning of posterior male sensory neurons, and for normal turning during male mating; mab-23 interacts with egl-5 and with a TGF-beta-related signaling pathway, while having functions independent of m…	Predicted to have DNA-binding transcription factor activity, RNA polymerase II-specific and RNA polymerase II cis-regulatory region sequence-specific DNA binding activity. Involved in several processes, including neuron fate determination; regulation of male mating behavior; and regulation of nematode male tail tip morphogenesis. Localizes to nucleus. Is expressed in several structures, including…
WBGene00013246	Y57A10A.1	1390.38	0.643904	0.00592628	NO		Is enriched in germ line and germline precursor cell based on RNA-seq studies. Is affected by several genes including glp-1; skn-1; and hsf-1 based on tiling array; RNA-seq; and microarray studies. Is affected by twelve chemicals including manganese chloride; D-glucose; and Alovudine based on RNA-seq and microarray studies.
WBGene00006097	str-31	329.214	0.643724	0.00421267	NO	Seven TM Receptor 31	Is expressed in PVT; hypodermis; rectal epithelial cell; and vulva. Is predicted to encode a protein with the following domains: Serpentine type 7TM GPCR chemoreceptor Str and 7TM GPCR, serpentine receptor class r (Str).	Predicted to localize to integral component of membrane. Is expressed in PVT; hypodermis; rectal epithelial cell; and vulva.
WBGene00012941	Y47D3B.4	83.0353	0.642859	0.169111	NO	Glycosyltransferase family 92 protein	Is predicted to have transferase activity, transferring glycosyl groups.	Predicted to have transferase activity, transferring glycosyl groups. Predicted to localize to integral component of membrane.
WBGene00009280	F31B9.3	989.197	0.642241	0.0633274	NO		Is enriched in several structures, including cephalic sheath cell; cholinergic neurons; germ line; male distal tip cell; and somatic gonad precursor based on tiling array and RNA-seq studies. Is affected by several genes including rrf-3; dpy-10; and elt-2 based on microarray; tiling array; and RNA-seq studies. Is affected by ten chemicals including Zidovudine; Psoralens; and allantoin based on RN…
WBGene00006127	str-64	42.9341	0.641658	0.267132	NO	Seven TM Receptor 64	Is enriched in ray based on microarray studies. Is affected by clk-1 and sir-2.1 based on microarray studies. Is affected by resveratrol; Atrazine; and dibromoacetic acid based on microarray studies. Is predicted to encode a protein with the following domains: Serpentine type 7TM GPCR chemoreceptor Str and 7TM GPCR, serpentine receptor class r (Str).	Predicted to localize to integral component of membrane.
WBGene00001063	dpy-1	1178.25	0.641115	0.0103988	NO	DumPY: shorter than wild-type 1	dpy-1 encodes a cuticulin; DPY-1 activity is required for normal body length and alae formation; dpy-1's site of action is localized to the hyp7 syncytium, based on mosaic analysis.	Involved in body morphogenesis and regulation of growth. Predicted to localize to integral component of membrane.
WBGene00021179	fbxa-86	46.51	0.640943	0.267589	NO	F-box A protein 86	Is affected by several genes including skn-1; clk-1; and lin-35 based on microarray and RNA-seq studies. Is affected by eight chemicals including methylmercuric chloride; Mercuric Chloride; and Psoralens based on microarray and RNA-seq studies. Is predicted to encode a protein with the following domains: F-box domain; FTH domain; F-box domain; Domain of unknown function DUF38, Caenorhabditis spec…
WBGene00196957	ZK682.8	55.1405	0.640157	0.261771	NO		Is affected by daf-2 based on microarray studies.
WBGene00020864	oac-50	205.866	0.640156	0.199344	NO	O-ACyltransferase homolog 50	Is enriched in male based on RNA-seq studies. Is affected by several genes including daf-2; hsf-1; and clk-1 based on RNA-seq and microarray studies. Is affected by thirteen chemicals including hydrogen sulfide; methylmercuric chloride; and manganese chloride based on microarray and RNA-seq studies. Is predicted to encode a protein with the following domain: Nose resistant-to-fluoxetine protein, …	Predicted to localize to integral component of membrane.
WBGene00201752	F44E5.14	97.8876	0.640121	0.242299	NO		Is affected by dlc-1; pmt-2; and nhr-86 based on RNA-seq and microarray studies.
WBGene00015651	ceh-53	87.344	0.639354	0.140671	NO	C. Elegans Homeobox 53	ceh-53 encodes a paired-like homeodomain protein of the K50 class, which has no obvious function in mass RNAi assays.	Predicted to have DNA-binding transcription factor activity, RNA polymerase II-specific and RNA polymerase II transcription regulatory region sequence-specific DNA binding activity. Predicted to be involved in regulation of transcription by RNA polymerase II. Predicted to localize to nucleus. Is expressed in intestine and nervous system. Human ortholog(s) of this gene implicated in craniosynostos…
WBGene00001429	fkb-4	43.09	0.638976	0.261771	NO	FK506-Binding protein family 4	fkb-4 encodes a peptidylprolyl cis/trans isomerase homologous to mammalian FK506 immunosuppressant-binding protein 9; FKB-4 expression is positively regulated by signaling through the DAF-2 insulin receptor-like pathway and in part, through the activity of the DAF-16 fork-head transcription factor suggesting that FKB-4 could play a role in metabolism and longevity; as loss of FKB-4 function via R…	Predicted to have peptidyl-prolyl cis-trans isomerase activity. Predicted to be involved in protein peptidyl-prolyl isomerization. Human ortholog(s) of this gene implicated in osteogenesis imperfecta type 11. Orthologous to several human genes including FKBP10 (FKBP prolyl isomerase 10).
WBGene00005548	sri-36	85.4899	0.638924	0.260619	NO	Serpentine Receptor, class I 36	Is expressed in PVT; head ganglion; pharyngeal-intestinal valve; and pharynx. Is predicted to encode a protein with the following domains: Serpentine type 7TM GPCR chemoreceptor Sri and 7TM GPCR, serpentine chemoreceptor class i (Sri).	Predicted to localize to integral component of membrane. Is expressed in PVT; head ganglion; pharyngeal-intestinal valve; and pharynx.
WBGene00012878	Y45F10C.2	131.65	0.638699	0.160004	NO	UPF0375 protein Y45F10C.2	Is expressed in uterine epithelial cell. Is predicted to encode a protein with the following domains: Protein of unknown function (DUF1505) and Protein of unknown function DUF1505.	Predicted to localize to extracellular region. Is expressed in uterine epithelial cell.
WBGene00000468	ces-1	212.882	0.638582	0.0879458	NO	CEll death Specification 1	ces-1 encodes a C2H2-type zinc finger transcription factor that is a member of the Snail family of proteins that includes Drosophila Scratch, Snail, and Slug, and human SNAIL and SLUG; during development, CES-1 functions as a transcriptional repressor that blocks programmed cell death in specific neurons by inhibiting expression of the cell-death activator EGL-1; in addition, CES-1 functions to r…	Exhibits RNA polymerase II transcription regulatory region sequence-specific DNA binding activity. Involved in negative regulation of programmed cell death and negative regulation of transcription by RNA polymerase II. Predicted to localize to nucleus. Is expressed in head ganglion and head neurons. Orthologous to human SCRT1 (scratch family transcriptional repressor 1) and SCRT2 (scratch family …
WBGene00000704	col-130	100.442	0.638546	0.233271	NO	COLlagen 130	Is predicted to be a structural constituent of cuticle. Is expressed in intestine and vulva.	Predicted to be a structural constituent of cuticle. Predicted to localize to integral component of membrane. Is expressed in intestine and vulva. Human ortholog(s) of this gene implicated in asthma; lung disease (multiple); respiratory syncytial virus infectious disease; and rhinitis. Orthologous to human SFTPD (surfactant protein D).
WBGene00023459	Y18D10A.26	44.9515	0.638506	0.221937	NO		Is affected by several genes including eat-2; prg-1; and dpy-21 based on tiling array and RNA-seq studies. Is affected by six chemicals including Psoralens; allantoin; and metformin based on RNA-seq and microarray studies.
WBGene00004104	pqn-13	637.032	0.638362	0.0374038	NO	Prion-like-(Q/N-rich)-domain-bearing protein 13	The protein product of this gene is predicted to contain a glutamine/asparagine (Q/N)-rich ('prion') domain, by the algorithm of Michelitsch and Weissman (as of the WS77 release of WormBase, i.e., in wormpep77).
WBGene00006558	tbx-39	39.8106	0.638213	0.252502	NO	T BoX family 39	Is predicted to have DNA binding activity and DNA-binding transcription factor activity. Is expressed in head muscle; head neurons; intestine; tail neurons; and ventral nerve cord. Human ortholog(s) of this gene are implicated in asthma, nasal polyps, and aspirin intolerance. Is an ortholog of human EOMES (eomesodermin); TBR1 (T-box brain transcription factor 1); and TBX21 (T-box transcription fa…	Predicted to have DNA-binding transcription factor activity, RNA polymerase II-specific and RNA polymerase II cis-regulatory region sequence-specific DNA binding activity. Predicted to be involved in cell fate specification and regulation of transcription by RNA polymerase II. Predicted to localize to nucleus. Is expressed in head muscle; head neurons; intestine; tail neurons; and ventral nerve c…
WBGene00007657	pals-3	133.446	0.637856	0.207134	NO	Protein containing ALS2cr12 (ALS2CR12) signature 3	Is enriched in excretory cell based on tiling array studies. Is affected by several genes including skn-1; rrf-3; and hsf-1 based on microarray; tiling array; and RNA-seq studies. Is affected by ten chemicals including methylmercuric chloride; Mercuric Chloride; and multi-walled carbon nanotube based on microarray and RNA-seq studies.
WBGene00007667	fbxa-97	1520.9	0.637401	0.00313453	NO	F-box A protein 97	Is enriched in body wall muscle cell; hypodermis; and neurons based on tiling array and RNA-seq studies. Is affected by several genes including daf-2; daf-12; and hsf-1 based on microarray; tiling array; and RNA-seq studies. Is affected by nine chemicals including stavudine; metformin; and Psoralens based on RNA-seq and microarray studies.
WBGene00010402	H16D19.4	127.293	0.637271	0.0957815	NO		Is enriched in GABAergic neurons; Z1.p; Z4.a; male distal tip cell; and somatic gonad precursor based on microarray; tiling array; and RNA-seq studies. Is affected by several genes including rrf-3; sek-1; and pgl-1 based on RNA-seq and microarray studies. Is affected by methylmercuric chloride; multi-walled carbon nanotube; and Sirolimus based on microarray and RNA-seq studies.
WBGene00013969	tep-1	3718.19	0.637212	0.00119114	NO	TEP (ThiolEster containing Protein) 1	Is predicted to have endopeptidase inhibitor activity. Human ortholog(s) of this gene are implicated in Alzheimer's disease 1; age related macular degeneration 9; and complement component 3 deficiency. Is an ortholog of human CD109 (CD109 molecule).	Predicted to have endopeptidase inhibitor activity. Predicted to be involved in negative regulation of endopeptidase activity. Predicted to localize to extracellular space. Is expressed in hypodermis; nervous system; and reproductive system. Human ortholog(s) of this gene implicated in several diseases, including COVID-19; complement deficiency (multiple); lung disease (multiple); macular degener…
WBGene00000395	cdh-3	5352.55	0.637142	0.00140993	NO	CaDHerin family 3	cdh-3 encodes a member of the cadherin superfamily that affects morphogenesis of tail epithelia and excretory function; expressed predominantly in developing epithelial cells, and also expressed in the AC, excretory cell, various neurons, and vulval cells during different stages of development.	Predicted to have structural molecule activity. Involved in basement membrane disassembly and nematode male tail tip morphogenesis. Localizes to basement membrane; cytoplasm; and plasma membrane. Is expressed in several structures, including HSN; VC neuron; anchor cell; epithelial cell; and ventral nerve cord. Orthologous to human PCDH11X (protocadherin 11 X-linked) and PCDH11Y (protocadherin 11 …
WBGene00016252		108.602	0.63697	0.26634	NO		Is predicted to have RNA transmembrane transporter activity.	Predicted to have RNA transmembrane transporter activity and double-stranded RNA binding activity. Predicted to be involved in RNA transport. Predicted to localize to lysosome and plasma membrane.
WBGene00017302	F09F7.5	919.098	0.636884	0.0207376	NO	CRIB domain-containing protein	F09F7.5 encodes, by alternative splicing, three isoforms of an unfamiliar protein required for in conjunction with LIN-35 for normally large brood size, in conjunction with CLK-2 for normally rapid growth, and for normally short lifespan; F09F7.5 binds equally well to Cdc42 and Rac GTPases in vitro, probably through its N-terminal P21-Rho-binding domain; F09F7.5 has no obvious orthologs outside o…	Predicted to have small GTPase binding activity. Predicted to be involved in regulation of Rho protein signal transduction. Predicted to localize to plasma membrane. Orthologous to human CDC42SE1 (CDC42 small effector 1) and CDC42SE2 (CDC42 small effector 2).
WBGene00044547	C13A2.12	47.398	0.636862	0.268016	NO		Is predicted to have microtubule binding activity.	Predicted to have microtubule binding activity.
WBGene00007162	fbxa-153	4262.45	0.636414	0.00338953	NO	F-box A protein 153	fbxa-153 encodes a protein with an N-terminal F-box domain and a C-terminal FTH domain; FBXA-153 has no obvious non-nematode orthologs; FBXA-153 shares N-terminal UNC-13 binding, and thus may share at least some functions, with ERI-1, W04D2.6, and Y55F3AM.13; FBXA-153 has no obvious function in mass RNAi assays.
WBGene00000035	ace-1	545.811	0.636312	0.0121891	NO	abnormal AcetylCholinEsterase 1	ace-1 encodes a class A acetylcholinesterase that functions redundantly with ACE-2 with respect to total class A acetylcholinesterase activity, and that genetically interacts with ace-2 and ace-3; ace-1 is expressed in the body wall muscle, sphincter muscle, head neurons, a few pharyngeal muscle cells, and the diagonal and spicule muscles of the male.	Exhibits acetylcholinesterase activity and identical protein binding activity. Involved in acetylcholine catabolic process and regulation of locomotion. Localizes to extracellular space. Is expressed in M cell; body wall musculature; head neurons; and non-striated muscle. Human ortholog(s) of this gene implicated in several diseases, including Alzheimer's disease; coronary artery disease (multipl…
WBGene00009102	F25B3.5	1753.74	0.636265	0.00276313	NO		Is enriched in Z1.p; Z4.a; intestine; male distal tip cell; and somatic gonad precursor based on RNA-seq studies. Is affected by several genes including daf-2; glp-1; and rrf-3 based on microarray and RNA-seq studies. Is affected by fifteen chemicals including methylmercuric chloride; 4-bromodiphenyl ether; and levamisole based on microarray and RNA-seq studies.
WBGene00010686	K08F9.3	197.025	0.636041	0.131656	NO		Is enriched in cephalic sheath cell; germ line; intestine; and touch receptor neurons based on microarray and RNA-seq studies. Is affected by several genes including daf-2; skn-1; and rrf-3 based on microarray and RNA-seq studies. Is affected by eleven chemicals including Tunicamycin; Sodium Chloride; and metformin based on microarray and RNA-seq studies. Is predicted to encode a protein with the…	Predicted to localize to integral component of membrane.
WBGene00009509	F37D6.3	96.2543	0.635977	0.238252	NO		Is predicted to have RNA binding activity.	Predicted to have RNA binding activity.
WBGene00008605	mlt-9	425.684	0.635916	0.0455892	NO	MoLTing defective 9	Is expressed in hypodermis. Is predicted to encode a protein with the following domain: Concanavalin A-like lectin/glucanase domain superfamily.	Is expressed in hypodermis.
WBGene00012626	famh-161	3415.34	0.635915	0.000711355	NO	FAM161 Homolog 161	Localizes to axoneme; ciliary base; and ciliary transition zone. Is expressed in ciliated neurons. Human ortholog(s) of this gene are implicated in retinitis pigmentosa 28. Is an ortholog of human FAM161B (FAM161 centrosomal protein B).	Predicted to be involved in cilium organization. Localizes to axoneme; ciliary base; and ciliary transition zone. Predicted to colocalize with cilium. Is expressed in ciliated neurons. Human ortholog(s) of this gene implicated in retinitis pigmentosa 28. Orthologous to several human genes including FAM161B (FAM161 centrosomal protein B).
WBGene00007659	pals-5	79.3596	0.635742	0.246641	NO	Protein containing ALS2cr12 (ALS2CR12) signature 5	Is involved in innate immune response.	Involved in innate immune response.
WBGene00012947	Y47H9C.1	53.8286	0.635579	0.267975	NO		Is enriched in OLL; PVD; head mesodermal cell; intestine; and pharyngeal muscle cell based on microarray; tiling array; and RNA-seq studies. Is affected by several genes including daf-16; daf-2; and glp-1 based on microarray; tiling array; and RNA-seq studies. Is affected by twenty-eight chemicals including Heme; hydrogen sulfide; and Nitric Oxide based on microarray and RNA-seq studies. Is predi…
WBGene00219206	W05H12.4	305.538	0.634902	0.0811254	NO		Is enriched in intestine based on microarray studies. Is affected by sin-3; cfp-1; and sir-2.1 based on RNA-seq and microarray studies.
WBGene00010646	K08C7.1	251.88	0.634747	0.0875089	NO		Is predicted to have transmembrane transporter activity.	Predicted to have transmembrane transporter activity. Predicted to be involved in transmembrane transport. Predicted to localize to integral component of membrane.
WBGene00219655	linc-107	288.645	0.634681	0.075422	NO	Long Intervening Non-Coding RNA 107	Is affected by several genes including daf-16; skn-1; and daf-12 based on RNA-seq studies. Is affected by stavudine based on RNA-seq studies.
WBGene00164986	Y48A6C.6	53.5834	0.634404	0.263477	NO		Is affected by several genes including eat-2; alg-1; and dlc-1 based on RNA-seq studies. Is affected by six chemicals including multi-walled carbon nanotube; Psoralens; and allantoin based on RNA-seq studies.
WBGene00006470	tag-120	1783.07	0.634021	0.000343211	NO	Temporarily Assigned Gene name 120	tag-120 encodes a predicted transmembrane protein; as loss of tag-120 activity via RNAi does not result in any abnormalities, the precise role of TAG-120 in C. elegans development and/or behavior is not yet known; however, TAG-120 is homologous to a Drosophila NMDA receptor-associated protein and mammalian transmembrane proteins that function in Fas-mediated cell death, so TAG-120 may play a role…	Predicted to localize to integral component of membrane. Is expressed in excretory system; neurons; and pharyngeal muscle cell. Orthologous to several human genes including FAIM2 (Fas apoptotic inhibitory molecule 2) and TMBIM1 (transmembrane BAX inhibitor motif containing 1).
WBGene00005938	srx-47	139.577	0.632793	0.15286	NO	Serpentine Receptor, class X 47	Is expressed in intestine; odorsensory neurons; and tail. Is predicted to encode a protein with the following domains: Serpentine type 7TM GPCR chemoreceptor Srx and 7TM GPCR, serpentine receptor class x (Srx).	Predicted to localize to integral component of membrane. Is expressed in intestine; nervous system; and tail.
WBGene00043995	F40F12.9	667.757	0.632733	0.000940336	NO		Is predicted to have nucleic acid binding activity and zinc ion binding activity.	Predicted to have mRNA binding activity; single-stranded RNA binding activity; and translation regulator activity. Predicted to be involved in positive regulation of cytoplasmic translation. Predicted to localize to cytoplasm.
WBGene00007305	ttbk-5	102.198	0.632514	0.224186	NO	Tau TuBulin Kinase 5	Is predicted to have ATP binding activity and protein kinase activity. Is expressed in ASIL; ASIR; amphid neurons; and neurons.	Predicted to have protein serine/threonine kinase activity. Predicted to be involved in peptidyl-serine phosphorylation. Predicted to localize to cytoplasm and nucleus. Is expressed in neurons.
WBGene00016251		213.349	0.632152	0.15042	NO		Is predicted to have RNA transmembrane transporter activity.	Predicted to have RNA transmembrane transporter activity and double-stranded RNA binding activity. Predicted to be involved in RNA transport. Predicted to localize to lysosome and plasma membrane.
WBGene00018174	F38B6.4	41.5341	0.631799	0.254761	NO	Phosphoribosylglycinamide formyltransferase	Is predicted to have several functions, including ATP binding activity; ligase activity, forming carbon-nitrogen bonds; and phosphoribosylglycinamide formyltransferase activity. Is expressed in intestinal cell. Is an ortholog of human GART (phosphoribosylglycinamide formyltransferase, phosphoribosylglycinamide synthetase, phosphoribosylaminoimidazole synthetase).	Predicted to have phosphoribosylglycinamide formyltransferase activity. Predicted to be involved in 'de novo' IMP biosynthetic process. Predicted to localize to cytoplasm. Is expressed in intestinal cell. Orthologous to human GART (phosphoribosylglycinamide formyltransferase, phosphoribosylglycinamide synthetase, phosphoribosylaminoimidazole synthetase).
WBGene00003375	mlp-1	457.976	0.63169	0.115734	NO	MLP/CRP family (Muscle LIM Protein/Cysteine-rich Protein) 1	mlp-1 encodes a LIM domain-containing protein that is a member of the MLP/CRP family of muscle LIM domain proteins.	Predicted to have metal ion binding activity. Predicted to be involved in actin cytoskeleton organization. Localizes to striated muscle dense body. Is expressed in several structures, including intestine; nervous system; non-striated muscle; rectal gland cell; and reproductive system. Human ortholog(s) of this gene implicated in dilated cardiomyopathy; dilated cardiomyopathy 1M; hypertrophic card…
WBGene00011982	T24C2.3	49.3796	0.631553	0.23906	NO		Is affected by several genes including daf-2; eat-2; and sir-2.1 based on tiling array and microarray studies. Is affected by six chemicals including Zidovudine; Psoralens; and allantoin based on RNA-seq and microarray studies.
WBGene00010049	F54D5.3	530.221	0.631409	0.0771007	NO		Is enriched in head mesodermal cell; intestine; and pharyngeal muscle cell based on tiling array; RNA-seq; and microarray studies. Is affected by several genes including daf-16; daf-2; and skn-1 based on microarray and RNA-seq studies. Is affected by seventeen chemicals including rotenone; stavudine; and Psoralens based on RNA-seq and microarray studies. Is predicted to encode a protein with the …
WBGene00021705		46.8144	0.631317	0.275211	NO	WBGene00021705
WBGene00020665	T22B2.1	226.448	0.630364	0.184437	NO	RING-type domain-containing protein	Is enriched in BAG based on tiling array studies. Is affected by several genes including daf-2; rrf-3; and dpy-10 based on microarray and RNA-seq studies. Is affected by thirteen chemicals including 1-methylnicotinamide; methylmercuric chloride; and multi-walled carbon nanotube based on RNA-seq and microarray studies. Is predicted to encode a protein with the following domains: Ring finger domain…	Predicted to have metal ion binding activity. Predicted to be involved in innate immune response.
WBGene00001722	grl-13	83.4176	0.630268	0.222746	NO	GRound-Like (grd related) 13	grl-13 encodes a hedgehog-like protein, with an N-terminal signalsequence, a central low-complexity region, and a C-terminal Ground-like(Grl) domain; GRL-13 is expressed in larval arcade cells; the Grl domainis predicted to form a cysteine-crosslinked protein involved inintercellular signalling, and it has subtle similarity to the N-terminalHedge domain of HEDGEHOG proteins.	Is expressed in arcade cell.
WBGene00016190	rcs-1	315.087	0.630053	0.0534988	NO	Ring (RING) protein acting with Cullin and Skr protein 1	Is predicted to have zinc ion binding activity. Is an ortholog of several human genes including TRIM17 (tripartite motif containing 17); TRIM6-TRIM34 (TRIM6-TRIM34 readthrough); and TRIM65 (tripartite motif containing 65).	Predicted to have zinc ion binding activity. Is expressed in intestine. Orthologous to several human genes including TRIM6-TRIM34 (TRIM6-TRIM34 readthrough); RNF39 (ring finger protein 39); and TRIM10 (tripartite motif containing 10).
WBGene00008873	F15H10.6	120.197	0.629716	0.20457	NO		Is enriched in DA neuron and VA neuron based on tiling array studies. Is affected by several genes including skn-1; lin-4; and lin-14 based on microarray; tiling array; and RNA-seq studies. Is affected by seven chemicals including Psoralens; allantoin; and metformin based on RNA-seq and microarray studies.
WBGene00006190	str-143	46.5307	0.629648	0.255178	NO	Seven TM Receptor 143	Is expressed in PVT; excretory system; head neurons; intestine; and pharynx. Is predicted to encode a protein with the following domains: Serpentine type 7TM GPCR chemoreceptor Str and 7TM GPCR, serpentine receptor class r (Str).	Predicted to have G protein-coupled olfactory receptor activity. Predicted to be involved in G protein-coupled receptor signaling pathway and olfactory behavior. Predicted to localize to integral component of plasma membrane. Is expressed in PVT; excretory system; head neurons; intestine; and pharynx.
WBGene00007218	C01A2.6	207.178	0.629509	0.142498	NO		Is enriched in DA neuron; I5 neuron; SAB; and retrovesicular ganglion based on microarray studies. Is affected by several genes including daf-2; glp-1; and hsf-1 based on microarray and RNA-seq studies. Is affected by five chemicals including Sodium Chloride; allantoin; and Psoralens based on RNA-seq studies.
WBGene00013838	fbxa-31	193.62	0.629404	0.100214	NO	F-box A protein 31	This gene encodes a protein containing an F-box, a motif predicted to mediate protein-protein interactions either with homologs of yeast Skp-1p or with other proteins; this gene's encoded protein also contains an FTH/DUF38 motif, which may also mediate protein-protein interaction.
WBGene00015683	C10G8.4	650.043	0.62875	0.0830183	NO	TIL domain-containing protein	C10G8.4 encodes a putative secreted TIL-domain protease inhibitorparalogous to SWM-1, ISL-1, and the products of 11 other C. elegansgenes; C10G8.4 and its relatives are collectively similar to otherTIL-domain protease inhibitors from nematodes, insects, and vertebrates;C10G8.4 has no obvious function in mass RNAi assays.	Predicted to have serine-type endopeptidase inhibitor activity. Predicted to be involved in negative regulation of endopeptidase activity. Predicted to localize to extracellular region.
WBGene00009886	F49E2.2	117.323	0.628691	0.119186	NO	SH3 domain-containing protein	Is enriched in several structures, including Z4.a; intestine; male distal tip cell; mechanosensory neurons; and somatic gonad precursor based on microarray; tiling array; RNA-seq; and proteomic studies. Is affected by several genes including glp-1; skn-1; and let-7 based on RNA-seq; proteomic; and microarray studies. Is affected by twelve chemicals including stavudine; Zidovudine; and Psoralens b…
WBGene00015081	B0244.6	153.77	0.628332	0.14007	NO	Putative G-protein coupled receptor-like protein B0244.6	Is predicted to have G protein-coupled receptor activity.	Predicted to have G protein-coupled receptor activity. Predicted to be involved in G protein-coupled receptor signaling pathway. Predicted to localize to integral component of membrane and plasma membrane.
WBGene00019751	M03D4.4	830.527	0.628198	0.0217666	NO		Is expressed in pharyngeal muscle cell. Human ZNF653 exhibits several functions, including AF-2 domain binding activity; transcription corepressor activity; and transcription factor binding activity. Is predicted to encode a protein with the following domains: Zinc finger, C2H2 type; Zinc finger C2H2-type; and Zinc finger C2H2 superfamily. Is an ortholog of human ZNF653 (zinc finger protein 653).	Predicted to have DNA-binding transcription factor activity, RNA polymerase II-specific and sequence-specific DNA binding activity. Predicted to be involved in regulation of transcription by RNA polymerase II. Predicted to localize to nucleus. Is expressed in pharyngeal muscle cell. Orthologous to human ZNF653 (zinc finger protein 653).
WBGene00001438	fkh-6	123.575	0.628172	0.234428	NO	ForKHead transcription factor family 6	fkh-6 encodes one of 15 C. elegans forkhead transcription factors; fkh-6 is required for several aspects of male gonadogenesis including asymmetric cell division, cell migration and sex determination and appears to act downstream of tra-1; FKH-6 is specifically expressed in the gonad of both sexes during L1; expression is hermaphrodite specific during L4 and adult stages in spermatheca and sheath…	Exhibits sequence-specific DNA binding activity. Involved in male germ-line sex determination and male gonad development. Predicted to localize to nucleus. Is expressed in gonad; somatic gonad precursor; and in male. Human ortholog(s) of this gene implicated in blepharophimosis, ptosis, and epicanthus inversus syndrome and primary ovarian insufficiency. Orthologous to human FOXI2 (forkhead box I2…
WBGene00019382	K04C2.5	68.611	0.628119	0.27281	NO		Is enriched in AFD and hypodermis based on RNA-seq studies. Is affected by several genes including daf-2; rrf-3; and lin-4 based on microarray; tiling array; and RNA-seq studies. Is affected by thirteen chemicals including aldicarb; multi-walled carbon nanotube; and Neurotoxins based on microarray and RNA-seq studies.
WBGene00020875	T28A11.13	51.9854	0.627912	0.279025	NO	Thioredoxin domain-containing protein	Is enriched in body wall muscle cell based on tiling array studies. Is affected by several genes including sir-2.1; lin-35; and lin-15B based on microarray and RNA-seq studies. Is affected by five chemicals including Psoralens; allantoin; and metformin based on RNA-seq and microarray studies. Is predicted to encode a protein with the following domains: Thioredoxin-like; Thioredoxin-like fold; and…	Orthologous to several human genes including NXNL2 (nucleoredoxin like 2).
WBGene00009663	hda-5	168.213	0.627631	0.1507	NO	Histone DeAcetylase 5	Is predicted to have hydrolase activity. Is an ortholog of human HDAC10 (histone deacetylase 10).	Predicted to localize to nucleus. Orthologous to human HDAC10 (histone deacetylase 10).
WBGene00011052	arrd-11	61.1986	0.627004	0.27298	NO	ARRestin Domain protein 11	Is enriched in dopaminergic neurons and intestine based on tiling array and RNA-seq studies. Is affected by several genes including daf-16; daf-2; and glp-1 based on microarray and RNA-seq studies. Is affected by seventeen chemicals including methylmercuric chloride; Tunicamycin; and multi-walled carbon nanotube based on microarray and RNA-seq studies. Is predicted to encode a protein with the fo…	Predicted to be involved in protein transport. Predicted to localize to cytoplasm. Orthologous to several human genes including ARRDC2 (arrestin domain containing 2).
WBGene00008787	F14B6.6	48.5636	0.626965	0.263871	NO	Hexosyltransferase	Is predicted to have transferase activity, transferring glycosyl groups.	Predicted to have acetylgalactosaminyltransferase activity and acetylglucosaminyltransferase activity. Predicted to be involved in protein glycosylation. Predicted to localize to Golgi apparatus.
WBGene00011527	cchl-1	2346.31	0.626665	0.00102785	NO	Cytochrome C Heme-Lyase 1	cchl-1 encodes a cytochrome C-type heme lyase; by homology, CCHL-1 is predicted to covalently attach heme to cytochrome c; loss of cchl-1 activity results in longer lifespan.	Predicted to have holocytochrome-c synthase activity. Predicted to be involved in cytochrome c-heme linkage. Localizes to mitochondrion. Human ortholog(s) of this gene implicated in linear skin defects with multiple congenital anomalies 1 and microphthalmia. Orthologous to human HCCS (holocytochrome c synthase).
WBGene00018658	bath-22	132.151	0.626458	0.150542	NO	BTB and MATH domain containing 22	Is enriched in germ line and head mesodermal cell based on RNA-seq studies. Is affected by several genes including ced-3; sir-2.1; and pgl-1 based on RNA-seq and microarray studies. Is affected by nine chemicals including stavudine; Psoralens; and allantoin based on RNA-seq and microarray studies.
WBGene00012832	dmd-3	207.727	0.625389	0.109816	NO	DM (Doublesex/MAB-3) Domain family 3	dmd-3 encodes a transcription factor with two DNA-binding Zn finger DM domains that is homologous to vertebrate dmrt-1 (OMIM:154230); dmd-3 is necessary for male-specific morphogenesis of the tail tip; dmd-3 acts with mab-3 to coordinate both tail tip cell fusion and retraction; dmd-3::YFP was expressed in a number of sexually dimorphic or sex-specific cells, including the tail tip, hindgut, B li…	Predicted to have DNA-binding transcription factor activity, RNA polymerase II-specific and RNA polymerase II cis-regulatory region sequence-specific DNA binding activity. Involved in several processes, including nematode male tail tip morphogenesis; neuron differentiation; and regulation of gene expression. Localizes to neuronal cell body. Is expressed in several structures, including PHC; epith…
WBGene00007183	B0462.4	636.153	0.624758	0.0395156	NO		Is affected by several genes including skn-1; clk-1; and eat-2 based on RNA-seq and microarray studies. Is affected by eleven chemicals including tryptophan; Mercuric Chloride; and sodium arsenite based on microarray and RNA-seq studies. Is predicted to encode a protein with the following domain: .
WBGene00016229		245.906	0.624139	0.0718062	NO		Is expressed in head.	Is expressed in head; hypodermis; intestine; and reproductive system.
WBGene00003515	myo-3	3908.68	0.623745	0.242566	NO	MYOsin heavy chain structural genes 3	myo-3 encodes MHC A, the minor isoform of MHC (myosin heavy chain) that is essential for thick filament formation, and for viability, movement, and embryonic elongation; expressed in body muscle, the somatic sheath cell covering the hermaphrodite gonad, and also expressed in enteric muscle, vulval muscles of the hermaphrodite and the diagonal muscles of the male tail.	Exhibits motor activity. Involved in locomotory behavior and positive regulation of ovulation. Localizes to A band and striated muscle myosin thick filament. Is expressed in body wall musculature; gonad; and muscle cell. Human ortholog(s) of this gene implicated in cardiomyopathy (multiple); congenital heart disease (multiple); distal myopathy 1; heart conduction disease (multiple); and hyaline b…
WBGene00044004	C24A8.6	745.17	0.623715	0.00334536	NO	G_PROTEIN_RECEP_F1_2 domain-containing protein	Is predicted to have G protein-coupled receptor activity.	Predicted to have G protein-coupled serotonin receptor activity and neurotransmitter receptor activity. Predicted to be involved in G protein-coupled receptor signaling pathway, coupled to cyclic nucleotide second messenger and chemical synaptic transmission. Predicted to localize to dendrite and integral component of plasma membrane.
WBGene00022679	ZK180.5	51.4159	0.623346	0.262086	NO		Is enriched in DA neuron; hypodermis; intestine; pharyngeal muscle cell; and somatic gonad precursor based on tiling array; RNA-seq; and microarray studies. Is affected by several genes including daf-16; daf-2; and age-1 based on microarray; quantitative PCR; tiling array; proteomic; and RNA-seq studies. Is affected by twenty-six chemicals including hydrogen sulfide; 1-methylnicotinamide; and nic…
WBGene00020638	fbxa-43	292.825	0.622928	0.160017	NO	F-box A protein 43	Is enriched in AVA and AVE based on tiling array studies. Is affected by several genes including age-1; sir-2.1; and sek-1 based on microarray; tiling array; and RNA-seq studies. Is affected by five chemicals including hydrogen sulfide; Psoralens; and allantoin based on microarray and RNA-seq studies. Is predicted to encode a protein with the following domains: FTH domain; F-box domain; F-box dom…
WBGene00016089	aexr-1	164.446	0.622566	0.206848	NO	AEX-2 related neuropeptide Receptor 1	Is predicted to have neuropeptide receptor activity.	Predicted to have neuropeptide receptor activity. Predicted to be involved in neuropeptide signaling pathway. Predicted to localize to integral component of membrane.
WBGene00013248	Y57A10A.3	311.609	0.622458	0.101763	NO		Is enriched in several structures, including germ line; germline precursor cell; head mesodermal cell; neurons; and retrovesicular ganglion based on RNA-seq and microarray studies. Is affected by several genes including glp-1; hsf-1; and elt-2 based on microarray; tiling array; and RNA-seq studies. Is affected by thirteen chemicals including hydrogen sulfide; rotenone; and manganese chloride base…
WBGene00016301	fbxc-6	593.033	0.622338	0.0741947	NO	F-box C protein 6	Is enriched in intestine and somatic gonad precursor based on RNA-seq and microarray studies. Is affected by several genes including eat-2; sir-2.1; and sek-1 based on microarray and RNA-seq studies. Is affected by four chemicals including methylmercuric chloride; Psoralens; and allantoin based on microarray and RNA-seq studies.
WBGene00010738	K10D3.4	1972.66	0.621379	0.0158276	NO		Is predicted to have serine-type endopeptidase inhibitor activity.	Predicted to have serine-type endopeptidase inhibitor activity. Predicted to be involved in negative regulation of endopeptidase activity.
WBGene00199332	T23F2.9	95.3329	0.621263	0.286538	NO
WBGene00000009	aat-8	48.7219	0.621138	0.271836	NO	Amino Acid Transporter 8	aat-8 encodes a predicted amino acid transporter catalytic subunit; unlike catalytic subunits in other organisms, however, AAT-8 does not contain the highly conserved cysteine residue known to facilitate covalent interaction with a glycoprotein subunit, suggesting that AAT-8 does not require this residue for heterodimer formation or alternatively, does not require the glycoprotein subunit for fun…	Predicted to have L-amino acid transmembrane transporter activity. Predicted to be involved in amino acid transmembrane transport. Predicted to localize to integral component of membrane.
WBGene00011768	oac-46	1441.64	0.621129	0.00280086	NO	O-ACyltransferase homolog 46	T14D7.2 encodes an acyltransferase; large-scale RNAi experiments indicate that T14D7.2 activity is required for egg laying, coordination locomotion, and normal vulval morphology.	Predicted to have transferase activity, transferring acyl groups other than amino-acyl groups. Predicted to localize to integral component of membrane.
WBGene00017995	F32E10.8	60.9597	0.620629	0.285603	NO		Is enriched in coelomocyte and head mesodermal cell based on tiling array and RNA-seq studies. Is affected by several genes including daf-12; pgl-1; and alg-1 based on tiling array and RNA-seq studies. Is affected by five chemicals including Zidovudine; Rifampin; and Sirolimus based on RNA-seq and microarray studies. Is predicted to encode a protein with the following domains: Low-density lipopro…
WBGene00006477	chup-1	1185.72	0.620547	0.00205562	NO	CHolesterol UPtake associated 1	chup-1 encodes a transmembrane protein related to mammalian proteins SIDt1 and SIDt2; CHUP-1 activity is required for cholesterol import and thus for a number of biological processes including oogenesis, embryonic, larval, and dauer development, growth, stress resistance, and locomotion; chup-1 expression is seen at all developmental stages; a chup-1 reporter fusion is strongly expressed in the i…	Exhibits cholesterol binding activity. Involved in cholesterol import. Localizes to several cellular components, including Golgi apparatus; endosome; and lysosome. Is expressed in several structures, including anal depressor muscle; hypodermis; intestine; pharynx; and reproductive system. Orthologous to human SIDT1 (SID1 transmembrane family member 1) and SIDT2 (SID1 transmembrane family member 2…
WBGene00009573	F40E10.5	103.3	0.620393	0.27877	NO		Is enriched in mechanosensory neurons and pharynx based on microarray; tiling array; and proteomic studies. Is affected by several genes including daf-16; daf-2; and skn-1 based on microarray; tiling array; and RNA-seq studies. Is affected by eighteen chemicals including 1-methylnicotinamide; rotenone; and multi-walled carbon nanotube based on RNA-seq and microarray studies. Is predicted to encod…
WBGene00010599	K06B4.4	74.6969	0.620261	0.266381	NO		Is affected by several genes including daf-2; daf-12; and eat-2 based on tiling array; microarray; and RNA-seq studies. Is affected by nine chemicals including methylmercuric chloride; Psoralens; and allantoin based on microarray and RNA-seq studies.	Predicted to localize to integral component of membrane.
WBGene00195453	T04C12.15	326.277	0.620067	0.0841983	NO		Is affected by daf-2 and eat-2 based on microarray studies.
WBGene00005516	sri-4	56.91	0.620018	0.256215	NO	Serpentine Receptor, class I 4	Is affected by several genes including clk-1; pmk-1; and tatn-1 based on tiling array; RNA-seq; and microarray studies. Is affected by seven chemicals including Psoralens; allantoin; and Sirolimus based on RNA-seq and microarray studies. Is predicted to encode a protein with the following domains: Serpentine type 7TM GPCR chemoreceptor Sri and 7TM GPCR, serpentine chemoreceptor class i (Sri).	Predicted to localize to integral component of membrane.
[truncated: 25,077 more rows]

## Sheet: Neuron D8 d2 up GO Input
Neuron D8 daf-2 vs daf-16;daf-2 Upregulated GO Input
Wormbase.ID	Sequence.ID	Category.1	Category.2	Category.3	Automated.Description
[truncated: 570 more rows]

## Sheet: Neuron D8 d2 UP GO Terms 
Neuron Day 8 daf-2 vs daf-16;daf-2 Upregulated GO Terms
Category	RGS	AC	PValue	Bonferroni
Unassigned	182	6343	2.05e-07	5.96e-06	5.22484
Stress response	33	833	7.73e-05	0.00224214	2.64934
Proteolysis general	19	394	0.000237146	0.00687722	2.16259

## Sheet: Neuron D8 d2 down GO Input
Day 8 Neuronal daf-2 vs daf-16;daf-2 Downregulated Genes GO Input
[truncated: 815 more rows]

[truncated: 2 more sheets: Neuron D8 Class II GO Terms, Normalized Counts]
