# Supplementary material for: The neuron-specific IIS/FOXO transcriptome in aged animals reveals regulatory mechanisms of cognitive aging
Source: eLife. 2024 Jun 26;13:RP95621. doi: 10.7554/eLife.95621 (PMC11208049; doi:10.7554/eLife.95621)
Supplement: Supplementary file 4. [file elife-95621-supp4.xlsx]

## Sheet: neuronal D8 d2 vs N2 DE 
Neuronal Day 8 daf-2 vs N2 DEseq2
WBID	d2N2 mean	d2N2 log2.FC.	d2N2 P.adj	Public.Name_x	Name	Des1	Des2
WBGene00000108	97.8703	3.04933	3.39e-16	alh-2	ALdehyde deHydrogenase 2	Is predicted to have oxidoreductase activity, acting on the aldehyde or oxo group of donors, NAD or NADP as acceptor. Is an ortholog of human ALDH1B1 (aldehyde dehydrogenase 1 family member B1) and ALDH2 (aldehyde dehydrogenase 2 family member).	Predicted to have aldehyde dehydrogenase (NAD+) activity. Human ortholog(s) of this gene implicated in several diseases, including alcohol use disorder; artery disease (multiple); diabetes mellitus (multiple); diabetic neuropathy; and liver disease (multiple). Orthologous to several human genes including ALDH1B1 (aldehyde dehydrogenase 1 family member B1).
WBGene00000535	1919.47	0.388523	0.0482507	cpi-1	Cysteine Protease Inhibitor 1	cpi-1 encodes a homolog of cysteine protease inhibitors (cystatins); cpi-1 is at least superficially dispensable for viability and gross morphology.	Exhibits cysteine-type endopeptidase inhibitor activity. Predicted to be involved in negative regulation of endopeptidase activity. Predicted to localize to extracellular space. Human ortholog(s) of this gene implicated in CST3-related cerebral amyloid angiopathy; age related macular degeneration 11; and ectodermal dysplasia 15. Orthologous to several human genes including CST3 (cystatin C); CST5…
WBGene00013013	237.997	2.21106	2.21e-13	clec-145	C-type LECtin 145	Is predicted to have carbohydrate binding activity.	Predicted to have carbohydrate binding activity.
WBGene00007875	76.0802	0.829998	0.0723316	dod-24	Downstream Of DAF-16 (regulated by DAF-16) 24	Is involved in defense response to Gram-negative bacterium.	Involved in defense response to Gram-negative bacterium.
WBGene00008592	400.219	2.03995	1.45e-09	F08H9.4	SHSP domain-containing protein	F08H9.4 encodes a heat shock protein (HSP) of the HSP16 class; unlike most HSP16s in C. elegans, it is specifically expressed in a particular tissue (the excretory canal and ventral nerve-cord neurons), and its expression is only mildly induced by heat shock; however, F08H9.4 expression is increased by heat shock, is induced in a new tissue type (intestine) by heat shock, and probably aids heat s…	Involved in response to topologically incorrect protein. Is expressed in excretory canal; head neurons; and ventral cord neurons. Human ortholog(s) of this gene implicated in cataract 16 multiple types; dilated cardiomyopathy 1II; fatal infantile hypertonic myofibrillar myopathy; and myofibrillar myopathy 2. Orthologous to human CRYAB (crystallin alpha B) and HSPB6 (heat shock protein family B (s…
WBGene00000185	571.051	1.97219	1.37e-21	arg-1	Apex-Related Genes 1	arg-1 encodes a member of the Delta/Serrate/LAG-2 family of transmembrane signaling ligands; arg-1 mediates cell fate decisions during early embryogenesis and in addition, is a downstream target of HLH-8/CeTwist, which binds E box sequences in the arg-1 promoter and is required for fate specification of a subset of mesodermal cells; arg-1 is closely related to apx-1 and lag-2 and is functionally …	Predicted to be involved in cell communication and multicellular organism development. Predicted to localize to integral component of membrane. Is expressed in head; head mesodermal cell; non-striated muscle; somatic gonad precursor; and tail.
WBGene00000013	356.249	0.582473	0.130327	abf-2	AntiBacterial Factor related 2	abf-2 encodes an antimicrobial peptide homologous to Ascaris suum antibacterial factor ASABF, and closely related to ABF-1; recombinant ABF-2 displays strong microbicidal activity against Gram-negative and Gram-positive bacteria, as well as fungi; on account of ABF-2's antimicrobial activity, sequence similarity, and expression in the pharyngeal marginal zone, ABF-2 is thought to mediate an antim…	Involved in defense response to Gram-negative bacterium and defense response to Gram-positive bacterium. Predicted to localize to extracellular region. Is expressed in excretory cell; marginal cell; and pharyngeal neurons.
WBGene00008033	169.863	1.77199	2.01e-09	spin-2	SPINster (Drosophila lysosomal permease) homolog 2	Is predicted to have transmembrane transporter activity. Is an ortholog of human SPNS1 (sphingolipid transporter 1 (putative)).	Predicted to have transmembrane transporter activity. Predicted to be involved in transmembrane transport. Predicted to localize to integral component of membrane. Human ortholog(s) of this gene implicated in autosomal recessive nonsyndromic deafness 115. Orthologous to several human genes including SPNS1 (sphingolipid transporter 1 (putative)).
WBGene00000551	108.805	0.661217	0.115714	clx-1	CoLlagen sequence X-hybridizing 1	clx-1 encodes a protein that contains 23 copies of a 15 amino acid repeat, possibly derived from a collagen triplet; there is no transcript evidence for this locus.	Predicted to localize to collagen trimer.
WBGene00007036	405.227	1.71424	3.75e-09	sod-5	SOD (superoxide dismutase) 5	sod-5 encodes one of five superoxide (SOD) isozymes in C. elegans; along with SOD-1, SOD-5 is predicted to be one of two cytoplasmic Cu/Zn SODs in C. elegans; sod-5 expression is increased in sod-1 mutant animals and likewise, sod-1 expression is increased in sod-5 mutants, suggesting a possible mechanism of functional compensation between these two genes; the sod-5 promoter contains one copy of …	Predicted to have copper ion binding activity and superoxide dismutase activity. Predicted to be involved in removal of superoxide radicals. Is expressed in amphid neurons. Human ortholog(s) of this gene implicated in several diseases, including Down syndrome; artery disease (multiple); eye disease (multiple); glucose metabolism disease (multiple); and neurodegenerative disease (multiple). Orthol…
WBGene00004932	194.447	1.68113	4.68e-08	sod-3	SOD (superoxide dismutase) 3	sod-3 encodes a iron/manganese superoxide dismutase, predicted to be mitochondrial, that might defend against oxidative stress and promote normal lifespan; sod-3 mRNA levels are diminished by mutation of daf-16 and chromatin immunoprecipitation (ChIP) studies demonstrate that DAF-16 can directly bind the sod-3 promoter; heterologously expressed SOD-3 in E. coli protects against methyl viologen-in…	Exhibits protein homodimerization activity and superoxide dismutase activity. Involved in removal of superoxide radicals. Localizes to mitochondrial respirasome. Is expressed in several structures, including egg-laying apparatus; head; intestine; pharynx; and tail. Human ortholog(s) of this gene implicated in several diseases, including artery disease (multiple); autoimmune disease (multiple); li…
WBGene00017367	141.736	1.66143	1.55e-06	nhr-263	Nuclear Hormone Receptor family 263	Is enriched in several structures, including Z1.p; Z4.a; intestine; male distal tip cell; and sensory neurons based on RNA-seq studies. Is affected by several genes including daf-12; hsf-1; and elt-2 based on tiling array; RNA-seq; and microarray studies. Is affected by four chemicals including multi-walled carbon nanotube; Rifampin; and Psoralens based on RNA-seq and microarray studies. Is predi…	Predicted to have RNA polymerase II cis-regulatory region sequence-specific DNA binding activity and nuclear receptor activity. Predicted to be involved in anatomical structure development; cell differentiation; and regulation of transcription by RNA polymerase II.
WBGene00003473	402.543	0.0553371	0.938029	mtl-1	MeTaLlothionein 1	mtl-1 encodes one of two C. elegans metallothioneins, small, cysteine-rich, metal-binding proteins; MTL-1 functions in metal detoxification and homeostasis and in stress adaptation; in addition, mtl-1 plays a role in regulating growth and fertility; mtl-1 is constitutively expressed in the terminal bulb of the pharynx and expression is induced in larval intestinal cells following exposure to cadm…	Exhibits cadmium ion binding activity and zinc ion binding activity. Involved in several processes, including response to cadmium ion; response to lead ion; and response to mercury ion. Predicted to localize to cytoplasm. Is expressed in intestine and pharynx.
WBGene00017374	256.293	0.161524	0.740234	ttr-41	TransThyretin-Related family domain 41	Is enriched in intestine and muscle cell based on tiling array; RNA-seq; and microarray studies. Is affected by several genes including daf-16; daf-2; and glp-1 based on microarray; RNA-seq; and proteomic studies. Is affected by twelve chemicals including rotenone; Mianserin; and D-glucose based on RNA-seq and microarray studies. Is predicted to encode a protein with the following domains: Transt…	Predicted to localize to cell surface and extracellular region.
WBGene00016306	92.3921	1.66035	6.27e-05	C32B5.13	Pept_C1 domain-containing protein	Is predicted to have cysteine-type peptidase activity.	Predicted to have cysteine-type endopeptidase activity. Predicted to be involved in proteolysis involved in cellular protein catabolic process. Predicted to localize to extracellular space and lysosome.
WBGene00009533	97.2904	1.59578	0.000102669	F38B7.2	CX domain-containing protein	Is enriched in hypodermis based on tiling array and RNA-seq studies. Is affected by several genes including daf-2; rrf-3; and daf-12 based on microarray; tiling array; and RNA-seq studies. Is affected by twelve chemicals including rotenone; D-glucose; and Psoralens based on RNA-seq and microarray studies. Is predicted to encode a protein with the following domains: CX module and Domain of unknown…	Predicted to localize to integral component of membrane.
WBGene00044737	503.337	0.239546	0.439364	ttr-45	TransThyretin-Related family domain 45	Is enriched in amphid sheath cell; head mesodermal cell; hypodermis; intestine; and muscle cell based on tiling array; RNA-seq; and proteomic studies. Is affected by several genes including daf-16; daf-2; and glp-1 based on RNA-seq; proteomic; tiling array; and microarray studies. Is affected by twelve chemicals including 1-methylnicotinamide; rotenone; and D-glucose based on RNA-seq studies. Is …	Predicted to localize to cell surface and extracellular region.
WBGene00009143	45.2949	1.57454	0.00010209	F26A3.5		Is expressed in intestine.	Is expressed in intestine.
WBGene00007325	116.703	1.43412	3.28e-06	C05C9.1		Is predicted to have lipid binding activity. Is an ortholog of several human genes including BPI (bactericidal permeability increasing protein); BPIFC (BPI fold containing family C); and PLTP (phospholipid transfer protein).	Predicted to have lipid binding activity. Predicted to localize to extracellular space. Human ortholog(s) of this gene implicated in Crohn's disease. Orthologous to several human genes including BPIFC (BPI fold containing family C); BPI (bactericidal permeability increasing protein); and LBP (lipopolysaccharide binding protein).
WBGene00019587	148.694	1.42948	4.65e-05	K09F6.4		Is enriched in intestine and in male based on RNA-seq studies. Is affected by several genes including daf-2; rrf-3; and hsf-1 based on RNA-seq and microarray studies. Is affected by eight chemicals including rotenone; stavudine; and Zidovudine based on RNA-seq and microarray studies.
WBGene00009086	263.105	1.42374	8.72e-06	F23D12.2		This gene encodes a protein containing an F-box, a motif predicted to mediate protein-protein interactions either with homologs of yeast Skp-1p or with other proteins; this gene's encoded protein also contains an FTH/DUF38 motif, which may also mediate protein-protein interaction.
WBGene00219447	51.1896	0.720401	0.108598	C06H5.14		Is affected by several genes including daf-2; eat-2; and wdr-5.1 based on RNA-seq and microarray studies. Is affected by Mianserin and Zidovudine based on RNA-seq studies.
WBGene00016627	1489.57	0.550979	0.0597165	C44B7.5		Is enriched in cephalic sheath cell; dopaminergic neurons; germ line; and hypodermis based on tiling array and RNA-seq studies. Is affected by several genes including daf-16; daf-2; and rrf-3 based on microarray; RNA-seq; tiling array; and proteomic studies. Is affected by sixteen chemicals including Heme; Ethanol; and rotenone based on microarray and RNA-seq studies.	Predicted to localize to extracellular region.
WBGene00020484	38.1205	1.39761	0.000697585	T13C5.3		Is enriched in OLL; PLM; PVD; germline precursor cell; and hypodermis based on tiling array and RNA-seq studies. Is affected by several genes including daf-16; let-60; and rrf-3 based on microarray and RNA-seq studies. Is affected by eight chemicals including methylmercury hydroxide; methylmercuric chloride; and multi-walled carbon nanotube based on RNA-seq and microarray studies. Is predicted to…
WBGene00015230	51.8885	1.39625	0.00101357	tag-344	Temporarily Assigned Gene name 344	Is predicted to have ATP binding activity and protein serine/threonine kinase activity. Is an ortholog of human TSSK2 (testis specific serine kinase 2) and TSSK6 (testis specific serine kinase 6).	Predicted to have protein serine/threonine kinase activity. Predicted to be involved in intracellular signal transduction and protein phosphorylation. Predicted to localize to cytoplasm and nucleus. Orthologous to several human genes including TSSK6 (testis specific serine kinase 6).
WBGene00050899	209.261	1.3818	3.16e-05	T10C6.15	F-box domain-containing protein	Is enriched in head mesodermal cell based on RNA-seq studies. Is affected by several genes including daf-16; daf-2; and skn-1 based on microarray and RNA-seq studies. Is affected by nine chemicals including sodium arsenite; Cadmium Chloride; and Sodium Chloride based on RNA-seq studies. Is predicted to encode a protein with the following domains: FTH domain; Domain of unknown function DUF38, Caen…
WBGene00044680	148.873	-0.0341901	0.959922	F30A10.13		Is enriched in germ line and intestine based on RNA-seq and microarray studies. Is affected by several genes including daf-16; rrf-3; and lin-4 based on RNA-seq and microarray studies. Is affected by eleven chemicals including manganese chloride; Mianserin; and stavudine based on RNA-seq and microarray studies. Is predicted to encode a protein with the following domain: .
WBGene00044301	229.605	1.36541	0.000217497	lgc-28	Ligand-Gated ion Channel 28	Is predicted to have extracellular ligand-gated ion channel activity and transmembrane signaling receptor activity.	Is predicted to contribute to GABA-A receptor activity and chloride channel activity. Predicted to be involved in several processes, including chemical synaptic transmission; chloride transmembrane transport; and regulation of membrane potential. Predicted to localize to several cellular components, including GABA-A receptor complex; integral component of plasma membrane; and neuron projection.
WBGene00021338	40.3019	1.36186	0.00139851	Y34F4.3	PAP-associated domain-containing protein	Is enriched in AVA based on tiling array studies. Is affected by several genes including daf-2; fog-2; and dcr-1 based on RNA-seq and microarray studies. Is affected by five chemicals including Tunicamycin; paraquat; and Atrazine based on microarray and RNA-seq studies. Is predicted to encode a protein with the following domains: Cid1 family poly A polymerase and PAP/25A-associated.	Predicted to have RNA uridylyltransferase activity. Predicted to be involved in RNA 3' uridylation.
WBGene00206361	2603.92	1.35466	8.21e-14	K02G10.15		Is enriched in PLM; intestine; muscle cell; and somatic gonad precursor based on RNA-seq studies. Is affected by several genes including daf-16; rrf-3; and hsf-1 based on RNA-seq studies. Is affected by seven chemicals including Alovudine; stavudine; and Zidovudine based on RNA-seq studies.
WBGene00019798	38.0081	1.34496	0.00126005	fbxb-32	F-box B protein 32	Is affected by several genes including daf-2; eat-2; and mex-3 based on microarray and RNA-seq studies. Is affected by ten chemicals including methylmercuric chloride; Tunicamycin; and Alovudine based on microarray and RNA-seq studies.
WBGene00013514	349.173	1.3435	0.000168872	Y73F4A.1	DOMON domain-containing protein Y73F4A.1	Is enriched in coelomocyte; head mesodermal cell; intestine; neurons; and pharynx based on microarray; tiling array; and RNA-seq studies. Is affected by several genes including daf-16; daf-2; and glp-1 based on microarray; tiling array; proteomic; and RNA-seq studies. Is affected by fourteen chemicals including rotenone; levamisole; and stavudine based on RNA-seq and microarray studies. Is predic…	Predicted to localize to extracellular region.
WBGene00021081	295.271	1.33696	1.34e-06	pals-33	Protein containing ALS2cr12 (ALS2CR12) signature 33	Is enriched in body wall muscle cell; excretory cell; intestine; neurons; and retrovesicular ganglion based on tiling array and microarray studies. Is affected by several genes including daf-16; daf-2; and glp-1 based on microarray; tiling array; and RNA-seq studies. Is affected by fourteen chemicals including tryptophan; Mercuric Chloride; and multi-walled carbon nanotube based on microarray and…
WBGene00022550	660.188	1.33475	3.65e-08	droe-8	dietary restriction over expressed 8	Is enriched in cephalic sheath cell; muscle cell; neurons; and retrovesicular ganglion based on tiling array; RNA-seq; and microarray studies. Is affected by several genes including daf-2; skn-1; and rrf-3 based on microarray; tiling array; and RNA-seq studies. Is affected by thirteen chemicals including methylmercuric chloride; Mercuric Chloride; and procyanidin based on microarray and RNA-seq s…
WBGene00015100	107.369	1.33017	0.000615839	B0280.2		Is enriched in intestine based on RNA-seq and microarray studies. Is affected by several genes including daf-16; daf-2; and clk-1 based on microarray and RNA-seq studies. Is affected by nine chemicals including rotenone; Tunicamycin; and D-glucose based on RNA-seq and microarray studies. Is predicted to encode a protein with the following domains: WH1/EVH1 domain and PH-like domain superfamily.
WBGene00045415	209.174	1.32888	2.57e-05	Y43F8B.15		Is enriched in intestine based on RNA-seq studies. Is affected by several genes including glp-1; skn-1; and hsf-1 based on RNA-seq and microarray studies. Is affected by eight chemicals including Tunicamycin; tert-Butylhydroperoxide; and Rifampin based on microarray and RNA-seq studies. Is predicted to encode a protein with the following domain: SNF2-like, N-terminal domain superfamily.
WBGene00017071	313.299	1.31939	4.2e-06	aagr-1	Acid Alpha Glucosidase Relate 1	Exhibits alpha-1,4-glucosidase activity. Is involved in glycogen catabolic process. Human ortholog(s) of this gene are implicated in glycogen storage disease II. Is an ortholog of human MGAM (maltase-glucoamylase).	Exhibits alpha-1,4-glucosidase activity. Involved in glycogen catabolic process. Predicted to localize to lysosome. Human ortholog(s) of this gene implicated in glycogen storage disease II. Orthologous to several human genes including MGAM (maltase-glucoamylase).
WBGene00018223	58.6463	1.3083	0.00218124	bath-13	BTB and MATH domain containing 13	Is enriched in coelomocyte; germline precursor cell; and head mesodermal cell based on tiling array and RNA-seq studies. Is affected by several genes including daf-16; daf-2; and glp-1 based on microarray; RNA-seq; and tiling array studies. Is affected by nine chemicals including Alovudine; Psoralens; and allantoin based on RNA-seq and microarray studies. Is predicted to encode a protein with the…
WBGene00010753	106.206	1.3033	0.00137188	K10G4.4		Is affected by several genes including clk-1; pgl-1; and lin-15B based on microarray and RNA-seq studies. Is affected by resveratrol based on microarray studies.
WBGene00016467	171.771	1.29142	9.93e-06	C36B7.4		Is enriched in Z1.p; Z4.a; male distal tip cell; and somatic gonad precursor based on RNA-seq studies. Is affected by several genes including daf-16; clk-1; and elt-2 based on microarray and RNA-seq studies. Is affected by six chemicals including Psoralens; allantoin; and metformin based on RNA-seq and microarray studies.	Predicted to localize to integral component of membrane.
WBGene00015623	250.796	1.28916	2.61e-05	C09B8.4		Is enriched in NSM; head mesodermal cell; and intestine based on tiling array and RNA-seq studies. Is affected by several genes including daf-2; skn-1; and dpy-10 based on microarray and RNA-seq studies. Is affected by twenty-six chemicals including rotenone; Tunicamycin; and manganese chloride based on RNA-seq and microarray studies. Is predicted to encode a protein with the following domains: E…	Predicted to localize to integral component of membrane. Orthologous to human TMEM53 (transmembrane protein 53).
WBGene00005374	48.7616	1.28665	0.00255357	srh-158	Serpentine Receptor, class H 158	Is affected by daf-16 and sir-2.1 based on RNA-seq and microarray studies. Is affected by Rifampin; allantoin; and Sirolimus based on RNA-seq and microarray studies.
WBGene00009196	50.2046	1.28501	0.00206688	F28B1.2		Is enriched in germ line and in male based on proteomic and RNA-seq studies. Is affected by several genes including daf-2; clk-1; and eat-2 based on tiling array; microarray; and RNA-seq studies. Is affected by six chemicals including Psoralens; allantoin; and Sirolimus based on RNA-seq and microarray studies.
WBGene00013248	224.514	1.27404	0.000121015	Y57A10A.3		Is enriched in several structures, including germ line; germline precursor cell; head mesodermal cell; neurons; and retrovesicular ganglion based on RNA-seq and microarray studies. Is affected by several genes including glp-1; hsf-1; and elt-2 based on microarray; tiling array; and RNA-seq studies. Is affected by thirteen chemicals including hydrogen sulfide; rotenone; and manganese chloride base…
WBGene00019928	95.809	1.27327	0.00135134	clec-44	C-type LECtin 44	Is affected by several genes including clk-1; elt-2; and eat-2 based on tiling array; microarray; and RNA-seq studies. Is affected by five chemicals including Psoralens; allantoin; and Sirolimus based on RNA-seq and microarray studies.
WBGene00017590	103.479	1.25865	0.00119646	F19B10.11		Is affected by several genes including daf-12; lin-4; and lin-14 based on microarray and RNA-seq studies. Is affected by seven chemicals including multi-walled carbon nanotube; metformin; and Psoralens based on RNA-seq and microarray studies.
WBGene00019131	111.052	1.25415	0.00346766	bath-12	BTB and MATH domain containing 12	Is enriched in germ line and head mesodermal cell based on RNA-seq studies. Is affected by several genes including glp-1; clk-1; and sir-2.1 based on microarray and RNA-seq studies. Is affected by seven chemicals including rotenone; Alovudine; and stavudine based on RNA-seq and microarray studies.
WBGene00003058	320.328	1.25039	5.03e-07	lov-1	Location Of Vulva defective 1	lov-1 encodes a transmembrane protein orthologous to human PKD1; lov-1 is required for two aspects of male mating behavior: response to hermaphrodite contact and vulva location and acts with PKD-2, a TRPP cation channel; LOV-1 is expressed in three types of male-specific neurons and localizes to the cell bodies and cilia; EGL-44 and EGL-46 regulate cell-specific expression of lov-1 and pkd-2 to s…	Exhibits protein domain specific binding activity. Involved in response to hermaphrodite contact and vulval location. Localizes to neuronal cell body and non-motile cilium. Is expressed in male. Used to study autosomal dominant polycystic kidney disease. Orthologous to human PKD1L3 (polycystin 1 like 3, transient receptor potential channel interacting).
WBGene00010752	214.764	1.23638	0.00050545	K10G4.3		Is enriched in OLL; PVD; head mesodermal cell; intestine; and neurons based on microarray; tiling array; and RNA-seq studies. Is affected by several genes including daf-16; daf-2; and hsf-1 based on microarray and RNA-seq studies. Is affected by eleven chemicals including bisphenol A; 4-bromodiphenyl ether; and stavudine based on RNA-seq and microarray studies.
WBGene00012679	90.5984	0.656054	0.141062	Y39B6A.18		Is enriched in male based on RNA-seq studies. Is affected by several genes including daf-2; clk-1; and eat-2 based on RNA-seq; tiling array; and microarray studies. Is affected by nine chemicals including hydrogen sulfide; methylmercuric chloride; and Tunicamycin based on microarray and RNA-seq studies.
WBGene00018971	56.6623	1.2349	0.00186677	clec-67	C-type LECtin 67	clec-67 encodes a C-type lectin; clec-67 expression is upregulated in response to bacterial infection; clec-67 is expressed in the intestine and its expression is regulated by the ELT-2 GATA transcription factor.	Predicted to have carbohydrate binding activity. Is expressed in intestine.
WBGene00017601	121.691	1.23482	0.0022702	ets-7	ETS class transcription factor 7	Is predicted to have DNA-binding transcription factor activity and sequence-specific DNA binding activity. Human ortholog(s) of this gene are implicated in acute myeloid leukemia. Is an ortholog of human ETV6 (ETS variant transcription factor 6).	Predicted to have DNA-binding transcription factor activity, RNA polymerase II-specific. Predicted to be involved in cell differentiation and regulation of transcription by RNA polymerase II. Predicted to localize to nucleus. Human ortholog(s) of this gene implicated in hematologic cancer (multiple). Orthologous to human ETV6 (ETS variant transcription factor 6).
WBGene00010983	386.382	1.23207	9.76e-06	mocs-1	MOlybdenum Cofactor Sulfurase 1	Is predicted to have Mo-molybdopterin cofactor sulfurase activity. Is expressed in amphid sheath cell; head; and socket cell. Is used to study autism spectrum disorder. Human ortholog(s) of this gene are implicated in xanthinuria. Is an ortholog of human MOCOS (molybdenum cofactor sulfurase).	Predicted to have Mo-molybdopterin cofactor sulfurase activity. Predicted to be involved in molybdopterin cofactor metabolic process. Is expressed in amphid sheath cell; head; intestine; and socket cell. Used to study autism spectrum disorder. Human ortholog(s) of this gene implicated in xanthinuria. Orthologous to human MOCOS (molybdenum cofactor sulfurase).
WBGene00012267	280.302	0.783506	0.0621455	W04G5.7		Is enriched in body wall muscle cell; head mesodermal cell; neurons; and retrovesicular ganglion based on tiling array; RNA-seq; and microarray studies. Is affected by several genes including pgl-1; glh-1; and hpl-2 based on tiling array; RNA-seq; and microarray studies. Is affected by five chemicals including metformin; Psoralens; and allantoin based on RNA-seq studies. Is predicted to encode a …
WBGene00016671	220.275	1.22932	2.36e-05	C45G7.4	RING-type domain-containing protein	Is predicted to have metal ion binding activity.	Predicted to have metal ion binding activity.
WBGene00010497	197.711	1.22922	2.15e-05	axl-1	AXin-Like 1	axl-1 encodes, along with pry-1, one of two C. elegans Axin-like proteins; during development, axl-1 functions together with pry-1 to regulate vulval cell fate specification and migration of the Q neuroblast descendants, and separately to regulate excretory cell development; in yeast two-hybrid assays, AXL-1 interacts with BAR-1/beta-catenin, GSK-3, MIG-5, and DSH-2, but notably does not interact…	Exhibits protein kinase binding activity. Involved in axon guidance and negative regulation of Wnt signaling pathway.
WBGene00009600	75.35	0.307262	0.586772	F40G12.5		Is enriched in GABAergic neurons; amphid sheath cell; and dopaminergic neurons based on tiling array and RNA-seq studies. Is affected by several genes including daf-16; daf-2; and clk-1 based on microarray and RNA-seq studies. Is affected by nine chemicals including Rifampin; indole; and 4-bromodiphenyl ether based on microarray and RNA-seq studies. Is predicted to encode a protein with the follo…
WBGene00009280	746.399	1.21647	3.9e-07	F31B9.3		Is enriched in several structures, including cephalic sheath cell; cholinergic neurons; germ line; male distal tip cell; and somatic gonad precursor based on tiling array and RNA-seq studies. Is affected by several genes including rrf-3; dpy-10; and elt-2 based on microarray; tiling array; and RNA-seq studies. Is affected by ten chemicals including Zidovudine; Psoralens; and allantoin based on RN…
WBGene00016789	153.487	1.2155	0.00334094	djr-1.2	DJ-1 (mammalian transcriptional regulator) Related 1.2	djr-1.2 encodes a glyoxylase orthologous to human DJ-1; DJR-1.2 is expressed throughout the life cycle in a variety of tissues including pharyngeal muscles, the pharyngeal-intestinal valve, the ventral nerve cord, spermatheca, rectal gland cell, inner labial (IL) cells of head neurons, the phasmid (PHA/PHB) neurons, and supporting sheath/socket cells, and in adults is also found in the head mesod…	Predicted to have protein deglycase activity. Involved in several processes, including cellular response to aldehyde; glyoxal metabolic process; and monocarboxylic acid biosynthetic process. Localizes to cytoplasm. Is expressed in several structures, including excretory cell; nervous system; pharynx; rectum; and reproductive system. Used to study Parkinson's disease. Human ortholog(s) of this gen…
WBGene00022479	124.242	1.21309	0.00155325	fbxa-36	F-box A protein 36	Is enriched in AVA based on tiling array studies. Is affected by several genes including daf-2; eat-2; and lin-35 based on microarray; tiling array; and RNA-seq studies. Is affected by five chemicals including methylmercuric chloride; Sodium Chloride; and Rifampin based on microarray and RNA-seq studies. Is predicted to encode a protein with the following domains: F-box domain; FTH domain; F-box …
WBGene00013079	478.516	1.2106	2.09e-05	ttr-26	TransThyretin-Related family domain 26	Is enriched in body wall musculature; dopaminergic neurons; head mesodermal cell; male-specific anatomical entity; and pharynx based on microarray; tiling array; and RNA-seq studies. Is affected by several genes including daf-16; daf-2; and rrf-3 based on microarray; proteomic; and RNA-seq studies. Is affected by twenty-six chemicals including 1-methylnicotinamide; methylmercuric chloride; and ro…	Predicted to localize to cell surface and extracellular region.
WBGene00011624	138.742	1.2047	0.00288281	T08G5.3	DUF19 domain-containing protein	Is enriched in PLM; Z1; Z4; muscle cell; and somatic gonad precursor based on RNA-seq studies. Is affected by several genes including daf-16; daf-2; and rrf-3 based on RNA-seq and microarray studies. Is affected by eleven chemicals including methylmercury hydroxide; 1-methylnicotinamide; and Zidovudine based on RNA-seq and microarray studies. Is predicted to encode a protein with the following do…
WBGene00012819	641.404	1.20357	5.64e-05	Y43F8B.9		Is enriched in hypodermis; intestine; and somatic gonad precursor based on tiling array and RNA-seq studies. Is affected by several genes including daf-16; daf-2; and rrf-3 based on microarray; tiling array; and RNA-seq studies. Is affected by seventeen chemicals including methylmercuric chloride; rotenone; and bisphenol S based on microarray and RNA-seq studies.
WBGene00012572	100.284	1.20209	0.000920639	Y37H2B.1		Is enriched in DA neuron; I5 neuron; SAB; and retrovesicular ganglion based on microarray studies. Is affected by several genes including daf-2; hsf-1; and eat-2 based on microarray and RNA-seq studies. Is affected by five chemicals including Tunicamycin; metformin; and Sirolimus based on microarray and RNA-seq studies.
WBGene00018595	115.978	1.2009	0.00204739	fbxa-145	F-box A protein 145	This gene encodes a protein containing an F-box, a motif predicted to mediate protein-protein interactions either with homologs of yeast Skp-1p or with other proteins.	Predicted to localize to integral component of membrane.
WBGene00021002	1147.6	1.19961	1.27e-08	W03F9.4	Carn_acyltransf domain-containing protein	Is predicted to have transferase activity, transferring acyl groups.	Predicted to have carnitine O-palmitoyltransferase activity. Predicted to be involved in carnitine metabolic process and fatty acid metabolic process. Predicted to localize to mitochondrion.
WBGene00007453	887.44	1.19703	7.16e-12	fbxa-98	F-box A protein 98	This gene encodes a protein containing an F-box, a motif predicted to mediate protein-protein interactions either with homologs of yeast Skp-1p or with other proteins; this gene's encoded protein also contains an FTH/DUF38 motif, which may also mediate protein-protein interaction.
WBGene00009213	150.657	0.261371	0.656489	thn-1	THaumatiN family 1	Is involved in defense response to Gram-negative bacterium and innate immune response.	Involved in defense response to Gram-negative bacterium and innate immune response. Predicted to localize to extracellular region.
WBGene00019057	57.9917	1.18462	0.00499764	F58F9.3		Is enriched in dopaminergic neurons; head mesodermal cell; intestine; and mechanosensory neurons based on tiling array; microarray; and RNA-seq studies. Is affected by several genes including glp-1; rrf-3; and dpy-10 based on microarray and RNA-seq studies. Is affected by sixteen chemicals including methylmercuric chloride; D-glucopyranose; and bisphenol S based on microarray and RNA-seq studies.…
WBGene00009019	215.614	1.16894	6.99e-06	F21D9.5		Is enriched in pharynx based on microarray studies. Is affected by several genes including daf-2; clk-1; and eat-2 based on RNA-seq and microarray studies. Is affected by Rifampin based on RNA-seq studies.
WBGene00016465	196.016	1.16709	0.0013912	C36B7.2	Protein kinase domain-containing protein	Is predicted to have ATP binding activity and protein kinase activity.	Predicted to have protein serine/threonine kinase activity. Predicted to be involved in peptidyl-serine phosphorylation and peptidyl-threonine phosphorylation. Predicted to localize to cytoplasm; cytoskeleton; and nucleus.
WBGene00001397	119.494	0.182899	0.752564	fat-5	FATty acid desaturase 5	fat-5 encodes a delta-9 fatty acid desaturase that is predicted to be mitochondrial; when expressed heterologously in S. cerevisiae, FAT-5 rescues the fatty acid auxotrophy of the yeast delta-9 desaturase mutant ole1.	Predicted to have iron ion binding activity and stearoyl-CoA 9-desaturase activity. Involved in long-chain fatty acid biosynthetic process and multicellular organism development. Predicted to localize to endoplasmic reticulum membrane. Is expressed in intestine; pharynx; and tail. Human ortholog(s) of this gene implicated in autosomal dominant nonsyndromic deafness 79. Orthologous to several huma…
WBGene00219544	196.039	1.16596	0.000149597	C17G1.14		Is enriched in AVK based on RNA-seq studies. Is affected by allantoin and Sirolimus based on RNA-seq studies.
WBGene00009788	602.719	1.16578	3.68e-05	F46F2.4		Is affected by several genes including lin-4; lin-14; and clk-1 based on tiling array; microarray; and RNA-seq studies. Is affected by seven chemicals including multi-walled carbon nanotube; metformin; and Psoralens based on RNA-seq and microarray studies.
WBGene00015372	295.857	1.16412	0.000311068	C03B1.1		Is affected by several genes including daf-12; eat-2; and pgl-1 based on tiling array; RNA-seq; and microarray studies. Is affected by five chemicals including Psoralens; allantoin; and metformin based on RNA-seq and microarray studies.
WBGene00045413	174.464	1.16262	0.00229197	C25F9.13	G_PROTEIN_RECEP_F1_2 domain-containing protein	Is predicted to have G protein-coupled peptide receptor activity.	Predicted to have G protein-coupled peptide receptor activity. Predicted to be involved in G protein-coupled receptor signaling pathway. Predicted to localize to integral component of membrane.
WBGene00010821	388.86	1.15914	5.88e-05	M01G12.7		Is enriched in DA neuron; VA neuron; and coelomocyte based on tiling array studies. Is affected by several genes including skn-1; daf-12; and clk-1 based on microarray; tiling array; and RNA-seq studies. Is affected by ten chemicals including methylmercuric chloride; allantoin; and metformin based on microarray and RNA-seq studies. Is predicted to encode a protein with the following domain: RAI1-…	Predicted to have RNA pyrophosphohydrolase activity. Predicted to be involved in NAD-cap decapping; nuclear-transcribed mRNA catabolic process; and nucleic acid phosphodiester bond hydrolysis. Predicted to localize to cytosol and nucleus.
WBGene00020609	48.7348	0.702114	0.140878	T20D4.3		Is enriched in PLM based on RNA-seq studies. Is affected by several genes including daf-16; daf-2; and daf-12 based on tiling array; microarray; and RNA-seq studies. Is affected by eleven chemicals including hydrogen sulfide; multi-walled carbon nanotube; and D-glucose based on microarray and RNA-seq studies. Is predicted to encode a protein with the following domains: Peptide N glycanase, PAW do…	Predicted to have hydrolase activity. Predicted to be involved in glycoprotein catabolic process. Predicted to localize to cytoplasm.
WBGene00044113	194.249	1.1533	0.00568383	C54F6.15		Is enriched in dopaminergic neurons and germ line based on tiling array and RNA-seq studies. Is affected by several genes including daf-2; clk-1; and sek-1 based on microarray and RNA-seq studies. Is affected by indole; Rifampin; and allantoin based on microarray and RNA-seq studies. Is predicted to encode a protein with the following domain: .
WBGene00011989	126.087	1.14795	0.0026103	T24D5.1		Is affected by several genes including daf-2; clk-1; and pgl-1 based on tiling array; microarray; and RNA-seq studies. Is affected by Rifampin; Psoralens; and Sirolimus based on RNA-seq studies.
WBGene00012834	94.8412	1.14304	0.00135839	Y43F8C.13	IU_nuc_hydro domain-containing protein	Is predicted to have metal ion binding activity.	Predicted to have metal ion binding activity.
WBGene00019578	306.795	1.14218	2.14e-05	K09E3.7		Is enriched in germ line based on RNA-seq studies. Is affected by several genes including daf-2; rrf-3; and dpy-10 based on microarray; RNA-seq; and tiling array studies. Is affected by sixteen chemicals including Lithium Chloride; D-glucose; and Alovudine based on microarray and RNA-seq studies.
WBGene00007134	173.325	0.624108	0.173241	pals-28	Protein containing ALS2cr12 (ALS2CR12) signature 28	Is enriched in cephalic sheath cell and dopaminergic neurons based on tiling array studies. Is affected by several genes including skn-1; elt-2; and eat-2 based on microarray and RNA-seq studies. Is affected by eight chemicals including methylmercuric chloride; nanoparticle; and metformin based on microarray and RNA-seq studies.
WBGene00014312	68.6577	1.14203	0.00936664	F08G2.11		Is affected by dlc-1 and sftb-1 based on RNA-seq studies.
WBGene00015827	126.698	0.731353	0.11566	math-13	MATH (meprin-associated Traf homology) domain containing 13	Is affected by lin-14 and lin-4 based on microarray studies. Is affected by five chemicals including Psoralens; allantoin; and Sirolimus based on RNA-seq and microarray studies. Is predicted to encode a protein with the following domains: MATH domain; MATH/TRAF domain; and TRAF-like.
WBGene00018946	198.91	1.14201	0.00271495	F56C3.9	BTB domain-containing protein	Is affected by several genes including daf-16; skn-1; and rrf-3 based on microarray; RNA-seq; and tiling array studies. Is affected by eighteen chemicals including hydrogen sulfide; Mercuric Chloride; and Tunicamycin based on microarray and RNA-seq studies. Is predicted to encode a protein with the following domains: BTB/POZ domain; BTB/POZ domain; and SKP1/BTB/POZ domain superfamily.
WBGene00015014	248.657	1.14054	0.00098768	bath-24	BTB and MATH domain containing 24	Is enriched in germ line; germline precursor cell; and head mesodermal cell based on RNA-seq studies. Is affected by several genes including daf-2; glp-1; and clk-1 based on microarray and RNA-seq studies. Is affected by eight chemicals including Alovudine; stavudine; and Psoralens based on RNA-seq and microarray studies. Is predicted to encode a protein with the following domains: MATH domain; B…
WBGene00007454	164.363	1.13847	0.00219838	C08F11.7	SPK domain-containing protein	Is enriched in AVA; coelomocyte; and germ line based on tiling array and RNA-seq studies. Is affected by several genes including daf-16; daf-2; and skn-1 based on microarray and RNA-seq studies. Is affected by thirteen chemicals including hydrogen sulfide; nicotinic acid; and methylmercuric chloride based on microarray and RNA-seq studies. Is predicted to encode a protein with the following domai…
WBGene00018669	116.1	1.13555	0.00726282	F52C6.12		Is affected by several genes including daf-16; daf-2; and clk-1 based on RNA-seq and microarray studies. Is affected by six chemicals including Psoralens; allantoin; and Sirolimus based on RNA-seq studies.
WBGene00195165	44.5079	0.812492	0.0559336	F57G4.11	FTH domain-containing protein	Is affected by several genes including daf-16; glp-1; and skn-1 based on microarray and RNA-seq studies. Is affected by nine chemicals including metformin; Psoralens; and allantoin based on RNA-seq and microarray studies. Is predicted to encode a protein with the following domains: FTH domain and Domain of unknown function DUF38, Caenorhabditis species.
WBGene00001952	123.972	1.13412	0.00832638	hlh-6	Helix Loop Helix 6	Exhibits DNA-binding transcription factor activity, RNA polymerase II-specific. Is involved in several processes, including pharyngeal gland morphogenesis; pharynx development; and positive regulation of pharynx morphogenesis. Localizes to cell projection and nucleus. Is an ortholog of human ASCL3 (achaete-scute family bHLH transcription factor 3).	Exhibits DNA-binding transcription factor activity, RNA polymerase II-specific. Involved in several processes, including pharyngeal gland morphogenesis; positive regulation of pharynx morphogenesis; and regulation of transcription, DNA-templated. Localizes to cell projection and nucleus. Is expressed in pharyngeal gland cell. Orthologous to several human genes including ASCL3 (achaete-scute famil…
WBGene00007744	147.374	1.13296	0.00128119	C26D10.3	Pyridine nucleotide-disulfide oxidoreductase domain-containing protein 1	Is predicted to have oxidoreductase activity. Human ortholog(s) of this gene are implicated in myofibrillar myopathy 8. Is an ortholog of human PYROXD1 (pyridine nucleotide-disulphide oxidoreductase domain 1).	Predicted to have oxidoreductase activity. Human ortholog(s) of this gene implicated in myofibrillar myopathy 8. Orthologous to human PYROXD1 (pyridine nucleotide-disulphide oxidoreductase domain 1).
WBGene00015355	294.118	0.323042	0.390808	C02F12.5	BPTI/Kunitz inhibitor domain-containing protein C02F12.5	C02F12.5 encodes a putatively secreted protein with a Kunitz/bovine pancreatic trypsin inhibitor domain; C02F12.5 has no obvious function in mass RNAi assays.	Predicted to have serine-type endopeptidase inhibitor activity. Predicted to be involved in negative regulation of endopeptidase activity. Is expressed in nervous system and reproductive system.
WBGene00004149	175.917	1.13287	0.00258129	trpl-5	TRP-channel-Like 5	The protein product of this gene is predicted to contain a glutamine/asparagine (Q/N)-rich ('prion') domain, by the algorithm of Michelitsch and Weissman (as of the WS77 release of WormBase, i.e., in wormpep77).	Predicted to have cation channel activity. Predicted to be involved in cation transmembrane transport. Predicted to localize to integral component of plasma membrane.
WBGene00019672	84.1533	0.779482	0.0987377	K12B6.8		Is enriched in germ line based on RNA-seq studies. Is affected by several genes including daf-2; lin-4; and lin-14 based on RNA-seq and microarray studies. Is affected by seven chemicals including D-glucose; bisphenol A; and stavudine based on RNA-seq and microarray studies.
WBGene00013784	191.755	1.13201	0.00271463	Y116A8C.3		Is expressed in head.	Is expressed in coelomocyte and head.
WBGene00195266	168.943	1.12953	0.00167291	ZC132.10		Is enriched in somatic gonad precursor based on RNA-seq studies. Is affected by elli-1 and adr-1 based on microarray and RNA-seq studies.
WBGene00000445	99.7407	1.12639	0.00751133	ceh-22	C. Elegans Homeobox 22	ceh-22 encodes an NK-2 family homeodomain factor homologous to Drosophila TINMAN and vertebrate Nkx2-5 proteins; CEH-22 activates pharyngeal muscle gene expression in combination with PHA-1 and is required for normal pharyngeal development; ceh-22 is the first gene known to be expressed in pharyngeal muscles, being exclusively active in that tissue.	Exhibits sequence-specific DNA binding activity. Involved in cell fate specification; pharyngeal muscle development; and positive regulation of transcription by RNA polymerase II. Localizes to nucleus. Is expressed in several structures, including G1; gonad; neurons; pharynx; and ventral nerve cord. Orthologous to several human genes including NKX2-2 (NK2 homeobox 2).
WBGene00005188	186.537	1.12319	0.00338523	srg-31	Serpentine Receptor, class G (gamma) 31	Is predicted to have transmembrane signaling receptor activity. Is expressed in amphid neurons; anal depressor muscle; and lumbar neurons.	Predicted to have transmembrane signaling receptor activity. Predicted to be involved in sensory perception of chemical stimulus. Predicted to localize to integral component of membrane. Is expressed in amphid neurons; anal depressor muscle; and lumbar neurons.
WBGene00019878	227.34	1.12131	0.000340855	R05D3.3	Putative zinc finger protein R05D3.3	Is predicted to have DNA binding activity and metal ion binding activity.	Predicted to have DNA binding activity and metal ion binding activity. Predicted to localize to nucleus.
WBGene00000782	101.893	0.124338	0.837317	cpr-2	Cysteine PRotease related 2	Is predicted to have cysteine-type peptidase activity. Is an ortholog of human CTSB (cathepsin B).	Predicted to have cysteine-type endopeptidase activity. Predicted to be involved in proteolysis involved in cellular protein catabolic process. Predicted to localize to extracellular space and lysosome. Human ortholog(s) of this gene implicated in diabetes mellitus. Orthologous to human CTSB (cathepsin B).
WBGene00198645	77.8856	1.12084	0.00591613	C04C11.13
WBGene00012726	159.745	1.12062	0.00155168	Y39G8B.5	Protein kinase domain-containing protein	Is predicted to have ATP binding activity and protein kinase activity. Human ortholog(s) of this gene are implicated in frontotemporal dementia and/or amyotrophic lateral sclerosis-4. Is an ortholog of human IKBKE (inhibitor of nuclear factor kappa B kinase subunit epsilon) and TBK1 (TANK binding kinase 1).	Predicted to have protein serine/threonine kinase activity. Predicted to be involved in peptidyl-serine phosphorylation and peptidyl-threonine phosphorylation.
WBGene00011081	441.539	1.12042	3.78e-05	R07B1.9		Is expressed in pharynx.	Is expressed in pharynx.
WBGene00010023	41.6984	1.11731	0.00940421	srbc-51	Serpentine Receptor, class BC (class B-like) 51	Is affected by several genes including clk-1; eat-2; and spn-4 based on tiling array; microarray; and RNA-seq studies. Is affected by six chemicals including Psoralens; allantoin; and metformin based on RNA-seq and microarray studies. Is predicted to encode a protein with the following domains: Serpentine type 7TM GPCR chemoreceptor Srbc and 7TM GPCR, serpentine receptor class bc (Srbc).	Predicted to localize to integral component of membrane.
WBGene00011895	162.458	0.513345	0.242454	T21C9.9		Is enriched in hypodermis based on tiling array and RNA-seq studies. Is affected by several genes including daf-16; daf-2; and skn-1 based on microarray; tiling array; RNA-seq; and proteomic studies. Is affected by sixteen chemicals including 1-methylnicotinamide; nicotinic acid; and D-glucose based on RNA-seq and microarray studies.
WBGene00045500	69.0157	1.11504	0.0108629	T05E12.9		Is affected by several genes including clk-1; pgl-1; and alg-1 based on RNA-seq and microarray studies. Is affected by six chemicals including Psoralens; allantoin; and metformin based on RNA-seq and microarray studies.
WBGene00002193	86.924	1.11487	0.010893	kin-5	protein KINase 5	kin-5 encodes a predicted protein tyrosine kinase that is most closely related to the non-receptor tyrosine kinases Fes/Fps and Fer that contain an SH2 domain and a tyrosine kinase domain (OMIM:190030, murine Fes appears to be required for hemopoietic homeostasis); as loss of kin-5 activity via large-scale RNAi screens does not result in any obvious abnormalities, the precise role of kin-5 in C. …	Predicted to have non-membrane spanning protein tyrosine kinase activity and signaling receptor binding activity. Predicted to be involved in cell differentiation; innate immune response; and transmembrane receptor protein tyrosine kinase signaling pathway. Predicted to localize to extrinsic component of cytoplasmic side of plasma membrane. Is expressed in nervous system. Orthologous to human FER…
WBGene00195712	50.5226	1.11338	0.00812985	F41D9.7		Is affected by cep-1 based on RNA-seq studies.
WBGene00003713	168.455	1.11327	0.000617176	nhr-123	Nuclear Hormone Receptor family 123	Is predicted to have DNA-binding transcription factor activity; sequence-specific DNA binding activity; and zinc ion binding activity. Is expressed in dorsal nerve cord; head neurons; intestine; pharynx; and ventral nerve cord.	Predicted to have DNA-binding transcription factor activity; sequence-specific DNA binding activity; and zinc ion binding activity. Predicted to be involved in regulation of transcription, DNA-templated. Predicted to localize to nucleus. Is expressed in dorsal nerve cord; head neurons; intestine; pharynx; and ventral nerve cord. Human ortholog(s) of this gene implicated in Alzheimer's disease; co…
WBGene00185092	261.567	1.10941	9.98e-05	K08D8.7		Is enriched in ASER and intestine based on RNA-seq studies. Is affected by several genes including daf-2; skn-1; and elt-2 based on RNA-seq and microarray studies. Is affected by Zidovudine and paraquat based on RNA-seq studies.	Predicted to localize to integral component of membrane.
WBGene00003844	6859.78	1.10547	1.03e-08	odc-1	Ornithine DeCarboxylase 1	odc-1 encodes ornithine decarboxylase, the first enzyme of polyamine biosynthesis that catalyzes the conversion of ornithine to putrescine; ODC-1 is required for development when animals are deprived of exogenous polyamines, which are required for oogenesis and completion of embryogenesis; in addition,ODC-1 may contribute to male fertility; ODC-1 activity is detectable at all developmental stages…	Predicted to have ornithine decarboxylase activity. Predicted to be involved in putrescine biosynthetic process from ornithine. Predicted to localize to cytoplasm. Is expressed in intestine and male gonad. Human ortholog(s) of this gene implicated in esophagus squamous cell carcinoma; hepatocellular carcinoma; and liver cirrhosis. Orthologous to several human genes including ODC1 (ornithine decar…
WBGene00017214	517.768	1.10402	1.69e-05	F07E5.9		Is enriched in germ line based on RNA-seq studies. Is affected by several genes including daf-16; glp-1; and skn-1 based on microarray; tiling array; and RNA-seq studies. Is affected by nine chemicals including methylmercuric chloride; Sodium Chloride; and Rifampin based on microarray and RNA-seq studies.
WBGene00174607	56.5444	1.10303	0.0102233	21ur-6936	21U-RNA 6936
WBGene00001310	83.8199	1.10199	0.00568383	end-1	ENDoderm determining 1	end-1 encodes a GATA-type transcription factor paralogous to end-3; during early embryonic development, end-1 functions redundnatly with end-3 to specify endodermal fate; when expressed ectopically, however, END-1 is sufficient to initiate endoderm differentiation; END-1 expression bypasses requirement for maternal SKN-1 and the maternal Wnt signaling pathway in endoderm formation and END-1 activ…	Exhibits DNA-binding transcription activator activity, RNA polymerase II-specific. Involved in endodermal cell fate specification and positive regulation of transcription by RNA polymerase II. Localizes to nucleus. Is expressed in E lineage cell.
WBGene00044212	73.5146	0.298555	0.606218	Y68A4A.13		Is enriched in head mesodermal cell based on RNA-seq studies. Is affected by several genes including daf-16; daf-2; and hsf-1 based on RNA-seq; tiling array; and microarray studies. Is affected by twelve chemicals including methylmercury hydroxide; Tunicamycin; and D-glucose based on RNA-seq and microarray studies.
WBGene00011447	510.987	1.10195	0.000120043	T04F8.9		Is enriched in CEM; HOB; IL2 neuron; neurons; and ray neuron type B based on RNA-seq studies. Is affected by several genes including rrf-3; daf-12; and clk-1 based on RNA-seq and microarray studies. Is affected by nine chemicals including 1-methylnicotinamide; multi-walled carbon nanotube; and Zidovudine based on RNA-seq and microarray studies.	Predicted to localize to integral component of membrane.
WBGene00001250	71.3127	1.10098	0.012401	elt-2	Erythroid-Like Transcription factor family 2	elt-2 encodes a GATA-type transcription factor most similar to the vertebrate GATA4-6 transcription factors required for cardiac and endoderm development (OMIM:601656, 600576); in C. elegans, ELT-2 is required redundantly with ELT-7 for initiating and maintaining terminal differentiation of the intestine and for regulating the intestinal innate immune respone; ELT-2 is expressed solely in the int…	Exhibits DNA-binding transcription factor activity, RNA polymerase II-specific and RNA polymerase II transcription regulatory region sequence-specific DNA binding activity. Involved in several processes, including defense response to other organism; endoderm development; and nematode larval development. Localizes to nucleus. Is expressed in several structures, including Ea; Eal; anal region; head…
WBGene00001063	909.229	1.09894	1.48e-08	dpy-1	DumPY: shorter than wild-type 1	dpy-1 encodes a cuticulin; DPY-1 activity is required for normal body length and alae formation; dpy-1's site of action is localized to the hyp7 syncytium, based on mosaic analysis.	Involved in body morphogenesis and regulation of growth. Predicted to localize to integral component of membrane.
WBGene00005586	63.8509	1.09788	0.0103077	sri-74	Serpentine Receptor, class I 74	Is affected by several genes including lin-4; lin-14; and eat-2 based on microarray and RNA-seq studies. Is affected by thirteen chemicals including methylmercuric chloride; Tunicamycin; and sodium arsenite based on microarray and RNA-seq studies. Is predicted to encode a protein with the following domains: Serpentine type 7TM GPCR chemoreceptor Sri and 7TM GPCR, serpentine chemoreceptor class i …	Predicted to localize to integral component of membrane.
WBGene00003067	418.524	1.09698	1.84e-05	lrg-1	Let-99 Related Gene 1	Is enriched in germ line and head mesodermal cell based on RNA-seq studies. Is affected by several genes including daf-2; hsf-1; and sir-2.1 based on microarray and RNA-seq studies. Is affected by eight chemicals including nicotinic acid; Alovudine; and allantoin based on RNA-seq and microarray studies.
WBGene00004174	267.833	1.09682	0.000600938	abu-14	Activated in Blocked Unfolded protein response 14	The protein product of abu-14 is predicted to contain a glutamine/asparagine (Q/N)-rich ('prion') domain; abu-14 is transcriptionally up-regulated during times of cuticle synthesis, such as in late embryogenesis and in the molts; it is localized to the pharyngeal cuticle and is required for the function of the pharyngeal grinder.	Involved in pharynx development. Is expressed in buccal cavity; cuticle; grinder; marginal cell; and pharyngeal muscle cell.
WBGene00012087	92.262	1.09229	0.00475933	T27E7.1		Is enriched in germ line and in male based on proteomic and RNA-seq studies. Is affected by several genes including daf-2; glp-1; and age-1 based on microarray; RNA-seq; and proteomic studies. Is affected by twenty-five chemicals including Ethanol; nicotinic acid; and methylmercuric chloride based on RNA-seq and microarray studies.
WBGene00014729	157.752	1.09052	0.00431594	E03H4.9		Is affected by hpl-2; hmg-3; and eat-2 based on RNA-seq studies. Is affected by Sirolimus based on RNA-seq studies.
WBGene00002108	149.403	0.522437	0.20317	ins-25	INSulin related 25	ins-25 encodes predicted type-alpha insulin-like molecule that lacks a C peptide domain and does not have an A6/A11 disulfide bond.	Predicted to have hormone activity. Predicted to be involved in signal transduction. Predicted to localize to extracellular region. Is expressed in motor neurons; nerve ring neurons; and tail neurons.
WBGene00015261	110.784	1.09044	0.0104214	B0563.1		Is enriched in GABAergic neurons; body wall muscle cell; and hypodermis based on tiling array studies. Is affected by several genes including daf-2; elt-2; and mex-3 based on tiling array; microarray; and RNA-seq studies. Is affected by eight chemicals including Tunicamycin; Psoralens; and allantoin based on microarray and RNA-seq studies.
WBGene00007658	184.522	1.09034	0.0020484	pals-4	Protein containing ALS2cr12 (ALS2CR12) signature 4	Is enriched in dopaminergic neurons based on tiling array studies. Is affected by several genes including daf-16; daf-2; and skn-1 based on microarray and RNA-seq studies. Is affected by seven chemicals including D-glucose; Psoralens; and allantoin based on RNA-seq and microarray studies.
WBGene00008965	53.7791	1.08937	0.0135582	mltn-10	MLt-TeN (mlt-10) related 10	Is affected by several genes including daf-16; daf-2; and daf-12 based on microarray and RNA-seq studies. Is affected by five chemicals including D-glucose; Zidovudine; and allantoin based on RNA-seq studies. Is predicted to encode a protein with the following domains: Moulting cycle and Moulting cycle MLT-10-like protein.	Predicted to localize to integral component of membrane.
WBGene00005228	81.8309	0.569453	0.238326	srh-2	Serpentine Receptor, class H 2	Is expressed in several structures, including Eala; Ealp; Eara; Earp; and intestine. Is predicted to encode a protein with the following domains: Serpentine type 7TM GPCR chemoreceptor Srh and 7TM GPCR, serpentine receptor class h (Srh).	Predicted to localize to integral component of membrane. Is expressed in several structures, including Eala; Ealp; Eara; Earp; and intestine.
WBGene00015666	322.176	1.08927	0.000201986	gad-2	GAstrulation Defective 2	Is involved in gastrulation.	Involved in gastrulation. Predicted to localize to integral component of membrane.
WBGene00019795	122.216	1.08874	0.00456995	M151.3		Is enriched in germ line and germline precursor cell based on RNA-seq studies. Is affected by several genes including daf-2; glp-1; and skn-1 based on microarray and RNA-seq studies. Is affected by six chemicals including Alovudine; stavudine; and Zidovudine based on RNA-seq studies.
WBGene00008599	560.604	1.08734	0.000160529	F09A5.2	Putative tyrosine-protein kinase F09A5.2	Is predicted to have ATP binding activity and transmembrane receptor protein tyrosine kinase activity.	Predicted to have transmembrane receptor protein tyrosine kinase activity. Predicted to be involved in multicellular organism development; positive regulation of kinase activity; and transmembrane receptor protein tyrosine kinase signaling pathway. Predicted to localize to integral component of plasma membrane and receptor complex.
WBGene00012398	478.25	1.0867	3.5e-05	Y6E2A.4		Is enriched in several structures, including coelomocyte; head mesodermal cell; male distal tip cell; neurons; and somatic gonad precursor based on tiling array; RNA-seq; and microarray studies. Is affected by several genes including daf-16; daf-2; and glp-1 based on microarray and RNA-seq studies. Is affected by nineteen chemicals including Tunicamycin; levamisole; and Sodium Chloride based on m…
WBGene00017783	103.179	1.08589	0.00832112	F25E5.2		Is predicted to have chondroitin 4-sulfotransferase activity.	Predicted to have chondroitin 4-sulfotransferase activity. Predicted to be involved in chondroitin sulfate biosynthetic process and positive regulation of response to oxidative stress. Predicted to localize to integral component of membrane.
WBGene00019580	49.0371	1.0818	0.0140482	oac-58	O-ACyltransferase homolog 58	Is predicted to have transferase activity, transferring acyl groups other than amino-acyl groups.	Predicted to have transferase activity, transferring acyl groups other than amino-acyl groups. Predicted to be involved in cellular polysaccharide biosynthetic process. Predicted to localize to membrane.
WBGene00044170	48.9881	1.07929	0.0110298	Y51B9A.10		Is affected by smg-2 and daf-2 based on RNA-seq and microarray studies. Is affected by four chemicals including Rifampin; Psoralens; and Sirolimus based on RNA-seq and microarray studies.
WBGene00004233	190.543	0.605224	0.0847058	ptr-19	PaTched Related family 19	ptr-19 encodes an ortholog of Drosophila and human PTCHD3, which definesone of seven paralogous families of sterol sensing domain (SSD)proteins; PTR-19 is required for normal development in mass RNAi assays;PTR-19 is expressed in pharynx, hypodermis, nervous system (includinghead neurons), and other cells.	Involved in molting cycle. Predicted to localize to cytoplasmic vesicle membrane and plasma membrane. Is expressed in hypodermis; nervous system; and pharynx. Human ortholog(s) of this gene implicated in autistic disorder. Orthologous to human PTCHD1 (patched domain containing 1) and PTCHD4 (patched domain containing 4).
WBGene00000047	106.675	1.07903	0.00500939	acr-8	AcetylCholine Receptor 8	acr-8 encodes an alpha subunit of nicotinic acetylcholine receptor (nAChR); ACR-8 falls into the 'ACR-8' class of nAChR subunits, which includes ACR-12 and ACR-13.	Predicted to have neurotransmitter receptor activity. Predicted to be involved in several processes, including chemical synaptic transmission; nervous system process; and regulation of membrane potential. Predicted to localize to integral component of plasma membrane; neuron projection; and synapse. Is expressed in body wall musculature; enteric muscle; nerve ring; neurons; and vulval muscle. Hum…
WBGene00009115	135.708	1.07776	0.00482933	F25F2.1	Protein kinase domain-containing protein	Is predicted to have ATP binding activity and protein kinase activity.	Predicted to have protein serine/threonine kinase activity. Predicted to be involved in peptidyl-serine phosphorylation. Predicted to localize to cytoplasm and nucleus. Is expressed in intestine.
WBGene00015837	78.9296	0.406711	0.420448	math-8	MATH (meprin-associated Traf homology) domain containing 8	Is affected by several genes including daf-2; eat-2; and alg-1 based on tiling array; microarray; and RNA-seq studies. Is affected by seven chemicals including Cadmium Chloride; Alovudine; and Psoralens based on RNA-seq studies. Is predicted to encode a protein with the following domains: MATH domain; MATH/TRAF domain; and TRAF-like.
WBGene00012159	94.4727	0.583705	0.203853	VY10G11R.1	Protein kinase domain-containing protein	Is predicted to have ATP binding activity and protein kinase activity. Is an ortholog of human HASPIN (histone H3 associated protein kinase).	Predicted to have histone kinase activity (H3-T3 specific). Predicted to be involved in intracellular signal transduction and mitotic cell cycle. Predicted to localize to cytoplasm and nucleus. Orthologous to human HASPIN (histone H3 associated protein kinase).
WBGene00018272	49.6705	1.07552	0.0151879			Is enriched in dopaminergic neurons; hypodermis; and intestine based on tiling array and RNA-seq studies. Is affected by several genes including daf-2; age-1; and let-60 based on microarray; tiling array; and RNA-seq studies. Is affected by eleven chemicals including tryptophan; multi-walled carbon nanotube; and Alovudine based on microarray and RNA-seq studies.
WBGene00022649	282.096	1.07467	0.000202183	ZK84.1		Is enriched in germ line based on proteomic studies. Is affected by several genes including daf-16; daf-2; and glp-1 based on microarray; proteomic; tiling array; and RNA-seq studies. Is affected by twenty-one chemicals including hydrogen sulfide; rotenone; and sodium arsenite based on microarray and RNA-seq studies.
WBGene00022547	42.0578	1.07275	0.014224	ZC196.3		Is affected by several genes including daf-16; skn-1; and daf-12 based on microarray and RNA-seq studies. Is affected by eight chemicals including methylmercuric chloride; Mercuric Chloride; and Psoralens based on microarray and RNA-seq studies. Is predicted to encode a protein with the following domains: Protein of unknown function (DUF713) and Protein of unknown function DUF713.
WBGene00194680	183.349	1.07266	0.00258464	Y17D7C.6		Is enriched in intestine based on RNA-seq studies. Is affected by several genes including rrf-3; sek-1; and pgl-1 based on RNA-seq and microarray studies. Is affected by eight chemicals including stavudine; Zidovudine; and Psoralens based on RNA-seq and microarray studies.
WBGene00022671	76.9927	0.245059	0.679775	ZK177.3		Is expressed in intestine. Is predicted to encode a protein with the following domains: Zinc finger C2H2-type and Zinc finger C2H2 superfamily.	Is expressed in intestine.
WBGene00008843	350.698	1.06858	1.83e-05	arrd-9	ARRestin Domain protein 9	Is enriched in pharyngeal muscle cell based on tiling array studies. Is affected by several genes including hsf-1; eat-2; and pgl-1 based on microarray and RNA-seq studies. Is affected by eight chemicals including methylmercuric chloride; metformin; and Psoralens based on microarray and RNA-seq studies. Human ARRDC1 exhibits several functions, including arrestin family protein binding activity; u…	Predicted to be involved in protein transport. Predicted to localize to cytoplasm. Orthologous to human ARRDC1 (arrestin domain containing 1).
WBGene00007480	872.324	1.06745	2.55e-05	glna-1	GLutamiNAse 1	Is predicted to have glutaminase activity. Is expressed in several structures, including mc2; mc3DL; mc3DR; mc3V; and neurons. Is an ortholog of human GLS (glutaminase) and GLS2 (glutaminase 2).	Predicted to have glutaminase activity. Predicted to be involved in glutamate biosynthetic process and glutamine catabolic process. Predicted to localize to mitochondrion. Is expressed in several structures, including mc2; mc3DL; mc3DR; mc3V; and neurons. Human ortholog(s) of this gene implicated in early infantile epileptic encephalopathy. Orthologous to human GLS (glutaminase) and GLS2 (glutami…
WBGene00015537	192.058	1.06478	0.000537391	C06E4.8		Is enriched in several structures, including amphid sheath cell; intestine; male distal tip cell; muscle cell; and somatic gonad precursor based on tiling array and RNA-seq studies. Is affected by several genes including daf-16; skn-1; and lin-4 based on microarray; tiling array; and RNA-seq studies. Is affected by eleven chemicals including Tunicamycin; D-glucose; and Psoralens based on microarr…
WBGene00012147	37.1752	1.06187	0.0154553	VC27A7L.1		Is expressed in neurons.	Is expressed in neurons.
WBGene00017154	1866.78	1.06132	5.03e-11	ugt-57	UDP-GlucuronosylTransferase 57	Is predicted to have UDP-glycosyltransferase activity. Is an ortholog of human UGT3A1 (UDP glycosyltransferase family 3 member A1) and UGT3A2 (UDP glycosyltransferase family 3 member A2).	Predicted to have UDP-glycosyltransferase activity. Predicted to localize to intracellular membrane-bounded organelle.
WBGene00018427	760.722	1.06109	0.0109556	F44E7.5		Is enriched in germ line and germline precursor cell based on tiling array and RNA-seq studies. Is affected by several genes including daf-2; dpy-10; and hsf-1 based on proteomic; RNA-seq; and microarray studies. Is affected by nineteen chemicals including manganese chloride; sodium arsenite; and D-glucose based on RNA-seq and microarray studies. Is predicted to encode a protein with the followin…
WBGene00010068	39.5594	1.05955	0.0155465	F54F7.8		Is enriched in coelomocyte based on tiling array studies. Is affected by several genes including daf-16; daf-2; and daf-12 based on tiling array; microarray; and RNA-seq studies. Is affected by four chemicals including tryptophan; multi-walled carbon nanotube; and stavudine based on microarray and RNA-seq studies.
WBGene00001534	136.184	1.05837	0.00324501	gcy-7	Guanylyl CYclase 7	gcy-7 encodes a membrane guanylyl cyclase; a gcy-7::gfp reporter is expressed asymmetrically in the ASEL sensory neuron.	Predicted to have guanylate cyclase activity and peptide receptor activity. Involved in chemosensory behavior; chemotaxis; and response to magnesium ion. Localizes to cilium. Is expressed in ASEL.
WBGene00023483	202.368	0.67378	0.0976759	Y75B8A.39		Is enriched in intestine; neurons; and retrovesicular ganglion based on microarray and tiling array studies. Is affected by several genes including skn-1; hsf-1; and elt-2 based on RNA-seq and microarray studies. Is affected by fourteen chemicals including methylmercury hydroxide; multi-walled carbon nanotube; and Sodium Chloride based on RNA-seq and microarray studies.
WBGene00009362	487.824	1.0559	0.000226157	F33E2.6		Is enriched in NSM and in male based on tiling array and RNA-seq studies. Is affected by several genes including eat-2; pgl-1; and mex-1 based on microarray and RNA-seq studies. Is affected by five chemicals including metformin; Psoralens; and allantoin based on RNA-seq and microarray studies. Is predicted to encode a protein with the following domain: .	Orthologous to human FAM120B (family with sequence similarity 120B).
WBGene00020520	44.27	0.718586	0.133489	T15B7.8		Is affected by several genes including daf-16; age-1; and rrf-3 based on microarray; RNA-seq; and tiling array studies. Is affected by eight chemicals including stavudine; Zidovudine; and Psoralens based on RNA-seq and microarray studies. Is predicted to encode a protein with the following domains: STELLO glycosyltransferases and STELLO-like.	Predicted to localize to integral component of membrane.
WBGene00000287	87.9443	1.05401	0.0151633	cal-3	CALmodulin related genes 3	cal-3 encodes a member of the calmodulin family.	Predicted to have calcium ion binding activity and enzyme regulator activity. Predicted to be involved in regulation of catalytic activity. Orthologous to human CALML5 (calmodulin like 5).
WBGene00016835	110.985	0.364579	0.496609	C50F2.1		Is affected by several genes including daf-16; eat-2; and sir-2.1 based on tiling array; RNA-seq; and microarray studies. Is affected by eight chemicals including indole; Alovudine; and Zidovudine based on microarray and RNA-seq studies.
WBGene00017012	578.965	1.05304	5.37e-07	acs-22	fatty Acid CoA Synthetase family 22	acs-22 encodes a protein homologous to the mammalian FATP1 and FATP4 fatty acid transport proteins (FATP)/very long chain fatty acid acyl-CoA synthetases; acs-22 functions redundantly with acs-20 to regulate formation of the cuticle surface barrier that prevents penetration of small molecules; acs-22 may affect cuticle development via its role in incorporation of very long chain fatty acids, but …	Predicted to have long-chain fatty acid transporter activity and long-chain fatty acid-CoA ligase activity. Predicted to be involved in triglyceride homeostasis. Localizes to endoplasmic reticulum. Is expressed in head neurons; hypodermis; intestine; and pharynx. Orthologous to human SLC27A1 (solute carrier family 27 member 1) and SLC27A4 (solute carrier family 27 member 4).
WBGene00007662	38.3499	1.05147	0.0183868	pals-8	Protein containing ALS2cr12 (ALS2CR12) signature 8	Is enriched in dopaminergic neurons based on tiling array studies. Is affected by several genes including skn-1; clk-1; and elt-2 based on tiling array; microarray; and RNA-seq studies. Is affected by eight chemicals including Mercuric Chloride; Zidovudine; and allantoin based on microarray and RNA-seq studies.
WBGene00018146	115.107	0.786618	0.0924377	F37C4.6	Amino_oxidase domain-containing protein	Is predicted to have oxidoreductase activity. Is an ortholog of human PYROXD2 (pyridine nucleotide-disulphide oxidoreductase domain 2).	Predicted to have oxidoreductase activity. Orthologous to human PYROXD2 (pyridine nucleotide-disulphide oxidoreductase domain 2).
WBGene00021122	126.826	0.674408	0.159548	W09G12.8	PAW domain-containing protein	Is affected by several genes including clk-1; pgl-1; and hsp-6 based on tiling array; RNA-seq; and microarray studies. Is affected by five chemicals including Mercuric Chloride; Psoralens; and allantoin based on microarray and RNA-seq studies. Is predicted to encode a protein with the following domains: Peptide N glycanase, PAW domain and Galactose-binding-like domain superfamily.	Predicted to be involved in glycoprotein catabolic process. Predicted to localize to cytoplasm.
WBGene00002601	665.049	1.05101	1.29e-05	let-381	LEThal 381	let-381 encodes a forkhead transcription factor and was identified in a screen for essential genes; let-381 is essential for development at different times as mutants exhibit embryonic and early larval lethality, with a few developing to sterile adults; inactivation of let-381 using RNA interference results in adults with mesodermal cell lineage defects and a reduced number of coelomocytes; repor…	Exhibits sequence-specific DNA binding activity. Involved in mesodermal cell fate specification; nematode larval development; and positive regulation of mesodermal cell fate specification. Localizes to nucleus. Is expressed in M.dlp; M.drp; body wall muscle cell from M lineage; and coelomocyte. Human ortholog(s) of this gene implicated in persistent fetal circulation syndrome. Orthologous to seve…
WBGene00003976	326.563	1.05033	0.00983946	pes-1	Patterned Expression Site 1	Is predicted to have DNA-binding transcription factor activity and sequence-specific DNA binding activity. Is involved in embryo development and nematode larval development. Is expressed in several structures, including ABplaaaap; ABplaaapa; body wall muscle cell from D lineage; neurons; and somatic gonad precursor.	Predicted to have DNA-binding transcription factor activity, RNA polymerase II-specific and RNA polymerase II cis-regulatory region sequence-specific DNA binding activity. Involved in embryo development and nematode larval development. Predicted to localize to nucleus. Is expressed in several structures, including ABalpa; ABalpaa; body wall muscle cell from D lineage; neurons; and somatic gonad p…
WBGene00007169	43.5872	1.04975	0.0168429	B0393.4	Maelstrom domain-containing protein	Is enriched in germ line and in male based on RNA-seq studies. Is affected by several genes including daf-2; let-60; and dpy-10 based on microarray and RNA-seq studies. Is affected by eight chemicals including methylmercuric chloride; D-glucose; and stavudine based on microarray and RNA-seq studies. Is predicted to encode a protein with the following domains: piRNA pathway germ-plasm component an…	Predicted to be involved in gene silencing by RNA and regulation of gene silencing by miRNA.
WBGene00018698	2211.8	1.04945	6.91e-12	vha-18	Vacuolar H ATPase 18	vha-18 encodes an an ortholog of subunit H of the cytoplasmic (V1)domain of vacuolar proton-translocating ATPase (V-ATPase); VHA-18 andVHA-15 are co-orthologs; VHA-18 is a predicted cytosolic stator(stalk) component.	Predicted to have proton-transporting ATPase activity, rotational mechanism. Predicted to be involved in proton transmembrane transport. Predicted to localize to vacuolar proton-transporting V-type ATPase, V1 domain. Orthologous to human ATP6V1H (ATPase H+ transporting V1 subunit H).
WBGene00235309	66.0415	1.0482	0.0101846	F21C10.17		Is enriched in AFD and intestine based on RNA-seq studies. Is affected by several genes including daf-2; eat-2; and sek-1 based on RNA-seq studies. Is affected by four chemicals including allantoin; Sirolimus; and Rifampin based on RNA-seq studies.
WBGene00017069	57.5447	1.04711	0.0132877	timm-17B.2	Translocase, Inner Mitochondrial Membrane 17B.2	Is enriched in germ line; germline precursor cell; and head mesodermal cell based on tiling array and RNA-seq studies. Is affected by several genes including daf-16; daf-2; and daf-12 based on microarray; tiling array; and RNA-seq studies. Is affected by twelve chemicals including Alovudine; stavudine; and Psoralens based on RNA-seq and microarray studies. Is predicted to encode a protein with th…	Orthologous to human TIMM17A (translocase of inner mitochondrial membrane 17A) and TIMM17B (translocase of inner mitochondrial membrane 17B).
WBGene00002188	66.6368	1.04606	0.0180853	kgb-2	Kinase, GLH-Binding 2	Is predicted to have ATP binding activity and MAP kinase activity. Is an ortholog of human MAPK10 (mitogen-activated protein kinase 10).	Predicted to have JUN kinase activity. Predicted to be involved in JNK cascade. Predicted to localize to cytoplasm and nucleus. Human ortholog(s) of this gene implicated in abdominal aortic aneurysm; colorectal cancer; intestinal benign neoplasm (multiple); pancreatic adenocarcinoma; and type 2 diabetes mellitus. Orthologous to human MAPK10 (mitogen-activated protein kinase 10); MAPK8 (mitogen-ac…
WBGene00005060	42.7165	1.04425	0.017502	sra-34	Serpentine Receptor, class A (alpha) 34	Is predicted to have G protein-coupled receptor activity.	Predicted to have olfactory receptor activity. Predicted to be involved in detection of chemical stimulus involved in sensory perception. Predicted to localize to integral component of membrane.
WBGene00019590	85.2082	1.04118	0.0188709	K09F6.7	RING-type domain-containing protein	Is enriched in OLL; PVD; and intestine based on microarray and RNA-seq studies. Is affected by several genes including age-1; clk-1; and elt-2 based on microarray; tiling array; and RNA-seq studies. Is affected by nine chemicals including D-glucose; Rifampin; and allantoin based on RNA-seq and microarray studies. Is predicted to encode a protein with the following domains: Ring finger domain; Zin…	Predicted to have metal ion binding activity.
WBGene00010584	111.549	1.04066	0.00480801	K05C4.8		Is enriched in coelomocyte; neurons; and retrovesicular ganglion based on tiling array and microarray studies. Is affected by several genes including daf-2; hsf-1; and eat-2 based on microarray and RNA-seq studies. Is affected by six chemicals including Alovudine; Psoralens; and allantoin based on RNA-seq and microarray studies.
WBGene00000191	821.379	1.03528	1.07e-06	arl-7	ARF-Like 7	Is enriched in intestine based on RNA-seq and microarray studies. Is affected by several genes including daf-2; skn-1; and rrf-3 based on microarray and RNA-seq studies. Is affected by six chemicals including Sodium Chloride; allantoin; and Sirolimus based on RNA-seq studies.
WBGene00200308	186.823	1.03477	0.0108053	C56C10.15
WBGene00018102	283.282	1.0311	0.000172707	math-28	MATH (meprin-associated Traf homology) domain containing 28	Is enriched in OLL; PVD; and dopaminergic neurons based on microarray and tiling array studies. Is affected by several genes including daf-16; daf-2; and clk-1 based on microarray; tiling array; and RNA-seq studies. Is affected by nine chemicals including Tunicamycin; Sodium Chloride; and metformin based on microarray and RNA-seq studies. Is predicted to encode a protein with the following domain…
WBGene00019189	932.558	1.03063	0.00014745	H11L12.1		Is enriched in germ line; neurons; and retrovesicular ganglion based on tiling array; RNA-seq; and microarray studies. Is affected by several genes including daf-16; daf-2; and dpy-10 based on microarray; tiling array; and RNA-seq studies. Is affected by twelve chemicals including Alovudine; Psoralens; and allantoin based on RNA-seq and microarray studies.
WBGene00012381	489.907	1.03028	0.000387379	Y2H9A.4		Is enriched in coelomocyte; head mesodermal cell; and hypodermis based on tiling array and RNA-seq studies. Is affected by several genes including daf-16; daf-2; and glp-1 based on microarray and RNA-seq studies. Is affected by ten chemicals including D-glucose; Psoralens; and allantoin based on RNA-seq and microarray studies. Is predicted to encode a protein with the following domains: Protein o…	Predicted to localize to integral component of membrane.
WBGene00202499	52.2743	0.829722	0.0750404	B0507.15		Is affected by several genes including lin-35; isp-1; and nuo-6 based on RNA-seq and microarray studies. Is affected by six chemicals including Psoralens; allantoin; and metformin based on RNA-seq and microarray studies.
WBGene00000561	464.255	1.03012	9.65e-06	cnd-1	C. elegans Neuro D homolog 1	cnd-1 encodes a basic helix-loop-helix protein that is most closely related to the vertebrate NeuroD transcription factors; during development, CND-1 is predicted to function as a transcriptional regulator whose activity is required for several aspects of motor neuron fate specification, including cell division patterns, proper spatiotemporal expression of fate-specific markers, and normal axonal…	Predicted to have DNA-binding transcription factor activity, RNA polymerase II-specific and RNA polymerase II cis-regulatory region sequence-specific DNA binding activity. Involved in axonal fasciculation. Localizes to nucleus. Is expressed in several structures, including ABalaa; ABalaaaa; ABalaaap; ABalaapa; and neuroblasts. Human ortholog(s) of this gene implicated in early infantile epileptic…
WBGene00020554	143.909	1.02887	0.00134515	T19A5.3		Is enriched in germline precursor cell and hypodermis based on tiling array and RNA-seq studies. Is affected by several genes including daf-16; daf-2; and skn-1 based on microarray; tiling array; and RNA-seq studies. Is affected by twenty chemicals including hydrogen sulfide; methylmercury hydroxide; and 1-methylnicotinamide based on microarray and RNA-seq studies. Is predicted to encode a protei…
WBGene00000220	4550.69	1.02807	2.13e-11	atf-2	ATF (cAMP-dependent transcription factor) family 2	atf-2 encodes a cAMP-dependent transcription factor paralogous to CES-2, a bZip-like transcription factor that plays a key role in regulation of apoptosis; atf-2 activity is required for excretory duct cell development and essential for embryonic development; in regulating excretory duct cell development, ATF-2 controls expression of lin-48; in vitro, ATF-2 binds the regulatory regions of LIN-48 …	Exhibits RNA polymerase II transcription regulatory region sequence-specific DNA binding activity. Involved in negative regulation of transcription by RNA polymerase II. Predicted to localize to nucleus. Is expressed in digestive tract; egg-laying apparatus; excretory system; neurons; and ventral nerve cord. Orthologous to human NFIL3 (nuclear factor, interleukin 3 regulated).
WBGene00045473	261.55	-0.239045	0.644039	F30A10.14		Is enriched in NSM; cephalic sheath cell; dopaminergic neurons; and germ line based on tiling array and RNA-seq studies. Is affected by several genes including daf-16; rrf-3; and daf-12 based on tiling array; RNA-seq; and microarray studies. Is affected by twelve chemicals including Ethanol; Tunicamycin; and stavudine based on RNA-seq and microarray studies. Is predicted to encode a protein with …
WBGene00219565	81.1347	1.02774	0.00957995	linc-120	Long Intervening Non-Coding RNA 120	Is affected by dlc-1 based on RNA-seq studies.
WBGene00001950	1315.28	1.02727	6.29e-09	hlh-3	Helix Loop Helix 3	hlh-3 encodes a basic helix-loop-helix transcription factor homologous to Drosophila Achaete-scute; in vitro, HLH-3 can heterodimerize, and bind an E-box-containing probe, with HLH-2, the C. elegans E/daughterless ortholog with which it is coexpressed in the nuclei of embryonic neuronal precursors.	Exhibits protein heterodimerization activity and sequence-specific DNA binding activity. Contributes to RNA polymerase II transcription regulatory region sequence-specific DNA binding activity. Involved in several processes, including positive regulation of transcription by RNA polymerase II; regulation of axon extension involved in axon guidance; and regulation of oviposition. Localizes to RNA p…
WBGene00001438	86.665	1.02683	0.0218782	fkh-6	ForKHead transcription factor family 6	fkh-6 encodes one of 15 C. elegans forkhead transcription factors; fkh-6 is required for several aspects of male gonadogenesis including asymmetric cell division, cell migration and sex determination and appears to act downstream of tra-1; FKH-6 is specifically expressed in the gonad of both sexes during L1; expression is hermaphrodite specific during L4 and adult stages in spermatheca and sheath…	Exhibits sequence-specific DNA binding activity. Involved in male germ-line sex determination and male gonad development. Predicted to localize to nucleus. Is expressed in gonad; somatic gonad precursor; and in male. Human ortholog(s) of this gene implicated in blepharophimosis, ptosis, and epicanthus inversus syndrome and primary ovarian insufficiency. Orthologous to human FOXI2 (forkhead box I2…
WBGene00018104	879.992	1.0267	5.54e-06	fbxb-53	F-box B protein 53	This gene encodes a protein containing an F-box, a motif predicted to mediate protein-protein interactions either with homologs of yeast Skp-1p or with other proteins; its encoded protein also contains a Pfam-B45 motif of presently unknown function.
WBGene00021630	66.0359	1.02553	0.0196372	Y47D9A.3		Is enriched in amphid sheath cell; head mesodermal cell; and hypodermis based on RNA-seq studies. Is affected by several genes including daf-16; daf-2; and eat-2 based on microarray and RNA-seq studies. Is affected by eight chemicals including methylmercuric chloride; manganese chloride; and D-glucose based on microarray and RNA-seq studies.
WBGene00001401	78.4061	1.02148	0.0225821	fbf-1	Fem-3 mRNA Binding Factor 1	fbf-1 encodes an RNA-binding protein that is one of 12 C. elegans members of the PUF family (Pumilio and FBF) of translational regulators; FBF-1 is nearly identical to FBF-2 with which it is largely redundant in regulating two aspects of germline development: 1) maintenance of stem cell proliferation, and 2) the hermaphroditic switch between spermatogenesis and oogenesis; FBF-1 also plays a role …	Exhibits mRNA 3'-UTR binding activity. Involved in germline cell cycle switching, mitotic to meiotic cell cycle; olfactory learning; and regulation of gene expression. Localizes to germ cell nucleus and perinuclear region of cytoplasm. Is expressed in germ line.
WBGene00001752	131.874	0.217178	0.721273	gst-4	Glutathione S-Transferase 4	gst-4 encodes a putative glutathione-requiring prostaglandin D synthase;gst-4 is required for sperm to normally migrate towards a PUFA-basedsignal exuded by oocytes; gst-4(RNAi) hermaphrodites are infertile, boththrough aberrant loss of their own sperm and through failure of males toeffectively inseminate them; in mammalian eicosanoid signalling,prostaglandin D synthase is required for the conver…	Exhibits glutathione transferase activity. Involved in glutathione metabolic process. Localizes to contractile fiber. Is expressed in several structures, including body wall musculature; intestine; muscle cell; nervous system; and pharynx. Orthologous to human HPGDS (hematopoietic prostaglandin D synthase).
WBGene00020760	129.688	1.02094	0.00479734	T24C4.4		Is involved in innate immune response.	Involved in innate immune response. Predicted to localize to integral component of membrane.
WBGene00011539	215.804	1.02053	0.000759341	fbxa-135	F-box A protein 135	This gene encodes a protein containing an F-box, a motif predicted to mediate protein-protein interactions either with homologs of yeast Skp-1p or with other proteins; this gene's encoded protein also contains an FTH/DUF38 motif, which may also mediate protein-protein interaction.
WBGene00013885	170.091	1.01912	0.012401			Is enriched in PLM; body wall muscle cell; body wall musculature; muscle cell; and neurons based on tiling array; RNA-seq; and microarray studies. Is affected by several genes including daf-16; daf-2; and glp-1 based on microarray; RNA-seq; and proteomic studies. Is affected by fourteen chemicals including nicotinic acid; rotenone; and Alovudine based on RNA-seq and microarray studies. Is predict…	Predicted to localize to extracellular region.
WBGene00002199	46.7683	1.01902	0.0212618	kin-15	protein KINase 15	kin-15 encodes a novel receptor protein tyrosine kinase; like kin-16, with which it is cotranscribed, kin-15 encodes a protein that displays some unusual features, including a very small extracellular domain (50 amino acids) that lacks a cysteine-rich region typical of ligand-binding domains of known receptor tyrosine kinases, an unusual amino acid substitution in the subdomain VI motif, and a la…	Predicted to have transmembrane receptor protein tyrosine kinase activity. Predicted to be involved in multicellular organism development; positive regulation of kinase activity; and transmembrane receptor protein tyrosine kinase signaling pathway. Predicted to localize to integral component of plasma membrane and receptor complex. Is expressed in hyp6 and hyp7 syncytium. Human ortholog(s) of thi…
WBGene00012148	10626.3	1.01886	1.6e-18	inos-1	INOsitol-3-phosphate Synthase 1	inos-1 encodes the C. elegans myo-inositol-1-phosphate (MIP) synthase ortholog; by homology, the product of inos-1 is predicted to function in de novo inositol biosynthesis by catalyzing the conversion of glucose-6-phosphate to inositol-1-phosphate; loss of inos-1 activity via RNAi has been reported to result in low levels of embryonic lethality, larval lethality, slow growth, uncoordinated locom…	Predicted to have inositol-3-phosphate synthase activity. Predicted to be involved in inositol biosynthetic process. Predicted to localize to cytoplasm. Is expressed in germ line. Orthologous to human ISYNA1 (inositol-3-phosphate synthase 1).
WBGene00008228	155.102	1.01729	0.00780651	C50B8.6		Is enriched in head mesodermal cell and intestine based on RNA-seq studies. Is affected by several genes including daf-2; eat-2; and sek-1 based on tiling array; RNA-seq; and microarray studies. Is affected by ten chemicals including rotenone; stavudine; and Zidovudine based on RNA-seq and microarray studies.	Predicted to localize to integral component of membrane.
WBGene00045305	1910.75	1.01657	0.000264771	ZC250.4		Is enriched in intestine based on tiling array and RNA-seq studies. Is affected by several genes including daf-2; glp-1; and rrf-3 based on RNA-seq and microarray studies. Is affected by twelve chemicals including rotenone; bisphenol S; and 4-bromodiphenyl ether based on RNA-seq and microarray studies.
WBGene00004003	422.255	1.01437	2.03e-06	pgp-9	P-GlycoProtein related 9	pgp-9 encodes an ATP-binding protein that is a member of the P-glycoprotein subclass of the ATP-binding cassette (ABC) transporter superfamily; PGP-9 is predicted to function as a transmembrane protein that couples energy to transport of various molecules across membranes, and loss of pgp-9 activity via RNAi can result in embryonic lethality; pgp-9 promoter-gfp fusion proteins are expressed in th…	Predicted to have ATPase-coupled transmembrane transporter activity and efflux transmembrane transporter activity. Predicted to be involved in transmembrane transport. Predicted to localize to integral component of plasma membrane. Is expressed in intestine; nervous system; and pharynx. Human ortholog(s) of this gene implicated in several diseases, including autoimmune disease (multiple); carcino…
WBGene00007813	105.286	1.01347	0.0128244	jmjd-3.3	JuMonJi (transcription factor) Domain protein 3.3	C29F7.6 encodes a putative histone H3 di/trimethyllysine-27 (H3K27me2/me3) demethylase; C29F7.6 contains a C-terminal JmjC domain, and is homologous to human JMJD3, UTX (OMIM:300128), and UTY (OMIM:400009); C29F7.6 is expected to antagonize transcriptional repression by polycomb repressor complexes, which mark stem cells (and presumably germline) by H3K27me3-mediated repression of somatic genes; …	Predicted to be involved in histone H3-K27 demethylation. Orthologous to human KDM6B (lysine demethylase 6B).
WBGene00008850	147.947	1.01114	0.00878466	F15B9.6		Is enriched in OLL; PVD; and intestine based on microarray and RNA-seq studies. Is affected by several genes including daf-16; daf-2; and glp-1 based on microarray; tiling array; and RNA-seq studies. Is affected by twenty-three chemicals including Heme; methylmercury hydroxide; and 1-methylnicotinamide based on microarray and RNA-seq studies. Is predicted to encode a protein with the following do…	Predicted to localize to integral component of membrane.
WBGene00001687	503.961	1.01073	0.000163703	gpn-1	GlyPicaN 1	gpn-1 encodes a glypican, a heparan sulfate proteoglycan anchored to the cell membrane by a GPI linkage, that is orthologous to Drosophila Dally-like (Dlp) and mammalian glypicans (OMIM:312870, mutated in Simpson-Golabi-Behmel overgrowth syndrome); by homology, GPN-1 is predicted to function as a cell surface protein that regulates intercellular signaling, perhaps within the context of cell divis…	Involved in several processes, including epidermis morphogenesis; nematode larval development; and neuron migration. Predicted to localize to cell surface and synapse. Is expressed in intestine; neuroblasts; pharynx; and ventral cord neurons. Human ortholog(s) of this gene implicated in Keipert syndrome; Simpson-Golabi-Behmel syndrome type 1; nephroblastoma; and omodysplasia 1. Orthologous to sev…
WBGene00005748	44.8472	1.0084	0.0245425	srw-1	Serpentine Receptor, class W 1	Is predicted to have G protein-coupled peptide receptor activity.	Predicted to have G protein-coupled peptide receptor activity. Predicted to be involved in G protein-coupled receptor signaling pathway. Predicted to localize to integral component of membrane.
WBGene00012898	1199.14	1.00783	8.7e-08	Y46G5A.6		Is enriched in somatic gonad precursor based on RNA-seq studies. Is affected by several genes including daf-16; daf-2; and daf-12 based on microarray; tiling array; and RNA-seq studies. Is affected by seven chemicals including aldicarb; Psoralens; and allantoin based on microarray and RNA-seq studies.
WBGene00017784	157.936	1.00732	0.00518047	F25E5.3		Is enriched in several structures, including Z1.p; Z4.a; germ line; male distal tip cell; and in male based on proteomic; RNA-seq; and microarray studies. Is affected by several genes including daf-2; rrf-3; and clk-1 based on microarray and RNA-seq studies. Is affected by six chemicals including Zidovudine; allantoin; and Sirolimus based on RNA-seq and microarray studies. Is predicted to encode …
WBGene00008376	205.069	1.00591	0.00853326	D1054.9		Is enriched in GABAergic neurons and pharynx based on microarray studies. Is affected by several genes including daf-16; daf-2; and glp-1 based on microarray and RNA-seq studies. Is affected by sixteen chemicals including 1-methylnicotinamide; manganese chloride; and D-glucose based on RNA-seq and microarray studies.
WBGene00015375	173.001	1.00374	0.0033179	C03B1.4		Is enriched in several structures, including Z1.p; Z4.a; male distal tip cell; somatic gonad precursor; and touch receptor neurons based on microarray and RNA-seq studies. Is affected by several genes including eat-2; sek-1; and pgl-1 based on tiling array; RNA-seq; and microarray studies. Is affected by nine chemicals including tryptophan; metformin; and Psoralens based on microarray and RNA-seq…
WBGene00010611	47.8514	0.303789	0.598157	K07A1.4		Is enriched in germ line; intestine; and in male based on RNA-seq and microarray studies. Is affected by several genes including daf-2; age-1; and dpy-10 based on microarray; tiling array; and RNA-seq studies. Is affected by fourteen chemicals including Ethanol; methylmercuric chloride; and rotenone based on RNA-seq and microarray studies. Is predicted to encode a protein with the following domai…
WBGene00021797	115.847	1.00332	0.0257199	plep-1	PLugged Excretory Pore 1	Is enriched in excretory cell based on tiling array studies. Is affected by several genes including daf-16; daf-2; and skn-1 based on RNA-seq and microarray studies. Is affected by nine chemicals including Mercuric Chloride; manganese chloride; and D-glucose based on microarray and RNA-seq studies. Is predicted to encode a protein with the following domains: Ion channel regulatory protein UNC-93;…	Predicted to localize to integral component of membrane. Is expressed in excretory cell. Orthologous to human MFSD11 (major facilitator superfamily domain containing 11).
WBGene00010163	96.6726	1.00066	0.0125638	F56H6.2		Is enriched in AVK and muscle cell based on RNA-seq studies. Is affected by several genes including daf-12; eat-2; and pgl-1 based on microarray and RNA-seq studies. Is affected by ten chemicals including methylmercuric chloride; multi-walled carbon nanotube; and Sodium Chloride based on microarray and RNA-seq studies. Is predicted to encode a protein with the following domains: Caenorhabditis pr…	Predicted to localize to integral component of membrane.
WBGene00018345	189.539	0.166654	0.714555	F42C5.3		Is enriched in several structures, including dopaminergic neurons; germ line; male distal tip cell; neuronal sheath cell; and somatic gonad precursor based on tiling array and RNA-seq studies. Is affected by several genes including daf-2; skn-1; and rrf-3 based on microarray and RNA-seq studies. Is affected by twelve chemicals including Nitric Oxide; methylmercuric chloride; and Mercuric Chloride…
WBGene00021066	1357.18	0.999228	1.19e-05	W06H8.2	Oxidored_FMN domain-containing protein	Is predicted to have FMN binding activity and oxidoreductase activity.	Predicted to have FMN binding activity and oxidoreductase activity.
WBGene00007693	210.311	0.998463	0.00708869	cest-7	Carboxyl ESTerase domain containing 7	Is predicted to have hydrolase activity.	Predicted to have carboxylic ester hydrolase activity. Predicted to localize to integral component of membrane.
WBGene00206389	137.064	0.998158	0.0172191	C29F7.10		Is enriched in germ line and hypodermis based on RNA-seq studies. Is affected by several genes including daf-2; rrf-3; and hsf-1 based on RNA-seq and microarray studies. Is affected by nine chemicals including Zidovudine; Psoralens; and allantoin based on RNA-seq and microarray studies.
WBGene00017254	407.796	0.996811	0.000939623	fbxb-111	F-box B protein 111	This gene encodes a protein containing an F-box, a motif predicted to mediate protein-protein interactions either with homologs of yeast Skp-1p or with other proteins; its encoded protein also contains a Pfam-B45 motif of presently unknown function.
WBGene00021963	59.9751	0.99621	0.0262531	lipl-6	LIPase Like 6	Is enriched in CEPshDL; CEPshDR; CEPshVL; and CEPshVR based on RNA-seq studies. Is affected by several genes including daf-16; daf-2; and let-60 based on microarray; tiling array; and RNA-seq studies. Is affected by twelve chemicals including methylmercury hydroxide; rotenone; and manganese chloride based on RNA-seq and microarray studies. Human ortholog(s) of this gene are implicated in autosoma…	Predicted to be involved in lipid metabolic process. Human ortholog(s) of this gene implicated in Wolman disease; autosomal recessive congenital ichthyosis 8; cholesterol ester storage disease; and lysosomal and lipase deficiency. Orthologous to several human genes including LIPA (lipase A, lysosomal acid type); LIPF (lipase F, gastric type); and LIPK (lipase family member K).
WBGene00005291	72.7934	0.511653	0.312252	srh-70	Serpentine Receptor, class H 70	Is enriched in intestine; muscle cell; neurons; and retrovesicular ganglion based on tiling array; RNA-seq; and microarray studies. Is affected by several genes including daf-16; let-60; and hsf-1 based on microarray and RNA-seq studies. Is affected by ten chemicals including Mercuric Chloride; Tunicamycin; and multi-walled carbon nanotube based on microarray and RNA-seq studies. Is predicted to …	Predicted to localize to integral component of membrane.
WBGene00004907	82.9201	0.995994	0.0101876	snf-8	Sodium: Neurotransmitter symporter Family 8	Is enriched in male based on RNA-seq studies. Is affected by several genes including daf-12; clk-1; and eat-2 based on tiling array; RNA-seq; and microarray studies. Is affected by nine chemicals including Tunicamycin; Rifampin; and allantoin based on microarray and RNA-seq studies.
WBGene00015142	36.7127	0.995837	0.0261531	B0310.6		Is affected by several genes including daf-16; daf-2; and daf-12 based on tiling array; RNA-seq; and microarray studies. Is affected by six chemicals including 1-methylnicotinamide; multi-walled carbon nanotube; and D-glucose based on RNA-seq and microarray studies.
WBGene00012058	38.2366	0.994592	0.0268983	T26F2.2		Is affected by several genes including daf-16; daf-2; and hsf-1 based on microarray and RNA-seq studies. Is affected by twelve chemicals including methylmercuric chloride; stavudine; and Psoralens based on microarray and RNA-seq studies.
WBGene00013923	178.97	0.992559	0.0243798	ghi-1	Glycoprotein Hormone (FLR-2) Interacting protein 1	ghi-1 encodes a secreted protein that is a member of a family of lipid and lipopolysaccharide-binding proteins; in conjunction with flr-2, which encodes the sole c. elegans glycoprotein hormone alpha subunit, ghi-1 activity is required for regulation of defecation cycle periods; GHI-1 physically interacts with FLR-2; ghi-1 is expressed in body wall muscles and the posterior intestine.	Predicted to have lipid binding activity.
WBGene00015587	195.86	0.991958	0.00980513	lido-2	LIn-8 Domain containing 2	Is enriched in NSM based on RNA-seq studies. Is affected by several genes including daf-2; eat-2; and sir-2.1 based on tiling array; microarray; and RNA-seq studies. Is affected by twelve chemicals including hydrogen sulfide; methylmercuric chloride; and Alovudine based on microarray and RNA-seq studies. Is predicted to encode a protein with the following domains: Ras-mediated vulval-induction an…	Predicted to localize to nucleus.
WBGene00008381	45.0245	0.991293	0.0274979	D1081.3		Is enriched in male based on RNA-seq studies. Is affected by several genes including daf-2; hsf-1; and eat-2 based on microarray; tiling array; and RNA-seq studies. Is affected by methylmercuric chloride; manganese chloride; and stavudine based on microarray and RNA-seq studies. Is predicted to encode a protein with the following domains: Nematode trypsin-6-like family; Chymotrypsin family Peptid…
WBGene00219743	151.251	0.98923	0.00123038	linc-103	Long Intervening Non-Coding RNA 103	Is affected by several genes including skn-1; cep-1; and unc-70 based on RNA-seq studies. Is affected by graphene oxide and paraquat based on RNA-seq studies.
WBGene00022033	10124.5	0.988583	3.34e-08	Y65B4BL.1		Is enriched in OLL; PVD; hypodermis; and somatic gonad precursor based on microarray; tiling array; and RNA-seq studies. Is affected by several genes including daf-16; daf-2; and rrf-3 based on microarray; tiling array; and RNA-seq studies. Is affected by seventeen chemicals including methylmercury hydroxide; 1-methylnicotinamide; and rotenone based on RNA-seq and microarray studies. Is predicted…
WBGene00014132	154.647	0.987866	0.0101582	ZK896.1	CUB_2 domain-containing protein	Is enriched in intestine based on RNA-seq studies. Is affected by several genes including daf-2; glp-1; and rrf-3 based on microarray; tiling array; and RNA-seq studies. Is affected by seventeen chemicals including methylmercury hydroxide; Tunicamycin; and D-glucose based on RNA-seq and microarray studies. Is predicted to encode a protein with the following domains: CUB-like domain and CUB-like d…
WBGene00014801	327.953	0.98768	0.00154926	K08E5.1		Is affected by several genes including daf-16; cep-1; and hpl-2 based on RNA-seq and microarray studies. Is affected by five chemicals including rotenone; stavudine; and allantoin based on RNA-seq studies.
WBGene00001103	64.8627	0.987142	0.0285312	dsl-1	Delta/Serrate/Lag-2 domain 1	dsl-1 encodes a secreted protein with a single DSL and EGF domain inseries, resembling Delta/LAG-2; DSL-1, with APX-1 and LAG-2, iscollectively required for LIN-12/Notch-mediated lateral signalling duringpostembryonic vulval development; DSL-1, when misexpressed by lag-2sequences, can rescue the larval-lethal and anchor cell phenotypes oflag-2(q420ts); dsl-1(RNAi) animals have abnormal vulvae in …	Exhibits Notch binding activity. Predicted to be involved in cell fate specification. Predicted to localize to integral component of plasma membrane. Is expressed in several structures, including P6.p hermaphrodite; P6.pa; P6.paa; P6.pap; and vulval cell.
WBGene00219736	203.774	0.987078	0.00418534	linc-20	Long Intervening Non-Coding RNA 20	Is affected by several genes including cep-1; sma-2; and smg-2 based on RNA-seq studies.
WBGene00016221	89.4855	0.986935	0.0200828	C29F9.6	TAZ-type domain-containing protein	Is predicted to have histone acetyltransferase activity; transcription coregulator activity; and zinc ion binding activity.	Predicted to have metal ion binding activity and transcription coregulator activity. Predicted to be involved in regulation of transcription, DNA-templated. Predicted to localize to nucleus.
WBGene00006102	50.1562	0.46974	0.369328	str-37	Seven TM Receptor 37	Is affected by several genes including daf-2; ain-1; and let-418 based on microarray and RNA-seq studies. Is affected by resveratrol based on microarray studies. Is predicted to encode a protein with the following domains: Serpentine type 7TM GPCR chemoreceptor Str and 7TM GPCR, serpentine receptor class r (Str).	Predicted to localize to integral component of membrane.
WBGene00001170	4017.93	0.986653	1.83e-06	egl-1	EGg Laying defective 1	egl-1 encodes a novel protein that contains a region similar to the BH3 (Bcl-2 homology region 3) domain of mammalian cell death activators; EGL-1 functions as an upstream activator in the general programmed cell death pathway and positively regulates programmed cell death by interacting directly with CED-9 to induce CED-4 release from CED-4/CED-9 complexes and ultimately activate the CED-3 caspa…	Involved in several processes, including actin filament depolymerization; oviposition; and positive regulation of cellular component organization. Localizes to cytosol; mitochondrion; and presynapse. Is expressed in several structures, including ABalappaapp; ABaraapapaad; HSN; URX; and proctodeal cell.
WBGene00011182	344.917	0.985995	0.00176201	R09H10.5		Is enriched in coelomocyte and head mesodermal cell based on tiling array and RNA-seq studies. Is affected by several genes including daf-16; daf-2; and skn-1 based on microarray; proteomic; and RNA-seq studies. Is affected by thirteen chemicals including rotenone; D-glucose; and Zidovudine based on RNA-seq and microarray studies. Is predicted to encode a protein with the following domains: EGF-l…	Is expressed in intestine.
WBGene00044149	905.315	0.98595	0.000464769	T24D5.6		Is enriched in NSM; body wall muscle cell; and hypodermis based on tiling array studies. Is affected by several genes including eat-2; dpy-21; and hpl-2 based on tiling array; RNA-seq; and microarray studies. Is affected by six chemicals including rotenone; D-glucose; and Sirolimus based on RNA-seq and microarray studies.
WBGene00015141	153.481	0.984951	0.0149508	ugt-46	UDP-GlucuronosylTransferase 46	Is predicted to have glucuronosyltransferase activity. Human ortholog(s) of this gene are implicated in Crigler-Najjar syndrome and Gilbert syndrome. Is an ortholog of several human genes including UGT2B28 (UDP glucuronosyltransferase family 2 member B28); UGT2B4 (UDP glucuronosyltransferase family 2 member B4); and UGT2B7 (UDP glucuronosyltransferase family 2 member B7).	Predicted to have UDP-glycosyltransferase activity. Predicted to localize to intracellular membrane-bounded organelle. Human ortholog(s) of this gene implicated in osteoporosis. Orthologous to several human genes including UGT2A2 (UDP glucuronosyltransferase family 2 member A2); UGT2A3 (UDP glucuronosyltransferase family 2 member A3); and UGT2B10 (UDP glucuronosyltransferase family 2 member B10).
WBGene00022730	57.5187	0.984943	0.0257369	ZK402.3		Is enriched in ASER; germ line; hypodermis; and somatic gonad precursor based on RNA-seq studies. Is affected by several genes including daf-16; daf-2; and rrf-3 based on microarray and RNA-seq studies. Is affected by four chemicals including aldicarb; antimycin; and Humic Substances based on microarray and RNA-seq studies.
WBGene00018789	74.771	0.726033	0.0697835	F54C1.1	Glucuronosyltransferase	Is predicted to have UDP-glycosyltransferase activity.	Predicted to have UDP-glycosyltransferase activity. Predicted to localize to intracellular membrane-bounded organelle.
WBGene00007667	1200.93	0.984931	4.51e-07	fbxa-97	F-box A protein 97	Is enriched in body wall muscle cell; hypodermis; and neurons based on tiling array and RNA-seq studies. Is affected by several genes including daf-2; daf-12; and hsf-1 based on microarray; tiling array; and RNA-seq studies. Is affected by nine chemicals including stavudine; metformin; and Psoralens based on RNA-seq and microarray studies.
WBGene00012304	40.3463	0.51307	0.320487	cutl-4	CUTiclin-Like 4	Is enriched in PLM based on RNA-seq studies. Is affected by several genes including eat-2; dpy-7; and eri-1 based on tiling array; RNA-seq; and microarray studies. Is affected by six chemicals including 1-methylnicotinamide; Rifampin; and Sirolimus based on RNA-seq and microarray studies. Is predicted to encode a protein with the following domain: Zona pellucida domain.	Predicted to localize to integral component of membrane.
WBGene00045338	88.4909	0.983085	0.0277819	M01B2.13		Is enriched in intestine based on RNA-seq studies. Is affected by several genes including daf-16; daf-2; and daf-12 based on microarray and RNA-seq studies. Is affected by eight chemicals including bisphenol A; Alovudine; and Zidovudine based on RNA-seq studies. Human PHYHIP exhibits protein tyrosine kinase binding activity. Is predicted to encode a protein with the following domain: Phytanoyl-Co…	Predicted to localize to cytoplasm. Orthologous to human PHYHIP (phytanoyl-CoA 2-hydroxylase interacting protein) and PHYHIPL (phytanoyl-CoA 2-hydroxylase interacting protein like).
WBGene00018374	204.592	0.982714	0.00480801	tag-343	Temporarily Assigned Gene name 343	Is enriched in cephalic sheath cell; head mesodermal cell; intestine; mechanosensory neurons; and pharyngeal muscle cell based on microarray; tiling array; and RNA-seq studies. Is affected by several genes including daf-16; daf-2; and skn-1 based on microarray and RNA-seq studies. Is affected by eleven chemicals including sesamin; stavudine; and Zidovudine based on microarray and RNA-seq studies.…	Predicted to have RNA polymerase II complex binding activity and chromatin binding activity. Predicted to be involved in histone modification and transcription elongation from RNA polymerase II promoter. Predicted to localize to Cdc73/Paf1 complex and transcriptionally active chromatin.
WBGene00019920	73.7479	0.982639	0.0289945	acs-15	fatty Acid CoA Synthetase family 15	Is predicted to have catalytic activity. Is an ortholog of human ACSL1 (acyl-CoA synthetase long chain family member 1).	Predicted to have long-chain fatty acid-CoA ligase activity. Predicted to be involved in long-chain fatty acid metabolic process. Predicted to localize to endoplasmic reticulum and membrane. Orthologous to human ACSL1 (acyl-CoA synthetase long chain family member 1).
WBGene00018455	154.767	0.977592	0.0146918	fbxc-42	F-box C protein 42	Is enriched in Z1.p; Z4.a; germ line; male distal tip cell; and somatic gonad precursor based on RNA-seq studies. Is affected by several genes including daf-2; rrf-3; and dpy-10 based on microarray; tiling array; and RNA-seq studies. Is affected by eleven chemicals including bisphenol A; Rifampin; and allantoin based on RNA-seq and microarray studies. Is predicted to encode a protein with the fol…
WBGene00003622	935.35	0.977161	1.07e-07	nhr-23	Nuclear Hormone Receptor family 23	The nhr-23 gene encodes a nuclear hormone receptor homolog that is required in all larval molts; NHR-23 is highly similar to Drosophila DHR3, an ecdysone-inducible gene product involved in metamorphosis; NHR-23 is required for hypodermal expression of acn-1 and, probably, of dpy-7.	Exhibits RNA polymerase II transcription regulatory region sequence-specific DNA binding activity. Involved in molting cycle and positive regulation of transcription by RNA polymerase II. Localizes to nucleus. Is expressed in several structures, including gonad; head neurons; intestine; oocyte; and vulva. Human ortholog(s) of this gene implicated in idiopathic generalized epilepsy 15 and immunode…
WBGene00010267	43.2151	0.976072	0.0305688	lips-9	LIPaSe related 9	Is predicted to have hydrolase activity.	Predicted to have lipase activity. Predicted to be involved in lipid catabolic process.
WBGene00000399	97.7204	0.975743	0.016294	cdh-7	CaDHerin family 7	Is predicted to have calcium ion binding activity.	Predicted to have calcium ion binding activity. Predicted to be involved in cell-cell adhesion. Predicted to localize to integral component of membrane.
WBGene00013369	72.9805	0.975652	0.030072	Y60A9.2		Is affected by several genes including daf-2; eat-2; and mut-2 based on microarray and RNA-seq studies. Is affected by five chemicals including Psoralens; allantoin; and Sirolimus based on RNA-seq and microarray studies.
WBGene00020218	687.221	0.378447	0.278351	T04G9.7		Is enriched in AVK; cephalic sheath cell; dopaminergic neurons; germ line; and head mesodermal cell based on tiling array and RNA-seq studies. Is affected by several genes including daf-16; daf-2; and rrf-3 based on microarray; tiling array; proteomic; and RNA-seq studies. Is affected by thirteen chemicals including Heme; hydrogen sulfide; and rotenone based on microarray and RNA-seq studies.
WBGene00015013	143.795	0.974706	0.00759872	btb-3	BTB (Broad/complex/Tramtrack/Bric a brac) domain protein 3	Is enriched in germ line; germline precursor cell; and head mesodermal cell based on RNA-seq studies. Is affected by several genes including elt-2; sir-2.1; and dcr-1 based on microarray and RNA-seq studies. Is affected by six chemicals including hydrogen sulfide; stavudine; and Rifampin based on microarray and RNA-seq studies.
WBGene00013916	142.057	0.974109	0.00995023	ZC504.1	BPTI/Kunitz inhibitor domain-containing protein	Is predicted to have serine-type endopeptidase inhibitor activity.	Predicted to have serine-type endopeptidase inhibitor activity. Predicted to be involved in negative regulation of endopeptidase activity.
WBGene00015714	80.1775	0.973129	0.0247068	C12D12.3		Is enriched in Z1; Z4; body wall muscle cell; muscle cell; and somatic gonad precursor based on tiling array; RNA-seq; and microarray studies. Is affected by several genes including daf-16; eat-2; and sir-2.1 based on RNA-seq and microarray studies. Is affected by six chemicals including metformin; Psoralens; and Rifampin based on RNA-seq and microarray studies.	Predicted to localize to integral component of membrane.
WBGene00007183	505.438	0.972114	3.97e-06	B0462.4		Is affected by several genes including skn-1; clk-1; and eat-2 based on RNA-seq and microarray studies. Is affected by eleven chemicals including tryptophan; Mercuric Chloride; and sodium arsenite based on microarray and RNA-seq studies. Is predicted to encode a protein with the following domain: .
WBGene00009102	1390.13	0.971966	1.13e-07	F25B3.5		Is enriched in Z1.p; Z4.a; intestine; male distal tip cell; and somatic gonad precursor based on RNA-seq studies. Is affected by several genes including daf-2; glp-1; and rrf-3 based on microarray and RNA-seq studies. Is affected by fifteen chemicals including methylmercuric chloride; 4-bromodiphenyl ether; and levamisole based on microarray and RNA-seq studies.
WBGene00020579	722	0.971175	0.00138697	T19D12.4	VWFA domain-containing protein	Is involved in defense response to Gram-negative bacterium and innate immune response. Localizes to membrane raft.	Involved in defense response to Gram-negative bacterium and innate immune response. Localizes to membrane raft.
WBGene00012273	95.4468	0.970882	0.0112564		Dynein Heavy Chain 4	Is enriched in BAG; hypodermis; and ventral nerve cord based on tiling array studies. Is affected by several genes including daf-2; rrf-3; and eat-2 based on tiling array; RNA-seq; and microarray studies. Is affected by ten chemicals including manganese chloride; multi-walled carbon nanotube; and D-glucose based on RNA-seq and microarray studies. Is predicted to encode a protein with the followin…	Is expressed in nervous system.
WBGene00009971	150.948	0.969674	0.0280445	F53C11.1	CUB_2 domain-containing protein	Localizes to membrane raft.	Predicted to be involved in innate immune response. Localizes to membrane raft.
WBGene00003705	121.22	0.967939	0.0287726	nhr-115	Nuclear Hormone Receptor family 115	nhr-115 encodes a nuclear receptor that is most highly conserved amongst nematode species.	Predicted to have DNA-binding transcription factor activity; sequence-specific DNA binding activity; and zinc ion binding activity. Involved in innate immune response. Predicted to localize to nucleus. Human ortholog(s) of this gene implicated in Alzheimer's disease; coronary artery disease; hepatocellular carcinoma; lipid metabolism disorder; and myocardial infarction. Orthologous to human PPARA…
WBGene00012185	188.507	0.0853952	0.880849	W01F3.2		Is enriched in germline precursor cell and hypodermis based on tiling array studies. Is affected by several genes including daf-16; daf-2; and glp-1 based on microarray; tiling array; RNA-seq; and proteomic studies. Is affected by sixteen chemicals including 1-methylnicotinamide; manganese chloride; and sodium arsenite based on RNA-seq and microarray studies. Is predicted to encode a protein with…	Predicted to have metalloendopeptidase activity. Predicted to be involved in collagen catabolic process and extracellular matrix organization. Predicted to localize to extracellular space.
WBGene00045475	371.576	0.684765	0.0519863	T07A5.7		Is enriched in Z1; Z4; hypodermis; and somatic gonad precursor based on RNA-seq studies. Is affected by several genes including daf-16; daf-2; and daf-12 based on RNA-seq and microarray studies. Is affected by five chemicals including Rifampin; Sirolimus; and Psoralens based on RNA-seq and microarray studies. Is predicted to encode a protein with the following domain: Fukutin-related.
WBGene00015012	228.401	0.967335	0.00281501	bath-20	BTB and MATH domain containing 20	Is enriched in germ line; germline precursor cell; and head mesodermal cell based on RNA-seq studies. Is affected by several genes including daf-2; skn-1; and clk-1 based on microarray and RNA-seq studies. Is affected by six chemicals including rotenone; Alovudine; and Sodium Chloride based on RNA-seq and microarray studies. Is predicted to encode a protein with the following domains: BTB/POZ dom…
WBGene00020875	38.1788	0.966779	0.0299393	T28A11.13	Thioredoxin domain-containing protein	Is enriched in body wall muscle cell based on tiling array studies. Is affected by several genes including sir-2.1; lin-35; and lin-15B based on microarray and RNA-seq studies. Is affected by five chemicals including Psoralens; allantoin; and metformin based on RNA-seq and microarray studies. Is predicted to encode a protein with the following domains: Thioredoxin-like; Thioredoxin-like fold; and…	Orthologous to several human genes including NXNL2 (nucleoredoxin like 2).
WBGene00007460	292.553	0.96661	0.000355627	C08F11.13		Is enriched in OLL; PVD; head mesodermal cell; intestine; and neurons based on microarray; tiling array; and RNA-seq studies. Is affected by several genes including daf-16; daf-2; and glp-1 based on microarray and RNA-seq studies. Is affected by eighteen chemicals including Ethanol; 1-methylnicotinamide; and D-glucopyranose based on RNA-seq and microarray studies.	Predicted to localize to integral component of membrane.
WBGene00206482	48.8044	0.964596	0.0329923	B0416.10	RING-type domain-containing protein	Is enriched in hypodermis based on RNA-seq studies. Is affected by several genes including hsf-1; sma-2; and sma-4 based on RNA-seq studies. Is affected by stavudine based on RNA-seq studies. Is predicted to encode a protein with the following domains: zinc-RING finger domain; Zinc finger, RING-type; and Zinc finger, RING/FYVE/PHD-type.	Predicted to have metal ion binding activity.
WBGene00044709	115.439	0.964557	0.0322165	pals-12	Protein containing ALS2cr12 (ALS2CR12) signature 12	Is affected by several genes including skn-1; hsf-1; and clk-1 based on microarray and RNA-seq studies. Is affected by seven chemicals including Psoralens; allantoin; and metformin based on RNA-seq and microarray studies.
WBGene00044908	110.783	0.963885	0.0235417	F38A1.15	CW domain-containing protein	Is enriched in CEM; HOB; IL2 neuron; and ray neuron type B based on RNA-seq studies. Is affected by several genes including eat-2; pgl-1; and mex-1 based on RNA-seq studies. Is affected by four chemicals including Psoralens; allantoin; and Sirolimus based on RNA-seq studies. Is predicted to encode a protein with the following domains: PAN-like domain; PAN-3 domain; and Concanavalin A-like lectin/…
WBGene00012115	89.4486	0.963501	0.032694	T28B8.4		Is predicted to have lysine-acetylated histone binding activity; peptidase activator activity; and proteasome binding activity. Is an ortholog of human PSME4 (proteasome activator subunit 4).	Predicted to have lysine-acetylated histone binding activity; peptidase activator activity; and proteasome binding activity. Predicted to be involved in proteasomal ubiquitin-independent protein catabolic process. Predicted to localize to cytosol and nucleus. Orthologous to human PSME4 (proteasome activator subunit 4).
WBGene00013568	65.6633	0.963049	0.0204839	Y75B12B.3		Is enriched in intestine based on RNA-seq studies. Is affected by several genes including daf-16; daf-2; and daf-12 based on microarray; tiling array; and RNA-seq studies. Is affected by ten chemicals including D-glucose; Psoralens; and allantoin based on RNA-seq and microarray studies.
WBGene00021041	74.0315	0.962892	0.0293106	clp-10	CaLPain family 10	Is predicted to have calcium-dependent cysteine-type endopeptidase activity. Is an ortholog of human CAPN15 (calpain 15).	Predicted to have calcium-dependent cysteine-type endopeptidase activity. Predicted to be involved in proteolysis. Predicted to localize to cytoplasm. Orthologous to human CAPN15 (calpain 15).
WBGene00018271	1211.41	0.410809	0.231024	ctsa-1.1	CaThepSin A homolog 1.1	F41C3.5 encodes a serine carboxypeptidase that is related to human cathepsin A (CTSA, OMIM:256540, mutations are associated with galactosialidosis: beta-galactosidase and alpha-neuraminidase deficiency); microarray experiments have shown that F41C3.5 mRNA levels are reduced in a lin-14 loss-of-function mutant background, suggesting that F41C3.5 expression is positively regulated by LIN-14; large-…	Predicted to have serine-type carboxypeptidase activity. Predicted to be involved in proteolysis. Is expressed in several structures, including body wall musculature; intestine; nervous system; pharynx; and reproductive system. Human ortholog(s) of this gene implicated in galactosialidosis and lysosomal storage disease. Orthologous to human CTSA (cathepsin A).
WBGene00044245	115.228	0.623971	0.178246	F32A7.8		Is enriched in ventral nerve cord based on tiling array studies. Is affected by several genes including clk-1; eat-2; and sek-1 based on microarray and RNA-seq studies. Is affected by eleven chemicals including tryptophan; multi-walled carbon nanotube; and nanoparticle based on microarray and RNA-seq studies.	Predicted to localize to integral component of membrane.
WBGene00015236	260.093	0.961693	0.000101219	B0511.11		Is enriched in AVA; germ line; male-specific anatomical entity; and in male based on tiling array; RNA-seq; and microarray studies. Is affected by several genes including daf-2; glp-1; and eat-2 based on microarray; RNA-seq; and tiling array studies. Is affected by ten chemicals including nicotinic acid; methylmercuric chloride; and manganese chloride based on RNA-seq and microarray studies. Is p…
WBGene00014852	1006.4	0.959659	0.000587104	W02A11.6		Is affected by several genes including eat-2; pgl-1; and sma-2 based on microarray and RNA-seq studies. Is affected by five chemicals including Alovudine; Rifampin; and Psoralens based on RNA-seq studies.
WBGene00018712	44.6499	0.959365	0.0166831	F52G3.4		Is enriched in AVK; RID; and seam cell based on RNA-seq studies. Is affected by several genes including rrf-3; sek-1; and pgl-1 based on tiling array and RNA-seq studies. Is affected by allantoin based on microarray studies.
WBGene00021667	46.2087	0.958146	0.0346375	snpc-3.2	SNAPc (Small Nuclear RNA Activating Complex) homolog 3.2	Is enriched in germ line and germline precursor cell based on RNA-seq studies. Is affected by several genes including daf-16; daf-2; and sek-1 based on tiling array; microarray; and RNA-seq studies. Is affected by nine chemicals including Rifampin; allantoin; and Sirolimus based on RNA-seq and microarray studies. Is predicted to encode a protein with the following domains: snRNA-activating protei…	Is predicted to contribute to RNA polymerase II cis-regulatory region sequence-specific DNA binding activity and core promoter sequence-specific DNA binding activity. Predicted to be involved in snRNA transcription by RNA polymerase II and snRNA transcription by RNA polymerase III. Predicted to localize to snRNA-activating protein complex. Orthologous to human SNAPC3 (small nuclear RNA activating…
WBGene00009831	296.137	0.956394	0.00587835	F47G9.4	Probable RING finger protein 207 homolog	Is predicted to have Hsp70 protein binding activity and zinc ion binding activity. Is an ortholog of human RNF207 (ring finger protein 207).	Predicted to have Hsp70 protein binding activity and zinc ion binding activity. Orthologous to human RNF207 (ring finger protein 207).
WBGene00019099	51.1688	0.955961	0.0349975	F59B1.6		Is affected by tatn-1 based on RNA-seq studies. Is predicted to encode a protein with the following domains: Serpentine type 7TM GPCR chemoreceptor Srh and 7TM GPCR, serpentine receptor class h (Srh).	Predicted to localize to integral component of membrane.
WBGene00021418	232.784	0.955929	0.00498464	Y38F2AL.6		Is enriched in germ line and head mesodermal cell based on RNA-seq studies. Is affected by several genes including daf-16; daf-2; and pgl-1 based on microarray and RNA-seq studies. Is affected by five chemicals including multi-walled carbon nanotube; stavudine; and Rifampin based on RNA-seq and microarray studies.
WBGene00012669	59.1756	0.955552	0.0266207	Y39B6A.7	SGNH_hydro domain-containing protein	Is predicted to have hydrolase activity, acting on ester bonds.	Predicted to have triglyceride lipase activity. Predicted to be involved in triglyceride catabolic process.
WBGene00017524	35.9002	0.954609	0.0190145	F16G10.9		Is enriched in hypodermis based on RNA-seq studies. Is affected by several genes including daf-16; rrf-3; and daf-12 based on tiling array; microarray; and RNA-seq studies. Is affected by seven chemicals including methylmercuric chloride; Psoralens; and allantoin based on microarray and RNA-seq studies. Is predicted to encode a protein with the following domains: TRA-1 regulated protein R03H10.4 …
WBGene00018997	929.662	0.95457	7.37e-06	F57B9.3	RNA helicase	Is predicted to have ATP binding activity; helicase activity; and nucleic acid binding activity. Is involved in negative regulation of transcription by RNA polymerase II and translation. Is an ortholog of human EIF4A2 (eukaryotic translation initiation factor 4A2).	Predicted to have translation initiation factor activity. Involved in translation. Orthologous to human EIF4A2 (eukaryotic translation initiation factor 4A2).
WBGene00007807	98.7285	0.954309	0.0283271	C29F3.7	CUB_2 domain-containing protein	C29F3.7 encodes a CUB-like domain-containing protein; C29F3.7 is involved in the transcriptional, innate immune response towards several different bacterial pathogens.	Involved in innate immune response. Localizes to membrane raft.
WBGene00019273	169.296	0.954149	0.00973858	H43E16.1		Is enriched in OLL; PVD; head mesodermal cell; and intestine based on microarray and RNA-seq studies. Is affected by several genes including daf-16; daf-2; and glp-1 based on microarray; tiling array; and RNA-seq studies. Is affected by twenty-one chemicals including hydrogen sulfide; rotenone; and D-glucopyranose based on microarray and RNA-seq studies. Is predicted to encode a protein with the …	Predicted to localize to integral component of membrane.
WBGene00220073	305.973	0.546486	0.1381	T19E7.29		Is affected by cep-1 based on RNA-seq studies.
WBGene00017352	301.174	0.589619	0.0610978	F10E7.11	ELM2 domain-containing protein	Is predicted to have DNA binding activity. Is an ortholog of human MIER1 (MIER1 transcriptional regulator) and MIER3 (MIER family member 3).	Predicted to have RNA polymerase II repressing transcription factor binding activity; histone deacetylase binding activity; and transcription corepressor activity. Predicted to be involved in histone deacetylation and negative regulation of transcription by RNA polymerase II. Predicted to localize to nucleoplasm. Orthologous to several human genes including MIER3 (MIER family member 3) and MIER1 …
WBGene00008009	211.848	0.953672	0.00816092	fbxa-171	F-box A protein 171	This gene encodes a protein containing an F-box, a motif predicted to mediate protein-protein interactions either with homologs of yeast Skp-1p or with other proteins; this gene's encoded protein also contains an FTH/DUF38 motif, which may also mediate protein-protein interaction.
WBGene00019759	245.263	0.953634	0.000581079	M03F4.6		Is enriched in AFD and PLM based on RNA-seq studies. Is affected by several genes including daf-2; skn-1; and age-1 based on microarray; RNA-seq; and tiling array studies. Is affected by fourteen chemicals including Neurotoxins; sesamin; and stavudine based on microarray and RNA-seq studies. Is predicted to encode a protein with the following domains: EB module; EB domain; Cysteine-rich repeat; a…
WBGene00009028	214.439	0.953278	0.00618508	F21H7.2		Is enriched in coelomocyte; germ line; muscle cell; and in male based on tiling array; RNA-seq; and microarray studies. Is affected by several genes including daf-16; daf-2; and rrf-3 based on microarray and RNA-seq studies. Is affected by nineteen chemicals including Ethanol; nicotinic acid; and methylmercuric chloride based on RNA-seq and microarray studies.
WBGene00017310	452.311	0.953187	0.00138772	F09G2.1	Protein kinase domain-containing protein	Is predicted to have protein tyrosine kinase activity.	Predicted to have transmembrane receptor protein tyrosine kinase activity. Predicted to be involved in multicellular organism development; positive regulation of kinase activity; and transmembrane receptor protein tyrosine kinase signaling pathway. Predicted to localize to integral component of plasma membrane and receptor complex.
WBGene00199081	129.729	0.587324	0.155932	W10C8.12		Is affected by cep-1 and pmt-2 based on RNA-seq and microarray studies.
WBGene00010593	412.554	0.685631	0.059561	gsnl-1	GelSoliN-Like 1	gsnl-1 encodes one of three C. elegans gelsolin-related proteins; GSNL-1 contains four gelsolin-like (G) domains; GSNL-1 is predicted to function in vivo as an actin regulatory protein and in vitro, demonstrates actin filament severing activity; GSNL-1 also exhibits calcium-dependent capping of the barbed ends of actin filaments and stays bound to the side of actin filaments; GSNL-1 additionally …	Exhibits actin filament binding activity; actin monomer binding activity; and phosphatidylinositol-4,5-bisphosphate binding activity. Involved in several processes, including actin filament depolymerization; barbed-end actin filament capping; and positive regulation of synapse pruning. Localizes to actin cytoskeleton and striated muscle dense body. Is expressed in body wall musculature; enteric m…
WBGene00015226	45.0036	0.952223	0.0357071	B0507.9		Is enriched in GABAergic neurons; OLL; PVD; dopaminergic neurons; and excretory cell based on microarray and tiling array studies. Is affected by several genes including daf-2; skn-1; and daf-12 based on microarray and RNA-seq studies. Is affected by eight chemicals including methylmercuric chloride; Mercuric Chloride; and Psoralens based on microarray and RNA-seq studies.
WBGene00012409	279.302	0.95198	0.00314202	Y7A5A.3		Is enriched in neurons; retrovesicular ganglion; and in male based on microarray; tiling array; and RNA-seq studies. Is affected by several genes including rrf-3; eat-2; and sir-2.1 based on RNA-seq and microarray studies. Is affected by six chemicals including aldicarb; methylmercuric chloride; and Rifampin based on microarray and RNA-seq studies.
WBGene00001403	207.814	0.951935	0.00515889	fbl-1	FiBuLin 1	fbl-1 encodes proteins orthologous to the vertebrate basement membrane protein fibulin; fbl-1 activity is essential for gonad and body morphology, as well as for reproduction; fbl-1 interacts genetically with gon-1 and mig-17, which encode ADAMTS metalloproteases essential for gonad development; the FBL-1C isoform is expressed in anterior and posterior intestinal cells and localizes to the gonad …	An extracellular matrix structural constituent. Involved in extracellular matrix organization; positive regulation of locomotion; and protein localization. Localizes to basement membrane. Is expressed in several structures, including anal depressor muscle; basal lamina; intestine; nervous system; and reproductive system. Human ortholog(s) of this gene implicated in Doyne honeycomb retinal dystrop…
WBGene00009232	59.3116	0.951855	0.0344249	nkat-1	Nematode Kynurenine AminoTransferase 1	nkat-1 encodes kynurenine aminotransferase III, an ortholog of mammalian KAT3.	Predicted to have kynurenine-oxoglutarate transaminase activity. Predicted to be involved in L-kynurenine metabolic process and biosynthetic process. Predicted to localize to mitochondrion. Is expressed in RID; RMDVL; and RMDVR. Orthologous to human KYAT1 (kynurenine aminotransferase 1) and KYAT3 (kynurenine aminotransferase 3).
WBGene00004224	1041.28	0.9515	1.08e-05	ptr-10	PaTched Related family 10	ptr-10 encodes an ortholog of Drosophila and human PTCHD3, which definesone of seven paralogous families of sterol sensing domain (SSD)proteins; PTR-10 is weakly required for normal molting from L4 to adultstages; however, PTR-10 in conjunction with PTR-1 and PTR-6 is stronglyrequired for both molting and viability, with triple ptr-1/-6/-10 RNAianimals showing pronounced molting defects and letha…	Involved in molting cycle. Predicted to localize to cytoplasmic vesicle membrane and plasma membrane. Is expressed in accessory cell. Orthologous to human PTCHD3 (patched domain containing 3).
WBGene00050906	91.116	0.365185	0.507856	F20E11.17		Is enriched in dopaminergic neurons; excretory cell; and intestine based on tiling array studies. Is affected by several genes including daf-16; daf-2; and skn-1 based on microarray and RNA-seq studies. Is affected by ten chemicals including Tunicamycin; multi-walled carbon nanotube; and Psoralens based on microarray and RNA-seq studies.
WBGene00007724	73.4318	0.741139	0.095929	C25F9.4	SNF2_N domain-containing protein	Is predicted to have ATP binding activity.	Predicted to have ATP binding activity.
WBGene00013477	192.218	0.56452	0.161288	Y69E1A.5		Is enriched in GABAergic neurons; OLL; PVD; body wall muscle cell; and muscle cell based on tiling array; RNA-seq; proteomic; and microarray studies. Is affected by several genes including daf-2; age-1; and rrf-3 based on microarray; RNA-seq; tiling array; and proteomic studies. Is affected by twelve chemicals including manganese chloride; D-glucose; and nicotine based on RNA-seq; proteomic; and …	Orthologous to human PEBP4 (phosphatidylethanolamine binding protein 4).
WBGene00013855	2266.65	0.951307	0.000346671	cubn-1	CUBiliN homolog 1	ZC116.3 is orthologous to the human gene CUBILIN (CUBN; OMIM:602997), which when mutated leads to hereditary megaloblastic anaemia 1 (OMIM:261100).	Predicted to have calcium ion binding activity. Predicted to be involved in lipid metabolic process and protein transport. Predicted to localize to extracellular region. Is expressed in hypodermis; intestine; pharynx; reproductive system; and tail. Orthologous to human CUBN (cubilin).
WBGene00010102	94.1486	0.95002	0.0201629	F55C9.5		Is enriched in hypodermis; intestine; and pharyngeal muscle cell based on tiling array studies. Is affected by several genes including daf-16; daf-2; and rrf-3 based on tiling array; microarray; and RNA-seq studies. Is affected by ten chemicals including Mercuric Chloride; multi-walled carbon nanotube; and metformin based on microarray and RNA-seq studies.
WBGene00022130	111.298	0.949729	0.0290399	Y71F9B.9		Is predicted to have 3-hydroxyacyl-CoA dehydrogenase activity. Is an ortholog of human CRYL1 (crystallin lambda 1).	Predicted to have oxidoreductase activity, acting on the CH-OH group of donors, NAD or NADP as acceptor. Predicted to be involved in fatty acid metabolic process. Orthologous to human CRYL1 (crystallin lambda 1).
WBGene00014069	681.644	0.948476	0.000203118	ZK678.3		Is affected by several genes including daf-16; eat-2; and sir-2.1 based on microarray; tiling array; and RNA-seq studies. Is affected by eight chemicals including methylmercuric chloride; Psoralens; and allantoin based on microarray and RNA-seq studies. Is an ortholog of human CCNA1 (cyclin A1).	Human ortholog(s) of this gene implicated in prostate cancer. Orthologous to human CCNA1 (cyclin A1).
WBGene00017510	80.7317	0.947942	0.0349761	nhr-178	Nuclear Hormone Receptor family 178	Is predicted to have DNA-binding transcription factor activity; sequence-specific DNA binding activity; and zinc ion binding activity. Is expressed in several structures, including ciliated neurons; coelomocyte; intestine; pharynx; and spermatheca.	Predicted to have DNA-binding transcription factor activity; sequence-specific DNA binding activity; and zinc ion binding activity. Predicted to be involved in regulation of transcription, DNA-templated. Predicted to localize to nucleus. Is expressed in several structures, including ciliated neurons; coelomocyte; intestine; pharynx; and spermatheca.
WBGene00197037	437.54	0.947893	0.000161176	K01G5.11		Is affected by cep-1 based on RNA-seq studies.
WBGene00018026	93.6044	0.45003	0.391672	F35A5.4		Is expressed in pharynx. Is predicted to encode a protein with the following domains: Cysteine rich repeat and Cysteine rich repeat, tripleX.	Is expressed in pharynx.
WBGene00007230	45.7882	0.947881	0.0370759	C01G10.1		Is enriched in amphid sheath cell; germ line; and in male based on RNA-seq studies. Is affected by several genes including daf-2; clk-1; and eat-2 based on microarray; tiling array; and RNA-seq studies. Is affected by fourteen chemicals including hydrogen sulfide; methylmercuric chloride; and Tunicamycin based on microarray and RNA-seq studies. Is predicted to encode a protein with the following …	Predicted to localize to integral component of membrane.
WBGene00014883	110.873	0.947333	0.0121727	Y39C12A.2		This gene was determined to be of Transposon in origin so has been suppressed from the C. elegans protein set; detailed information about the origin of this gene can be found in the corresponding Transposon object associated with this gene.
WBGene00011000	42.642	0.946029	0.0346164	R03G8.6	Aminopeptidase	Is predicted to have aminopeptidase activity; metallopeptidase activity; and zinc ion binding activity. Is an ortholog of human ERAP1 (endoplasmic reticulum aminopeptidase 1); ERAP2 (endoplasmic reticulum aminopeptidase 2); and LNPEP (leucyl and cystinyl aminopeptidase).	Predicted to have metalloaminopeptidase activity; peptide binding activity; and zinc ion binding activity. Predicted to be involved in peptide catabolic process and proteolysis. Predicted to localize to cytoplasm. Human ortholog(s) of this gene implicated in cervix carcinoma. Orthologous to human ERAP1 (endoplasmic reticulum aminopeptidase 1); ERAP2 (endoplasmic reticulum aminopeptidase 2); and L…
WBGene00013763	620.935	0.945981	3.7e-05	Y113G7B.14		Is enriched in head mesodermal cell; intestine; muscle cell; and neurons based on microarray; tiling array; and RNA-seq studies. Is affected by several genes including daf-2; glp-1; and rrf-3 based on microarray and RNA-seq studies. Is affected by eleven chemicals including methylmercuric chloride; levamisole; and Zidovudine based on microarray and RNA-seq studies.
WBGene00008301	223.465	0.945423	0.015218	pals-39	Protein containing ALS2cr12 (ALS2CR12) signature 39	Is enriched in DA neuron; VA neuron; dopaminergic neurons; and intestine based on tiling array studies. Is affected by several genes including daf-16; daf-2; and glp-1 based on microarray and RNA-seq studies. Is affected by fourteen chemicals including Tunicamycin; D-glucose; and stavudine based on microarray and RNA-seq studies.
WBGene00020304	197.765	0.667883	0.0719666	fbxa-200	F-box A protein 200	Is enriched in germ line based on RNA-seq studies. Is affected by several genes including daf-2; rrf-3; and daf-12 based on tiling array; RNA-seq; and microarray studies. Is affected by twelve chemicals including hydrogen sulfide; D-glucose; and Alovudine based on microarray and RNA-seq studies.
WBGene00010319	568.523	0.945404	0.000320193	F59B10.3		Is enriched in ASER; GABAergic neurons; intestine; and pharynx based on microarray and RNA-seq studies. Is affected by several genes including daf-16; daf-2; and skn-1 based on microarray; tiling array; and RNA-seq studies. Is affected by fifteen chemicals including methylmercury hydroxide; rotenone; and D-glucose based on RNA-seq and microarray studies.	Predicted to localize to integral component of membrane. Is expressed in hypodermis.
WBGene00013884	310.954	0.944026	0.00331109	ZC412.3		Is enriched in PLM; body wall muscle cell; body wall musculature; muscle cell; and neurons based on tiling array; RNA-seq; and microarray studies. Is affected by several genes including daf-16; daf-2; and glp-1 based on microarray; RNA-seq; and proteomic studies. Is affected by fourteen chemicals including nicotinic acid; rotenone; and Alovudine based on RNA-seq and microarray studies. Is predict…	Predicted to localize to extracellular region.
WBGene00016985	66.5317	0.943738	0.0295139	C56G3.2	Aldo_ket_red domain-containing protein	Is predicted to have oxidoreductase activity.	Predicted to have alditol:NADP+ 1-oxidoreductase activity. Predicted to localize to cytosol.
WBGene00014310	96.7829	0.942408	0.0111387	F08G2.9		Is expressed widely.	Is expressed widely.
WBGene00012791	654.219	0.93869	0.00244595	Y43D4A.5		Is enriched in AVK; Z1.p; Z4.a; male distal tip cell; and somatic gonad precursor based on RNA-seq studies. Is affected by several genes including daf-16; daf-2; and rrf-3 based on microarray and RNA-seq studies. Is affected by sixteen chemicals including Heme; hydrogen sulfide; and methylmercury hydroxide based on microarray and RNA-seq studies.
WBGene00015223	342.733	0.937979	0.00418337	B0507.6		Is enriched in body wall muscle cell; cephalic sheath cell; dopaminergic neurons; and intestine based on tiling array and RNA-seq studies. Is affected by several genes including daf-16; daf-2; and glp-1 based on microarray; tiling array; and RNA-seq studies. Is affected by eleven chemicals including Psoralens; allantoin; and Sirolimus based on RNA-seq and microarray studies. Is predicted to encod…
WBGene00009218	1305.6	0.937038	1.81e-07	acs-20	fatty Acid CoA Synthetase family 20	acs-20 encodes a protein homologous to the mammalian FATP1 and FATP4 fatty acid transport proteins (FATP)/very long chain fatty acid acyl-CoA synthetases; acs-20 activity is required for proper cuticle development, specifically formation of a cuticle surface barrier that prevents penetration of small molecules; acs-20 may affect cuticle development via its role in incorporation of very long chain…	Predicted to have long-chain fatty acid transporter activity and long-chain fatty acid-CoA ligase activity. Predicted to be involved in triglyceride homeostasis. Localizes to intracellular membrane-bounded organelle. Is expressed in several structures, including enteric muscle; hypodermis; intestine; pharynx; and vulval muscle. Orthologous to several human genes including SLC27A1 (solute carrier …
WBGene00044488	40.1284	0.897114	0.0505941	Y54G2A.45	Lipase_3 domain-containing protein	Is enriched in head mesodermal cell and intestine based on tiling array and RNA-seq studies. Is affected by several genes including daf-16; daf-2; and skn-1 based on tiling array; RNA-seq; and microarray studies. Is affected by ten chemicals including 1-methylnicotinamide; rotenone; and Tunicamycin based on RNA-seq and microarray studies. Is predicted to encode a protein with the following domain…	Predicted to be involved in lipid metabolic process.
WBGene00197064	41.0461	0.936942	0.0372101	C02C6.5
WBGene00044584	56.1997	0.936921	0.0381497	T03G11.9		Is enriched in GABAergic neurons and body wall muscle cell based on tiling array and RNA-seq studies. Is affected by several genes including clk-1; egl-5; and mex-3 based on RNA-seq and microarray studies. Is affected by five chemicals including Zidovudine; Rifampin; and Sirolimus based on RNA-seq and microarray studies.	Predicted to localize to integral component of membrane.
WBGene00003997	76.8463	0.936568	0.0367878	pgp-3	P-GlycoProtein related 3	pgp-3 encodes a transmembrane protein that is a member of the P-glycoprotein subclass of the ATP-binding cassette (ABC) transporter superfamily; with PGP-1, PGP-3 is required for defense against the pathogenic Pseudomonas aeruginosa strain PA14, and may facilitate ATP-dependent efflux of the toxic phenazine compounds produced by the bacteria; PGP-3 is also required for resistance to colchicine an…	Predicted to have ATPase-coupled transmembrane transporter activity and efflux transmembrane transporter activity. Involved in defense response to Gram-negative bacterium; innate immune response; and stress response to cadmium ion. Localizes to apical plasma membrane. Is expressed in excretory cell; intestine; pharynx; and reproductive system. Human ortholog(s) of this gene implicated in several …
WBGene00017424	116.36	0.936068	0.0115146	F13C5.3		Is enriched in dopaminergic neurons based on tiling array studies. Is affected by several genes including daf-16; daf-2; and rrf-3 based on microarray; tiling array; and RNA-seq studies. Is affected by eleven chemicals including multi-walled carbon nanotube; stavudine; and Zidovudine based on RNA-seq and microarray studies.
WBGene00017532	163.194	0.935025	0.00717611	ent-5	Equilibrative Nucleoside Transporter 5	Is predicted to have nucleoside transmembrane transporter activity. Human ortholog(s) of this gene are implicated in histiocytosis-lymphadenopathy plus syndrome. Is an ortholog of human SLC29A3 (solute carrier family 29 member 3).	Predicted to have nucleoside transmembrane transporter activity. Predicted to be involved in nucleoside transmembrane transport. Predicted to localize to integral component of membrane and plasma membrane. Human ortholog(s) of this gene implicated in histiocytosis-lymphadenopathy plus syndrome. Orthologous to human SLC29A1 (solute carrier family 29 member 1 (Augustine blood group)); SLC29A2 (solu…
WBGene00008607	163.466	0.934763	0.0124614	F09B12.3	Putative phospholipase B-like 2	Is predicted to have phospholipase activity. Is an ortholog of human PLBD2 (phospholipase B domain containing 2).	Predicted to have phospholipase activity. Predicted to be involved in phospholipid catabolic process. Predicted to localize to extracellular region. Orthologous to human PLBD2 (phospholipase B domain containing 2).
WBGene00017806	39.8883	0.89449	0.0516282	F26A1.8		Is expressed in head and tail. Is predicted to encode a protein with the following domains: Sulfite exporter TauE/SafE and Transmembrane protein TauE-like.	Predicted to localize to integral component of membrane. Is expressed in several structures, including hypodermis; intestine; nervous system; pharyngeal gland cell; and pharyngeal-intestinal valve.
WBGene00200809	64.3768	0.934432	0.0338106	T04C12.28		Is affected by several genes including daf-2; cep-1; and dlc-1 based on RNA-seq and microarray studies.
WBGene00012914	61.8591	0.894036	0.0517019	bcmo-1	Beta-Carotene 15,15'-MonoOxygenase 1	Is predicted to have metal ion binding activity; monooxygenase activity; and oxidoreductase activity, acting on single donors with incorporation of molecular oxygen, incorporation of two atoms of oxygen. Is expressed in intestine. Human ortholog(s) of this gene are implicated in carotenemia. Is an ortholog of human BCO1 (beta-carotene oxygenase 1).	Predicted to have carotenoid dioxygenase activity. Predicted to be involved in carotene catabolic process. Is expressed in intestine. Orthologous to several human genes including BCO1 (beta-carotene oxygenase 1).
WBGene00021768	104.416	-0.133895	0.831734	Y51F10.7		Is enriched in OLL; PVD; head mesodermal cell; intestine; and pharyngeal muscle cell based on microarray; tiling array; and RNA-seq studies. Is affected by several genes including daf-16; daf-2; and skn-1 based on microarray; RNA-seq; and proteomic studies. Is affected by twenty chemicals including cholesterol; lathosterol; and diallyl trisulfide based on microarray and RNA-seq studies. Is predic…
WBGene00009133	288.275	0.933912	0.00177349	bed-3	BED-type zinc finger putative transcription factor 3	bed-3 encodes a protein that contains a BED-type zinc finger domain; loss of bed-3 activity in large-scale RNAi screens indicates that bed-3 is required for larval development.	Exhibits RNA polymerase II transcription regulatory region sequence-specific DNA binding activity. Involved in molting cycle; regulation of cell division; and vulval cell fate specification. Predicted to localize to nucleus. Is expressed in M lineage cell; hypodermis; and vulva.
WBGene00004246	556.104	0.933467	5.03e-05	puf-10	PUF (Pumilio/FBF) domain-containing 10	Is enriched in germ line based on RNA-seq studies. Is affected by several genes including daf-16; daf-2; and rrf-3 based on microarray and RNA-seq studies. Is affected by ten chemicals including Alovudine; Zidovudine; and metformin based on RNA-seq and microarray studies.
WBGene00012295	190.733	0.933292	0.0203981	nmat-1	Nicotinamide Mononucleotide AdenylylTransferase homolog 1	Is predicted to have ATP binding activity; nicotinamide-nucleotide adenylyltransferase activity; and nicotinate-nucleotide adenylyltransferase activity. Human ortholog(s) of this gene are implicated in Leber congenital amaurosis 9. Is an ortholog of human NMNAT1 (nicotinamide nucleotide adenylyltransferase 1).	Predicted to have nicotinamide-nucleotide adenylyltransferase activity and nicotinate-nucleotide adenylyltransferase activity. Predicted to be involved in NAD biosynthetic process. Human ortholog(s) of this gene implicated in Leber congenital amaurosis 9. Orthologous to several human genes including NMNAT1 (nicotinamide nucleotide adenylyltransferase 1).
WBGene00000031	81.5602	0.93295	0.0406603	abu-8	Activated in Blocked Unfolded protein response 8	abu-8 encodes a transmembrane protein with a predicted signal sequence, a glutamine/asparagine-rich domain and multiple cysteine-rich repeats (DUF139); abu-8 expression is induced by blockage of the unfolded-protein response in the endoplasmic reticulum, and ABU-8 may help protect the organism from damage by improperly folded nascent protein.	Involved in pharynx development.
WBGene00014008	113.074	0.932896	0.0143383	ZK596.3		Is enriched in PLM based on RNA-seq studies. Is affected by several genes including daf-16; daf-2; and rrf-3 based on RNA-seq and microarray studies. Is affected by eleven chemicals including D-glucopyranose; D-glucose; and 4-bromodiphenyl ether based on RNA-seq and microarray studies.	Predicted to localize to integral component of membrane.
WBGene00001436	239.424	0.929907	0.00937853	fkh-4	ForKHead transcription factor family 4	fkh-4 encodes a member of the forkhead domain transcription factor family; triply mutant animals with reduced activity of fkh-3, fkh-4, and fkh-5 show reduced expression of 21U-RNA transcripts.	Predicted to have DNA-binding transcription factor activity, RNA polymerase II-specific and RNA polymerase II cis-regulatory region sequence-specific DNA binding activity. Predicted to be involved in anatomical structure morphogenesis; cell differentiation; and regulation of transcription by RNA polymerase II. Localizes to nucleus.
WBGene00011017	327.635	0.929116	7.13e-05	R04F11.5		Localizes to endoplasmic reticulum. Is an ortholog of human TIMM29 (translocase of inner mitochondrial membrane 29).	Predicted to be involved in protein insertion into mitochondrial inner membrane. Localizes to endoplasmic reticulum. Is expressed in several structures, including anal depressor muscle; nervous system; pharyngeal-intestinal valve; pharynx; and reproductive system. Orthologous to human TIMM29 (translocase of inner mitochondrial membrane 29).
WBGene00020737	435.486	0.927969	0.00741263	T23F2.4	UPF0057 membrane protein T23F2.4	Is enriched in carbon dioxide sensory neurons; cephalic sheath cell; dopaminergic neurons; hypodermis; and muscle cell based on tiling array and RNA-seq studies. Is affected by several genes including daf-16; daf-2; and skn-1 based on microarray and RNA-seq studies. Is affected by nine chemicals including multi-walled carbon nanotube; Sodium Chloride; and metformin based on RNA-seq and microarray…	Predicted to localize to integral component of membrane.
WBGene00022377	145.969	0.927437	0.0230123	gpx-4	Glutathione PeroXidase 4	Is predicted to have glutathione peroxidase activity. Is an ortholog of human GPX3 (glutathione peroxidase 3) and GPX6 (glutathione peroxidase 6).	Predicted to have glutathione peroxidase activity. Predicted to be involved in cellular oxidant detoxification and response to oxidative stress. Predicted to localize to extracellular space. Human ortholog(s) of this gene implicated in type 2 diabetes mellitus. Orthologous to human GPX3 (glutathione peroxidase 3); GPX5 (glutathione peroxidase 5); and GPX6 (glutathione peroxidase 6).
WBGene00200493	99.0535	0.926805	0.0397937	K03H9.12		Is affected by daf-2 based on microarray studies.
WBGene00021171	154.961	0.926655	0.00784576	Y8A9A.2		Is expressed in g1P; g2L; and g2R. Is predicted to encode a protein with the following domains: Thrombospondin type 1 domain; Thrombospondin type-1 (TSP1) repeat; and Thrombospondin type-1 (TSP1) repeat superfamily.	Predicted to have metalloendopeptidase activity. Predicted to be involved in extracellular matrix organization. Predicted to localize to extracellular matrix. Is expressed in g1P; g2L; and g2R.
WBGene00009071	428.831	0.925493	0.00137187	F23A7.6		Is affected by several genes including daf-2; eat-2; and sir-2.1 based on RNA-seq and microarray studies. Is affected by nine chemicals including methylmercuric chloride; Alovudine; and stavudine based on microarray and RNA-seq studies.
WBGene00008944	434.815	0.925282	0.00137188	F19B2.5	SNF2_N domain-containing protein	Is predicted to have ATP binding activity.	Predicted to have ATP binding activity.
WBGene00020966	166.617	0.924118	0.0293371	W03A5.1	Protein kinase domain-containing protein	Is predicted to have protein kinase activity.	Predicted to have transmembrane receptor protein tyrosine kinase activity. Predicted to be involved in multicellular organism development; positive regulation of kinase activity; and transmembrane receptor protein tyrosine kinase signaling pathway. Predicted to localize to integral component of plasma membrane and receptor complex.
WBGene00008507	47.7065	0.886941	0.0531963	F01G10.4		Is affected by several genes including daf-2; skn-1; and hsf-1 based on microarray and RNA-seq studies. Is affected by five chemicals including indole; Rifampin; and Sirolimus based on microarray and RNA-seq studies.
WBGene00020596	2450.14	0.923503	3.09e-06	oga-1	O-GlcNAc selective N-Acetyl-beta-D-glucosaminidase (O-GlcNAcase) 1	oga-1 encodes an ortholog of mammalian O-linked N-acetylglucosamine(O-GlcNAc)-selective N-acetyl-beta-D-glucosaminidase (O-GlcNAcase); apolymorphism of OGA-1's human ortholog MGEA5 is associated with type 2diabetes, and OGA-1 appears to be required for fine-tuning of insulinsignalling; oga-1(ok1207) mutants are viable and fertile but accumulateO-GlcNAc on nuclear pores and other proteins, while s…	Exhibits hexosaminidase activity and protein serine/threonine phosphatase activity. Involved in several processes, including glycogen metabolic process; lipid storage; and negative regulation of protein glycosylation. Is expressed in several structures, including coelomocyte; nervous system; non-striated muscle; rectal muscle; and reproductive system. Used to study type 2 diabetes mellitus. Ortho…
WBGene00012629	140.229	0.922788	0.00917967	slc-36.3	SLC (SoLute Carrier) homolog 36.3	Y38H6C.17 encodes a putative amino acid transporter orthologous to human SLC36A1; Y38H6C.17 inhibits CEP-1- and HUS-1-dependent germline apoptosis, as do BMK-1, RAD-50, and RAD-51; Y38H6C.17 has 11 predicted transmembrane alpha-helices; Y38H6C.17 has multiple C. elegans paralogs and additional non-nematode orthologs, including budding yeast AVT3 and AVT4.	Predicted to have amino acid transmembrane transporter activity. Predicted to be involved in amino acid transmembrane transport. Predicted to localize to integral component of membrane. Orthologous to several human genes including SLC36A1 (solute carrier family 36 member 1); SLC36A2 (solute carrier family 36 member 2); and SLC36A3 (solute carrier family 36 member 3).
WBGene00009709	174.012	0.566137	0.255568	fbxa-144	F-box A protein 144	This gene encodes a protein containing an F-box, a motif predicted to mediate protein-protein interactions either with homologs of yeast Skp-1p or with other proteins; this gene's encoded protein also contains an FTH/DUF38 motif, which may also mediate protein-protein interaction.
WBGene00016991	380.497	0.918653	0.000159224			Is enriched in body wall muscle cell based on tiling array studies. Is affected by several genes including glp-1; rrf-3; and daf-12 based on tiling array; microarray; and RNA-seq studies. Is affected by eight chemicals including Tunicamycin; Sodium Chloride; and Psoralens based on microarray and RNA-seq studies. Is predicted to encode a protein with the following domains: Concanavalin A-like lect…	Predicted to be involved in protein targeting to membrane; protein targeting to vacuole; and ubiquitin-dependent protein catabolic process via the multivesicular body sorting pathway. Predicted to localize to ESCRT I complex and intracellular membrane-bounded organelle.
WBGene00020833	929.499	0.918466	8.8e-07	T26C12.3	RING-type domain-containing protein	Is predicted to have GTP binding activity and GTPase activity.	Predicted to have GDP binding activity; GTP binding activity; and GTPase activity. Predicted to be involved in Ras protein signal transduction. Predicted to localize to plasma membrane.
WBGene00003937	73.8933	0.880982	0.0535086	pax-1	PAX (Paired box) transcription factor 1	Is predicted to have DNA binding activity. Is expressed in epithelial cell and pharyngeal cell. Human ortholog(s) of this gene are implicated in tooth agenesis. Is an ortholog of human PAX9 (paired box 9).	Predicted to have DNA-binding transcription factor activity, RNA polymerase II-specific and RNA polymerase II cis-regulatory region sequence-specific DNA binding activity. Predicted to be involved in anatomical structure development and regulation of transcription by RNA polymerase II. Predicted to localize to nucleus. Is expressed in epithelial cell and pharyngeal cell. Human ortholog(s) of this…
WBGene00015320	312.792	0.918391	0.0078162	C02B8.1		Is enriched in coelomocyte based on tiling array studies. Is affected by several genes including glp-1; clk-1; and hpl-2 based on microarray; RNA-seq; and tiling array studies. Is affected by seven chemicals including Zidovudine; Psoralens; and allantoin based on RNA-seq and microarray studies. Is predicted to encode a protein with the following domain: Phosphorylation site.
WBGene00013056	50.255	0.917189	0.0447656	Y50E8A.14
WBGene00009537	37.0574	0.879856	0.0546365	ccch-2	CCCH-type zinc finger putative transcription factor 2	F38C2.5 encodes a CCCH tandem zinc finger (TZF) protein; based upon its sequence similarity to C. elegans POS-1, the product of F38C2.5 is predicted to function as an RNA-binding protein.	Predicted to have mRNA 3'-UTR binding activity. Predicted to localize to cytosol. Is expressed in dorsal nerve cord; head muscle; head neurons; intestine; and ventral nerve cord. Orthologous to human ZFP36 (ZFP36 ring finger protein); ZFP36L1 (ZFP36 ring finger protein like 1); and ZFP36L2 (ZFP36 ring finger protein like 2).
WBGene00005793	38.8002	0.916351	0.0447598	srw-46	Serpentine Receptor, class W 46	Is affected by several genes including clk-1; pgl-1; and glh-1 based on microarray and RNA-seq studies. Is affected by adsorbable organic bromine compound based on microarray studies.
WBGene00011530	366.528	0.914895	0.00120434	T06D8.10		Is predicted to have heme binding activity and peroxidase activity.	Predicted to have peroxidase activity. Predicted to be involved in cellular oxidant detoxification and response to oxidative stress.
WBGene00002012	157.04	0.913992	0.0120976	hsp-12.3	Heat Shock Protein 12.3	hsp-12.3 encodes a small heat-shock protein that forms heterotetramerswith HSP-12.2 and has no chaperone-like activity; structurally, HSP-12.3is mostly a beta-sheet; at least one HSP-12 (which may or may not beHSP-12.2) is ubiquitously expressed in L1 larvae, and later expressed inadult spermatids (and perhaps spermatocytes), and some adult vulvalcells; hsp-12.3 is upregulated in daf-2 mutants, s…	Exhibits heat shock protein binding activity. Orthologous to several human genes including HSPB2 (heat shock protein family B (small) member 2).
WBGene00018851	88.775	0.913121	0.0267981	F55A3.6		Is enriched in coelomocyte; germ line; head mesodermal cell; and intestine based on tiling array; RNA-seq; and microarray studies. Is affected by several genes including glp-1; let-60; and clk-1 based on microarray; RNA-seq; and tiling array studies. Is affected by Alovudine; allantoin; and Sirolimus based on RNA-seq and microarray studies.
WBGene00020543	187.38	0.912968	0.017502	fbxb-83	F-box B protein 83	Is enriched in BAG based on tiling array studies. Is affected by several genes including daf-2; glp-1; and skn-1 based on microarray and RNA-seq studies. Is affected by ten chemicals including Mercuric Chloride; multi-walled carbon nanotube; and Alovudine based on microarray and RNA-seq studies. Is predicted to encode a protein with the following domains: F-box associated and F-box associated dom…
WBGene00015018	345.203	0.912605	0.00275816	srz-85	Serpentine Receptor, class Z 85	Is enriched in Z1.p; Z4.a; male distal tip cell; and neurons based on tiling array; RNA-seq; and microarray studies. Is affected by several genes including hsf-1; clk-1; and elt-2 based on microarray; tiling array; and RNA-seq studies. Is affected by six chemicals including Psoralens; allantoin; and Sirolimus based on RNA-seq and microarray studies. Is predicted to encode a protein with the follo…	Predicted to localize to integral component of membrane.
WBGene00044137	407.249	0.911849	0.00872697	F28H6.8		Is enriched in germ line based on RNA-seq studies. Is affected by several genes including daf-16; daf-2; and skn-1 based on microarray and RNA-seq studies. Is affected by seven chemicals including Tunicamycin; D-glucose; and Alovudine based on microarray and RNA-seq studies.
WBGene00197904	46.7126	0.911406	0.0438695	T21H8.7
WBGene00019661	502.803	0.910784	0.000433811	K11H12.5		Is enriched in hypodermis; intestine; pharyngeal muscle cell; and pharynx based on microarray and tiling array studies. Is affected by several genes including daf-16; skn-1; and rrf-3 based on microarray and RNA-seq studies. Is affected by sixteen chemicals including methylmercuric chloride; bisphenol S; and Alovudine based on microarray and RNA-seq studies.
WBGene00006666	665.835	0.910673	0.000168933	twk-11	TWiK family of potassium channels 11	twk-11 encodes one of more than 40 TWK (two-P domain K+) potassium channels in C. elegans that contain two pore regions and four transmembrane domains; orthologous to C. briggsae CBG19123 with some similarity to Drosophila CG6004.	Predicted to have potassium ion leak channel activity. Predicted to be involved in potassium ion transmembrane transport and stabilization of membrane potential. Predicted to localize to integral component of plasma membrane.
WBGene00206473	94.9078	0.650847	0.160203	B0273.115		Is predicted to have chondroitin 4-sulfotransferase activity.	Predicted to have chondroitin 4-sulfotransferase activity. Predicted to be involved in chondroitin sulfate biosynthetic process and positive regulation of response to oxidative stress. Predicted to localize to integral component of membrane.
WBGene00016092	85.0135	0.909489	0.0467971	cyp-33B1	CYtochrome P450 family 33B1	Is predicted to have heme binding activity; iron ion binding activity; and oxidoreductase activity. Human ortholog(s) of this gene are implicated in several diseases, including hereditary spastic paraplegia 56; rickets; and warfarin resistance. Is an ortholog of human CYP2J2 (cytochrome P450 family 2 subfamily J member 2).	Predicted to have heme binding activity; oxidoreductase activity, acting on paired donors, with incorporation or reduction of molecular oxygen, reduced flavin or flavoprotein as one donor, and incorporation of one atom of oxygen; and steroid hydroxylase activity. Predicted to be involved in exogenous drug catabolic process; organic acid metabolic process; and xenobiotic metabolic process. Predict…
WBGene00005385	53.4124	0.870462	0.0594256	srh-169	Serpentine Receptor, class H 169	Is affected by mir-34 and eat-2 based on microarray studies. Is predicted to encode a protein with the following domains: Serpentine type 7TM GPCR chemoreceptor Srh and 7TM GPCR, serpentine receptor class h (Srh).	Predicted to localize to integral component of membrane.
WBGene00009617	62.6209	0.869484	0.0572924	slc-9B.1	SLC (SoLute Carrier) homolog 9B.1	Is predicted to have solute:proton antiporter activity. Is expressed in excretory canal; excretory cell; and pharynx. Is an ortholog of human SLC9B1 (solute carrier family 9 member B1) and SLC9B2 (solute carrier family 9 member B2).	Predicted to have solute:proton antiporter activity. Predicted to be involved in proton transmembrane transport. Predicted to localize to integral component of membrane. Is expressed in excretory cell and pharynx. Orthologous to several human genes including SLC9B1 (solute carrier family 9 member B1) and SLC9B2 (solute carrier family 9 member B2).
WBGene00021451	49.1843	0.90704	0.0421845	mltn-8	MLt-TeN (mlt-10) related 8	Is affected by several genes including daf-16; daf-12; and eat-2 based on RNA-seq and microarray studies. Is affected by five chemicals including Sodium Chloride; allantoin; and Sirolimus based on RNA-seq and microarray studies. Is predicted to encode a protein with the following domains: Moulting cycle and Moulting cycle MLT-10-like protein.	Predicted to localize to integral component of membrane.
WBGene00015465	107.573	0.868298	0.0555638	C05C8.8	Glycosyltransferase family 92 protein	Is predicted to have transferase activity, transferring glycosyl groups.	Predicted to have transferase activity, transferring glycosyl groups. Predicted to localize to integral component of membrane.
WBGene00008714	46.7115	0.906686	0.0395614	F11F1.1	DUF148 domain-containing protein	Is predicted to have ATP binding activity.	Predicted to have several functions, including ATP binding activity; misfolded protein binding activity; and protein folding chaperone. Predicted to be involved in cellular response to unfolded protein; chaperone cofactor-dependent protein refolding; and protein refolding. Predicted to localize to cytoplasm. Is expressed in hypodermis and intestine.
WBGene00020648	104.502	0.906452	0.0384851	T21D12.7		Is predicted to have serine-type endopeptidase inhibitor activity.	Predicted to have serine-type endopeptidase inhibitor activity. Predicted to be involved in negative regulation of endopeptidase activity.
WBGene00195406	60.1138	0.905982	0.0479619	B0350.67
WBGene00012757	301.533	0.904389	0.00733607	Y41C4A.11	LITAF domain-containing protein	Y41C4A.11 encodes a divergent paralog of F38E11.5, the beta' (beta-prime) subunit of the coatomer (COPI) complex.	Predicted to have metal ion binding activity. Involved in IRE1-mediated unfolded protein response. Predicted to localize to endosome membrane; integral component of membrane; and lysosomal membrane. Is expressed in pharynx.
WBGene00015024	44.3964	0.865978	0.0569183	B0205.10		Is enriched in germ line; hypodermis; and in male based on proteomic and RNA-seq studies. Is affected by several genes including daf-2; dpy-10; and eat-2 based on microarray and RNA-seq studies. Is affected by twenty-four chemicals including Ethanol; methylmercuric chloride; and rotenone based on RNA-seq and microarray studies. Is predicted to encode a protein with the following domain: .
WBGene00020688	60.801	0.904321	0.043387	cest-6	Carboxyl ESTerase domain containing 6	Is enriched in FLP based on microarray studies. Is affected by several genes including daf-16; daf-2; and skn-1 based on microarray and RNA-seq studies. Is affected by ten chemicals including methylmercuric chloride; nanoparticle; and Zidovudine based on microarray and RNA-seq studies. Is predicted to encode a protein with the following domains: Carboxylesterase family; Carboxylesterase, type B; …	Predicted to localize to integral component of membrane.
WBGene00012176	46.4728	0.864407	0.058894	W01C9.2		Is enriched in Z1.p; Z4.a; male distal tip cell; mechanosensory neurons; and somatic gonad precursor based on microarray and RNA-seq studies. Is affected by several genes including daf-16; daf-2; and glp-1 based on microarray; RNA-seq; and tiling array studies. Is affected by fourteen chemicals including methylmercuric chloride; rotenone; and Mianserin based on microarray and RNA-seq studies. Is …
WBGene00077636	1119	0.904292	2.2e-05	Y46G5A.43		Is enriched in somatic gonad precursor based on RNA-seq studies. Is affected by several genes including daf-2; skn-1; and hsf-1 based on RNA-seq and microarray studies. Is affected by eight chemicals including Alovudine; metformin; and Psoralens based on RNA-seq and microarray studies.
WBGene00007660	107.221	0.904202	0.0478985	pals-6	Protein containing ALS2cr12 (ALS2CR12) signature 6	Is enriched in OLL; PVD; dopaminergic neurons; and intestine based on microarray; tiling array; and RNA-seq studies. Is affected by several genes including daf-16; daf-2; and glp-1 based on microarray; tiling array; and RNA-seq studies. Is affected by twenty chemicals including Nitric Oxide; Tunicamycin; and D-glucose based on RNA-seq and microarray studies.
WBGene00009595	591.037	0.90412	4.15e-06	cbp-3	CBP/p300 homolog 3	Is predicted to have histone acetyltransferase activity; transcription coregulator activity; and zinc ion binding activity. Is involved in PERK-mediated unfolded protein response.	Predicted to have metal ion binding activity.
WBGene00013198	282.101	0.903343	0.00247642	Y54E5A.2		Is enriched in male based on RNA-seq studies. Is affected by several genes including daf-16; daf-2; and eat-2 based on tiling array; microarray; and RNA-seq studies. Is affected by nine chemicals including manganese chloride; Rifampin; and allantoin based on RNA-seq and microarray studies.	Predicted to localize to integral component of membrane.
WBGene00012231	130.675	0.902663	0.0258495	W04A4.2		Is enriched in cephalic sheath cell; germ line; and intestine based on tiling array; RNA-seq; and microarray studies. Is affected by several genes including daf-16; daf-2; and glp-1 based on microarray; tiling array; and RNA-seq studies. Is affected by nine chemicals including manganese chloride; stavudine; and Zidovudine based on RNA-seq and microarray studies.
WBGene00219750	55.6891	0.902427	0.0486788	Y38C1AA.19	RING-type domain-containing protein	Is enriched in intestine based on RNA-seq studies. Is affected by eat-2 and ints-7 based on RNA-seq studies. Is affected by five chemicals including Psoralens; allantoin; and Sirolimus based on RNA-seq studies. Is predicted to encode a protein with the following domain: .	Predicted to have metal ion binding activity.
WBGene00011524	200.082	0.901538	0.00319638	plpr-1	human PhosphoLipid Phosphatase Related homolog 1	Is predicted to have phosphatidate phosphatase activity. Is an ortholog of human PLPPR1 (phospholipid phosphatase related 1) and PLPPR5 (phospholipid phosphatase related 5).	Predicted to have lipid phosphatase activity and phosphatidate phosphatase activity. Predicted to be involved in phospholipid dephosphorylation; phospholipid metabolic process; and signal transduction. Predicted to localize to integral component of plasma membrane. Orthologous to several human genes including PLPPR1 (phospholipid phosphatase related 1) and PLPPR5 (phospholipid phosphatase related…
WBGene00023404	1508.43	0.901309	2.67e-05	plr-1	cell PoLaRity defective 1	plr-1 encodes a transmembrane RING finger protein that is homologous to the mammalian transmembrane E3 ubiquitin ligases RNF43 and ZNRF3; PLR-1 negatively regulates Wnt pathway signaling by downregulating cell surface levels of the Wnt receptors CFZ-2, LIN-17, MIG-1, and MOM-5, as well as CAM-1 and LIN-18; plr-1 is expressed in a subset of head, ventral nerve cord, and tail neurons as well as in …	Predicted to have ubiquitin protein ligase activity. Involved in negative regulation of Wnt signaling pathway. Localizes to Golgi apparatus; early endosome; and late endosome. Is expressed in several structures, including enteric muscle; excretory cell; neurons; pharynx; and tail. Orthologous to several human genes including ZNRF3 (zinc and ring finger 3).
WBGene00020967	85.2996	0.900152	0.0369246	W03A5.2		W03A5.2 is orthologous to the human gene DRAM1 (Damage-Regulated Autophagy Modulator 1) and DRAM2.	Predicted to be involved in regulation of autophagy. Predicted to localize to lysosome. Orthologous to human TMEM150B (transmembrane protein 150B).
WBGene00009938	74.5163	0.899169	0.0158722	F52F12.5		Is enriched in hypodermis and in male based on RNA-seq studies. Is affected by several genes including daf-2; age-1; and hsf-1 based on microarray; RNA-seq; and tiling array studies. Is affected by eighteen chemicals including Ethanol; nicotinic acid; and methylmercuric chloride based on RNA-seq and microarray studies.
WBGene00012120	80.87	0.861058	0.051958	T28C6.5		Is enriched in ventral nerve cord and in male based on tiling array and RNA-seq studies. Is affected by several genes including dpy-10; hsf-1; and eat-2 based on microarray and RNA-seq studies. Is affected by thirteen chemicals including methylmercuric chloride; manganese chloride; and D-glucose based on microarray and RNA-seq studies. Is predicted to encode a protein with the following domain: .
WBGene00022345	55.0024	0.24278	0.678722	fbxa-138	F-box A protein 138	Is enriched in intestine based on RNA-seq studies. Is affected by several genes including daf-2; glp-1; and eat-2 based on RNA-seq and microarray studies. Is affected by Cadmium Chloride and paraquat based on RNA-seq studies. Is predicted to encode a protein with the following domains: F-box domain; FTH domain; F-box domain; Domain of unknown function DUF38, Caenorhabditis species; F-box-like dom…	Predicted to localize to integral component of membrane.
WBGene00011517	161.123	0.89909	0.00224081	cgt-1	Ceramide Glucosyl Transferase 1	cgt-1 encodes a transmembrane protein that is one of three C. elegans ceramide glucosyltransferases; by homology, CGT-1 is predicted to localize to the Golgi membrane and catalyze the transfer of glucose from UDP-glucose to ceramide to synthesize glucosylceramide, a glycosphingolipid precursor; although cgt-1 mutant worms show no obvious defects, animals doubly mutant for cgt-1 and cgt-3 arrest d…	Predicted to have ceramide glucosyltransferase activity. Involved in glucosylceramide biosynthetic process; nematode larval development; and regulation of protein localization to basolateral plasma membrane. Predicted to localize to membrane. Is expressed in excretory system; intestine; pharyngeal muscle cell; pharyngeal-intestinal valve; and rectum. Orthologous to human UGCG (UDP-glucose ceramid…
WBGene00018730	531.033	0.454493	0.18938	F53A9.7		Is enriched in ASER; head mesodermal cell; muscle cell; neurons; and pharyngeal muscle cell based on tiling array; RNA-seq; and microarray studies. Is affected by several genes including daf-16; daf-2; and skn-1 based on microarray and RNA-seq studies. Is affected by twenty chemicals including rotenone; juglone; and Sodium Chloride based on RNA-seq and microarray studies. Is predicted to encode a…	Predicted to be involved in response to stress.
WBGene00017890	83.721	0.899012	0.0498717	F28B4.1		Is enriched in AVK based on RNA-seq studies. Is affected by several genes including eat-2; mex-1; and hpl-2 based on tiling array; RNA-seq; and microarray studies. Is affected by seven chemicals including hydrogen sulfide; multi-walled carbon nanotube; and metformin based on microarray and RNA-seq studies.	Predicted to localize to integral component of membrane.
WBGene00017634	66.2521	0.898545	0.0252119	F20D6.2	Methyltransf_21 domain-containing protein	Is enriched in AVA and body wall muscle cell based on tiling array studies. Is affected by several genes including daf-16; daf-12; and clk-1 based on tiling array; microarray; and RNA-seq studies. Is affected by six chemicals including multi-walled carbon nanotube; stavudine; and single-walled carbon nanotube based on RNA-seq and microarray studies. Is predicted to encode a protein with the follo…
WBGene00015338	133.882	0.392187	0.448803	catp-2	Cation transporting ATPase 2	Is predicted to have ATP binding activity. Is an ortholog of human ATP4A (ATPase H+/K+ transporting subunit alpha).	Predicted to have P-type sodium:potassium-exchanging ATPase activity. Predicted to be involved in cellular monovalent inorganic cation homeostasis and inorganic cation transmembrane transport. Predicted to localize to integral component of membrane. Orthologous to human ATP12A (ATPase H+/K+ transporting non-gastric alpha2 subunit) and ATP4A (ATPase H+/K+ transporting subunit alpha).
WBGene00009318	50.4524	0.897397	0.043387	F32B4.8		Is affected by several genes including daf-16; daf-2; and let-60 based on microarray and RNA-seq studies. Is affected by thirteen chemicals including methylmercury hydroxide; manganese chloride; and stavudine based on RNA-seq and microarray studies. Is predicted to encode a protein with the following domains: PAN domain and PAN/Apple domain.
WBGene00016196	91.6056	0.896771	0.0438213	C28H8.5	ShKT domain-containing protein	Is enriched in AFD and hypodermis based on tiling array and RNA-seq studies. Is affected by several genes including daf-16; daf-2; and rrf-3 based on microarray; tiling array; and RNA-seq studies. Is affected by eleven chemicals including Ethanol; 1-methylnicotinamide; and Tunicamycin based on RNA-seq and microarray studies. Human THAP4 exhibits several functions, including heme binding activity;…	Orthologous to human THAP4 (THAP domain containing 4).
WBGene00016297	115.598	0.896744	0.0357322	fbxc-15	F-box C protein 15	Is affected by several genes including daf-2; eat-2; and drh-3 based on microarray and RNA-seq studies. Is affected by four chemicals including 1-methylnicotinamide; methylmercuric chloride; and Sirolimus based on RNA-seq and microarray studies. Is predicted to encode a protein with the following domains: Domain of unknown function (DUF3557) and Protein of unknown function DUF3557.
WBGene00019589	2331.52	0.896659	5.07e-06	K09F6.6		Is enriched in ASER and intestine based on RNA-seq studies. Is affected by several genes including daf-16; rrf-3; and clk-1 based on microarray and RNA-seq studies. Is affected by five chemicals including rotenone; D-glucose; and stavudine based on RNA-seq studies. Is predicted to encode a protein with the following domain: .
WBGene00020961	43.3224	0.855524	0.0580636	sknr-1	SKN Related 1	Is predicted to have DNA binding activity. Is an ortholog of human NFE2L1 (nuclear factor, erythroid 2 like 1) and NFE2L2 (nuclear factor, erythroid 2 like 2).	Predicted to have DNA-binding transcription factor activity, RNA polymerase II-specific and RNA polymerase II cis-regulatory region sequence-specific DNA binding activity. Predicted to be involved in regulation of transcription by RNA polymerase II. Predicted to localize to nucleus. Is expressed in several structures, including intestine; nervous system; pharyngeal-intestinal valve; rectal epithe…
WBGene00009983	83.3202	0.854834	0.0557509	cut-2	CUTiclin 2	cut-2 encodes a secreted protein which is a component of cuticlin, the insoluble residue of nematode cuticles; CUT-2 is expressed during all developmental stages and contributes to the external cortical layer of the cuticle of all larval stages.	Predicted to be a structural constituent of cuticle. Predicted to localize to extracellular region.
WBGene00044787	48.4732	0.895629	0.0323665	pals-36	Protein containing ALS2cr12 (ALS2CR12) signature 36	Is enriched in intestine based on RNA-seq studies. Is affected by several genes including daf-16; daf-2; and skn-1 based on microarray and RNA-seq studies. Is affected by seven chemicals including Psoralens; allantoin; and metformin based on RNA-seq and microarray studies.
WBGene00011005	290.349	0.710565	0.138992	R04B5.7		Is enriched in Z1.p; Z4.a; gon_male_dtc anterior; and gon_male_dtc posterior based on RNA-seq studies. Is affected by several genes including let-60; clk-1; and eat-2 based on RNA-seq and microarray studies. Is affected by four chemicals including Psoralens; allantoin; and Sirolimus based on RNA-seq studies.
WBGene00012957	67.9508	0.895427	0.0405259		CaSPase 3	csp-3 encodes a protein that is homologous to the C-terminal domain (small subunit) of caspase-like cysteine proteases, including CED-3; unlike other caspases, CSP-3 does not contain a middle or N-terminal domain; during development, csp-3 functions to negatively regulate programmed cell death; csp-3 activity is also required for embryonic development and coordinated locomotion; CSP-3 physically …	Exhibits caspase binding activity; cysteine-type endopeptidase inhibitor activity involved in apoptotic process; and zymogen binding activity. Involved in several processes, including positive regulation of locomotion involved in locomotory behavior; positive regulation of oviposition; and regulation of apoptotic process. Localizes to cytoplasm. Is expressed in several structures, including germ …
WBGene00011760	685.491	0.895201	0.000712042	T13H5.6		Is enriched in body wall musculature; hypodermis; and neurons based on Chronogram; RNA-seq; and microarray studies. Is affected by several genes including daf-2; skn-1; and hsf-1 based on RNA-seq and microarray studies. Is affected by fourteen chemicals including stavudine; Zidovudine; and Psoralens based on RNA-seq and microarray studies. Is predicted to encode a protein with the following domai…	Predicted to be involved in regulation of sodium ion transport. Predicted to localize to integral component of membrane and plasma membrane. Is expressed in head mesodermal cell; intestine; nervous system; pharynx; and seam cell. Orthologous to several human genes including NKAIN4 (sodium/potassium transporting ATPase interacting 4).
WBGene00009434	266.181	0.894316	0.0420246	F35E12.10	CUB_2 domain-containing protein	F35E12.5 encodes a CUB-like domain-containing protein; F35E12.5 is involved in the transcriptional, innate immune response towards several different bacterial pathogens.	Predicted to be involved in innate immune response. Localizes to membrane raft.
WBGene00010493	6367.23	0.893729	2.81e-11	meg-2	Maternal Effect Germ-cell defective 2	meg-2 encodes a novel protein that localizes exclusively to P granules; originally identified by microarray analyses of germline-enriched transcripts, loss of meg-2 activity by itself results in no obvious abnormalities, but loss of meg-2 activity in meg-1 mutant animals indicates that meg-1 and meg-2 likely have redundant functions in germline development; meg-2 may also function redundantly wit…	Involved in P granule disassembly. Localizes to P granule. Is expressed in germ line.
WBGene00016346	624.472	0.893686	0.000203828	fbxa-120	F-box A protein 120	This gene encodes a protein containing an F-box, a motif predicted to mediate protein-protein interactions either with homologs of yeast Skp-1p or with other proteins; this gene's encoded protein also contains an FTH/DUF38 motif, which may also mediate protein-protein interaction.
WBGene00012452	75.6886	0.454003	0.350398	Y17D7B.4		Is enriched in head mesodermal cell; intestine; muscle cell; and neurons based on tiling array; RNA-seq; and microarray studies. Is affected by several genes including daf-2; rrf-3; and dpy-10 based on RNA-seq and microarray studies. Is affected by twelve chemicals including rotenone; stavudine; and Psoralens based on RNA-seq and microarray studies.
WBGene00005353	41.4573	0.851341	0.0648621	srh-136	Serpentine Receptor, class H 136	Is affected by several genes including eat-2; prg-1; and hpl-2 based on microarray; tiling array; and RNA-seq studies. Is affected by four chemicals including Psoralens; allantoin; and Sirolimus based on RNA-seq and microarray studies. Is predicted to encode a protein with the following domains: Serpentine type 7TM GPCR chemoreceptor Srh and 7TM GPCR, serpentine receptor class h (Srh).	Predicted to localize to integral component of membrane.
WBGene00006897	84.0866	0.893546	0.022078	ver-4	VEGF (vascular endothelial growth factor) Receptor family 4	Is predicted to have ATP binding activity and transmembrane receptor protein tyrosine kinase activity. Is involved in nematode male tail tip morphogenesis. Human ortholog(s) of this gene are implicated in several diseases, including adult-onset leukoencephalopathy with axonal spheroids and pigmented glia; basal ganglia calcification; and hematologic cancer (multiple). Is an ortholog of human FLT1…	Predicted to have transmembrane receptor protein tyrosine kinase activity. Involved in nematode male tail tip morphogenesis. Predicted to localize to integral component of plasma membrane and receptor complex. Human ortholog(s) of this gene implicated in several diseases, including artery disease (multiple); germ cell cancer (multiple); hematologic cancer (multiple); retinal disease (multiple); a…
WBGene00017438	94.9385	0.85043	0.0596293	F13H8.5	DB domain-containing protein	F13H8.5 encodes a protein with a domain of unknown function (DB; IPR002602) that is found in several worm proteins, and a glutamine/asparagine-rich domain.
WBGene00017752	72.1408	0.891675	0.0490052	sdz-15	SKN-1 Dependent Zygotic transcript 15	This gene encodes a protein containing an F-box, a motif predicted to mediate protein-protein interactions either with homologs of yeast Skp-1p or with other proteins.	Involved in embryo development.
WBGene00003722	145.635	0.891211	0.00563775	nhr-132	Nuclear Hormone Receptor family 132	Is predicted to have DNA-binding transcription factor activity; sequence-specific DNA binding activity; and zinc ion binding activity. Is expressed in excretory cell and vulva.	Predicted to have DNA-binding transcription factor activity; sequence-specific DNA binding activity; and zinc ion binding activity. Predicted to be involved in regulation of transcription, DNA-templated. Predicted to localize to nucleus. Is expressed in excretory cell and vulva. Human ortholog(s) of this gene implicated in type 2 diabetes mellitus. Orthologous to human PPARD (peroxisome prolifera…
WBGene00014163	582.893	0.8911	0.00175267	rnh-1.2	RNase H 1.2	rnh-1.2 is one of four C. elegans genes that can encode an RNase H ribonuclease; rnh-1.2 transcripts are expressed throughout development, but preferentially in the embryo and adults.	Predicted to have RNA-DNA hybrid ribonuclease activity. Predicted to be involved in DNA replication, removal of RNA primer and RNA phosphodiester bond hydrolysis, endonucleolytic.
WBGene00005655	2536.69	0.89048	6.08e-08	srr-4	Serpentine Receptor, class R 4	Is involved in determination of adult lifespan. Is expressed in head neurons; hypodermis; pharynx; phasmid neurons; and vulva.	Involved in determination of adult lifespan. Predicted to localize to integral component of membrane. Is expressed in several structures, including excretory cell; head neurons; pharynx; phasmid neurons; and vulva.
WBGene00013220	247.366	0.890454	0.0362024	ctl-3	CaTaLase 3	ctl-3 encodes one of three C. elegans catalases; CTL-3 is predicted to function as an antioxidant enzyme that protects cells from reactive oxygen species; a ctl-3 promoter gfp fusion construct is expressed in pharyngeal muscles and neuronal cell bodies; loss of ctl-3 activity via RNAi results in no obvious abnormalities.	Predicted to have catalase activity and heme binding activity. Predicted to be involved in hydrogen peroxide catabolic process and response to hydrogen peroxide. Predicted to localize to mitochondrion and peroxisome. Is expressed in neurons and pharyngeal muscle cell. Human ortholog(s) of this gene implicated in several diseases, including acatalasia; eye disease (multiple); lung disease (multipl…
WBGene00011982	42.2152	0.848211	0.0627743	T24C2.3		Is affected by several genes including daf-2; eat-2; and sir-2.1 based on tiling array and microarray studies. Is affected by six chemicals including Zidovudine; Psoralens; and allantoin based on RNA-seq and microarray studies.
WBGene00012322	128.143	0.89032	0.0275602	W07A12.4	BTB domain-containing protein	Is enriched in PLM and muscle cell based on RNA-seq and microarray studies. Is affected by several genes including daf-2; rrf-3; and eat-2 based on RNA-seq and microarray studies. Is affected by eleven chemicals including levamisole; Psoralens; and allantoin based on microarray and RNA-seq studies. Is predicted to encode a protein with the following domains: BTB/POZ domain; BTB And C-terminal Kel…	Orthologous to human BTBD17 (BTB domain containing 17).
WBGene00011601	234.946	0.889608	0.00391303	zim-3	Zinc finger In Meiosis 3	zim-3 encodes a protein with two C-terminal noncanonical C2H2zinc-fingers whose paralogs include HIM-8, ZIM-1/-2, and C02F5.12; ZIM-3is specifically required for homolog pairing, synapsis, and segregationof chromosomes I and IV during meiosis; zim-3(tm2303) oocytes endingprophase have ~4 bivalents and ~4 univalents, the latter of which areconsistently chromosomes I and IV; ZIM-3 associates with t…	Predicted to be involved in meiotic chromosome segregation. Localizes to condensed nuclear chromosome.
WBGene00019962	145.62	0.889399	0.0074056	cysl-3	CYsteine Synthase Like 3	Exhibits cysteine synthase activity. Is involved in cysteine biosynthetic process from serine. Is an ortholog of human CBSL (cystathionine beta-synthase like).	Exhibits cysteine synthase activity. Involved in cysteine biosynthetic process from serine. Predicted to localize to cytoplasm. Orthologous to human CBSL (cystathionine beta-synthase like).
WBGene00008486	44.9829	0.888112	0.0479619	ugt-44	UDP-GlucuronosylTransferase 44	Is predicted to have UDP-glycosyltransferase activity. Is involved in innate immune response. Human ortholog(s) of this gene are implicated in Crigler-Najjar syndrome and Gilbert syndrome. Is an ortholog of several human genes including UGT1A5 (UDP glucuronosyltransferase family 1 member A5); UGT1A9 (UDP glucuronosyltransferase family 1 member A9); and UGT2A3 (UDP glucuronosyltransferase family 2…	Predicted to have UDP-glycosyltransferase activity. Involved in innate immune response. Predicted to localize to intracellular membrane-bounded organelle. Human ortholog(s) of this gene implicated in several diseases, including alcoholic pancreatitis; bilirubin metabolic disorder (multiple); cholecystolithiasis; cholelithiasis; and female reproductive organ cancer (multiple). Orthologous to sever…
WBGene00007691	113.515	0.58924	0.198919	cest-8	Carboxyl ESTerase domain containing 8	Is predicted to have hydrolase activity.	Predicted to have carboxylic ester hydrolase activity. Predicted to localize to integral component of membrane.
WBGene00021354	139.744	0.88776	0.0215308	fpn-1.1	FerroPortiN 1.1	Is predicted to have iron ion transmembrane transporter activity. Is used to study Parkinson's disease. Human ortholog(s) of this gene are implicated in hemochromatosis type 4. Is an ortholog of human SLC40A1 (solute carrier family 40 member 1).	Predicted to have iron ion transmembrane transporter activity. Predicted to be involved in iron ion transmembrane transport. Predicted to localize to integral component of membrane. Used to study Parkinson's disease. Human ortholog(s) of this gene implicated in hemochromatosis type 4. Orthologous to human SLC40A1 (solute carrier family 40 member 1).
WBGene00206377	60.116	0.651508	0.166124	F44E5.15		Is predicted to have endonuclease activity.	Predicted to have endonuclease activity. Predicted to be involved in nucleic acid phosphodiester bond hydrolysis.
WBGene00008309	62.1868	0.845268	0.0649535	nhr-170	Nuclear Hormone Receptor family 170	Is predicted to have DNA-binding transcription factor activity; sequence-specific DNA binding activity; and zinc ion binding activity.	Predicted to have DNA-binding transcription factor activity; sequence-specific DNA binding activity; and zinc ion binding activity. Predicted to be involved in regulation of transcription, DNA-templated. Predicted to localize to nucleus. Human ortholog(s) of this gene implicated in Alzheimer's disease; coronary artery disease; hepatocellular carcinoma; lipid metabolism disorder; and myocardial in…
WBGene00021471	81.4198	0.845235	0.0596887	Y39G10AR.15		Is enriched in male based on RNA-seq studies. Is affected by several genes including daf-16; daf-2; and eat-2 based on microarray; tiling array; and RNA-seq studies. Is affected by six chemicals including hydrogen sulfide; rotenone; and manganese chloride based on microarray and RNA-seq studies. Is predicted to encode a protein with the following domain: .
WBGene00015753	98.471	0.844663	0.0578592	C14B9.3		Is enriched in AFD; germline precursor cell; and hypodermis based on tiling array and RNA-seq studies. Is affected by several genes including daf-16; daf-2; and rrf-3 based on microarray; tiling array; and RNA-seq studies. Is affected by ten chemicals including levamisole; stavudine; and Zidovudine based on microarray and RNA-seq studies. Is predicted to encode a protein with the following domain…	Predicted to be involved in GPI anchor biosynthetic process. Predicted to localize to endoplasmic reticulum membrane.
WBGene00021020	317.733	0.887745	0.00414614	W04B5.3	Galectin domain-containing protein	Is predicted to have carbohydrate binding activity.	Predicted to have carbohydrate binding activity.
WBGene00013278	99.3373	0.887734	0.0393915	Y57A10B.6		Is enriched in germ line based on RNA-seq studies. Is affected by several genes including daf-2; eat-2; and npr-1 based on microarray and RNA-seq studies. Is affected by nine chemicals including 1-methylnicotinamide; methylmercuric chloride; and Alovudine based on RNA-seq and microarray studies. Is predicted to encode a protein with the following domains: Pes-10 and Pes-10.
WBGene00022312	71.3485	0.885448	0.0305688	clec-171	C-type LECtin 171	Is enriched in NSM based on tiling array studies. Is affected by several genes including daf-2; let-60; and daf-12 based on microarray; tiling array; and RNA-seq studies. Is affected by six chemicals including Psoralens; allantoin; and Sirolimus based on RNA-seq and microarray studies. Is predicted to encode a protein with the following domains: PAN-like domain and PAN-3 domain.
WBGene00018664	93.1215	0.843731	0.0570082	bath-11	BTB and MATH domain containing 11	Is enriched in head mesodermal cell based on RNA-seq studies. Is affected by several genes including ced-3; sir-2.1; and pgl-1 based on microarray and RNA-seq studies. Is affected by seven chemicals including Alovudine; stavudine; and allantoin based on RNA-seq and microarray studies.
WBGene00020725	2394.32	0.885209	3.96e-05	cnp-3	CalciNeurin binding Protein 3	Is expressed in hypodermis; intestine; spermatheca; and uterus.	Predicted to localize to nucleus. Is expressed in hypodermis; intestine; spermatheca; and uterus.
WBGene00013537	83.4938	0.823267	0.0596361	Y73F8A.33		Is affected by several genes including alg-1; mex-1; and smg-2 based on RNA-seq studies. Is affected by seven chemicals including Psoralens; allantoin; and Sirolimus based on RNA-seq and microarray studies.
WBGene00011345	5041.18	0.882474	7.36e-09	dma-1	Dendrite Morphology Abnormal 1	Exhibits protease binding activity. Is involved in generation of neurons. Localizes to dendrite membrane. Is expressed in head neurons; mechanosensory neurons; somatic nervous system; and vulva.	Exhibits protease binding activity. Involved in generation of neurons and regulation of dendrite extension. Localizes to dendrite membrane. Is expressed in head neurons; mechanosensory neurons; somatic nervous system; and vulva.
WBGene00219641	98.8112	0.882199	0.033781	linc-47	Long Intervening Non-Coding RNA 47	Is affected by several genes including daf-2; sek-1; and adr-1 based on RNA-seq and microarray studies. Is affected by Alovudine based on RNA-seq studies.
WBGene00019588	187.885	0.881867	0.0239827	K09F6.5		Is affected by several genes including eat-2; sir-2.1; and pgl-1 based on RNA-seq and microarray studies. Is affected by nine chemicals including hydrogen sulfide; metformin; and Sirolimus based on microarray and RNA-seq studies.
WBGene00021774	164.306	0.880581	0.0445264	fbxb-43	F-box B protein 43	Is enriched in DA neuron and VA neuron based on tiling array studies. Is affected by several genes including daf-16; daf-2; and daf-12 based on microarray and RNA-seq studies. Is affected by fourteen chemicals including hydrogen sulfide; methylmercuric chloride; and Alovudine based on microarray and RNA-seq studies. Is predicted to encode a protein with the following domains: F-box domain; F-box …
WBGene00200299	255.936	0.456568	0.262304	C25F6.22		Is affected by Tunicamycin based on microarray studies.
WBGene00009663	135.764	0.88011	0.0103517	hda-5	Histone DeAcetylase 5	Is predicted to have hydrolase activity. Is an ortholog of human HDAC10 (histone deacetylase 10).	Predicted to localize to nucleus. Orthologous to human HDAC10 (histone deacetylase 10).
WBGene00022523	510.922	0.879107	5.65e-05		WBGene00022523
WBGene00022431	38.6719	0.83925	0.0685915	set-33	SET (trithorax/polycomb) domain containing 33	set-33 encodes a putative histone H3 lysine-9 methyltransferase that is predicted to function in transcriptional repression; SET-33 is paralogous to SET-6, SET-15, SET-21, and SET-32; in mass RNAi assays, SET-33 is required for embryonic and larval viability, normally large brood sizes, and normally rapid growth.
WBGene00016531	200.144	0.551524	0.229824	pcyt-2.2	Phosphocholine CYtidylylTransferase 2.2	Is predicted to have catalytic activity. Is expressed in body wall musculature. Is an ortholog of human PCYT2 (phosphate cytidylyltransferase 2, ethanolamine).	Predicted to have catalytic activity. Predicted to be involved in biosynthetic process. Is expressed in body wall musculature. Human ortholog(s) of this gene implicated in hereditary spastic paraplegia. Orthologous to human PCYT2 (phosphate cytidylyltransferase 2, ethanolamine).
WBGene00010607	179.551	0.800043	0.0705156	K06G5.3		Is affected by several genes including clk-1; elt-2; and eat-2 based on microarray; tiling array; and RNA-seq studies. Is affected by eight chemicals including multi-walled carbon nanotube; Alovudine; and Psoralens based on RNA-seq studies.
WBGene00014836	3691.28	0.878582	4.89e-08	T09F5.12		Is enriched in AFD; PLM; and somatic gonad precursor based on RNA-seq studies. Is affected by several genes including daf-2; hsf-1; and eat-2 based on RNA-seq and microarray studies. Is affected by eleven chemicals including methylmercury hydroxide; rotenone; and 4-bromodiphenyl ether based on RNA-seq and microarray studies.
WBGene00008155	40.2009	0.876696	0.0477799	C47E12.12		Is enriched in body wall muscle cell; germ line; hypodermis; and in male based on tiling array and RNA-seq studies. Is affected by several genes including daf-16; daf-2; and daf-12 based on tiling array; RNA-seq; and microarray studies. Is affected by six chemicals including manganese chloride; D-glucose; and Psoralens based on RNA-seq and microarray studies.	Predicted to localize to integral component of membrane.
WBGene00007273	81.5637	0.83547	0.0647651	C03C10.7		Is enriched in CEM; HOB; IL2 neuron; and ray neuron type B based on RNA-seq studies. Is affected by several genes including daf-2; eat-2; and mex-3 based on microarray and RNA-seq studies. Is affected by eight chemicals including Mianserin; multi-walled carbon nanotube; and Psoralens based on RNA-seq and microarray studies.
WBGene00009412	185.725	0.876029	0.0184218	F35E2.5		Is enriched in germ line; muscle cell; and in male based on RNA-seq studies. Is affected by several genes including daf-2; eat-2; and pmk-1 based on microarray and RNA-seq studies. Is affected by fourteen chemicals including methylmercuric chloride; rotenone; and Psoralens based on microarray and RNA-seq studies. Is predicted to encode a protein with the following domains: Nematode trypsin-6-like…
WBGene00020289	34.9124	0.835184	0.0548813	T06C10.3	Tyrosine-protein kinase	Is predicted to have ATP binding activity and non-membrane spanning protein tyrosine kinase activity. Is an ortholog of human FER (FER tyrosine kinase) and FES (FES proto-oncogene, tyrosine kinase).	Predicted to have non-membrane spanning protein tyrosine kinase activity and signaling receptor binding activity. Predicted to be involved in cell differentiation; innate immune response; and transmembrane receptor protein tyrosine kinase signaling pathway. Predicted to localize to extrinsic component of cytoplasmic side of plasma membrane. Orthologous to human FER (FER tyrosine kinase) and FES (…
WBGene00013331	124.014	0.875968	0.0246985	Y57G11C.42	DB domain-containing protein	Is enriched in AVG; RIM; command interneuron; and somatic gonad precursor based on RNA-seq studies. Is affected by several genes including daf-16; daf-2; and glp-1 based on tiling array; RNA-seq; and microarray studies. Is affected by eleven chemicals including 1-methylnicotinamide; D-glucose; and stavudine based on RNA-seq and microarray studies. Is predicted to encode a protein with the followi…
WBGene00007163	654.839	0.875473	5.03e-05	fbxa-154	F-box A protein 154	This gene encodes a protein containing an F-box, a motif predicted to mediate protein-protein interactions either with homologs of yeast Skp-1p or with other proteins; this gene's encoded protein also contains an FTH/DUF38 motif, which may also mediate protein-protein interaction.
WBGene00007083	90.2668	0.473265	0.368443	AH10.2		Is enriched in DA neuron; GABAergic neurons; I5 neuron; SAB; and retrovesicular ganglion based on tiling array and microarray studies. Is affected by several genes including daf-2; skn-1; and eat-2 based on RNA-seq; tiling array; and microarray studies. Is affected by six chemicals including methylmercuric chloride; Psoralens; and allantoin based on microarray and RNA-seq studies. Is predicted to…	Predicted to localize to integral component of membrane.
WBGene00021723	71.163	0.833203	0.0696759	bath-8	BTB and MATH domain containing 8	Is affected by several genes including daf-2; sir-2.1; and hpl-2 based on RNA-seq and microarray studies. Is affected by ten chemicals including multi-walled carbon nanotube; Alovudine; and stavudine based on RNA-seq and microarray studies.
WBGene00012954	382.446	0.875062	0.00870532	fbxa-217	F-box A protein 217	This gene encodes a protein containing an F-box, a motif predicted to mediate protein-protein interactions either with homologs of yeast Skp-1p or with other proteins.
WBGene00196354	239.473	0.873875	0.00625037	M79.8		Is affected by cep-1 and adr-1 based on RNA-seq studies.
WBGene00198810	38.944	0.83267	0.0550551	F46C8.16		Is affected by cep-1 based on RNA-seq studies.
WBGene00022548	89.1011	0.213675	0.716308	ZC196.4		Is enriched in coelomocyte; hypodermis; intestine; and ventral nerve cord based on tiling array and RNA-seq studies. Is affected by several genes including daf-2; glp-1; and clk-1 based on microarray; tiling array; and RNA-seq studies. Is affected by eight chemicals including Mercuric Chloride; Psoralens; and allantoin based on microarray and RNA-seq studies. Is predicted to encode a protein with…
WBGene00017593	110.271	0.308828	0.500389	F19C7.3	F-box domain-containing protein	Is enriched in germ line and muscle cell based on RNA-seq and microarray studies. Is affected by several genes including daf-2; hpl-2; and cye-1 based on tiling array; microarray; and RNA-seq studies. Is affected by eleven chemicals including D-glucose; Alovudine; and Psoralens based on RNA-seq and microarray studies. Is predicted to encode a protein with the following domains: F-box associated; …	Predicted to be involved in embryo development.
WBGene00044743	98.4784	0.872724	0.0389341	crb-3	Drosophila CRumBs homolog 3	crb-3 encodes a transmembrane protein related to Drosophila Crumbs and human CRB3; similar to human CRB3, CRB-3 lacks the extensive extracellular domain found in Drosophila Crumbs, as well as in the C. elegans Crumbs family members CRB-1 and EAT-20; CRB-3 shows apical localization in the intestine and pharynx.	Predicted to localize to integral component of membrane. Is expressed in several structures, including coelomocyte; excretory canal; intestinal cell; rectal epithelium; and somatic nervous system. Orthologous to human CRB3 (crumbs cell polarity complex component 3).
WBGene00017698	967.555	0.872631	0.000104918	F22B7.9		F22B7.9 encodes a predicted methyltransferase; F22B7.9 reporter fusions are expressed in the intestine.	Is expressed in several structures, including Ea; Eal; Eala; Ealp; and Ear.
WBGene00002013	72.1131	0.872563	0.0489678	hsp-12.6	Heat Shock Protein 12.6	hsp-12.6 encodes a small heat-shock protein with very short N- and C-terminal domains flanking its central region of similarity to alpha-crystallins; HSP-12.6 is required in vivo for normal lifespan; HSP-12.6 is predominantly and ubiquitously expressed in L1 larvae without any obvious induction by stressors; but, in adult hermaphrodites, at least one HSP-12 is also expressed in spermatids (and pe…	Exhibits identical protein binding activity. Localizes to cytoplasm. Is expressed in hypodermis; intestine; muscle cell; sperm; and spermatid. Orthologous to several human genes including HSPB2 (heat shock protein family B (small) member 2).
WBGene00016344	145.547	0.870965	0.0258094	rsef-1	RaS and EF hand domain containing homolog 1	Is predicted to have GTP binding activity; GTPase activity; and calcium ion binding activity. Is expressed in g1; spermathecal-uterine junction; and uterus. Is an ortholog of human RASEF (RAS and EF-hand domain containing).	Predicted to have GTP binding activity; GTPase activity; and calcium ion binding activity. Predicted to localize to perinuclear region of cytoplasm. Is expressed in g1; spermathecal-uterine junction; and uterus. Orthologous to human RASEF (RAS and EF-hand domain containing).
WBGene00198326	69.8182	0.411433	0.447096	R07G3.12		Is affected by pmt-2 based on microarray studies.
WBGene00005061	50.6936	0.868986	0.0393915	sra-35	Serpentine Receptor, class A (alpha) 35	Is predicted to have G protein-coupled receptor activity. Is expressed in HSN and head neurons.	Predicted to have olfactory receptor activity. Predicted to be involved in detection of chemical stimulus involved in sensory perception. Predicted to localize to integral component of membrane. Is expressed in nervous system.
WBGene00197452	126.706	0.591285	0.123276	C25F6.13
WBGene00009833	37.4208	0.827731	0.0760296	F47G9.6		Is affected by several genes including daf-12; aak-2; and mex-3 based on tiling array and RNA-seq studies. Is affected by Psoralens and allantoin based on RNA-seq and microarray studies. Is predicted to encode a protein with the following domain: .
WBGene00009075	77.7946	0.827562	0.0651938	F23B2.7		Is expressed in gonad.	Predicted to localize to integral component of membrane. Is expressed in gonad.
WBGene00018591	160.849	0.867559	0.00430193	npax-2	N-terminal PAX (PAI domain only) protein 2	npax-2 is a divergent Paired domain-only protein; the second part of the Paired domain (RED subdomain) is quite divergent; the Paired domain is a DNA-binding domain; npax genes mostly diverged from complete Paired domain-only and/or Paired homeobox genes; no obvious orthologs are present in arthropods or vertebrates; unlike npax-1, npax-3, and npax-4, npax-2 has both a PAI and RED subdomain, i.e.…	Predicted to have DNA-binding transcription factor activity, RNA polymerase II-specific and RNA polymerase II cis-regulatory region sequence-specific DNA binding activity. Predicted to be involved in anatomical structure development and regulation of transcription by RNA polymerase II. Predicted to localize to nucleus. Is expressed in head neurons; hypodermis; and vulF.
WBGene00014153	1442.6	0.867455	0.000975532	vab-23	Variable ABnormal morphology 23	vab-23 encodes a novel 253 amino acid coiled-coil containing a C-terminal C4H2 zinc finger domain; VAB-23 is a conserved protein and has a strong homology to human hepatocellular carcinoma antigen (HCA127) (OMIM: 610334); vab-23 is required in ventral neuroblasts for ventral closure and elongation of the embryo, specifically to regulate proper cell contacts between contralateral pairs of ventral …	Involved in several processes, including embryonic body morphogenesis; epidermis morphogenesis; and vulval development. Localizes to nuclear speck. Is expressed in several structures, including hermaphrodite somatic gonadal cell; ventral uterine precursor; vulval cell; vulval muscle; and vulval precursor cell. Human ortholog(s) of this gene implicated in Miles-Carpenter syndrome. Orthologous to h…
WBGene00018725	36.0029	0.826601	0.0671405	kreg-1	Kgb-1(KGB-1) REgulated Genes 1	F53A9.2 encodes a novel protein containing polyhistidine stretches; F53A9.2 activity is required for the stress response to copper ion, and in that pathway, is a downstream target of the FOS-1 transcription factor that binds directly to the F53A9.2 promoter; an F53A9.2 promoter fusion is weakly expressed in the intestine, but expression is upregulated in the intestine following exposure to copper…	Involved in stress response to copper ion.
WBGene00016681	35.7541	0.82635	0.0687738	C45G9.10		Is enriched in germ line; male-specific anatomical entity; and in male based on proteomic; RNA-seq; and microarray studies. Is affected by several genes including eat-2; sek-1; and alg-1 based on RNA-seq and microarray studies. Is affected by nine chemicals including Alovudine; stavudine; and Zidovudine based on RNA-seq and microarray studies.	Is expressed in intestine.
WBGene00008323	90.618	0.46511	0.381001	C55A1.6		Is enriched in GABAergic neurons; coelomocyte; excretory cell; and head mesodermal cell based on tiling array and RNA-seq studies. Is affected by several genes including daf-2; skn-1; and let-7 based on microarray; proteomic; and RNA-seq studies. Is affected by ten chemicals including Mercuric Chloride; Sodium Chloride; and Psoralens based on microarray and RNA-seq studies. Is predicted to encode…
WBGene00018702	2044.97	0.867186	1.02e-07	F52E4.5		Is enriched in NSM; PLM; dopaminergic neurons; head mesodermal cell; and hypodermis based on tiling array and RNA-seq studies. Is affected by several genes including daf-16; daf-2; and glp-1 based on microarray; proteomic; tiling array; and RNA-seq studies. Is affected by nine chemicals including stavudine; Zidovudine; and allantoin based on RNA-seq and microarray studies. Is predicted to encode …
WBGene00077629	223.534	0.866677	0.0184442	K10G4.13		Is affected by several genes including glp-1; skn-1; and hsf-1 based on RNA-seq studies. Is affected by seven chemicals including metformin; Psoralens; and allantoin based on RNA-seq and microarray studies.
WBGene00020976	92.4298	0.86535	0.0454764	oac-51	O-ACyltransferase homolog 51	Is predicted to have transferase activity, transferring acyl groups other than amino-acyl groups.	Predicted to have transferase activity, transferring acyl groups other than amino-acyl groups. Predicted to be involved in cellular polysaccharide biosynthetic process. Predicted to localize to membrane.
WBGene00016300	94.8994	0.587661	0.144173	C32B5.7	Pept_C1 domain-containing protein	Is predicted to have cysteine-type peptidase activity.	Predicted to have cysteine-type endopeptidase activity. Predicted to be involved in proteolysis involved in cellular protein catabolic process. Predicted to localize to extracellular space and lysosome.
WBGene00016299	52.2348	0.823202	0.0725728	C32B5.6		Is enriched in germ line based on RNA-seq studies. Is affected by several genes including daf-2; eat-2; and pgl-1 based on tiling array; microarray; and RNA-seq studies. Is affected by five chemicals including Rifampin; Psoralens; and Sirolimus based on RNA-seq and microarray studies.	Is expressed in neurons.
WBGene00077546	68.4676	0.864089	0.0342324	C01A2.9		Is affected by several genes including elt-2; eat-2; and pgl-1 based on RNA-seq and microarray studies. Is affected by four chemicals including Psoralens; allantoin; and Sirolimus based on RNA-seq studies.	Predicted to localize to integral component of membrane.
WBGene00009581	37.678	0.822062	0.0776094	F40F9.3		Is enriched in germ line and muscle cell based on RNA-seq and microarray studies. Is affected by several genes including daf-2; age-1; and dpy-10 based on microarray; RNA-seq; and tiling array studies. Is affected by twenty-two chemicals including Ethanol; nicotinic acid; and methylmercuric chloride based on RNA-seq and microarray studies. Is predicted to encode a protein with the following domai…
WBGene00000622	79.7362	0.821768	0.0624934	col-45	COLlagen 45	col-45 encodes a cuticle collagen.	Predicted to be a structural constituent of cuticle. Predicted to localize to integral component of membrane.
WBGene00018850	152.615	0.863381	0.0370917	gpx-8	Glutathione PeroXidase 8	Is predicted to have glutathione peroxidase activity. Is an ortholog of human GPX4 (glutathione peroxidase 4).	Predicted to have peroxidase activity. Predicted to be involved in cellular oxidant detoxification and response to oxidative stress. Orthologous to human GPX4 (glutathione peroxidase 4).
WBGene00004229	194.225	0.371061	0.373315	ptr-15	PaTched Related family 15	ptr-15 encodes a nematode-specific member of the sterol sensing domain(SSD) proteins, distantly paralogous to Drosophila PATCHED (PTC) andhuman PTCH (OMIM:601309, mutated in basal cell nevus syndrome); PTR-15has no known function in vivo.	Involved in molting cycle. Predicted to localize to cytoplasmic vesicle membrane and plasma membrane. Orthologous to human PTCHD3 (patched domain containing 3).
WBGene00077769	111.694	0.820783	0.0698863	F33E2.10		Is enriched in DA neuron; I5 neuron; SAB; neurons; and retrovesicular ganglion based on microarray studies. Is affected by several genes including daf-16; daf-12; and clk-1 based on RNA-seq and microarray studies. Is affected by eight chemicals including Sodium Chloride; Psoralens; and allantoin based on RNA-seq and microarray studies. Is predicted to encode a protein with the following domain: .
WBGene00008255	123.662	0.863367	0.0183037	C51E3.10		Is enriched in dopaminergic neurons; head mesodermal cell; intestine; and sensory neurons based on tiling array and RNA-seq studies. Is affected by several genes including daf-2; skn-1; and rrf-3 based on tiling array; RNA-seq; and microarray studies. Is affected by eleven chemicals including tryptophan; rotenone; and D-glucose based on microarray and RNA-seq studies. Is predicted to encode a pro…	Predicted to localize to integral component of membrane.
WBGene00045036	39.2827	0.819465	0.0775661	K08E4.7	BTB domain-containing protein	Is enriched in NSM; germ line; hypodermis; and in male based on RNA-seq studies. Is affected by several genes including daf-2; daf-12; and lin-4 based on tiling array; microarray; and RNA-seq studies. Is affected by eleven chemicals including manganese chloride; D-glucose; and Rifampin based on RNA-seq and microarray studies. Is predicted to encode a protein with the following domains: Phosphoryl…
WBGene00021103	595.49	0.8631	2.52e-05	eri-3	Enhanced RNAI (RNA interference) 3	Is involved in spermatogenesis.	Involved in spermatogenesis.
WBGene00020663	79.6967	0.863015	0.038833	cutl-22	CUTiclin-Like 22	Is enriched in head mesodermal cell based on RNA-seq studies. Is affected by several genes including daf-16; rrf-3; and daf-12 based on microarray; tiling array; and RNA-seq studies. Is affected by eight chemicals including stavudine; Psoralens; and allantoin based on RNA-seq and microarray studies. Is predicted to encode a protein with the following domain: .	Predicted to localize to integral component of membrane.
WBGene00010613	79.9995	0.440373	0.398299	K07A1.6	TIL domain-containing protein	K07A1.6 encodes a putative secreted TIL-domain protease inhibitorparalogous to SWM-1, ISL-1, and the products of 11 other C. elegansgenes; K07A1.6 and its relatives are collectively similar to otherTIL-domain protease inhibitors from nematodes, insects, and vertebrates;K07A1.6 has no obvious function in mass RNAi assays.	Predicted to have serine-type endopeptidase inhibitor activity. Predicted to be involved in negative regulation of endopeptidase activity. Predicted to localize to extracellular region.
WBGene00044067	713.603	0.862222	7.48e-06	zipt-7.1	Zrt (ZRT), Irt- (IRT-) like Protein Transporter 7.1	Exhibits zinc ion transmembrane transporter activity. Is involved in several processes, including cellular zinc ion homeostasis; positive regulation of brood size; and positive regulation of fertilization. Localizes to membrane. Is expressed in hypodermis; neurons; spermatocyte; ventral nerve cord; and vulva. Is an ortholog of human SLC39A7 (solute carrier family 39 member 7).	Exhibits zinc ion transmembrane transporter activity. Involved in several processes, including cellular zinc ion homeostasis; positive regulation of brood size; and positive regulation of fertilization. Localizes to membrane. Is expressed in several structures, including germ line; intestine; nervous system; spermatocyte; and vulva. Orthologous to human SLC39A7 (solute carrier family 39 member 7).
WBGene00014994	2031.46	0.86206	4.24e-05	ZK1225.7		Is affected by several genes including daf-16; eat-2; and hpl-2 based on RNA-seq studies. Is affected by five chemicals including Psoralens; allantoin; and Sirolimus based on RNA-seq studies.
WBGene00008015	222.132	0.861941	0.0148315	fbxa-174	F-box A protein 174	This gene encodes a protein containing an F-box, a motif predicted to mediate protein-protein interactions either with homologs of yeast Skp-1p or with other proteins; this gene's encoded protein also contains an FTH/DUF38 motif, which may also mediate protein-protein interaction.
WBGene00001210	2389.5	0.861413	0.000386946	egl-46	EGg Laying defective 46	egl-46 encodes a transcription factor with similarity to the TFIIA-like zinc-finger protein family; egl-46 activity is required for coordinated locomotion, morphology and process formation of the touch cells, male mating efficiency, HSN cell migration, differentiation, and axonal outgrowth, serotonin production and also terminal divisions of the Q neuroblasts; egl-46 acts to inhibit touch cell fa…	Exhibits RNA polymerase II transcription factor binding activity. Involved in cell fate commitment; generation of neurons; and positive regulation of exit from mitosis. Localizes to nucleus. Is expressed in several structures, including QL; QL.aa; QL.pp; QR; and neurons. Orthologous to human INSM1 (INSM transcriptional repressor 1) and INSM2 (INSM transcriptional repressor 2).
WBGene00021273	100.55	0.86136	0.0251079	Y23H5B.2		Is enriched in body wall muscle cell; hypodermis; neurons; and ventral nerve cord based on tiling array studies. Is affected by several genes including eat-2; pgl-1; and isp-1 based on microarray; tiling array; and RNA-seq studies. Is affected by six chemicals including metformin; Sirolimus; and Rifampin based on RNA-seq and microarray studies.
WBGene00019721	48.9845	0.813925	0.0760808	M01H9.5		Is enriched in head mesodermal cell based on RNA-seq studies. Is affected by several genes including daf-16; daf-12; and aak-2 based on tiling array; RNA-seq; and microarray studies. Is affected by Cry5B based on microarray studies.
WBGene00000692	1698.32	0.860846	0.022974	col-118	COLlagen 118	Is predicted to be a structural constituent of cuticle.	Predicted to be a structural constituent of cuticle.
WBGene00009094	124.241	0.813671	0.055758	F23H12.5		Is predicted to have semaphorin receptor binding activity.	Predicted to have chemorepellent activity and semaphorin receptor binding activity. Predicted to be involved in generation of neurons; positive regulation of cell migration; and semaphorin-plexin signaling pathway.
WBGene00017128	274.51	0.366552	0.425127	E04F6.9		Is enriched in several structures, including AFD; cephalic sheath cell; dopaminergic neurons; mechanosensory neurons; and muscle cell based on tiling array; RNA-seq; and microarray studies. Is affected by several genes including daf-16; daf-2; and glp-1 based on microarray; proteomic; and RNA-seq studies. Is affected by twelve chemicals including rotenone; nicotine; and Zidovudine based on RNA-se…
WBGene00011104	102.158	0.859853	0.0407877	cut-5	CUTiclin 5	Is expressed in seam cell. Is predicted to encode a protein with the following domain: Zona pellucida domain.	Predicted to be a structural constituent of cuticle. Predicted to localize to integral component of membrane and plasma membrane. Is expressed in seam cell.
WBGene00016085	45.2824	0.8118	0.0820774	C25A8.5	Tyrosine-protein kinase	Is predicted to have ATP binding activity and non-membrane spanning protein tyrosine kinase activity. Is an ortholog of human FER (FER tyrosine kinase) and FES (FES proto-oncogene, tyrosine kinase).	Predicted to have non-membrane spanning protein tyrosine kinase activity and signaling receptor binding activity. Predicted to be involved in cell differentiation; innate immune response; and transmembrane receptor protein tyrosine kinase signaling pathway. Predicted to localize to extrinsic component of cytoplasmic side of plasma membrane. Orthologous to human FER (FER tyrosine kinase) and FES (…
WBGene00019613	54.8632	0.81128	0.0782394	K10B4.1		Is predicted to have heme binding activity and peroxidase activity.	Predicted to have peroxidase activity. Predicted to be involved in cellular oxidant detoxification and response to oxidative stress.
WBGene00008099	950.31	0.859465	0.000548753	C44H9.4		Is enriched in intestine; muscle cell; neurons; and retrovesicular ganglion based on microarray; tiling array; and RNA-seq studies. Is affected by several genes including lin-4; lin-14; and eat-2 based on microarray; tiling array; and RNA-seq studies. Is affected by ten chemicals including manganese chloride; D-glucose; and Zidovudine based on RNA-seq and microarray studies. Is predicted to encod…	Predicted to have RNA binding activity. Predicted to be involved in post-transcriptional gene silencing by RNA. Predicted to localize to P granule and cytosol.
WBGene00014193	49.1989	0.810867	0.0833979	nhr-247	Nuclear Hormone Receptor family 247	Is predicted to have several functions, including DNA-binding transcription factor activity; steroid hormone receptor activity; and zinc ion binding activity.	Predicted to have DNA-binding transcription factor activity; sequence-specific DNA binding activity; and zinc ion binding activity. Predicted to be involved in regulation of transcription, DNA-templated. Predicted to localize to nucleus.
WBGene00010686	155.287	0.858792	0.0321116	K08F9.3		Is enriched in cephalic sheath cell; germ line; intestine; and touch receptor neurons based on microarray and RNA-seq studies. Is affected by several genes including daf-2; skn-1; and rrf-3 based on microarray and RNA-seq studies. Is affected by eleven chemicals including Tunicamycin; Sodium Chloride; and metformin based on microarray and RNA-seq studies. Is predicted to encode a protein with the…	Predicted to localize to integral component of membrane.
WBGene00008150	96.5255	0.81038	0.0779113	mam-2	MAM (Meprin, A5-protein, PTPmu) domain protein 2	Is enriched in several structures, including ASER; Z4.a; germline precursor cell; male distal tip cell; and somatic gonad precursor based on tiling array and RNA-seq studies. Is affected by several genes including rrf-3; lin-4; and lin-14 based on microarray; tiling array; and RNA-seq studies. Is affected by nineteen chemicals including Ethanol; methylmercury hydroxide; and 1-methylnicotinamide b…	Predicted to localize to membrane.
WBGene00018113	99.2348	0.809793	0.0839753	F36H9.5		Is enriched in AFD; Z1; Z4; germline precursor cell; and hypodermis based on tiling array and RNA-seq studies. Is affected by several genes including daf-16; daf-2; and rrf-3 based on microarray and RNA-seq studies. Is affected by eleven chemicals including D-glucose; stavudine; and Zidovudine based on RNA-seq and microarray studies. Is predicted to encode a protein with the following domain: Pos…	Predicted to be involved in GPI anchor biosynthetic process. Predicted to localize to endoplasmic reticulum membrane.
WBGene00015964	95.6538	0.85786	0.0402187	glb-5	GLoBin related 5	glb-5 encodes, by alternative splicing, two isoforms of a globin; GLB-5 participates in oxygens (O2) sensing; glb-5 expression is induced by anoxia in a HIF-1 dependent manner, although glb-5 is also paradoxically upregulated in a hif-1 mutant background.	Exhibits oxygen sensor activity. Involved in detection of oxygen. Is expressed in PQR; head neurons; intestine; pharynx; and somatic nervous system.
WBGene00017842	489.3	0.857515	0.00723983	nep-12	NEPrilysin metallopeptidase family 12	F26G1.6 encodes a neprilysin; neprilysins are thermolysin-like zinc metallopeptidases, found on the outer surface of animal cells, that negatively regulate small signalling peptides (e.g., enkephalin, tachykinin, insulin, and natriuretic peptides) by cleaving them; while F26G1.6 has no clear orthologs in other organisms, it falls into a group of proteins that includes the classical neprilysins fo…	Predicted to have metal ion binding activity and metalloendopeptidase activity. Predicted to be involved in proteolysis. Predicted to localize to integral component of membrane.
WBGene00010783	213.914	0.857396	0.00515478	mrpl-36	Mitochondrial Ribosomal Protein, Large 36	Is predicted to be a structural constituent of ribosome. Is an ortholog of human MRPL36 (mitochondrial ribosomal protein L36).	Predicted to be a structural constituent of ribosome. Predicted to be involved in ribosome biogenesis. Predicted to localize to mitochondrial large ribosomal subunit. Orthologous to human MRPL36 (mitochondrial ribosomal protein L36).
WBGene00001674	113.945	0.85718	0.0294928	gpa-12	G Protein, Alpha subunit 12	gpa-12 encodes a member of the G protein alpha subunit family of heterotrimeric GTPases that is orthologous to members of the mammalian Galpha G12/G13 family; GPA-12 activity is required for antifungal innate immunity and genetic analyses indicate that GPA-12 functions upstream of phospholipase Cs PLC-3 and EGL-8 as well as the TPA-1 protein kinase C in this process; genetic analyses also suggest…	Predicted to have D5 dopamine receptor binding activity; G-protein beta/gamma-subunit complex binding activity; and GTPase activity. Involved in defense response to fungus and positive regulation of gene expression. Localizes to cytoplasm and nucleus. Is expressed in several structures, including excretory cell; intestine; nerve ring; neurons; and pharynx. Orthologous to human GNA12 (G protein su…
WBGene00015628	35.4821	0.807761	0.0678587	best-6	BESTrophin (chloride channel) homolog 6	Is enriched in germ line and in male based on RNA-seq studies. Is affected by several genes including eat-2; pgl-1; and bar-1 based on RNA-seq and microarray studies. Is affected by four chemicals including hydrogen sulfide; multi-walled carbon nanotube; and Rifampin based on microarray and RNA-seq studies. Human ortholog(s) of this gene are implicated in autosomal dominant vitreoretinochoroidopa…	Predicted to have chloride channel activity. Predicted to be involved in chloride transmembrane transport. Predicted to localize to integral component of membrane. Human ortholog(s) of this gene implicated in autosomal dominant vitreoretinochoroidopathy; bestrophinopathy; macular degeneration; retinitis pigmentosa 50; and vitelliform macular dystrophy. Orthologous to human BEST1 (bestrophin 1); B…
WBGene00014483	65.549	0.80698	0.0744019	R05D7.6
WBGene00019991	2704.83	0.857177	0.00198766	R09H3.3		Is enriched in coelomocyte; germline precursor cell; neurons; and retrovesicular ganglion based on tiling array and microarray studies. Is affected by several genes including rrf-3; elt-2; and eat-2 based on microarray and RNA-seq studies. Is affected by eight chemicals including methylmercuric chloride; multi-walled carbon nanotube; and Psoralens based on microarray and RNA-seq studies.
WBGene00005006	1470.45	0.85554	6.39e-07	spr-1	Suppressor of PResenilin defect 1	spr-1 encodes the C. elegans ortholog of the human corepressor CoREST that functions in HDAC-containing complexes to mediate transcriptional repression; in C. elegans, spr-1 was first identified in screens for genetic suppressors of the egg-laying defective phenotype of sel-12/presenilin mutants; subsequent genetic analyses showed that spr-1 likely functions as a negative regulator of LIN-12/Notc…	Predicted to have transcription corepressor activity. Predicted to be involved in histone deacetylation; negative regulation of transcription, DNA-templated; and regulation of transcription by RNA polymerase II. Predicted to localize to histone deacetylase complex and transcription regulator complex. Orthologous to several human genes including RCOR3 (REST corepressor 3).
WBGene00008591	175.902	0.806413	0.0632822	F08H9.3	SHSP domain-containing protein	F08H9.3 encodes a heat shock protein (HSP) of the HSP16 class; unlike most HSP16s in C. elegans, it is specifically expressed in a particular tissue (the larval pharynx and the anterior adult pharynx), and its expression is not strongly induced by heat shock; however, F08H9.3 expression is increased by heat shock (with adult expression in the full pharynx) and probably aids heat shock resistance,…	Is expressed in pharynx. Human ortholog(s) of this gene implicated in cataract 16 multiple types; dilated cardiomyopathy 1II; fatal infantile hypertonic myofibrillar myopathy; and myofibrillar myopathy 2. Orthologous to human CRYAB (crystallin alpha B) and HSPB6 (heat shock protein family B (small) member 6).
WBGene00010536	44.4952	0.806316	0.0855577	K03D7.9		Is affected by hpl-2 and rsr-2 based on tiling array studies.
WBGene00020262	231.094	0.391419	0.267404	ferl-1	FER-1 Like 1	Is affected by several genes including daf-2; age-1; and rrf-3 based on microarray and RNA-seq studies. Is affected by nine chemicals including multi-walled carbon nanotube; metformin; and Sirolimus based on RNA-seq and microarray studies. Human ortholog(s) of this gene are implicated in Miyoshi muscular dystrophy 1; autosomal recessive limb-girdle muscular dystrophy type 2B; and distal muscular …	Human ortholog(s) of this gene implicated in Miyoshi muscular dystrophy 1; autosomal recessive limb-girdle muscular dystrophy type 2B; distal muscular dystrophy with anterior tibial onset; and muscular dystrophy. Orthologous to human DYSF (dysferlin); FER1L5 (fer-1 like family member 5); and MYOF (myoferlin).
WBGene00011756	386.222	0.854802	0.000708002	ctg-2	CRAL/TRIO and GOLD domain containing 2	Is enriched in head mesodermal cell based on RNA-seq studies. Is affected by several genes including daf-2; let-7; and gld-1 based on microarray; proteomic; and RNA-seq studies. Is affected by thirteen chemicals including aldicarb; 4-bromodiphenyl ether; and Alovudine based on microarray and RNA-seq studies. Is predicted to encode a protein with the following domains: CRAL/TRIO domain; CRAL-TRIO …	Orthologous to human SEC14L2 (SEC14 like lipid binding 2); SEC14L3 (SEC14 like lipid binding 3); and SEC14L4 (SEC14 like lipid binding 4).
WBGene00016948	56.9266	0.805404	0.0860471	scrt-1	SCRaTch (zinc finger transcriptional repressor) homolog 1	Is affected by several genes including daf-2; eat-2; and tph-1 based on microarray; tiling array; and RNA-seq studies. Is affected by eight chemicals including methylmercuric chloride; bisphenol S; and Zidovudine based on microarray and RNA-seq studies. Is predicted to encode a protein with the following domains: Zinc finger, C2H2 type; Zinc finger C2H2-type; and Zinc finger C2H2 superfamily.	Predicted to have DNA-binding transcription factor activity, RNA polymerase II-specific and RNA polymerase II transcription regulatory region sequence-specific DNA binding activity. Predicted to be involved in regulation of transcription by RNA polymerase II. Predicted to localize to nucleus.
WBGene00011838	100.695	0.804697	0.051958	T19C4.1		Is enriched in hypodermis and somatic gonad precursor based on tiling array and RNA-seq studies. Is affected by several genes including daf-2; skn-1; and rrf-3 based on microarray; tiling array; and RNA-seq studies. Is affected by nineteen chemicals including 1-methylnicotinamide; rotenone; and D-glucose based on RNA-seq and microarray studies.	Predicted to localize to integral component of membrane.
WBGene00016089	132.544	0.804068	0.055758	aexr-1	AEX-2 related neuropeptide Receptor 1	Is predicted to have neuropeptide receptor activity.	Predicted to have neuropeptide receptor activity. Predicted to be involved in neuropeptide signaling pathway. Predicted to localize to integral component of membrane.
WBGene00045193	35.8517	0.803943	0.0796096	F53B2.10		Is affected by several genes including clk-1; eat-2; and sir-2.1 based on microarray and RNA-seq studies. Is affected by seven chemicals including metformin; Sirolimus; and Psoralens based on RNA-seq and microarray studies.
WBGene00016431	42.9331	0.803921	0.0706477	C35A11.4	MFS domain-containing protein	Is predicted to have transmembrane transporter activity. Is an ortholog of human SLC2A5 (solute carrier family 2 member 5).	Predicted to have transmembrane transporter activity. Predicted to be involved in transmembrane transport. Predicted to localize to integral component of membrane. Orthologous to human SLC2A5 (solute carrier family 2 member 5).
WBGene00010708	3379.64	0.854699	2.29e-07	phf-33	PHd Finger family 33	Is predicted to have metal ion binding activity.	Predicted to have metal ion binding activity. Predicted to localize to nucleus.
WBGene00198529	177.633	0.85469	0.00686672	F46F3.10		Is affected by cep-1 and daf-2 based on RNA-seq and microarray studies.
WBGene00019411	417.128	0.620474	0.119084	K05F1.10	TIL domain-containing protein	K05F1.10 encodes a putative secreted TIL-domain protease inhibitor paralogous to SWM-1, ISL-1, and the products of 11 other C. elegans genes; K05F1.10 and its relatives are collectively similar to other TIL-domain protease inhibitors from nematodes, insects, and vertebrates; K05F1.10 transcription is reproducibly induced by infection, suggesting that it may participate in innate immunity.	Predicted to have serine-type endopeptidase inhibitor activity. Involved in innate immune response. Predicted to localize to extracellular region.
WBGene00005081	76.3044	0.80173	0.0863481	srd-3	Serpentine Receptor, class D (delta) 3	Is enriched in FLP; NSM; RID; and head mesodermal cell based on microarray; RNA-seq; and tiling array studies. Is affected by several genes including daf-16; daf-2; and eat-2 based on tiling array; RNA-seq; and microarray studies. Is affected by Tunicamycin; antimycin; and resveratrol based on microarray and RNA-seq studies. Is predicted to encode a protein with the following domains: Serpentine …	Predicted to localize to integral component of membrane.
WBGene00010237	78.3514	0.801609	0.0861731	scvp-1	Secreted nematode Clade V Protein gene family 1	Is enriched in male-specific anatomical entity based on microarray studies. Is affected by several genes including daf-2; eat-2; and alg-1 based on RNA-seq and microarray studies. Is affected by six chemicals including methylmercuric chloride; Tunicamycin; and Psoralens based on microarray and RNA-seq studies. Is predicted to encode a protein with the following domains: Secreted clade V proteins …
WBGene00008873	89.1349	0.801526	0.0876201	F15H10.6		Is enriched in DA neuron and VA neuron based on tiling array studies. Is affected by several genes including skn-1; lin-4; and lin-14 based on microarray; tiling array; and RNA-seq studies. Is affected by seven chemicals including Psoralens; allantoin; and metformin based on RNA-seq and microarray studies.
WBGene00020323	199.401	0.216137	0.675276	arrd-23	ARRestin Domain protein 23	Is enriched in dopaminergic neurons and neurons based on tiling array and microarray studies. Is affected by several genes including daf-16; daf-2; and clk-1 based on microarray and RNA-seq studies. Is affected by seven chemicals including rotenone; Psoralens; and allantoin based on RNA-seq studies. Is predicted to encode a protein with the following domains: Arrestin (or S-antigen), N-terminal d…	Predicted to be involved in protein transport. Predicted to localize to cytoplasm. Orthologous to human ARRDC5 (arrestin domain containing 5).
WBGene00015396	104.73	0.187139	0.764284	nhr-148	Nuclear Hormone Receptor family 148	Is predicted to have DNA-binding transcription factor activity; sequence-specific DNA binding activity; and zinc ion binding activity. Is expressed in head. Human ortholog(s) of this gene are implicated in maturity-onset diabetes of the young type 1 and type 2 diabetes mellitus. Is an ortholog of human HNF4A (hepatocyte nuclear factor 4 alpha) and HNF4G (hepatocyte nuclear factor 4 gamma).	Predicted to have RNA polymerase II cis-regulatory region sequence-specific DNA binding activity and nuclear receptor activity. Predicted to be involved in anatomical structure development; cell differentiation; and regulation of transcription by RNA polymerase II. Predicted to localize to nucleus. Is expressed in head; hypodermis; intestine; and reproductive system. Human ortholog(s) of this gen…
WBGene00045461	100.121	0.799777	0.0640713	C25F9.14		Is enriched in ASER; head mesodermal cell; and intestine based on tiling array and RNA-seq studies. Is affected by several genes including daf-2; rrf-3; and elt-2 based on RNA-seq and microarray studies. Is affected by nine chemicals including rotenone; bisphenol A; and Zidovudine based on RNA-seq and microarray studies. Is predicted to encode a protein with the following domain: .
WBGene00219587	113.459	0.853973	0.0483769	anr-16	Antisense Non-coding RNA 16	Is affected by daf-2; sod-2; and atfs-1 based on RNA-seq studies.
WBGene00172453	39.4642	0.799611	0.0671213	21ur-6565	21U-RNA 6565
WBGene00019136	99.5412	0.853942	0.0497144		WBGene00019136
WBGene00006539	3338.26	0.853594	8.02e-06	tbb-6	TuBulin, Beta 6	Is predicted to have GTP binding activity and GTPase activity. Is involved in PERK-mediated unfolded protein response. Is expressed in pharynx. Human ortholog(s) of this gene are implicated in autosomal dominant macrothrombocytopenia TUBB1-related. Is an ortholog of human TUBB1 (tubulin beta 1 class VI).	Predicted to have GTP binding activity. Predicted to be a structural constituent of cytoskeleton. Predicted to be involved in microtubule cytoskeleton organization and mitotic cell cycle. Predicted to localize to cytoplasm and microtubule. Is expressed in pharynx. Human ortholog(s) of this gene implicated in autosomal dominant macrothrombocytopenia TUBB1-related. Orthologous to human TUBB1 (tubul…
WBGene00013264	117.17	0.851998	0.0274979	Y57A10A.24		Is enriched in intestine based on microarray studies. Is affected by several genes including daf-16; rrf-3; and daf-12 based on RNA-seq and microarray studies. Is affected by eight chemicals including manganese chloride; Psoralens; and allantoin based on RNA-seq and microarray studies. Is predicted to encode a protein with the following domains: Lustrin, cysteine-rich repeated domain; Cysteine-ri…
WBGene00004906	97.0784	0.798094	0.0835175	snf-7	Sodium: Neurotransmitter symporter Family 7	Is predicted to have neurotransmitter:sodium symporter activity. Human ortholog(s) of this gene are implicated in creatine transporter deficiency. Is an ortholog of several human genes including SLC6A11 (solute carrier family 6 member 11); SLC6A12 (solute carrier family 6 member 12); and SLC6A6 (solute carrier family 6 member 6).	Predicted to have L-amino acid transmembrane transporter activity and amino acid:sodium symporter activity. Predicted to be involved in sodium ion transmembrane transport. Predicted to localize to integral component of plasma membrane. Human ortholog(s) of this gene implicated in creatine transporter deficiency and intellectual disability. Orthologous to several human genes including SLC6A1 (solu…
WBGene00020613	127.077	0.797987	0.0703615	T20D4.7	Thioredoxin domain-containing protein	Is involved in PERK-mediated unfolded protein response. Is an ortholog of human NXNL2 (nucleoredoxin like 2).	Predicted to be involved in photoreceptor cell maintenance and sensory perception. Human ortholog(s) of this gene implicated in Robinow syndrome. Orthologous to several human genes including NXNL2 (nucleoredoxin like 2).
WBGene00044502	104.963	0.797838	0.0764763	C46G7.5		Is enriched in GABAergic neurons; germ line; and head mesodermal cell based on RNA-seq studies. Is affected by several genes including daf-16; daf-2; and hsf-1 based on tiling array; microarray; and RNA-seq studies. Is affected by six chemicals including rotenone; allantoin; and Sirolimus based on RNA-seq studies.
WBGene00020330	109.686	0.643579	0.160929	cest-16	Carboxyl ESTerase domain containing 16	Is enriched in GABAergic neurons; body wall muscle cell; and muscle cell based on tiling array; RNA-seq; and microarray studies. Is affected by several genes including rrf-3; clk-1; and eat-2 based on microarray and RNA-seq studies. Is affected by eleven chemicals including methylmercuric chloride; stavudine; and Zidovudine based on microarray and RNA-seq studies. Human ortholog(s) of this gene a…	Predicted to localize to extracellular space.
WBGene00015227	1248.17	0.851694	0.00147205	ddn-1	Downstream of Daf-Nineteen 1	Is expressed in AFD; M5 neuron; body wall musculature; and chemosensory neurons.	Is expressed in AFD; body wall musculature; chemosensory neurons; intestine; and pharyngeal neurons.
WBGene00012420	1068.68	0.850763	9.87e-06	Y7A9D.1		Is enriched in germ line; head mesodermal cell; hypodermis; muscle cell; and neurons based on RNA-seq and microarray studies. Is affected by several genes including daf-2; age-1; and eat-2 based on microarray; tiling array; and RNA-seq studies. Is affected by sixteen chemicals including 1-methylnicotinamide; methylmercuric chloride; and D-glucose based on RNA-seq and microarray studies.
WBGene00003006	1214.88	0.849654	0.00010209	lin-17	abnormal cell LINeage 17	lin-17 encodes one of four C. elegans Frizzled homologs, integral membrane proteins that contain an external cysteine rich domain (CRD) and seven transmembrane domains and that function in a wide variety of species as receptors for Wnt glycoprotein signaling molecules; LIN-17 activity is required for specifying the polarity of a number of asymmetric cell divisions that, in C. elegans, are essenti…	Exhibits receptor tyrosine kinase binding activity. Involved in several processes, including asymmetric protein localization involved in cell fate determination; axis specification; and generation of neurons. Localizes to neuron projection membrane. Is expressed in several structures, including P3.p male; P4.p male; epithelial cell; male-specific anatomical entity; and neurons. Human ortholog(s) …
WBGene00000610	37.1355	0.796055	0.07434	col-33	COLlagen 33	col-33 encodes a predicted cuticular collagen; by homology, col-33 is predicted to play a role in cuticle biosynthesis and regulation of body size and morphogenesis; however, as loss of col-33 activity via large-scale RNAi screens does not result in any obvious abnormalities, the precise role of COL-33 in C. elegans development and/or behavior is not yet known.	Predicted to be a structural constituent of cuticle. Predicted to localize to integral component of membrane.
WBGene00007552	59.8159	0.795953	0.0874028	C13C12.2		Is enriched in NSM; hypodermis; intestine; mechanosensory neurons; and somatic gonad precursor based on microarray; tiling array; and RNA-seq studies. Is affected by several genes including daf-16; daf-2; and skn-1 based on microarray; tiling array; and RNA-seq studies. Is affected by eighteen chemicals including Ethanol; D-glucose; and Alovudine based on RNA-seq and microarray studies.
WBGene00009153	100.45	0.795499	0.0907831	F26D2.15		Is enriched in coelomocyte and germ line based on tiling array and RNA-seq studies. Is affected by several genes including clk-1; eat-2; and pgl-1 based on tiling array; microarray; and RNA-seq studies. Is affected by seven chemicals including methylmercuric chloride; multi-walled carbon nanotube; and Psoralens based on microarray and RNA-seq studies. Human HSD17B14 exhibits estradiol 17-beta-deh…
WBGene00016987	785.634	0.513965	0.0579873	CC8.2	Protein phosphatase 1 regulatory subunit	Is enriched in Psub1; germ line; intestine; muscle cell; and neurons based on RNA-seq and microarray studies. Is affected by several genes including daf-16; daf-2; and dpy-10 based on microarray and RNA-seq studies. Is affected by fifteen chemicals including rotenone; Zidovudine; and Psoralens based on RNA-seq and microarray studies. Human ortholog(s) of this gene are implicated in type 2 diabete…	Predicted to have glycogen binding activity and protein phosphatase 1 binding activity. Predicted to be involved in regulation of glycogen biosynthetic process. Predicted to localize to protein phosphatase type 1 complex. Orthologous to human PPP1R3D (protein phosphatase 1 regulatory subunit 3D) and PPP1R3E (protein phosphatase 1 regulatory subunit 3E).
WBGene00015098	114.097	0.849183	0.0377496	snpc-3.1	SNAPc (Small Nuclear RNA Activating Complex) homolog 3.1	Is enriched in germ line and germline precursor cell based on RNA-seq studies. Is affected by several genes including daf-16; sek-1; and pgl-1 based on microarray and RNA-seq studies. Is affected by five chemicals including Psoralens; allantoin; and Sirolimus based on RNA-seq and microarray studies. Is predicted to encode a protein with the following domains: snRNA-activating protein of 50kDa MW …	Is predicted to contribute to RNA polymerase II cis-regulatory region sequence-specific DNA binding activity and core promoter sequence-specific DNA binding activity. Predicted to be involved in snRNA transcription by RNA polymerase II and snRNA transcription by RNA polymerase III. Predicted to localize to snRNA-activating protein complex. Orthologous to human SNAPC3 (small nuclear RNA activating…
WBGene00019174	131.585	0.794639	0.062482	H09G03.1		Is enriched in several structures, including PLM; amphid sheath cell; excretory cell; male distal tip cell; and somatic gonad precursor based on tiling array and RNA-seq studies. Is affected by several genes including daf-2; rrf-3; and clk-1 based on microarray and RNA-seq studies. Is affected by six chemicals including multi-walled carbon nanotube; Psoralens; and allantoin based on RNA-seq studi…
WBGene00017224	46.3937	0.793845	0.0731242	F07G6.5		Is affected by several genes including hpl-2; spn-4; and cyc-1 based on microarray; tiling array; and RNA-seq studies. Is affected by allantoin and Sirolimus based on microarray studies.
WBGene00004216	214.207	0.611649	0.109202	ptr-1	PaTched Related family 1	ptr-1 encodes an ortholog of Drosophila and human PTCHD3, which definesone of seven paralogous families of sterol sensing domain (SSD)proteins; individually, PTR-1 is weakly required for normal molting fromL4 to adult stages; however, PTR-1, in conjunction with either PTR-16alone or with PTR-6 and PTR-10, is strongly required for both moltingand viability, with double ptr-1/-16 or triple ptr-1/-6…	Involved in molting cycle and nematode male tail tip morphogenesis. Predicted to localize to cytoplasmic vesicle membrane and plasma membrane. Orthologous to human PTCHD3 (patched domain containing 3).
WBGene00011179	42.9009	0.792344	0.0922073	R09H10.1	Methyltransf_21 domain-containing protein	Is enriched in amphid sheath cell based on RNA-seq studies. Is affected by several genes including rrf-3; clk-1; and alg-1 based on microarray; tiling array; and RNA-seq studies. Is affected by five chemicals including Mercuric Chloride; Rifampin; and Psoralens based on microarray and RNA-seq studies. Is predicted to encode a protein with the following domains: Methyltransferase FkbM domain and M…
WBGene00219769	63.7473	0.792254	0.0845393	linc-64	Long Intervening Non-Coding RNA 64	Is affected by several genes including daf-2; cep-1; and smg-1 based on RNA-seq and microarray studies.
WBGene00020248	472.314	0.84872	0.00334094	T05C1.1		Is enriched in OLL; PVD; head mesodermal cell; and hypodermis based on microarray and RNA-seq studies. Is affected by several genes including daf-16; daf-2; and daf-12 based on microarray; RNA-seq; and tiling array studies. Is affected by twelve chemicals including tryptophan; Alovudine; and stavudine based on microarray and RNA-seq studies.
WBGene00011493	193	0.848348	0.0348197	T05F1.8		Is enriched in DA neuron; VA neuron; head mesodermal cell; neurons; and in male based on tiling array and RNA-seq studies. Is affected by several genes including daf-16; daf-2; and dpy-10 based on microarray and RNA-seq studies. Is affected by sixteen chemicals including Ethanol; methylmercuric chloride; and rotenone based on RNA-seq and microarray studies. Is predicted to encode a protein with t…	Predicted to have inorganic phosphate transmembrane transporter activity. Predicted to be involved in phosphate ion transmembrane transport. Predicted to localize to integral component of mitochondrial inner membrane. Orthologous to human SLC25A3 (solute carrier family 25 member 3).
WBGene00017584	403.745	0.649564	0.0649942	F19B10.2		Is enriched in several structures, including Z1.p; Z4.a; germ line; male distal tip cell; and somatic gonad precursor based on RNA-seq studies. Is affected by several genes including daf-2; age-1; and dpy-10 based on microarray; tiling array; and RNA-seq studies. Is affected by fifteen chemicals including hydrogen sulfide; rotenone; and Mianserin based on microarray and RNA-seq studies.
WBGene00004013	2978.49	0.84829	4.02e-08	pha-4	defective PHArynx development 4	pha-4 encodes a FoxA transcription factor; during embryonic development, PHA-4 functions as an organ identity gene whose activity is necessary and sufficient for development of the pharynx/foregut; in addition, PHA-4 plays a key role in regulation of diet-restriction-induced longevity in adult animals; PHA-4 expression begins early in embryogenesis and is seen in pharyngeal and intestinal cells (…	Exhibits DNA-binding transcription factor activity, RNA polymerase II-specific and sequence-specific DNA binding activity. Involved in several processes, including determination of adult lifespan; pharynx development; and positive regulation of cellular metabolic process. Localizes to nucleus. Is expressed in several structures, including arcade cell; enteric muscle; gonad; pharynx; and rectum. H…
WBGene00005582	72.5839	0.791259	0.0557666	sri-70	Serpentine Receptor, class I 70	Is enriched in neurons based on microarray studies. Is affected by several genes including hsf-1; clk-1; and elt-2 based on microarray; RNA-seq; and tiling array studies. Is affected by eight chemicals including methylmercuric chloride; multi-walled carbon nanotube; and Psoralens based on microarray and RNA-seq studies. Is predicted to encode a protein with the following domains: Serpentine type …	Predicted to localize to integral component of membrane.
WBGene00007181	67.4302	0.791136	0.0787306	B0462.1		Is enriched in muscle cell based on microarray studies. Is affected by several genes including daf-16; daf-2; and glp-1 based on microarray and RNA-seq studies. Is affected by twelve chemicals including Tunicamycin; multi-walled carbon nanotube; and stavudine based on microarray and RNA-seq studies.
WBGene00006947	130.27	0.847837	0.0320633	wrt-1	WaRThog (hedgehog-like family) 1	Is predicted to have peptidase activity. Is expressed in hyp10; hyp6; hyp7 syncytium; hyp8; and hyp9.	Predicted to have peptidase activity. Predicted to be involved in cell-cell signaling; multicellular organism development; and protein autoprocessing. Predicted to localize to cell surface; extracellular space; and plasma membrane. Is expressed in hyp10; hyp6; hyp7 syncytium; hyp8; and hyp9.
WBGene00007482	55.532	0.79102	0.0805072	C09F12.2		Is enriched in intestine based on microarray studies. Is affected by several genes including daf-16; let-60; and daf-12 based on tiling array; microarray; and RNA-seq studies. Is affected by ten chemicals including 1-methylnicotinamide; methylmercuric chloride; and rotenone based on RNA-seq and microarray studies. Is predicted to encode a protein with the following domain: Nucleotide-diphospho-su…	Predicted to localize to integral component of membrane.
WBGene00004230	48.8372	0.790539	0.0911573	ptr-16	PaTched Related family 16	ptr-16 encodes a nematode-specific member of the sterol sensing domain(SSD) proteins, distantly paralogous to Drosophila PATCHED (PTC) andhuman PTCH (OMIM:601309, mutated in basal cell nevus syndrome); PTR-16is partially required for normal molting from L2 to L3 larval stages;however, PTR-16 and PTR-1 together are strongly required for bothmolting and viability, with double ptr-1/-16 RNAi animals…	Predicted to be involved in endocytosis; molting cycle; and nematode male tail tip morphogenesis. Predicted to localize to cytoplasmic vesicle membrane and plasma membrane. Orthologous to human PTCHD3 (patched domain containing 3).
WBGene00022727	1456.73	0.847378	3.65e-07	prkl-1	Drosophila PRicKLe homolog 1	prkl-1 encodes a homolog of Drosophila ESPINAS and PRICKLE, and of humanPRICKLE1, PRICKLE2, and LMO6; prkl-1 enables Wnt-directed planar cellpolarity; prkl-1 is required for the fully asymmetrical division of B.aversus B.p cells, though this requirement is quantitatively weak.	Predicted to have zinc ion binding activity. Is expressed in several structures, including QL; egg-laying apparatus; gonad; head; and somatic nervous system. Human ortholog(s) of this gene implicated in progressive myoclonus epilepsy 1B. Orthologous to several human genes including PRICKLE2 (prickle planar cell polarity protein 2).
WBGene00017933	54.1009	0.78959	0.0878091	F29G9.7		This gene encodes a protein containing an F-box, a motif predicted to mediate protein-protein interactions either with homologs of yeast Skp-1p or with other proteins; its encoded protein also contains a Pfam-B45 motif of presently unknown function.
WBGene00001824	8191.66	0.847018	0.000374146	hbl-1	HunchBack Like (fly gap gene related) 1	hbl-1 encodes a C2H2-type zinc finger transcription factor related to Drosophila hunchback; hbl-1 is a heterochronic gene that plays an essential role in regulating developmental timing during postembryonic development; accordingly, mutations in hbl-1 affect locomotion, egg laying, body morphology, and hypodermal differentiation; hbl-1 is expressed in hypodermal precursor cells, neuronal precurso…	Exhibits RNA polymerase II transcription regulatory region sequence-specific DNA binding activity. Involved in several processes, including negative regulation of transcription by RNA polymerase II; nematode larval development; and oviposition. Localizes to nucleus. Is expressed in several structures, including body wall musculature; germ line; hypodermis; neurons; and ventral nerve cord. Ortholo…
WBGene00010330	93.8918	0.714134	0.0780599	F59D12.2		Is enriched in OLL; PVD; intestine; and pharyngeal muscle cell based on tiling array; proteomic; and microarray studies. Is affected by several genes including daf-16; rrf-3; and daf-12 based on microarray and RNA-seq studies. Is affected by thirteen chemicals including multi-walled carbon nanotube; Alovudine; and stavudine based on RNA-seq and microarray studies.	Predicted to localize to integral component of membrane.
WBGene00016367	158.069	0.664694	0.0767635	nhr-162	Nuclear Hormone Receptor family 162	Is predicted to have DNA-binding transcription factor activity; sequence-specific DNA binding activity; and zinc ion binding activity.	Predicted to have DNA-binding transcription factor activity; sequence-specific DNA binding activity; and zinc ion binding activity. Predicted to be involved in regulation of transcription, DNA-templated. Predicted to localize to nucleus. Human ortholog(s) of this gene implicated in Alzheimer's disease; coronary artery disease; hepatocellular carcinoma; lipid metabolism disorder; and myocardial in…
WBGene00015265	132.076	0.788786	0.0542128	B0563.8		Is enriched in somatic gonad precursor based on RNA-seq studies. Is affected by several genes including daf-2; eat-2; and pgl-1 based on microarray; tiling array; and RNA-seq studies. Is affected by twelve chemicals including rotenone; Alovudine; and metformin based on RNA-seq and microarray studies.
WBGene00021795	104.614	0.787441	0.0798721	Y52E8A.2	RING-type domain-containing protein	Is enriched in several structures, including AFD; arcade cell; germ line; head mesodermal cell; and pharyngeal-intestinal valve cell based on tiling array and RNA-seq studies. Is affected by several genes including dpy-10; gld-1; and npr-1 based on microarray; tiling array; and RNA-seq studies. Is affected by fifteen chemicals including aldicarb; hydrogen sulfide; and rotenone based on microarray…	Predicted to have metal ion binding activity.
WBGene00000673	89.9898	0.164088	0.797	col-98	COLlagen 98	Is predicted to be a structural constituent of cuticle.	Predicted to be a structural constituent of cuticle. Predicted to localize to integral component of membrane.
WBGene00010684	118.752	0.787026	0.0534777	K08F9.1	MFS domain-containing protein	Is predicted to have transmembrane transporter activity. Is an ortholog of human SLC2A5 (solute carrier family 2 member 5).	Predicted to have transmembrane transporter activity. Predicted to be involved in transmembrane transport. Predicted to localize to integral component of membrane. Orthologous to human SLC2A5 (solute carrier family 2 member 5).
WBGene00044623	3364.08	0.847003	2.97e-07	bus-8	Bacterially Un-Swollen (M. nematophilum resistant) 8	bus-8 encodes a glycosyltransferase related to mannosyltransferases that play a role in protein N-linked glycosylation ; bus-8 is required for colonization by Microbacterium nematophilum and the tail-swelling response to M. nematophilum infection; bus-8 is also essential for enclosure during embryonic morphogenesis, functioning in or with ephrin-mediated signaling to effect the proper neuroblast …	Predicted to have alpha-1,3-mannosyltransferase activity. Predicted to be involved in oligosaccharide-lipid intermediate biosynthetic process and protein glycosylation in endoplasmic reticulum. Predicted to localize to endoplasmic reticulum. Is expressed in seam cell.
WBGene00007656	97.2406	0.786903	0.0707564	pals-2	Protein containing ALS2cr12 (ALS2CR12) signature 2	Is expressed in hypodermis and neurons.	Is expressed in hypodermis; intestine; and neurons.
WBGene00018572	2810.7	0.846741	2.9e-05	lin-42	abnormal cell LINeage 42	lin-42 encodes three PAS domain-containing proteins orthologous to insect and vertebrate Period proteins that function in regulation of circadian rhythms; during larval development, lin-42 functions in the heterochronic pathway to regulate developmental switches that occurs in multiple tissues, including the hypodermis, gonad, sex myoblasts, and vulva; genetic analysis suggests that, in the hypod…	Exhibits RNA polymerase II transcription factor binding activity. Involved in negative regulation of dauer larval development; negative regulation of pri-miRNA transcription by RNA polymerase II; and regulation of development, heterochronic. Localizes to cytoplasm and nucleus. Is expressed in several structures, including H1L.app; H1R.app; H2L.ppp; hypodermal cell; and pharynx. Human ortholog(s) …
WBGene00011804	4755.48	0.845406	2.21e-06	T16G12.3		Is enriched in germ line; head mesodermal cell; neurons; and retrovesicular ganglion based on RNA-seq and microarray studies. Is affected by several genes including daf-16; daf-2; and elt-2 based on microarray; tiling array; and RNA-seq studies. Is affected by ten chemicals including methylmercuric chloride; rotenone; and manganese chloride based on microarray and RNA-seq studies.
WBGene00008145	2475.94	0.845306	1.38e-05	set-5	SET (trithorax/polycomb) domain containing 5	set-5 encodes a large (1,675-residue) protein with an N-terminal SET domain and a C-terminal SPK domain; SET-5 has no non-nematode orthologs, but is paralogous to Y57A10A.1; SET-5's domain organization resembles that of SET-24; neither set-5(ok1568) nor set-5(RNAi) have any obvious phenotypes.	Is expressed in germ line. Human ortholog(s) of this gene implicated in autistic disorder; autosomal dominant non-syndromic intellectual disability 23; and cervical cancer. Orthologous to human SETD5 (SET domain containing 5) and KMT2E (lysine methyltransferase 2E (inactive)).
WBGene00044085	35.9271	0.844234	0.0483017	Y105C5B.30		Is affected by several genes including skn-1; eat-2; and smn-1 based on RNA-seq studies. Is affected by four chemicals including Rifampin; allantoin; and Psoralens based on RNA-seq studies.
WBGene00011563	219.165	0.844182	0.0147104	jmjd-4	JuMonJi (transcription factor) Domain protein 4	Is enriched in germ line; germline precursor cell; and intestine based on tiling array and RNA-seq studies. Is affected by several genes including daf-2; eat-2; and cep-1 based on RNA-seq and microarray studies. Is affected by Zidovudine based on RNA-seq studies. Human JMJD4 exhibits 2-oxoglutarate-dependent dioxygenase activity. Is predicted to encode a protein with the following domains: JmjC d…	Orthologous to human JMJD4 (jumonji domain containing 4).
WBGene00021976	63.2227	0.78525	0.0955251	Y58A7A.2		Is enriched in PLM and hypodermis based on tiling array and RNA-seq studies. Is affected by several genes including daf-2; rrf-3; and daf-12 based on RNA-seq and microarray studies. Is affected by ten chemicals including methylmercury hydroxide; manganese chloride; and Zidovudine based on RNA-seq and microarray studies.
WBGene00017721	125.848	0.843757	0.0312583	F22F7.3	Glycosyltransferase family 92 protein	Is predicted to have transferase activity, transferring glycosyl groups.	Predicted to have transferase activity, transferring glycosyl groups. Predicted to localize to integral component of membrane.
WBGene00008185	56.9402	0.784414	0.0900851	best-10	BESTrophin (chloride channel) homolog 10	Is predicted to have chloride channel activity. Is an ortholog of human BEST2 (bestrophin 2) and BEST4 (bestrophin 4).	Predicted to have chloride channel activity. Predicted to be involved in chloride transmembrane transport. Predicted to localize to chloride channel complex and plasma membrane. Orthologous to human BEST2 (bestrophin 2) and BEST4 (bestrophin 4).
WBGene00010574	605.324	0.843118	0.000228667	K04H4.5		Is enriched in GABAergic neurons; germ line; muscle cell; somatic gonad precursor; and in male based on RNA-seq and microarray studies. Is affected by several genes including daf-2; age-1; and lin-4 based on microarray and RNA-seq studies. Is affected by nineteen chemicals including Ethanol; nicotinic acid; and methylmercuric chloride based on RNA-seq and microarray studies.
WBGene00013659	1926.07	0.84254	2.44e-05	Y105C5B.20		Is enriched in several structures, including I5 neuron; cephalic sheath cell; cholinergic neurons; coelomocyte; and germ line based on tiling array; RNA-seq; and microarray studies. Is affected by several genes including daf-2; rrf-3; and dpy-10 based on tiling array; RNA-seq; and microarray studies. Is affected by fourteen chemicals including methylmercuric chloride; rotenone; and Psoralens base…
WBGene00199401	54.624	0.783602	0.0900235	F25F2.4		Is affected by daf-2 based on microarray studies.
WBGene00003409	643.861	0.842185	0.000479489	mrp-3	Multidrug Resistance Protein family 3	Is predicted to have ATP binding activity; ATPase activity; and ATPase-coupled transmembrane transporter activity. Human ortholog(s) of this gene are implicated in Dubin-Johnson syndrome; arterial calcification of infancy; and pseudoxanthoma elasticum. Is an ortholog of human ABCC2 (ATP binding cassette subfamily C member 2).	Predicted to have ATPase-coupled transmembrane transporter activity. Predicted to be involved in transmembrane transport. Predicted to localize to membrane. Human ortholog(s) of this gene implicated in several diseases, including artery disease (multiple); bile duct disease (multiple); bilirubin metabolic disorder (multiple); drug-induced hepatitis; and leukemia (multiple). Orthologous to several…
WBGene00019425	72.8446	0.783443	0.0932446	K06A1.2		Is enriched in Z1.p; Z4.a; gon_male_dtc anterior; gon_male_dtc posterior; and in male based on RNA-seq studies. Is affected by several genes including daf-2; eat-2; and npr-1 based on tiling array; microarray; and RNA-seq studies. Is affected by thirteen chemicals including Ethanol; methylmercuric chloride; and manganese chloride based on RNA-seq and microarray studies. Is predicted to encode a p…	Predicted to localize to integral component of membrane.
WBGene00022079	66.6963	0.783342	0.0915973	Y69A2AR.8		Is enriched in male based on RNA-seq studies. Is affected by several genes including daf-2; daf-12; and dpy-10 based on tiling array; microarray; and RNA-seq studies. Is affected by fifteen chemicals including hydrogen sulfide; Ethanol; and methylmercuric chloride based on microarray and RNA-seq studies.
WBGene00010772	84.9948	0.841486	0.0441479	K11D9.3	MFS domain-containing protein	Is predicted to have transmembrane transporter activity.	Predicted to have transmembrane transporter activity. Predicted to be involved in transmembrane transport. Predicted to localize to integral component of membrane.
WBGene00007097	51.5777	0.782285	0.0967044	B0024.4		Localizes to membrane raft.	Localizes to membrane raft.
WBGene00012102	66.2287	0.840671	0.0423665	T27F6.1		Is enriched in male based on RNA-seq studies. Is affected by several genes including clk-1; eat-2; and sir-2.1 based on tiling array; RNA-seq; and microarray studies. Is affected by seven chemicals including methylmercuric chloride; multi-walled carbon nanotube; and antimycin based on microarray and RNA-seq studies. Human ortholog(s) of this gene are implicated in cataract 13 with adult i phenoty…	Predicted to have transferase activity, transferring glycosyl groups. Predicted to localize to Golgi membrane and integral component of membrane. Human ortholog(s) of this gene implicated in cataract and cataract 13 with adult i phenotype. Orthologous to several human genes including GCNT1 (glucosaminyl (N-acetyl) transferase 1); GCNT2 (glucosaminyl (N-acetyl) transferase 2 (I blood group)); and …
WBGene00011576	677.197	0.840649	0.000114699	rmh-2	RMi1 (RMI1) Homolog 2	Is predicted to have nucleotide binding activity. Is an ortholog of human RMI1 (RecQ mediated genome instability 1).	Predicted to have nucleotide binding activity. Predicted to be involved in double-strand break repair via homologous recombination and resolution of meiotic recombination intermediates. Predicted to localize to RecQ family helicase-topoisomerase III complex and nuclear body. Orthologous to human RMI1 (RecQ mediated genome instability 1).
WBGene00020642	537.669	0.840193	0.000842908	T20H9.6		Is affected by several genes including rrf-3; clk-1; and eat-2 based on tiling array; RNA-seq; and microarray studies. Is affected by eight chemicals including methylmercuric chloride; multi-walled carbon nanotube; and Psoralens based on microarray and RNA-seq studies.
WBGene00022680	119.658	0.840111	0.0211933	ZK180.6		Is enriched in DA neuron; OLL; PLM; and PVD based on microarray and RNA-seq studies. Is affected by several genes including daf-16; daf-2; and glp-1 based on microarray; proteomic; and RNA-seq studies. Is affected by sixteen chemicals including hydrogen sulfide; Nitric Oxide; and methylmercury hydroxide based on microarray and RNA-seq studies. Is predicted to encode a protein with the following d…
WBGene00010116	108.841	0.839772	0.0441329	cest-13	Carboxyl ESTerase domain containing 13	Is predicted to have hydrolase activity. Is an ortholog of human CES2 (carboxylesterase 2).	Predicted to have carboxylic ester hydrolase activity. Predicted to localize to extracellular space.
WBGene00020924	124.915	0.0477356	0.941338	W02B3.4		Is enriched in NSM; intestine; and somatic gonad precursor based on Chronogram; tiling array; and RNA-seq studies. Is affected by several genes including daf-2; hsf-1; and eat-2 based on tiling array; RNA-seq; and microarray studies. Is affected by seven chemicals including methylmercuric chloride; Psoralens; and allantoin based on microarray and RNA-seq studies. Human ortholog(s) of this gene ar…	Predicted to localize to integral component of membrane. Is expressed in coelomocyte; enteric muscle; head mesodermal cell; nervous system; and seam cell. Human ortholog(s) of this gene implicated in dilated cardiomyopathy (multiple) and muscular dystrophy (multiple). Orthologous to human FKTN (fukutin).
WBGene00016923	300.427	0.839094	0.00643671	C54F6.5		Is enriched in body wall musculature; dopaminergic neurons; germ line; and muscle cell based on tiling array; RNA-seq; and microarray studies. Is affected by several genes including daf-16; daf-2; and skn-1 based on microarray and RNA-seq studies. Is affected by seventeen chemicals including hydrogen sulfide; Mercuric Chloride; and Tunicamycin based on microarray and RNA-seq studies.
WBGene00010099	52.6774	0.664403	0.167244	fbxb-117	F-box B protein 117	This gene encodes a protein containing an F-box, a motif predicted to mediate protein-protein interactions either with homologs of yeast Skp-1p or with other proteins.
WBGene00016429	275.808	0.838706	0.0223001	C35A11.2		Is enriched in NSM; Z1; Z4; and hypodermis based on tiling array and RNA-seq studies. Is affected by several genes including daf-16; daf-2; and rrf-3 based on tiling array; microarray; and RNA-seq studies. Is affected by eleven chemicals including stavudine; Zidovudine; and metformin based on RNA-seq and microarray studies.
WBGene00001916	132.798	0.838028	0.019328	his-42	HIStone 42	his-42 encodes an H3 histone.	Predicted to have DNA binding activity and protein heterodimerization activity. Predicted to localize to nucleosome. Is expressed in germ line and gonad.
WBGene00013838	149.988	0.777026	0.0842228	fbxa-31	F-box A protein 31	This gene encodes a protein containing an F-box, a motif predicted to mediate protein-protein interactions either with homologs of yeast Skp-1p or with other proteins; this gene's encoded protein also contains an FTH/DUF38 motif, which may also mediate protein-protein interaction.
WBGene00011328	1318.93	0.836745	2.75e-06	T01D3.3	Thyroglobulin type-1 domain-containing protein	Is predicted to have metal ion binding activity and peptidase inhibitor activity.	Predicted to have metal ion binding activity and serine-type endopeptidase inhibitor activity. Predicted to be involved in negative regulation of endopeptidase activity and superoxide metabolic process. Predicted to localize to extracellular region.
WBGene00044442	149.917	0.776496	0.0615393	T08A9.13		Is enriched in intestine; neurons; and retrovesicular ganglion based on RNA-seq and microarray studies. Is affected by several genes including daf-16; dpy-10; and clk-1 based on RNA-seq and microarray studies. Is affected by seven chemicals including Zidovudine; Psoralens; and allantoin based on RNA-seq and microarray studies.
WBGene00015015	56.8618	0.775876	0.100533	math-1	MATH (meprin-associated Traf homology) domain containing 1	Is enriched in NSM; amphid sheath cell; and body wall muscle cell based on tiling array and RNA-seq studies. Is affected by several genes including eat-2; lin-15B; and mex-3 based on microarray; tiling array; and RNA-seq studies. Is affected by multi-walled carbon nanotube and Alovudine based on RNA-seq studies. Is predicted to encode a protein with the following domains: MATH domain; MATH/TRAF d…
WBGene00000428	350.252	0.835205	0.000902964	ceh-1	C. Elegans Homeobox 1	ceh-1 encodes a protein that contains a homeobox domain.	Predicted to have DNA-binding transcription factor activity, RNA polymerase II-specific and RNA polymerase II cis-regulatory region sequence-specific DNA binding activity. Predicted to be involved in cell differentiation and regulation of transcription by RNA polymerase II. Predicted to localize to nucleus. Is expressed in seam cell. Orthologous to human NKX1-1 (NK1 homeobox 1) and NKX1-2 (NK1 ho…
WBGene00015228	46.8524	0.77534	0.0989939	B0511.2		Is enriched in OLL; PVD; germ line; intestine; and neurons based on microarray and RNA-seq studies. Is affected by several genes including daf-16; clk-1; and sir-2.1 based on microarray and RNA-seq studies. Is affected by resveratrol and Sirolimus based on microarray studies.
WBGene00077439	178.867	0.834859	0.0305688	F55B12.10		Is enriched in several structures, including germ line; interfacial epithelial cell; male distal tip cell; mechanosensory neurons; and somatic gonad precursor based on tiling array and RNA-seq studies. Is affected by several genes including daf-16; daf-2; and daf-12 based on tiling array; RNA-seq; and microarray studies. Is affected by seven chemicals including Sodium Chloride; Psoralens; and all…
WBGene00005653	109.208	0.774978	0.0636498	srr-2	Serpentine Receptor, class R 2	Is expressed in isthmus and terminal bulb. Is predicted to encode a protein with the following domains: Caenorhabditis protein of unknown function, DUF267 and Protein of unknown function DUF267, Caenorhabditis species.	Predicted to localize to integral component of membrane. Is expressed in intestine; isthmus; and terminal bulb.
WBGene00001539	119.196	0.774881	0.0502575	gcy-13	Guanylyl CYclase 13	gcy-13 encodes a predicted guanylate cyclase.	Predicted to have guanylate cyclase activity and peptide receptor activity. Predicted to be involved in cGMP biosynthetic process and receptor guanylyl cyclase signaling pathway. Predicted to localize to plasma membrane. Is expressed in nervous system.
WBGene00019416	121.592	0.774837	0.0864877	fbxb-44	F-box B protein 44	K05F6.5 encodes an unusual paraoxonase-like protein with an N-terminal F-box domain; it is homologous to the human PARAOXONASE 1 gene (PON1, OMIM:168820), which in some allelic forms is associated with susceptibility to coronary artery disease.
WBGene00202069	81.2029	0.245627	0.676483	T20G5.17		Is enriched in muscle cell based on RNA-seq studies. Is affected by alg-1 and daf-12 based on RNA-seq studies.
WBGene00020672	336.491	0.83397	0.0106063	T22B7.3		Is enriched in AFD; ASER; germline precursor cell; and hypodermis based on tiling array; RNA-seq; and microarray studies. Is affected by several genes including daf-2; glp-1; and skn-1 based on microarray; tiling array; and RNA-seq studies. Is affected by twenty-one chemicals including Heme; Ethanol; and Mianserin based on microarray and RNA-seq studies. Human DDAH2 exhibits dimethylargininase ac…	Human ortholog(s) of this gene implicated in cardiovascular system disease and hypertension. Orthologous to human DDAH1 (dimethylarginine dimethylaminohydrolase 1) and DDAH2 (dimethylarginine dimethylaminohydrolase 2).
WBGene00197520	72.479	0.774226	0.0954384	C05C8.10		Is enriched in head mesodermal cell based on RNA-seq studies. Is affected by hmg-3 and dlc-1 based on RNA-seq studies. Is affected by multi-walled carbon nanotube based on RNA-seq studies.
WBGene00020877	212.429	0.774064	0.0596361	srt-63	Serpentine Receptor, class T 63	Is expressed in neurons. Is predicted to encode a protein with the following domain: 7TM GPCR, serpentine receptor class t (Srt).	Predicted to localize to integral component of membrane. Is expressed in neurons.
WBGene00015981	112.758	0.773503	0.0519815	elt-7	Erythroid-Like Transcription factor family 7	elt-7 encodes a GATA-type transcription factor; during embryonic development, ELT-7 functions together with ELT-2 in the endoderm/gut to regulate the transition from cell fate specification to differentiation; expression of ELT-7 is sufficient to induce gut-specific differentiation; an elt-7::gfp promoter fusion is expressed in the gut lineage beginning at the 2E-cell stage of gut development and…	Predicted to have DNA-binding transcription factor activity; sequence-specific DNA binding activity; and zinc ion binding activity. Involved in endodermal cell fate determination. Localizes to nucleus. Is expressed in E lineage cell and intestine.
WBGene00006477	968.897	0.833804	2.53e-06	chup-1	CHolesterol UPtake associated 1	chup-1 encodes a transmembrane protein related to mammalian proteins SIDt1 and SIDt2; CHUP-1 activity is required for cholesterol import and thus for a number of biological processes including oogenesis, embryonic, larval, and dauer development, growth, stress resistance, and locomotion; chup-1 expression is seen at all developmental stages; a chup-1 reporter fusion is strongly expressed in the i…	Exhibits cholesterol binding activity. Involved in cholesterol import. Localizes to several cellular components, including Golgi apparatus; endosome; and lysosome. Is expressed in several structures, including anal depressor muscle; hypodermis; intestine; pharynx; and reproductive system. Orthologous to human SIDT1 (SID1 transmembrane family member 1) and SIDT2 (SID1 transmembrane family member 2…
WBGene00014181	167.111	0.833002	0.00686672	ZK1010.8		Is enriched in NSM; coelomocyte; head mesodermal cell; and pharyngeal muscle cell based on tiling array and RNA-seq studies. Is affected by several genes including rrf-3; elt-2; and eat-2 based on microarray and RNA-seq studies. Is affected by twelve chemicals including sesamin; stavudine; and Zidovudine based on microarray and RNA-seq studies. Is predicted to encode a protein with the following …	Predicted to localize to integral component of membrane.
WBGene00013249	247.392	0.832766	0.0112545	Y57A10A.4		Is enriched in germ line and germline precursor cell based on RNA-seq studies. Is affected by several genes including ced-3; elt-2; and sir-2.1 based on RNA-seq and microarray studies. Is affected by seven chemicals including manganese chloride; Alovudine; and stavudine based on RNA-seq studies. Is predicted to encode a protein with the following domains: Domain of unknown function (DUF545) and S…
WBGene00006158	59.8584	0.756058	0.108686	str-103	Seven TM Receptor 103	Is affected by several genes including lin-4; lin-14; and eat-2 based on tiling array; RNA-seq; and microarray studies. Is affected by Tunicamycin; fluoranthene; and allantoin based on microarray studies. Is predicted to encode a protein with the following domains: Serpentine type 7TM GPCR chemoreceptor Str and 7TM GPCR, serpentine receptor class r (Str).	Predicted to have G protein-coupled olfactory receptor activity. Predicted to be involved in G protein-coupled receptor signaling pathway and olfactory behavior. Predicted to localize to integral component of plasma membrane.
WBGene00010162	41.9394	0.771335	0.102861	F56H6.1	Glycoprotein-N-acetylgalactosamine 3-beta-galactosyltransferase 1	Is predicted to have transferase activity, transferring glycosyl groups. Human ortholog(s) of this gene are implicated in Tn polyagglutination syndrome. Is an ortholog of human C1GALT1C1 (C1GALT1 specific chaperone 1).	Predicted to have glycoprotein-N-acetylgalactosamine 3-beta-galactosyltransferase activity. Predicted to be involved in O-glycan processing, core 1. Predicted to localize to integral component of membrane. Human ortholog(s) of this gene implicated in Tn polyagglutination syndrome. Orthologous to human C1GALT1C1 (C1GALT1 specific chaperone 1).
WBGene00045393	408.246	0.83226	0.0120976	F26D11.13		Is enriched in body wall muscle cell; coelomocyte; intestine; and neurons based on tiling array; RNA-seq; and microarray studies. Is affected by several genes including skn-1; daf-12; and hsf-1 based on tiling array; microarray; and RNA-seq studies. Is affected by seven chemicals including Rifampin; Sirolimus; and allantoin based on RNA-seq and microarray studies.
WBGene00045379	1465.55	0.83167	7.13e-05	C45B11.6	Epoxide hydrolase	Is predicted to have cis-stilbene-oxide hydrolase activity. Is an ortholog of human EPHX1 (epoxide hydrolase 1).	Predicted to have cis-stilbene-oxide hydrolase activity. Predicted to be involved in aromatic compound catabolic process. Predicted to localize to endoplasmic reticulum membrane and integral component of membrane. Human ortholog(s) of this gene implicated in several diseases, including Leber hereditary optic neuropathy; anemia (multiple); hematologic cancer (multiple); respiratory system disease …
WBGene00016211	84.002	0.77105	0.0960409	sdz-3	SKN-1 Dependent Zygotic transcript 3	Is enriched in body wall muscle cell; germ line; muscle cell; and in male based on tiling array; RNA-seq; and microarray studies. Is affected by several genes including daf-2; eat-2; and sir-2.1 based on microarray; tiling array; and RNA-seq studies. Is affected by six chemicals including methylmercuric chloride; Rifampin; and paraquat based on microarray and RNA-seq studies.
WBGene00017865	390.003	0.83152	0.0369536	F27D9.7	Peptidase M12B domain-containing protein	Is predicted to have metalloendopeptidase activity.	Predicted to have metalloendopeptidase activity. Predicted to be involved in membrane protein ectodomain proteolysis. Predicted to localize to integral component of membrane.
WBGene00009061	145.869	0.342399	0.480158	pals-14	Protein containing ALS2cr12 (ALS2CR12) signature 14	Is enriched in dopaminergic neurons and intestine based on tiling array and RNA-seq studies. Is affected by several genes including daf-16; daf-2; and glp-1 based on tiling array; microarray; and RNA-seq studies. Is affected by twelve chemicals including Nitric Oxide; Ethanol; and Psoralens based on RNA-seq and microarray studies.
WBGene00010107	153.683	0.770782	0.053158	F55C9.11	F-box domain-containing protein	This gene encodes a protein containing an F-box, a motif predicted to mediate protein-protein interactions either with homologs of yeast Skp-1p or with other proteins.
WBGene00006190	36.4675	0.77078	0.102872	str-143	Seven TM Receptor 143	Is expressed in PVT; excretory system; head neurons; intestine; and pharynx. Is predicted to encode a protein with the following domains: Serpentine type 7TM GPCR chemoreceptor Str and 7TM GPCR, serpentine receptor class r (Str).	Predicted to have G protein-coupled olfactory receptor activity. Predicted to be involved in G protein-coupled receptor signaling pathway and olfactory behavior. Predicted to localize to integral component of plasma membrane. Is expressed in PVT; excretory system; head neurons; intestine; and pharynx.
WBGene00018653	434.566	0.831131	0.00950394	F49H12.2		Is enriched in body wall muscle cell; coelomocyte; neurons; and retrovesicular ganglion based on tiling array and microarray studies. Is affected by several genes including age-1; daf-12; and eat-2 based on microarray; tiling array; and RNA-seq studies. Is affected by five chemicals including methylmercuric chloride; Psoralens; and allantoin based on microarray and RNA-seq studies.
WBGene00007375	142.183	0.51118	0.219702	C06C3.4		Is expressed in hypodermis.	Is expressed in hypodermis.
WBGene00004139	52.0757	0.769867	0.103267	pqn-54	Prion-like-(Q/N-rich)-domain-bearing protein 54	The protein product of this gene is predicted to contain a glutamine/asparagine (Q/N)-rich ('prion') domain, by the algorithm of Michelitsch and Weissman (as of the WS77 release of WormBase, i.e., in wormpep77).
WBGene00007546	272.519	0.830987	0.00929861	nhr-153	Nuclear Hormone Receptor family 153	Is predicted to have DNA-binding transcription factor activity; sequence-specific DNA binding activity; and zinc ion binding activity. Is involved in response to starvation and short-term memory. Is expressed in intestine; neurons; pharynx; and rectum.	Predicted to have RNA polymerase II cis-regulatory region sequence-specific DNA binding activity and nuclear receptor activity. Involved in response to starvation and short-term memory. Predicted to localize to nucleus. Is expressed in intestine; neurons; pharynx; and rectum.
WBGene00018235	62.9975	0.830006	0.0465595	F40E12.2		Is enriched in germ line and in male based on RNA-seq studies. Is affected by several genes including daf-2; eat-2; and npr-1 based on microarray; RNA-seq; and tiling array studies. Is affected by fourteen chemicals including hydrogen sulfide; methylmercuric chloride; and manganese chloride based on microarray and RNA-seq studies.
WBGene00011750	53.1345	0.769109	0.0815245	nhr-218	Nuclear Hormone Receptor family 218	Is predicted to have DNA-binding transcription factor activity; sequence-specific DNA binding activity; and zinc ion binding activity.	Predicted to have DNA-binding transcription factor activity; sequence-specific DNA binding activity; and zinc ion binding activity. Predicted to be involved in regulation of transcription, DNA-templated. Predicted to localize to nucleus. Human ortholog(s) of this gene implicated in Alzheimer's disease; coronary artery disease; hepatocellular carcinoma; lipid metabolism disorder; and myocardial in…
WBGene00009481	106.569	0.829795	0.0483933	F36F2.8	EB domain-containing protein	Is enriched in AFD and BAG based on tiling array and RNA-seq studies. Is affected by several genes including daf-2; clk-1; and elt-2 based on microarray and RNA-seq studies. Is affected by five chemicals including multi-walled carbon nanotube; Rifampin; and Psoralens based on RNA-seq studies. Is predicted to encode a protein with the following domain: .
WBGene00000521	1488.41	0.8272	0.00101517	cky-1	CKY homolog 1	cky-1 encodes a member of the basic helix-loop-helix/Per-Arnt-Sim (bHLH-PAS) protein family; CKY-1 physically interacts with AHA-1, and when co-expressed in vitro, an AHA-1/CKY-1 complex exhibits sequence-specific DNA binding; when co-expressed in cultured cells, the AHA-1/CKY-1 complex can stimulate reporter gene transcription; cky-1 is expressed in non-neuronal pharyngeal cells.	Contributes to sequence-specific DNA binding activity. Involved in positive regulation of transcription by RNA polymerase II. Localizes to RNA polymerase II transcription regulator complex. Is expressed in pharyngeal cell. Orthologous to human NPAS4 (neuronal PAS domain protein 4).
WBGene00044047	35.6022	0.767107	0.0983654	Y57A10C.11		Is enriched in hypodermis based on tiling array studies. Is affected by several genes including daf-2; skn-1; and daf-12 based on tiling array; RNA-seq; and microarray studies. Is affected by five chemicals including Psoralens; allantoin; and metformin based on RNA-seq studies. Is predicted to encode a protein with the following domain: .	Predicted to localize to integral component of membrane.
WBGene00219881	176.521	0.827049	0.037107	F08B1.8		Is affected by dpy-21 and dlc-1 based on RNA-seq studies.
WBGene00008557	47.5385	0.766483	0.1058	F07H5.6		Is enriched in GABAergic neurons; coelomocyte; head mesodermal cell; hypodermis; and pharynx based on microarray; tiling array; and RNA-seq studies. Is affected by several genes including daf-16; daf-2; and daf-12 based on tiling array; microarray; and RNA-seq studies. Is affected by nine chemicals including multi-walled carbon nanotube; Zidovudine; and Rifampin based on RNA-seq and microarray st…
WBGene00022789	1135.07	0.825638	0.00418337	lron-2	eLRR (extracellular Leucine-Rich Repeat) ONly 2	Is expressed in tail. Human ortholog(s) of this gene are implicated in familial temporal lobe epilepsy 1. Human LRRC52 exhibits ion channel binding activity; potassium channel activator activity; and voltage-gated potassium channel activity. Is predicted to encode a protein with the following domains: Leucine rich repeat; Leucine-rich repeat; Leucine-rich repeat, typical subtype; and Leucine-rich…	Predicted to localize to integral component of membrane. Is expressed in pharynx and tail. Human ortholog(s) of this gene implicated in familial temporal lobe epilepsy 1. Orthologous to several human genes including GP5 (glycoprotein V platelet); LGI1 (leucine rich glioma inactivated 1); and LGI2 (leucine rich repeat LGI family member 2).
WBGene00219302	133.547	0.825026	0.0266051	Y43F8B.28		Is enriched in AVG; RIM; and command interneuron based on RNA-seq studies. Is affected by several genes including rrf-3; eat-2; and dlc-1 based on RNA-seq studies. Is affected by four chemicals including Psoralens; allantoin; and Sirolimus based on RNA-seq studies. Is predicted to encode a protein with the following domain: .
WBGene00013643	67.578	0.765549	0.102059	Y105C5A.24	Protein kinase domain-containing protein	Is predicted to have ATP binding activity and protein kinase activity. Human ortholog(s) of this gene are implicated in frontometaphyseal dysplasia 2. Is an ortholog of human MAP3K7 (mitogen-activated protein kinase kinase kinase 7).	Predicted to have ATP binding activity and protein kinase activity. Predicted to be involved in protein phosphorylation. Human ortholog(s) of this gene implicated in frontometaphyseal dysplasia 2 and prostate cancer. Orthologous to human MAP3K7 (mitogen-activated protein kinase kinase kinase 7).
WBGene00012777	189.836	0.824867	0.0359855	lact-8	beta-LACTamase domain containing 8	lact-8 encodes a beta-lactamase domain-containing protein that contains a predicted transmembrane domain in its N terminus.
WBGene00019659	134.322	0.76551	0.070484	K11H12.3		Is enriched in intestine and muscle cell based on tiling array; RNA-seq; and microarray studies. Is affected by several genes including daf-2; age-1; and let-60 based on microarray; tiling array; and RNA-seq studies. Is affected by fifteen chemicals including Tunicamycin; D-glucopyranose; and Psoralens based on microarray and RNA-seq studies. Is predicted to encode a protein with the following do…
WBGene00010402	103.54	0.765466	0.050701	H16D19.4		Is enriched in GABAergic neurons; Z1.p; Z4.a; male distal tip cell; and somatic gonad precursor based on microarray; tiling array; and RNA-seq studies. Is affected by several genes including rrf-3; sek-1; and pgl-1 based on RNA-seq and microarray studies. Is affected by methylmercuric chloride; multi-walled carbon nanotube; and Sirolimus based on microarray and RNA-seq studies.
WBGene00003517	248.278	0.823283	0.00810318	nac-1	NADC (Na+-coupled dicarboxylate transporter) family 1	nac-1 encodes a low-affinity sodium-coupled dicarboxylate transporter homologous to INDY in D. melanogaster and to mammalian NaDC1 and NaDC3; nac-1 is expressed in the intestine, in larvae and adults.	Exhibits low-affinity sodium:dicarboxylate symporter activity and succinate transmembrane transporter activity. Involved in succinate transport. Predicted to localize to integral component of membrane. Is expressed in alimentary system. Human ortholog(s) of this gene implicated in developmental and epileptic encephalopathy 25. Orthologous to several human genes including SLC13A2 (solute carrier f…
WBGene00220250	35.611	0.76491	0.0919669	C09B9.85	Bestrophin homolog	Is predicted to have chloride channel activity. Human ortholog(s) of this gene are implicated in autosomal dominant vitreoretinochoroidopathy and retinal degeneration (multiple). Is an ortholog of human BEST1 (bestrophin 1); BEST2 (bestrophin 2); and BEST3 (bestrophin 3).	Predicted to have chloride channel activity. Predicted to be involved in chloride transmembrane transport. Predicted to localize to chloride channel complex and plasma membrane. Human ortholog(s) of this gene implicated in autosomal dominant vitreoretinochoroidopathy; bestrophinopathy; macular degeneration; retinitis pigmentosa 50; and vitelliform macular dystrophy. Orthologous to several human g…
WBGene00044554	231.442	0.764561	0.0646875	F41E6.15		Is enriched in germ line based on RNA-seq studies. Is affected by several genes including daf-16; daf-2; and rrf-3 based on tiling array; RNA-seq; and microarray studies. Is affected by eight chemicals including rotenone; bisphenol A; and Rifampin based on RNA-seq and microarray studies.
WBGene00007131	341.724	0.822584	0.0104546	pals-26	Protein containing ALS2cr12 (ALS2CR12) signature 26	Is enriched in several structures, including Z4.a; dopaminergic neurons; excretory cell; head mesodermal cell; and male distal tip cell based on tiling array; RNA-seq; and proteomic studies. Is affected by several genes including daf-16; daf-2; and glp-1 based on microarray; tiling array; and RNA-seq studies. Is affected by twelve chemicals including Sodium Chloride; Psoralens; and allantoin base…	Is expressed in several structures, including coelomocyte; intestine; nervous system; rectum; and reproductive system.
WBGene00017235	958.982	0.821618	0.000142414	F08B4.3		Is enriched in OLL; PVD; and germ line based on tiling array and RNA-seq studies. Is affected by several genes including daf-2; pgl-1; and lin-15B based on microarray; tiling array; and RNA-seq studies. Is affected by eight chemicals including Tunicamycin; stavudine; and Psoralens based on RNA-seq and microarray studies.
WBGene00015225	1299.81	0.821273	0.00955094	B0507.8		Is enriched in body wall muscle cell; cephalic sheath cell; excretory cell; intestine; and neurons based on tiling array and RNA-seq studies. Is affected by several genes including daf-16; daf-2; and glp-1 based on microarray; tiling array; and RNA-seq studies. Is affected by sixteen chemicals including Nitric Oxide; methylmercuric chloride; and Mercuric Chloride based on RNA-seq and microarray s…
WBGene00044305	204.317	0.763422	0.059561	rad-8	RADiation sensitivity abnormal/yeast RAD-related 8	rad-8 encodes a protein with similarity to dehydrogenases/reductases that is orthologous to the human mitochondrial protein RTN4IP1 (reticulon 4 interacting protein 1); rad-8 was identified in screens for loci that when mutated result in abnormal radiation sensitivity; rad-8 mutant animals are hypersensitive to ultraviolet irradiation, methyl viologen (paraquat) treatment, high concentrations of …	Predicted to have oxidoreductase activity. Involved in several processes, including defense response to other organism; positive regulation of growth rate; and response to superoxide. Localizes to mitochondrion. Is expressed in several structures, including intestine and pharynx. Human ortholog(s) of this gene implicated in optic atrophy 10. Orthologous to human RTN4IP1 (reticulon 4 interacting p…
WBGene00012604	53.4804	0.762715	0.102043	nspe-2	Nematode Specific Peptide family, group E 2	Is enriched in arcade cell; germline precursor cell; hypodermis; and pharyngeal-intestinal valve cell based on tiling array and RNA-seq studies. Is affected by several genes including daf-2; age-1; and dpy-10 based on microarray and RNA-seq studies. Is affected by twenty-seven chemicals including hydrogen sulfide; methylmercury hydroxide; and 1-methylnicotinamide based on microarray and RNA-seq s…
WBGene00196709	139.002	0.762713	0.0702622	T04C12.18		Is affected by alg-1 and adr-1 based on RNA-seq studies.
WBGene00219279	644.931	0.820636	0.0128244	T24D5.11		Is affected by hmg-3; adr-1; and eat-2 based on RNA-seq studies. Is affected by metformin and Sirolimus based on RNA-seq studies.
WBGene00019318	152.77	0.81879	0.0393915	K02E10.4		Is enriched in AFD; OLL; PVD; hypodermis; and male-specific anatomical entity based on microarray; tiling array; and RNA-seq studies. Is affected by several genes including daf-16; daf-2; and rrf-3 based on microarray and RNA-seq studies. Is affected by twenty chemicals including methylmercury hydroxide; 1-methylnicotinamide; and methylmercuric chloride based on RNA-seq and microarray studies. Is…	Predicted to localize to integral component of membrane.
WBGene00003055	735.118	0.818456	0.000546474	lon-1	LONg 1	The lon-1 gene encodes a protein belonging to the PR-protein superfamily that is a target of DBL-1 (TGF-beta) signaling, and that regulates polyploidization and body length.	Involved in several processes, including negative regulation of DNA endoreduplication; positive regulation of growth rate; and transforming growth factor beta receptor signaling pathway involved in regulation of multicellular organism growth. Localizes to adherens junction and integral component of plasma membrane. Is expressed in head; hypodermis; intestine; and tail.
WBGene00009079	47.0651	0.761811	0.108279	F23B12.1	Serine/threonine-protein phosphatase	Is predicted to have phosphoprotein phosphatase activity.	Predicted to have protein serine/threonine phosphatase activity. Predicted to be involved in protein dephosphorylation. Predicted to localize to cytoplasm and nucleus.
WBGene00077690	225.924	0.817872	0.0189366	mtp-18	MiTochondrial Protein 18	Is enriched in ASER; body wall muscle cell; intestine; and muscle cell based on tiling array; RNA-seq; and microarray studies. Is affected by several genes including daf-2; skn-1; and eat-2 based on RNA-seq and microarray studies. Is affected by eight chemicals including D-glucose; Psoralens; and allantoin based on RNA-seq and microarray studies. Is predicted to encode a protein with the followin…	Predicted to be involved in mitochondrial fission. Predicted to localize to mitochondrion. Orthologous to human MTFP1 (mitochondrial fission process 1).
WBGene00018537	37.4336	0.76172	0.0893993	F47B7.6		Is enriched in NSM; muscle cell; and somatic gonad precursor based on tiling array; RNA-seq; and microarray studies. Is affected by several genes including clk-1; eat-2; and sir-2.1 based on tiling array; microarray; and RNA-seq studies. Is affected by six chemicals including multi-walled carbon nanotube; Psoralens; and allantoin based on RNA-seq and microarray studies.
WBGene00219728	447.431	0.816497	0.000607585	linc-16	Long Intervening Non-Coding RNA 16	Is affected by several genes including daf-2; rrf-3; and eat-2 based on RNA-seq and microarray studies.
WBGene00013623	482.194	0.81642	0.000860665	fbxa-90	F-box A protein 90	This gene encodes a protein containing an F-box, a motif predicted to mediate protein-protein interactions either with homologs of yeast Skp-1p or with other proteins; this gene's encoded protein also contains an FTH/DUF38 motif, which may also mediate protein-protein interaction.
WBGene00021040	950.639	0.815671	0.00185173	W05G11.2		Is enriched in germ line based on RNA-seq studies. Is affected by several genes including glp-1; eat-2; and sir-2.1 based on microarray; tiling array; and RNA-seq studies. Is affected by ten chemicals including methylmercuric chloride; manganese chloride; and stavudine based on microarray and RNA-seq studies. Is an ortholog of human CCNA1 (cyclin A1).	Human ortholog(s) of this gene implicated in prostate cancer. Orthologous to human CCNA1 (cyclin A1).
WBGene00011220	130.798	0.511067	0.224504	R10E11.9		Is enriched in Z1.p; Z4.a; male distal tip cell; and somatic gonad precursor based on RNA-seq studies. Is affected by several genes including dpy-7; sek-1; and pgl-1 based on microarray; tiling array; and RNA-seq studies. Is affected by seven chemicals including multi-walled carbon nanotube; Sodium Chloride; and metformin based on RNA-seq and microarray studies. Is predicted to encode a protein w…	Predicted to localize to integral component of membrane.
WBGene00006394	384.343	0.815525	0.0146918	taf-11.2	TAF (TBP-associated transcription factor) family 11.2	Is predicted to have protein heterodimerization activity. Is an ortholog of human TAF11 (TATA-box binding protein associated factor 11).	Predicted to have transcription coactivator activity and transcription factor binding activity. Predicted to be involved in RNA polymerase II preinitiation complex assembly. Predicted to localize to transcription factor TFIID complex. Orthologous to human TAF11 (TATA-box binding protein associated factor 11).
WBGene00019982	97.17	0.759268	0.0873508	srbc-58	Serpentine Receptor, class BC (class B-like) 58	Is expressed in neurons. Is predicted to encode a protein with the following domains: Serpentine type 7TM GPCR chemoreceptor Srbc and 7TM GPCR, serpentine receptor class bc (Srbc).	Predicted to localize to integral component of membrane. Is expressed in several structures, including anal depressor muscle; hypodermis; nervous system; pharyngeal-intestinal valve; and reproductive system.
WBGene00014755	70.6625	0.758928	0.0963727	F40F12.8		Is enriched in male based on RNA-seq studies. Is affected by several genes including glp-1; eat-2; and npr-1 based on RNA-seq studies. Is affected by six chemicals including Sodium Chloride; allantoin; and metformin based on RNA-seq studies.
WBGene00009433	49.2737	0.758333	0.108129	F35E12.9	CUB_2 domain-containing protein	Is enriched in OLL; PVD; head mesodermal cell; and intestine based on tiling array; RNA-seq; and microarray studies. Is affected by several genes including daf-16; daf-2; and skn-1 based on microarray and RNA-seq studies. Is affected by fourteen chemicals including Tunicamycin; D-glucopyranose; and D-glucose based on microarray and RNA-seq studies. Is predicted to encode a protein with the follow…	Predicted to be involved in innate immune response.
WBGene00013573	114.4	0.814237	0.0249463	Y75B12B.11		Is enriched in somatic gonad precursor based on RNA-seq studies. Is affected by several genes including daf-16; daf-12; and clk-1 based on tiling array; microarray; and RNA-seq studies. Is affected by six chemicals including multi-walled carbon nanotube; stavudine; and Rifampin based on RNA-seq and microarray studies. Is predicted to encode a protein with the following domain: .
WBGene00021877	191.164	0.813852	0.0246315	Y54G2A.12	WD_REPEATS_REGION domain-containing protein	Is enriched in AFD; germ line; germline precursor cell; and pharyngeal muscle cell based on tiling array and RNA-seq studies. Is affected by several genes including daf-2; daf-12; and eat-2 based on microarray; tiling array; and RNA-seq studies. Is affected by eleven chemicals including manganese chloride; D-glucose; and Zidovudine based on RNA-seq and microarray studies. Human CDC40 exhibits RNA…	Predicted to be involved in mRNA splicing, via spliceosome. Predicted to localize to catalytic step 2 spliceosome. Orthologous to human CDC40 (cell division cycle 40).
WBGene00043239	129.269	0.757858	0.0990765	F08D12.5		Is affected by sir-2.1 and eat-2 based on microarray studies. Is affected by five chemicals including metformin; Sirolimus; and Psoralens based on RNA-seq studies.
WBGene00015602	311.919	0.812611	0.0106002	fbxa-158	F-box A protein 158	This gene encodes a protein containing an F-box, a motif predicted to mediate protein-protein interactions either with homologs of yeast Skp-1p or with other proteins; this gene's encoded protein also contains an FTH/DUF38 motif, which may also mediate protein-protein interaction.
WBGene00021530	79.4303	0.756892	0.0825416	Y41G9A.6		Is affected by several genes including daf-12; clk-1; and eat-2 based on tiling array; RNA-seq; and microarray studies. Is affected by Diazinon based on microarray studies.
WBGene00013442	188.114	0.811238	0.0239473	Y66D12A.16		Is enriched in germ line; germline precursor cell; and head mesodermal cell based on RNA-seq studies. Is affected by several genes including daf-16; daf-2; and elt-2 based on RNA-seq and tiling array studies. Is affected by eight chemicals including Alovudine; stavudine; and Zidovudine based on RNA-seq and microarray studies.
WBGene00013419	257.626	0.380215	0.281694	Y65A5A.2		Is enriched in germ line; germline precursor cell; head mesodermal cell; and pharyngeal muscle cell based on tiling array and RNA-seq studies. Is affected by several genes including glp-1; skn-1; and daf-12 based on microarray; tiling array; RNA-seq; and proteomic studies. Is affected by twelve chemicals including rotenone; manganese chloride; and Aspirin based on RNA-seq and microarray studies.	Predicted to localize to integral component of membrane.
WBGene00019329	327.523	0.809346	0.00366552	ceeh-1	Caenorhabditis EpoxidE Hydrolase 1	ceeh-1 encodes a soluble epoxide hydrolase (sEH) orthologous to human ABHD7 and ABHD9; recombinant CEEH-1 is biochemically active in vitro on epoxyeicosatrienoic acids and leukotoxins (EpOMEs); conversely, CEEH-1 is inhibited by urea-based antagonists of mammalian sEH that elevate EpOME levels when fed to C. elegans; perhaps because of genetic redundancy with its paralog CEEH-2, CEEH-1 has no obv…	Exhibits epoxide hydrolase activity. Involved in cellular lipid metabolic process. Predicted to localize to integral component of membrane. Orthologous to human EPHX3 (epoxide hydrolase 3) and EPHX4 (epoxide hydrolase 4).
WBGene00010098	89.496	0.755429	0.0838181	F55C5.10		Is affected by several genes including daf-2; clk-1; and eat-2 based on tiling array; microarray; and RNA-seq studies. Is affected by five chemicals including methylmercuric chloride; Psoralens; and allantoin based on microarray and RNA-seq studies.
WBGene00009698	2663.74	0.809002	8.05e-05	F44F1.6		Localizes to cytoplasm.	Predicted to be involved in autophagy. Localizes to cytoplasm.
WBGene00199016	62.8927	0.754847	0.10858	W06H8.12		Is enriched in AVK based on RNA-seq studies. Is affected by several genes including pgl-1; cep-1; and glh-1 based on RNA-seq studies.
WBGene00011619	79.6591	0.754792	0.0944358	T08G3.7		Is enriched in male based on RNA-seq studies. Is affected by several genes including daf-2; lin-4; and lin-14 based on microarray; tiling array; and RNA-seq studies. Is affected by nine chemicals including methylmercuric chloride; Tunicamycin; and manganese chloride based on microarray and RNA-seq studies.
WBGene00219850	43.5526	0.754586	0.111599	C36E8.11		Is affected by adr-1 based on RNA-seq studies.
WBGene00015129	192.8	0.808941	0.00678122	sdz-1	SKN-1 Dependent Zygotic transcript 1	Is involved in mesendoderm development. Is expressed in several structures, including E; Ea; Ep; MSpa; and somatic gonad precursor.	Involved in mesendoderm development. Is expressed in several structures, including E; Ea; Ep; MS; and somatic gonad precursor.
WBGene00077752	114.695	0.754251	0.0763563	Y105C5A.508		Is enriched in somatic gonad precursor based on RNA-seq studies. Is affected by several genes including eat-2; pgl-1; and glh-1 based on RNA-seq studies. Is affected by four chemicals including allantoin; metformin; and Psoralens based on RNA-seq studies.
WBGene00011168	64.9874	0.754069	0.11002	R09D1.12	Protein kinase domain-containing protein	R09D1.12 encodes a protein kinase that is a member of the KIN-16 family of C. elegans receptor protein tyrosine kinases.	Predicted to have transmembrane receptor protein tyrosine kinase activity. Predicted to be involved in multicellular organism development; positive regulation of kinase activity; and transmembrane receptor protein tyrosine kinase signaling pathway. Predicted to localize to integral component of plasma membrane and receptor complex. Human ortholog(s) of this gene implicated in several diseases, in…
WBGene00021991	194.289	0.808111	0.0143838			Is enriched in Z1.p; Z4.a; male distal tip cell; male-specific anatomical entity; and somatic gonad precursor based on RNA-seq studies. Is affected by several genes including eat-2; sir-2.1; and pgl-1 based on tiling array; RNA-seq; and microarray studies. Is affected by five chemicals including Psoralens; allantoin; and metformin based on RNA-seq and microarray studies.
WBGene00010829	36.1247	0.75306	0.0868433	M02B1.4		Is enriched in amphid sheath cell; germ line; and in male based on RNA-seq studies. Is affected by several genes including daf-2; dpy-10; and eat-2 based on microarray; tiling array; and RNA-seq studies. Is affected by seven chemicals including methylmercuric chloride; Cry5B; and Diazinon based on microarray studies.	Predicted to localize to integral component of membrane.
WBGene00020720	61.9717	0.752366	0.11355	T23B12.5		Is enriched in Z1; Z4; hypodermis; and somatic gonad precursor based on tiling array and RNA-seq studies. Is affected by several genes including daf-16; daf-2; and rrf-3 based on tiling array; RNA-seq; and microarray studies. Is affected by ten chemicals including multi-walled carbon nanotube; D-glucose; and allantoin based on RNA-seq and microarray studies. Is predicted to encode a protein with …	Predicted to be involved in GPI anchor biosynthetic process. Predicted to localize to endoplasmic reticulum membrane.
WBGene00006853	366.997	0.806975	0.00420666	unc-130	UNCoordinated 130	A member of the forkhead domain family of transcription factors that affects the generation of the AWA and ASG chemosensory neurons and is partially required for male tail morphogenesis and embryogenesis; it is expressed in the AWA and ASG precursors; it is required for the graded spatial expression of the UNC-129 TGF-beta guidance factor.	Exhibits RNA polymerase II transcription regulatory region sequence-specific DNA binding activity and transcription corepressor activity. Involved in several processes, including axon extension involved in axon guidance; negative regulation of transcription by RNA polymerase II; and nematode male tail tip morphogenesis. Localizes to nucleus. Is expressed in several structures, including embryonic…
WBGene00219210	154.584	0.806774	0.0428777	Y37H2A.18	F-box domain-containing protein	Is enriched in germ line and head mesodermal cell based on RNA-seq studies. Is affected by several genes including glp-1; skn-1; and elt-2 based on RNA-seq studies. Is affected by five chemicals including Psoralens; allantoin; and Sirolimus based on RNA-seq studies. Is predicted to encode a protein with the following domains: F-box domain and F-box A protein FB155/FB224.
WBGene00015647	864.171	0.806272	0.0012565	C09F5.1	BRICHOS domain-containing protein C09F5.1	Is expressed in hypodermal cell; intestine; and vulva. Is predicted to encode a protein with the following domain: Phosphorylation site.	Predicted to localize to integral component of membrane. Is expressed in several structures, including cephalic sensillum; hypodermal cell; neurons; spermathecal-uterine junction; and vulva.
WBGene00012837	64.3931	0.751367	0.11393	Y43F8C.16		Is affected by several genes including daf-16; daf-2; and rrf-3 based on RNA-seq and microarray studies. Is affected by seven chemicals including Psoralens; allantoin; and Sirolimus based on RNA-seq and microarray studies.
WBGene00011680	14909.5	0.805707	7.5e-13	T10B10.3		Is expressed in anterior gonad arm. Is predicted to encode a protein with the following domains: Pleckstrin homology domain; PH-like domain superfamily; and RUN domain superfamily.	Predicted to have kinesin binding activity. Predicted to be involved in several processes, including Golgi organization; lysosome localization; and positive regulation of membrane tubulation. Predicted to localize to endosome membrane. Is expressed in anterior gonad arm.
WBGene00007470	54.1152	0.750974	0.113769	chil-5	CHItinase-Like 5	Is predicted to have chitin binding activity.	Predicted to have chitin binding activity. Predicted to be involved in carbohydrate metabolic process. Predicted to localize to integral component of membrane.
WBGene00012330	227.603	0.802651	0.03677	zip-3	bZIP transcription factor family 3	zip-3 encodes a bZip transcription factor.	Predicted to have DNA-binding transcription activator activity, RNA polymerase II-specific and RNA polymerase II transcription regulatory region sequence-specific DNA binding activity. Predicted to be involved in regulation of transcription by RNA polymerase II. Predicted to localize to nucleus. Human ortholog(s) of this gene implicated in prostate carcinoma. Orthologous to several human genes in…
WBGene00021105	66.4062	0.750902	0.097727			Is enriched in intestine; neurons; and retrovesicular ganglion based on RNA-seq and microarray studies. Is affected by several genes including daf-2; clk-1; and sir-2.1 based on microarray; RNA-seq; and proteomic studies. Is affected by nine chemicals including hydrogen sulfide; multi-walled carbon nanotube; and stavudine based on microarray and RNA-seq studies.
WBGene00022546	50.019	0.750723	0.114153	ZC196.2	Major sperm protein	Is enriched in dopaminergic neurons and intestine based on tiling array studies. Is affected by several genes including daf-16; daf-2; and glp-1 based on microarray; tiling array; and RNA-seq studies. Is affected by ten chemicals including hydrogen sulfide; multi-walled carbon nanotube; and Psoralens based on microarray and RNA-seq studies. Human ortholog(s) of this gene are implicated in amyotro…	Predicted to have FFAT motif binding activity. Predicted to be involved in endoplasmic reticulum membrane organization and endoplasmic reticulum-plasma membrane tethering. Predicted to localize to endoplasmic reticulum membrane and plasma membrane. Human ortholog(s) of this gene implicated in amyotrophic lateral sclerosis; amyotrophic lateral sclerosis type 8; autosomal dominant adult-onset proxi…
WBGene00045215	68.0634	0.750511	0.0832555	ceh-63	C. Elegans Homeobox 63	ceh-63 encodes a homeobox protein of uncertain affinity, but with some similarity to vertebrate Hox3 proteins and the D. melanogster homeobox protein ROUGH; ceh-63 is expressed in a single tail neuron of hermaphrodites from late embryo to adult stages, as well as in a uterus cell separate from the vulva (perhaps in the spermetheca).	Exhibits RNA polymerase II transcription regulatory region sequence-specific DNA binding activity. Predicted to be involved in regulation of transcription by RNA polymerase II. Localizes to nucleus. Is expressed in head; tail; uterus; and in male.
WBGene00009697	1586.18	0.80208	0.00101959	F44F1.5		Is enriched in somatic gonad precursor based on RNA-seq studies. Is affected by several genes including daf-16; daf-2; and daf-12 based on microarray; tiling array; and RNA-seq studies. Is affected by five chemicals including metformin; Psoralens; and allantoin based on RNA-seq and microarray studies.
WBGene00020576	222.534	0.801841	0.035962	T19D12.1		Is enriched in OLL; PVD; and intestine based on microarray; tiling array; and RNA-seq studies. Is affected by several genes including daf-16; daf-2; and glp-1 based on microarray; RNA-seq; and proteomic studies. Is affected by nineteen chemicals including hydrogen sulfide; rotenone; and Zidovudine based on microarray and RNA-seq studies. Is predicted to encode a protein with the following domain:…	Predicted to localize to integral component of membrane.
WBGene00044182	83.0871	0.750193	0.10302	F09C6.12		Is enriched in dopaminergic neurons based on tiling array studies. Is affected by several genes including daf-16; rrf-3; and daf-12 based on RNA-seq and microarray studies. Is affected by seven chemicals including multi-walled carbon nanotube; Psoralens; and allantoin based on RNA-seq and microarray studies.
WBGene00021931	690.979	0.800115	0.00475933	znf-782		Is expressed in dorsal nerve cord; head muscle; intestine; and ventral nerve cord. Is predicted to encode a protein with the following domains: Zinc finger, C2H2 type; C2H2-type zinc finger; Zinc finger C2H2-type; and Zinc finger C2H2 superfamily. Is an ortholog of several human genes including ZNF155 (zinc finger protein 155); ZNF417 (zinc finger protein 417); and ZNF776 (zinc finger protein 776…	Predicted to have DNA-binding transcription factor activity, RNA polymerase II-specific and RNA polymerase II cis-regulatory region sequence-specific DNA binding activity. Predicted to be involved in regulation of transcription by RNA polymerase II. Predicted to localize to nucleus. Is expressed in dorsal nerve cord; head muscle; intestine; and ventral nerve cord. Human ortholog(s) of this gene i…
WBGene00004334	127.693	0.749481	0.0541569	ref-1	REgulator of Fusion 1	ref-1 encodes a protein with two basic helix-loop-helix (bHLH) domains that is distantly related to the hairy/Enhancer of split subfamily of bHLH transcription factors; REF-1 is required in hermaphrodites during early larval development for regulating the pattern of posterior Pn.p hypodermal cell fusions, primarily through regulation of MAB-5 homeodomain protein activity; REF-1 is also required f…	Predicted to have DNA-binding transcription factor activity, RNA polymerase II-specific and RNA polymerase II cis-regulatory region sequence-specific DNA binding activity. Involved in several processes, including epidermal cell fate specification; negative regulation of transcription by RNA polymerase II; and nematode male tail tip morphogenesis. Localizes to nucleus. Is expressed in several stru…
WBGene00009257	91.4784	0.393343	0.471981	F29G6.1		Is enriched in ASER; PLM; hypodermis; and somatic gonad precursor based on tiling array and RNA-seq studies. Is affected by several genes including daf-16; daf-2; and glp-1 based on microarray; tiling array; and RNA-seq studies. Is affected by eleven chemicals including hydrogen sulfide; D-glucose; and stavudine based on microarray and RNA-seq studies. Is predicted to encode a protein with the fo…	Predicted to be involved in cell differentiation and multicellular organism development.
WBGene00170317	66.9698	0.749048	0.0767599	21ur-10102	21U-RNA 10102
WBGene00044343	175.087	0.799687	0.0210526	clec-77	C-type LECtin 77	Is affected by several genes including skn-1; eat-2; and npr-1 based on microarray and RNA-seq studies. Is affected by twelve chemicals including Tunicamycin; multi-walled carbon nanotube; and Psoralens based on microarray and RNA-seq studies.
WBGene00000687	164.817	0.799485	0.0390612	col-113	COLlagen 113	Is predicted to be a structural constituent of cuticle.	Predicted to be a structural constituent of cuticle. Predicted to localize to integral component of membrane.
WBGene00009991	123.077	0.747325	0.095738	F53F4.8		Is enriched in intestine based on RNA-seq studies. Is affected by several genes including daf-16; daf-2; and age-1 based on microarray and RNA-seq studies. Is affected by seven chemicals including stavudine; allantoin; and Sirolimus based on RNA-seq and microarray studies.
WBGene00010831	82.893	0.746509	0.105996	M02G9.2		Is enriched in intestine based on tiling array studies. Is affected by several genes including daf-16; daf-2; and skn-1 based on tiling array; RNA-seq; and microarray studies. Is affected by sixteen chemicals including methylmercury hydroxide; methylmercuric chloride; and sodium arsenite based on RNA-seq and microarray studies. Is predicted to encode a protein with the following domains: Protein …
WBGene00020813	96.5323	0.746039	0.0746941	T25G12.6		Is enriched in intestine based on RNA-seq studies. Is affected by several genes including daf-16; daf-2; and glp-1 based on proteomic; RNA-seq; and microarray studies. Is affected by ten chemicals including nicotine; stavudine; and Rifampin based on proteomic; RNA-seq; and microarray studies. Is predicted to encode a protein with the following domains: von Willebrand factor type A domain; von Wil…	Predicted to localize to integral component of membrane.
WBGene00019464	234.706	0.745951	0.0610741	K07B1.4	Acyltransferase	Is predicted to have transferase activity, transferring acyl groups other than amino-acyl groups. Is an ortholog of human MOGAT1 (monoacylglycerol O-acyltransferase 1).	Predicted to have diacylglycerol O-acyltransferase activity. Predicted to be involved in triglyceride biosynthetic process. Predicted to localize to endoplasmic reticulum membrane. Is expressed in body wall musculature; intestine; and rectal gland cell. Human ortholog(s) of this gene implicated in non-alcoholic fatty liver disease. Orthologous to several human genes including MOGAT1 (monoacylglyc…
WBGene00004059	71.8773	0.745743	0.113074	pmp-2	Peroxisomal Membrane Protein related 2	Is predicted to have several functions, including ATP binding activity; ATPase activity; and protein homodimerization activity. Is expressed in intestine. Human ortholog(s) of this gene are implicated in congenital bile acid synthesis defect 5. Is an ortholog of human ABCD3 (ATP binding cassette subfamily D member 3).	Predicted to have ATP binding activity; ATPase-coupled transmembrane transporter activity; and long-chain fatty acid transporter activity. Predicted to be involved in fatty acid catabolic process; long-chain fatty acid import into peroxisome; and peroxisome organization. Predicted to localize to peroxisomal membrane. Is expressed in intestine. Human ortholog(s) of this gene implicated in Zellwege…
WBGene00045474	118.247	0.329265	0.515887	C49G9.2		Is enriched in hypodermis based on tiling array studies. Is affected by several genes including daf-2; clk-1; and eat-2 based on RNA-seq and microarray studies. Is affected by seven chemicals including Zidovudine; allantoin; and Sirolimus based on RNA-seq and microarray studies.	Predicted to localize to integral component of membrane.
WBGene00000190	359.698	0.798887	0.00158746	warf-1	Worm ADP-Ribosylation Factor homolog 1	Is predicted to have GTP binding activity. Is involved in IRE1-mediated unfolded protein response. Is an ortholog of human ARF1 (ADP ribosylation factor 1) and ARF3 (ADP ribosylation factor 3).	Predicted to have GTP binding activity. Involved in IRE1-mediated unfolded protein response. Predicted to localize to cytoplasm and plasma membrane. Human ortholog(s) of this gene implicated in periventricular nodular heterotopia. Orthologous to human ARF1 (ADP ribosylation factor 1) and ARF3 (ADP ribosylation factor 3).
WBGene00019803	151.69	0.744757	0.0874662	PDB1.1	ZT_dimer domain-containing protein	Is predicted to have cation transmembrane transporter activity. Is involved in innate immune response.	Predicted to have cation transmembrane transporter activity. Involved in innate immune response. Predicted to localize to membrane.
WBGene00013153	53.9855	0.744675	0.108003	Y53F4B.6		Is enriched in head mesodermal cell and intestine based on RNA-seq and microarray studies. Is affected by several genes including daf-16; skn-1; and clk-1 based on microarray and RNA-seq studies. Is affected by copper sulfate and Sirolimus based on microarray studies.
WBGene00006550	134.941	0.744121	0.107655	tbx-31	T BoX family 31	tbx-31 encodes a diverged member of the T-box transcription factor family; by homology, TBX-31 is predicted to function as a transcriptional regulator during development, but as loss of tbx-31 activity via RNAi results in no obvious defects, the precise role of TBX-31 in C. elegans development and/or behavior is not yet known.	Predicted to have DNA-binding transcription factor activity, RNA polymerase II-specific and RNA polymerase II cis-regulatory region sequence-specific DNA binding activity. Predicted to be involved in several processes, including cell fate specification; mesoderm formation; and regulation of transcription by RNA polymerase II. Predicted to localize to nucleus.
WBGene00021055	260.21	0.798839	0.0101288	W06A11.4		Is expressed in intestinal cell.	Is expressed in intestinal cell.
WBGene00012626	2823.2	0.797626	1.94e-05	famh-161	FAM161 Homolog 161	Localizes to axoneme; ciliary base; and ciliary transition zone. Is expressed in ciliated neurons. Human ortholog(s) of this gene are implicated in retinitis pigmentosa 28. Is an ortholog of human FAM161B (FAM161 centrosomal protein B).	Predicted to be involved in cilium organization. Localizes to axoneme; ciliary base; and ciliary transition zone. Predicted to colocalize with cilium. Is expressed in ciliated neurons. Human ortholog(s) of this gene implicated in retinitis pigmentosa 28. Orthologous to several human genes including FAM161B (FAM161 centrosomal protein B).
WBGene00018751	1070.37	0.797518	0.00191749	F53C3.7		Is enriched in AVK; Z1.p; Z4.a; male distal tip cell; and male-specific anatomical entity based on RNA-seq studies. Is affected by several genes including daf-12; elt-2; and eat-2 based on tiling array; RNA-seq; and microarray studies. Is affected by five chemicals including metformin; Psoralens; and allantoin based on RNA-seq and microarray studies.
WBGene00021472	97.1093	0.743597	0.11355	Y39G10AR.16		Is enriched in amphid sheath cell; hypodermis; and in male based on tiling array and RNA-seq studies. Is affected by several genes including daf-2; age-1; and eat-2 based on microarray; tiling array; and RNA-seq studies. Is affected by twenty chemicals including Ethanol; methylmercuric chloride; and manganese chloride based on RNA-seq and microarray studies.	Predicted to localize to integral component of membrane.
WBGene00022508	224.259	0.796912	0.0119832	ZC53.1		Is enriched in germ line and germline precursor cell based on RNA-seq studies. Is affected by several genes including daf-2; rrf-3; and dpy-10 based on microarray and RNA-seq studies. Is affected by eleven chemicals including bisphenol A; Alovudine; and stavudine based on RNA-seq and microarray studies.
WBGene00010241	51.3575	0.742924	0.118995	F58D2.2		Is enriched in GABAergic neurons; germ line; and in male based on proteomic and RNA-seq studies. Is affected by several genes including daf-2; age-1; and rrf-3 based on microarray and RNA-seq studies. Is affected by fifteen chemicals including Ethanol; nicotinic acid; and methylmercuric chloride based on RNA-seq and microarray studies. Is predicted to encode a protein with the following domain: .	Predicted to localize to integral component of membrane.
WBGene00014197	79.4684	0.742429	0.117615	ZK1053.2		Is enriched in Z1.p; Z4.a; gon_male_dtc anterior; gon_male_dtc posterior; and in male based on RNA-seq studies. Is affected by several genes including daf-2; dpy-10; and eat-2 based on microarray; RNA-seq; and tiling array studies. Is affected by nineteen chemicals including hydrogen sulfide; nicotinic acid; and methylmercuric chloride based on microarray and RNA-seq studies.	Predicted to localize to integral component of membrane.
WBGene00019950	48.2681	0.742393	0.118382	clec-175	C-type LECtin 175	Is predicted to have carbohydrate binding activity.	Predicted to have carbohydrate binding activity.
WBGene00010742	2667.95	0.796458	8.91e-07	K10D6.2		K10D6.2 encodes three isoforms of a claudin homolog that may be required for normal cohesion of apical junctions in epithelia; K10D6.2A-C are worm-specific, with obvious homologs only in C. elegans; K10D6.2A-C are required for embryonic viability in mass RNAi assays; claudins are integral membrane proteins with four transmembrane sequences that are found in mammalian tight junctions (TJs), induce…	Predicted to localize to plasma membrane. Is expressed in ciliated neurons and hypodermis.
WBGene00011105	1754.61	0.79489	8.25e-07	R07E3.4		Is predicted to have ATP transmembrane transporter activity. Human ortholog(s) of this gene are implicated in autosomal dominant progressive external ophthalmoplegia with mitochondrial DNA deletions 2; mitochondrial DNA depletion syndrome 12a; and mitochondrial DNA depletion syndrome 12b. Is an ortholog of several human genes including SLC25A31 (solute carrier family 25 member 31); SLC25A5 (solut…	Predicted to have ATP:ADP antiporter activity. Predicted to be involved in mitochondrial ADP transmembrane transport and mitochondrial ATP transmembrane transport. Predicted to localize to integral component of membrane and mitochondrial inner membrane. Orthologous to human SLC25A31 (solute carrier family 25 member 31).
WBGene00019699	399.243	0.794711	0.0109192	math-34	MATH (meprin-associated Traf homology) domain containing 34	Is enriched in coelomocyte and pharynx based on microarray and tiling array studies. Is affected by several genes including daf-16; daf-2; and skn-1 based on microarray; tiling array; and RNA-seq studies. Is affected by eighteen chemicals including tryptophan; 1-methylnicotinamide; and methylmercuric chloride based on microarray and RNA-seq studies. Is predicted to encode a protein with the follo…
WBGene00022161	83.534	0.740623	0.0816803	Y71G12B.26		Is affected by several genes including daf-2; skn-1; and isp-1 based on tiling array; RNA-seq; and microarray studies. Is affected by seven chemicals including Rifampin; allantoin; and antimycin based on RNA-seq and microarray studies. Is predicted to encode a protein with the following domain: .	Predicted to localize to integral component of membrane.
WBGene00045291	689.832	0.792753	0.000389373	F23D12.10		Is enriched in Z1.p; Z4.a; germ line; male distal tip cell; and somatic gonad precursor based on RNA-seq studies. Is affected by several genes including daf-2; clk-1; and isp-1 based on RNA-seq and microarray studies. Is affected by twelve chemicals including methylmercury hydroxide; D-glucose; and stavudine based on RNA-seq and microarray studies.
WBGene00000598	113.722	0.792111	0.0415129	col-9	COLlagen 9	col-9 encodes a collagen protein.	Predicted to be a structural constituent of cuticle. Predicted to localize to integral component of membrane.
WBGene00018353	141.884	0.621478	0.114919	fbxa-182	F-box A protein 182	This gene encodes a protein containing an F-box, a motif predicted to mediate protein-protein interactions either with homologs of yeast Skp-1p or with other proteins; this gene's encoded protein also contains an FTH/DUF38 motif, which may also mediate protein-protein interaction.
WBGene00022346	279.477	0.792065	0.0105597	pals-17	Protein containing ALS2cr12 (ALS2CR12) signature 17	Is enriched in head mesodermal cell; intestine; and neurons based on tiling array; RNA-seq; and microarray studies. Is affected by several genes including daf-2; let-60; and hsf-1 based on microarray and RNA-seq studies. Is affected by eight chemicals including methylmercuric chloride; stavudine; and Rifampin based on microarray and RNA-seq studies.
WBGene00018752	377.822	0.791982	0.00917967	F53C3.8		Is enriched in Z1.p; Z4.a; male distal tip cell; and somatic gonad precursor based on RNA-seq studies. Is affected by several genes including daf-2; rrf-3; and daf-12 based on microarray; tiling array; and RNA-seq studies. Is affected by nine chemicals including multi-walled carbon nanotube; metformin; and Psoralens based on RNA-seq and microarray studies.
WBGene00005579	149.098	0.79164	0.0369246	sri-67	Serpentine Receptor, class I 67	Is affected by several genes including daf-2; clk-1; and eat-2 based on microarray and RNA-seq studies. Is affected by five chemicals including Psoralens; allantoin; and metformin based on RNA-seq studies. Is predicted to encode a protein with the following domains: Serpentine type 7TM GPCR chemoreceptor Sri and 7TM GPCR, serpentine chemoreceptor class i (Sri).	Predicted to localize to integral component of membrane.
WBGene00019044	65.0786	0.739485	0.111157	F58E1.13		Is enriched in NSM based on tiling array studies. Is affected by several genes including let-60; lin-4; and lin-14 based on tiling array; RNA-seq; and microarray studies. Is affected by seven chemicals including rotenone; Psoralens; and allantoin based on RNA-seq and microarray studies.
WBGene00010904	59.0384	0.739435	0.120752	ugt-62	UDP-GlucuronosylTransferase 62	Is predicted to have glucuronosyltransferase activity. Human ortholog(s) of this gene are implicated in Crigler-Najjar syndrome and Gilbert syndrome. Is an ortholog of several human genes including UGT1A6 (UDP glucuronosyltransferase family 1 member A6); UGT1A8 (UDP glucuronosyltransferase family 1 member A8); and UGT1A9 (UDP glucuronosyltransferase family 1 member A9).	Predicted to have UDP-glycosyltransferase activity. Predicted to localize to intracellular membrane-bounded organelle. Human ortholog(s) of this gene implicated in several diseases, including alcoholic pancreatitis; bilirubin metabolic disorder (multiple); cholecystolithiasis; cholelithiasis; and female reproductive organ cancer (multiple). Orthologous to several human genes including UGT2B7 (UDP…
WBGene00016364	204.206	0.739268	0.0822234	nhr-161	Nuclear Hormone Receptor family 161	Is predicted to have DNA-binding transcription factor activity; sequence-specific DNA binding activity; and zinc ion binding activity.	Predicted to have DNA-binding transcription factor activity; sequence-specific DNA binding activity; and zinc ion binding activity. Predicted to be involved in regulation of transcription, DNA-templated. Predicted to localize to nucleus. Human ortholog(s) of this gene implicated in Alzheimer's disease; coronary artery disease; hepatocellular carcinoma; lipid metabolism disorder; and myocardial in…
WBGene00015380	49.6515	0.738995	0.119692	C03B1.10		Is enriched in AFD and PLM based on RNA-seq studies. Is affected by several genes including mex-1; spn-4; and drh-3 based on tiling array and RNA-seq studies. Is affected by Chlorpyrifos based on microarray studies.
WBGene00044972	141.04	0.738543	0.0505323	F35E12.11		Is affected by several genes including daf-2; alg-1; and hpl-2 based on tiling array; RNA-seq; and microarray studies. Is affected by multi-walled carbon nanotube and Cry5B based on RNA-seq and microarray studies.
WBGene00012815	75.568	0.737777	0.121315	phy-4	Proline HYdroxylase 4	phy-4.1 encodes a polypeptide that show sequence similarity to the C-terminal regions of the catalytic subunits of the human and C. elegans C-P4Hs (human alpha (I), (II), and (III) (OMIM: 176710, 600608, 608987,) and C. elegans PHY-1, PHY-2, and PHY-3); phy-4.1 RNAi does not lead to any obvious phenotypic abnormalities; tetramers and dimers containing PHY-4.1 has a distinct substrate specificity …	Contributes to peptidyl-proline 4-dioxygenase activity. Involved in peptidyl-proline hydroxylation to 4-hydroxy-L-proline. Localizes to procollagen-proline 4-dioxygenase complex. Is expressed in excretory duct; pharyngeal gland cell; and pharyngeal-intestinal valve.
WBGene00009908	106.542	0.602556	0.180502	F49H6.5	GTP 3',8-cyclase	The F49H6.5 gene encodes a homolog of the human gene MOCS1A, which when mutated leads to molybdenum cofactor deficiency (OMIM:252150).	Predicted to have several functions, including 4 iron, 4 sulfur cluster binding activity; GTP 3',8'-cyclase activity; and GTP binding activity. Predicted to be involved in Mo-molybdopterin cofactor biosynthetic process. Predicted to localize to molybdopterin synthase complex. Human ortholog(s) of this gene implicated in molybdenum cofactor deficiency type A. Orthologous to human MOCS1 (molybdenum…
WBGene00005473	54.2749	0.737016	0.108598	srh-267	Serpentine Receptor, class H 267
WBGene00000978	74.0215	0.736802	0.09575	dhs-15	DeHydrogenases, Short chain 15	dhs-15 encodes a member of the short chain dehydrogenase/reductase family.	Predicted to have oxidoreductase activity.
WBGene00000512	928.19	0.791094	0.000520467	ckb-2	Choline Kinase B 2	ckb-2 encodes an isoform of choline kinase whose activity has beenverified in vitro; CKB-1 through CKB-4 comprise a related group ('B') ofcholine kinases; purified CKB-2 has a strong preference for choline overethanolamine, a specific activity of 2.4 micromol/min/mg protein and a pHoptimum near 10.	Exhibits choline kinase activity. Involved in CDP-choline pathway and IRE1-mediated unfolded protein response. Is expressed in several structures, including excretory gland cell; head mesodermal cell; intestine; pharyngeal gland cell; and uterine seam cell. Human ortholog(s) of this gene implicated in intellectual disability; megaconial type congenital muscular dystrophy; muscular dystrophy; narc…
WBGene00015873	39.0889	0.735907	0.0948445	oac-4	O-ACyltransferase homolog 4	Is predicted to have transferase activity, transferring acyl groups other than amino-acyl groups.	Predicted to have transferase activity, transferring acyl groups other than amino-acyl groups. Predicted to be involved in cellular polysaccharide biosynthetic process. Predicted to localize to membrane.
WBGene00007328	43.3489	0.735772	0.120491	pho-10	intestinal acid PHOsphatase 10	Is predicted to have acid phosphatase activity. Is an ortholog of human ACP2 (acid phosphatase 2, lysosomal) and ACP3 (acid phosphatase 3).	Predicted to have phosphatase activity. Predicted to be involved in dephosphorylation. Human ortholog(s) of this gene implicated in amelogenesis imperfecta and prostate cancer. Orthologous to human ACP2 (acid phosphatase 2, lysosomal); ACP3 (acid phosphatase 3); and ACP4 (acid phosphatase 4).
WBGene00015016	205.995	0.735488	0.0554835	bath-14	BTB and MATH domain containing 14	Is enriched in head mesodermal cell based on RNA-seq studies. Is affected by several genes including sir-2.1; isp-1; and sma-2 based on microarray and RNA-seq studies. Is affected by five chemicals including Zidovudine; allantoin; and Sirolimus based on RNA-seq and microarray studies.
WBGene00175029	266.653	0.789914	0.0265067	AH9.7		Is affected by clk-1 based on microarray studies. Is affected by resveratrol and nitroguanidine based on microarray studies.
WBGene00014152	245.295	0.735212	0.0714694	ZK930.2		Is enriched in AVE and germ line based on tiling array and RNA-seq studies. Is affected by several genes including daf-16; daf-2; and glp-1 based on microarray and RNA-seq studies. Is affected by fourteen chemicals including rotenone; Rifampin; and Zidovudine based on RNA-seq and microarray studies. Human ortholog(s) of this gene are implicated in Miles-Carpenter syndrome. Is predicted to encode …	Predicted to be involved in positive regulation of neuron differentiation. Predicted to localize to nucleus. Human ortholog(s) of this gene implicated in Miles-Carpenter syndrome. Orthologous to human ZC4H2 (zinc finger C4H2-type containing).
WBGene00004198	100.297	0.535863	0.226615	prx-13	PeRoXisome assembly factor 13	prx-13 is orthologous to the human gene PEX13 (OMIM:601789), which when mutated leads to Zellweger syndrome or neonatal adrenoleukodystrophy.	Involved in nematode larval development. Predicted to localize to peroxisomal importomer complex and peroxisomal membrane. Human ortholog(s) of this gene implicated in peroxisomal biogenesis disorder and peroxisome biogenesis disorder 11A. Orthologous to human PEX13 (peroxisomal biogenesis factor 13).
WBGene00007594	71.8818	0.735146	0.120756	lgc-23	Ligand-Gated ion Channel 23	Is predicted to have extracellular ligand-gated ion channel activity and transmembrane signaling receptor activity.	Is predicted to contribute to GABA-A receptor activity and chloride channel activity. Predicted to be involved in several processes, including chemical synaptic transmission; chloride transmembrane transport; and regulation of membrane potential. Predicted to localize to several cellular components, including GABA-A receptor complex; integral component of plasma membrane; and neuron projection.
WBGene00021606	76.302	0.734846	0.109882	Y46H3C.6		Is enriched in germline precursor cell and head mesodermal cell based on RNA-seq studies. Is affected by several genes including daf-2; skn-1; and let-60 based on microarray and RNA-seq studies. Is affected by four chemicals including rotenone; Alovudine; and allantoin based on RNA-seq studies.
WBGene00012678	129.988	0.734682	0.0503022	zhp-4	Zip (yeast meiotic zipper) Homologous Protein 4	Y39B6A.16 encodes a RING finger protein orthologous to budding yeast Cst9p (meiotically expressed) and human RNF212 (associated with varying recombination rate); Y39B6A.16 is required in mass RNAi assays for embryonic viability; Y39B6A.16 is paralogous to ZHP-3, D1081.9, and F55A12.10.	Predicted to have SUMO transferase activity. Predicted to be involved in homologous chromosome pairing at meiosis and protein sumoylation. Predicted to localize to synaptonemal complex. Orthologous to human RNF212 (ring finger protein 212) and RNF212B (ring finger protein 212B).
WBGene00007394	36.0394	0.734435	0.113823	C06H5.6	MFS domain-containing protein	Is predicted to have transmembrane transporter activity.	Predicted to have transmembrane transporter activity. Predicted to be involved in transmembrane transport. Predicted to localize to integral component of membrane.
WBGene00007723	1332.79	0.789252	0.0111081	C25F9.2	DNA-directed DNA polymerase	C25F9.2 is predicted to have 3'-5' exonuclease activity, DNA binding activity, DNA-directed DNA polymerase activity, endonuclease activity, and nucleotide binding activity, based on protein domain information; this C. elegans gene shares domain structure and an insertion found in a platyfish, and the platyfish genome has retroviral integrase, ATPase and cysteine protease nearby, which suggests it…	Predicted to have DNA binding activity; DNA-directed DNA polymerase activity; and nucleotide binding activity. Predicted to be involved in DNA biosynthetic process and DNA replication.
WBGene00012668	517.084	0.789076	0.0014922	Y39B6A.5		Is enriched in ASER; body wall muscle cell; coelomocyte; head mesodermal cell; and intestine based on tiling array; RNA-seq; and microarray studies. Is affected by several genes including daf-2; rrf-3; and clk-1 based on RNA-seq; microarray; and tiling array studies. Is affected by fourteen chemicals including rotenone; Alovudine; and stavudine based on RNA-seq and microarray studies.
WBGene00022236	49.9367	0.733651	0.123341	Y73B6BL.12	Thioredoxin domain-containing protein	Is enriched in AFD; GABAergic neurons; and germ line based on RNA-seq studies. Is affected by several genes including daf-16; daf-2; and hsf-1 based on microarray and RNA-seq studies. Is affected by Rifampin and allantoin based on RNA-seq studies. Is predicted to encode a protein with the following domains: Thioredoxin; Thioredoxin domain; and Thioredoxin-like superfamily.
WBGene00007530	155.82	0.788812	0.0324431	C11H1.5		Is affected by several genes including daf-16; daf-2; and rrf-3 based on microarray; tiling array; and RNA-seq studies. Is affected by fifteen chemicals including methylmercury hydroxide; 1-methylnicotinamide; and nicotinic acid based on RNA-seq and microarray studies. Is predicted to encode a protein with the following domains: Thrombospondin type-1 (TSP1) repeat and Thrombospondin type-1 (TSP1)…	Predicted to be involved in actin cytoskeleton reorganization. Predicted to localize to plasma membrane.
WBGene00006288	37.9438	0.733155	0.117669	str-262	Seven TM Receptor 262	Is expressed in head neurons and vulval muscle. Is predicted to encode a protein with the following domains: Serpentine type 7TM GPCR chemoreceptor Str and 7TM GPCR, serpentine receptor class r (Str).	Predicted to have G protein-coupled olfactory receptor activity. Predicted to be involved in G protein-coupled receptor signaling pathway and olfactory behavior. Predicted to localize to integral component of plasma membrane. Is expressed in head neurons and vulval muscle.
WBGene00020188	912.132	0.787388	0.000126375	T03F1.6		Is enriched in Z1.p; Z4.a; male distal tip cell; mechanosensory neurons; and somatic gonad precursor based on microarray and RNA-seq studies. Is affected by several genes including skn-1; clk-1; and sek-1 based on microarray and RNA-seq studies. Is affected by fifteen chemicals including methylmercuric chloride; rotenone; and stavudine based on microarray and RNA-seq studies. Is predicted to enco…
WBGene00018844	66.6616	0.73246	0.121974	F54H12.4		Is affected by several genes including eat-2; sir-2.1; and sek-1 based on RNA-seq and microarray studies. Is affected by Rifampin and resveratrol based on RNA-seq and microarray studies.
WBGene00015589	182.953	0.786974	0.0336785	lido-4	LIn-8 Domain containing 4	Is enriched in NSM based on tiling array studies. Is affected by several genes including sir-2.1; pgl-1; and sma-4 based on microarray and RNA-seq studies. Is affected by thirteen chemicals including hydrogen sulfide; Psoralens; and allantoin based on microarray and RNA-seq studies. Is predicted to encode a protein with the following domains: Ras-mediated vulval-induction antagonist and Protein L…	Predicted to localize to nucleus.
WBGene00007271	568.848	0.786512	0.00856804	C03C10.5		Is enriched in intestine and pharynx based on microarray and RNA-seq studies. Is affected by several genes including daf-2; skn-1; and rrf-3 based on microarray; tiling array; and RNA-seq studies. Is affected by eighteen chemicals including 1-methylnicotinamide; methylmercuric chloride; and rotenone based on RNA-seq and microarray studies.
WBGene00019568	124.328	0.731891	0.0731113	K09D9.11		Is enriched in male based on RNA-seq studies. Is affected by several genes including daf-2; rrf-3; and eat-2 based on microarray and RNA-seq studies. Is affected by nine chemicals including methylmercuric chloride; Psoralens; and allantoin based on microarray and RNA-seq studies.
WBGene00012464	283.648	0.731715	0.063853	arrd-7	ARRestin Domain protein 7	Is enriched in cephalic sheath cell; head mesodermal cell; intestine; mechanosensory neurons; and pharyngeal muscle cell based on microarray; tiling array; and RNA-seq studies. Is affected by several genes including hsf-1; clk-1; and elt-2 based on microarray; tiling array; and RNA-seq studies. Is affected by nine chemicals including Zidovudine; Cry5B; and Cadmium Chloride based on RNA-seq and mi…	Predicted to be involved in protein transport. Predicted to localize to cytoplasm. Orthologous to several human genes including ARRDC2 (arrestin domain containing 2).
WBGene00019569	58.3341	0.73148	0.124899	K09D9.12		Is enriched in germ line and germline precursor cell based on RNA-seq studies. Is affected by several genes including daf-2; rrf-3; and eat-2 based on RNA-seq and microarray studies. Is affected by eleven chemicals including rotenone; D-glucose; and stavudine based on RNA-seq and microarray studies.
WBGene00016078	268.538	0.786241	0.0271483	C24H12.9		Is affected by several genes including daf-2; eat-2; and sir-2.1 based on tiling array; microarray; and RNA-seq studies. Is affected by five chemicals including Alovudine; metformin; and Sirolimus based on RNA-seq and microarray studies.
WBGene00002234	226.783	0.504839	0.180719	kqt-2	potassium channel, KvQLT family 2	kqt-2 encodes one of three C. elegans KCNQ-like potassium channel subunits for which mutations in humans are associated with heredity diseases that affect epithelial cells, cardiac muscle and neurons; a KQT-2::GFP fusion protein is expressed exclusively in the intestine.	Predicted to have calmodulin binding activity; delayed rectifier potassium channel activity; and outward rectifier potassium channel activity. Involved in defecation. Predicted to localize to voltage-gated potassium channel complex. Is expressed in amphid neurons; intestine; sensory neurons; tail; and in male. Human ortholog(s) of this gene implicated in heart conduction disease (multiple) and lo…
WBGene00008369	414.775	0.785608	0.00667311	D1053.4	Activin_recp domain-containing protein	Is predicted to have transmembrane receptor protein serine/threonine kinase activity.	Predicted to have transmembrane receptor protein serine/threonine kinase activity. Predicted to be involved in transmembrane receptor protein serine/threonine kinase signaling pathway. Predicted to localize to integral component of membrane.
WBGene00018439	219.294	0.731171	0.0625744	fbxa-184	F-box A protein 184	This gene encodes a protein containing an F-box, a motif predicted to mediate protein-protein interactions either with homologs of yeast Skp-1p or with other proteins; this gene's encoded protein also contains an FTH/DUF38 motif, which may also mediate protein-protein interaction.
WBGene00000457	839.785	0.785548	0.00934914	ceh-36	C. Elegans Homeobox 36	ceh-36 encodes a paired-like homeodomain transcription factor that is one of three orthodenticle (OTX/OTD) homeodomain proteins in C. elegans (the others being TTX-1 and CEH-37); CEH-36 is required broadly for specification of the AWC olfactory neuron and also for establishing the left-right asymmetry of the ASEL and ASER gustatory neurons; in addition, CEH-36 is sufficient to specify the AFD the…	Exhibits RNA polymerase II transcription regulatory region sequence-specific DNA binding activity. Involved in neuron fate specification; positive regulation of transcription by RNA polymerase II; and sensory perception of chemical stimulus. Localizes to nucleus. Is expressed in ABaraappa; ABaraappaa; amphid neurons; and head neurons. Human ortholog(s) of this gene implicated in panhypopituitaris…
WBGene00045411	5724.03	0.785241	0.000520134	C25F9.11		Is enriched in OLL; PVD; dopaminergic neurons; and head mesodermal cell based on tiling array and RNA-seq studies. Is affected by several genes including daf-16; daf-2; and skn-1 based on tiling array; RNA-seq; and microarray studies. Is affected by seventeen chemicals including Ethanol; Nitric Oxide; and Tunicamycin based on RNA-seq and microarray studies.
WBGene00020754	50.9249	0.73072	0.120752	T24A6.17		Is affected by several genes including daf-16; clk-1; and eat-2 based on microarray and RNA-seq studies. Is affected by seven chemicals including Psoralens; allantoin; and Rifampin based on RNA-seq and microarray studies.
WBGene00198890	245.636	0.502233	0.107058	F55D1.3		Is affected by adr-2 based on RNA-seq studies.
WBGene00000225	2054.77	0.783684	5.48e-06	atgp-2	Amino acid Transporter GlycoProtein subunit 2	atgp-2 encodes an amino acid transporter glycoprotein subunit; when co-expressed in Xenopus oocytes with either the AAT-1 or AAT-3 catalytic subunit, ATGP-2 facilitates amino acid uptake and exchange, showing a relatively high affinity for small and some large neutral amino acids; when co-expressed with AAT-9, ATGP-2 is able to enhance the activity of this catalytic subunit; ATGP-2 can covalently…	Contributes to L-amino acid transmembrane transporter activity. Involved in amino acid transmembrane transport. Localizes to amino acid transport complex. Human ortholog(s) of this gene implicated in cystinuria. Orthologous to several human genes including SLC3A1 (solute carrier family 3 member 1).
WBGene00019261	343.301	-0.0678446	0.908213	H34I24.2		Is enriched in OLL; PVD; head mesodermal cell; intestine; and pharyngeal muscle cell based on microarray; tiling array; and RNA-seq studies. Is affected by several genes including daf-16; daf-2; and skn-1 based on microarray; proteomic; and RNA-seq studies. Is affected by seventeen chemicals including manganese chloride; Mianserin; and Psoralens based on RNA-seq and microarray studies.
WBGene00007994	130.854	0.729196	0.0707564	C37E2.2		Is enriched in head mesodermal cell and hypodermis based on tiling array and RNA-seq studies. Is affected by several genes including rrf-3; dpy-7; and sek-1 based on microarray and RNA-seq studies. Is affected by eleven chemicals including 1-methylnicotinamide; manganese chloride; and stavudine based on RNA-seq and microarray studies. Human AIG1 exhibits hydrolase activity. Is predicted to encode…	Predicted to localize to integral component of membrane. Orthologous to several human genes including AIG1 (androgen induced 1).
WBGene00006134	84.3919	0.729109	0.125823	str-73	Seven TM Receptor 73	Is affected by several genes including eat-2; mex-1; and spn-4 based on microarray and RNA-seq studies. Is affected by six chemicals including Psoralens; allantoin; and Sirolimus based on RNA-seq and microarray studies. Is predicted to encode a protein with the following domains: Serpentine type 7TM GPCR chemoreceptor Str and 7TM GPCR, serpentine receptor class r (Str).	Predicted to localize to integral component of membrane.
WBGene00022615	3057.36	0.782737	2.73e-05	ZC449.5		Is enriched in head mesodermal cell; intestine; and muscle cell based on RNA-seq and microarray studies. Is affected by several genes including daf-2; skn-1; and rrf-3 based on microarray and RNA-seq studies. Is affected by fourteen chemicals including Alovudine; stavudine; and Zidovudine based on RNA-seq and microarray studies. Is predicted to encode a protein with the following domain: Phosphor…	Predicted to localize to integral component of membrane.
WBGene00013612	36.665	0.728346	0.118605	fbxa-207	F-box A protein 207	Is enriched in germ line and head mesodermal cell based on RNA-seq studies. Is affected by several genes including daf-2; glp-1; and skn-1 based on microarray and RNA-seq studies. Is affected by stavudine and Sirolimus based on RNA-seq and microarray studies.
WBGene00016012	195.373	0.781226	0.0181634	C23G10.5	FBA_2 domain-containing protein	Is enriched in AFD; body wall muscle cell; muscle cell; and somatic gonad precursor based on tiling array; RNA-seq; and microarray studies. Is affected by several genes including rrf-3; eat-2; and sek-1 based on microarray and RNA-seq studies. Is affected by nine chemicals including metformin; Sirolimus; and Psoralens based on RNA-seq and microarray studies. Is predicted to encode a protein with …	Predicted to be involved in embryo development.
WBGene00019912	83.808	0.727926	0.120286	R06B10.1		Is enriched in male based on RNA-seq studies. Is affected by several genes including daf-2; lin-4; and lin-14 based on microarray; tiling array; and RNA-seq studies. Is affected by thirteen chemicals including hydrogen sulfide; 1-methylnicotinamide; and nicotinic acid based on microarray and RNA-seq studies.
WBGene00018510	171.839	0.781047	0.0474604	F46F11.7		F46F11.7 encodes a protein, conserved amongst nematodes, that displays some similarity to mammalian extracellular matrix molecules such as mouse tenascin and human keratin-associated protein 4-7; about 1% to 10% of F46F11.7 transcripts are RNA edited to change A to G resulting in a change to residue 61 from glutamate (E) to glycine (G); large-scale physical interaction studies showed that the pro…
WBGene00012606	229.412	0.779443	0.0251016	Y38F1A.2	E3 ubiquitin-protein ligase RNF170	Is involved in IRE1-mediated unfolded protein response. Human ortholog(s) of this gene are implicated in autosomal dominant sensory ataxia 1. Is an ortholog of human RNF170 (ring finger protein 170).	Predicted to have metal ion binding activity. Involved in IRE1-mediated unfolded protein response. Predicted to localize to endoplasmic reticulum membrane and integral component of membrane. Human ortholog(s) of this gene implicated in autosomal dominant sensory ataxia 1. Orthologous to human RNF170 (ring finger protein 170).
WBGene00019143	564.787	0.779258	0.00015403	H01M10.1		Is affected by several genes including daf-2; dpy-10; and sir-2.1 based on microarray and RNA-seq studies. Is affected by four chemicals including Tunicamycin; resveratrol; and paraquat based on microarray studies. Is predicted to encode a protein with the following domain: .
WBGene00021379	142.158	0.727365	0.0524614	Y37E11B.7		Is enriched in AFD; ASER; germ line; and hypodermis based on tiling array and RNA-seq studies. Is affected by several genes including daf-16; daf-2; and clk-1 based on tiling array; RNA-seq; and microarray studies. Is affected by thirteen chemicals including Nitric Oxide; D-glucose; and stavudine based on RNA-seq and microarray studies.
WBGene00044437	236.693	0.778863	0.0109556	Y47G6A.32	MANEC domain-containing protein	Is enriched in AFD; BAG; NSM; and dopaminergic neurons based on tiling array and RNA-seq studies. Is affected by several genes including daf-16; rrf-3; and daf-12 based on microarray and RNA-seq studies. Is affected by ten chemicals including 1-methylnicotinamide; stavudine; and Psoralens based on RNA-seq and microarray studies. Is predicted to encode a protein with the following domains: MANEC d…	Predicted to localize to integral component of membrane.
WBGene00219325	36.4402	0.726681	0.127436	F17C11.22	DB domain-containing protein	Is affected by several genes including daf-16; rrf-3; and daf-12 based on RNA-seq studies. Is affected by five chemicals including Rifampin; allantoin; and Sirolimus based on RNA-seq studies. Is predicted to encode a protein with the following domains: DB module and Domain of unknown function DB.
WBGene00011906	66.3763	0.726475	0.121974	hsp-12.1	Heat Shock Protein 12.1	hsp-12.1 encodes a member of the small heat shock family of proteins.	Localizes to striated muscle dense body. Orthologous to several human genes including HSPB2 (heat shock protein family B (small) member 2).
WBGene00007938	442.871	0.150002	0.752826	C34F6.1		Is predicted to have serine-type endopeptidase inhibitor activity.	Predicted to have serine-type endopeptidase inhibitor activity. Predicted to be involved in negative regulation of endopeptidase activity.
WBGene00022504	171.677	0.725723	0.0676257	mam-1	MAM (Meprin, A5-protein, PTPmu) domain protein 1	Is affected by several genes including daf-16; daf-2; and skn-1 based on RNA-seq and microarray studies. Is affected by eleven chemicals including 1-methylnicotinamide; methylmercuric chloride; and stavudine based on RNA-seq and microarray studies. Is predicted to encode a protein with the following domains: MAM domain, meprin/A5/mu; MAM domain; and Concanavalin A-like lectin/glucanase domain sup…	Predicted to localize to membrane.
WBGene00045062	295.55	0.778717	0.0210429	Y38H8A.8		Is enriched in head mesodermal cell based on RNA-seq studies. Is affected by several genes including rrf-3; eat-2; and hsp-6 based on RNA-seq studies. Is affected by Rifampin; Psoralens; and Sirolimus based on RNA-seq studies.
WBGene00000851	68.195	0.725384	0.128097	cut-1	CUTiclin 1	cut-1 encodes a component of cuticlin, an insoluble residue of the nematode cuticle required for alae formation and radial shrinking during dauer differentiation; expressed specifically in the cuticle of dauer larvae and is secreted by the seam cells.	Predicted to be a structural constituent of cuticle. Localizes to collagen and cuticulin-based cuticle extracellular matrix. Is expressed in seam cell.
WBGene00004904	112.684	0.810637	0.0556685	snf-5	Sodium: Neurotransmitter symporter Family 5	Is predicted to have metal ion binding activity and neurotransmitter:sodium symporter activity. Is expressed in amphid neurons; intestinal cell; pharyngeal neurons; and rectal gland cell. Human ortholog(s) of this gene are implicated in creatine transporter deficiency. Is an ortholog of several human genes including SLC6A12 (solute carrier family 6 member 12); SLC6A13 (solute carrier family 6 mem…	Predicted to have L-amino acid transmembrane transporter activity and amino acid:sodium symporter activity. Predicted to be involved in sodium ion transmembrane transport. Predicted to localize to integral component of plasma membrane. Is expressed in intestine; nervous system; and rectal gland cell. Human ortholog(s) of this gene implicated in creatine transporter deficiency and intellectual dis…
WBGene00020864	159.305	0.724795	0.129726	oac-50	O-ACyltransferase homolog 50	Is enriched in male based on RNA-seq studies. Is affected by several genes including daf-2; hsf-1; and clk-1 based on RNA-seq and microarray studies. Is affected by thirteen chemicals including hydrogen sulfide; methylmercuric chloride; and manganese chloride based on microarray and RNA-seq studies. Is predicted to encode a protein with the following domain: Nose resistant-to-fluoxetine protein, …	Predicted to localize to integral component of membrane.
WBGene00010492	4767.8	0.7786	3.18e-06	meg-1	Maternal Effect Germ-cell defective 1	meg-1 encodes a novel protein that localizes exclusively to P granules; originally identified by microarray analyses of germline-enriched transcripts, loss of meg-1 activity via mutation and RNAi indicates that MEG-1 is required for germline development and normal levels of fertility; specifically, MEG-1 is required maternally for normal germ cell proliferation and/or survival and for fully norma…	Involved in P granule disassembly and germ cell proliferation. Localizes to P granule. Is expressed in germ line; germline blastomere; and oocyte.
WBGene00020912	116.964	0.723954	0.0980081	W01A11.7		Is enriched in AFD; dopaminergic neurons; excretory cell; and ventral nerve cord based on tiling array and RNA-seq studies. Is affected by several genes including daf-16; daf-2; and skn-1 based on microarray and RNA-seq studies. Is affected by twelve chemicals including Lithium Chloride; aldicarb; and Sodium Chloride based on microarray and RNA-seq studies.
WBGene00013054	48.6111	0.723525	0.10198	Y50E8A.11		Is affected by several genes including skn-1; eat-2; and dpy-21 based on tiling array; RNA-seq; and microarray studies. Is affected by nine chemicals including tryptophan; Rifampin; and Sirolimus based on microarray and RNA-seq studies. Is predicted to encode a protein with the following domain: .	Predicted to localize to integral component of membrane.
WBGene00015792	50.2752	0.723301	0.130136	C15C7.6		Is enriched in Z1; Z4; germ line; and somatic gonad precursor based on RNA-seq studies. Is affected by several genes including clk-1; pgl-1; and mex-3 based on microarray and RNA-seq studies. Is affected by Rifampin and allantoin based on RNA-seq and microarray studies.	Predicted to localize to integral component of membrane.
WBGene00018266	1073.21	0.778309	0.000124724	nhr-183	Nuclear Hormone Receptor family 183	Is predicted to have DNA-binding transcription factor activity; sequence-specific DNA binding activity; and zinc ion binding activity. Is expressed in head neurons; tail neurons; and ventral nerve cord.	Predicted to have DNA-binding transcription factor activity; sequence-specific DNA binding activity; and zinc ion binding activity. Predicted to be involved in regulation of transcription, DNA-templated. Predicted to localize to nucleus. Is expressed in head neurons; tail neurons; and ventral nerve cord. Human ortholog(s) of this gene implicated in Alzheimer's disease; coronary artery disease; he…
WBGene00017729	169.323	0.722229	0.0874662	F22H10.5		F22H10.5 has been annotated as a pseudogene; F22H10.5 and Y40A1A.1 contain sequence similarity to haspin kinase genes hasp-1 and hasp-2, but as pseudogenes have not been officially named and added to the hasp gene class.
WBGene00013244	1102.54	0.777352	2.83e-07	Y56A3A.33	Exonuclease domain-containing protein	Is predicted to have exonuclease activity and nucleic acid binding activity.	Predicted to have exonuclease activity. Predicted to be involved in nucleic acid phosphodiester bond hydrolysis. Predicted to localize to nucleus. Orthologous to human REXO1L1P (REXO1 like 1, pseudogene).
WBGene00015859	53.774	0.721264	0.13206	C16D9.4		Is enriched in head mesodermal cell and intestine based on tiling array and RNA-seq studies. Is affected by several genes including dpy-10; npr-1; and pgl-1 based on microarray and RNA-seq studies. Is affected by sixteen chemicals including aldicarb; diallyl trisulfide; and D-glucopyranose based on microarray and RNA-seq studies. Is predicted to encode a protein with the following domains: Phosph…
WBGene00003779	212.372	0.776871	0.0357322	nob-1	kNOB-like posterior (NO Backside) 1	The nob-1 gene encodes one of three C. elegans posterior group homeodomain transcription factors orthologous to Drosophila Abd-B and the vertebrate Hox9-13 proteins; NOB-1, along with an additional posterior Hox ortholog, PHP-3, is required during embryogenesis for proper fate specification and morphogenesis of cells in the posterior region.	Exhibits sequence-specific DNA binding activity. Involved in several processes, including embryonic body morphogenesis; nematode male tail tip morphogenesis; and positive regulation of nematode male tail tip morphogenesis. Predicted to localize to nucleus. Is expressed in several structures, including head muscle; intestine; linker cell; nervous system; and tail. Human ortholog(s) of this gene im…
WBGene00022339	107.317	0.730983	0.123834	Y82E9BR.6		Is enriched in GABAergic neurons based on RNA-seq studies. Is affected by several genes including rrf-3; clk-1; and eat-2 based on microarray and RNA-seq studies. Is affected by six chemicals including metformin; Psoralens; and allantoin based on RNA-seq and microarray studies.
WBGene00005481	55.0678	0.720393	0.122626	srh-276	Serpentine Receptor, class H 276	Is enriched in ALM and PLM based on microarray studies. Is affected by drh-3 and let-60 based on RNA-seq and microarray studies. Is affected by resveratrol based on microarray studies. Is predicted to encode a protein with the following domains: Serpentine type 7TM GPCR chemoreceptor Srh and 7TM GPCR, serpentine receptor class h (Srh).	Predicted to localize to integral component of membrane.
WBGene00021981	106.368	0.720217	0.128844	lgc-26	Ligand-Gated ion Channel 26	lgc-26 encodes a ligand-gated ion channel with similarity to the nicotinic acetylcholine receptors; lgc-26 activity is required for endocytosis by coelomocytes; an LGC-26::GFP fusion protein is expressed in coelomocytes and localizes to the cytoplasm.	Predicted to have acetylcholine-gated cation-selective channel activity. Involved in determination of adult lifespan and endocytosis. Localizes to cytoplasm.
WBGene00012268	171.749	0.617681	0.175722	W04G5.8		Is enriched in Z1; Z4; and head mesodermal cell based on RNA-seq studies. Is affected by several genes including eat-2; sir-2.1; and lin-35 based on microarray; tiling array; and RNA-seq studies. Is affected by six chemicals including Sodium Chloride; allantoin; and Psoralens based on RNA-seq and microarray studies. Is predicted to encode a protein with the following domains: Protein of unknown f…
WBGene00012494	188.566	0.71982	0.0590308	nhr-232	Nuclear Hormone Receptor family 232	Is predicted to have DNA-binding transcription factor activity; sequence-specific DNA binding activity; and zinc ion binding activity.	Predicted to have DNA-binding transcription factor activity; sequence-specific DNA binding activity; and zinc ion binding activity. Predicted to be involved in regulation of transcription, DNA-templated. Predicted to localize to nucleus.
WBGene00044646	822.475	0.775681	0.0031433	B0205.14		B0205.14 is a predicted gene that can encode a small, novel protein conserved in C. remanei and C. briggsae.
WBGene00015028	342.768	0.775263	0.0159497	B0207.5		Is expressed in vas deferens valve cell.	Is expressed in vas deferens valve cell.
WBGene00199786	278.204	0.544478	0.160173	C25F6.19		Is affected by alg-1 based on RNA-seq studies.
WBGene00003185	8164.45	0.774483	3.73e-11	mek-1	MAP kinase kinase or Erk Kinase 1	mek-1 encodes a MAP kinase kinase (MAPKK) that is involved in the stress response to heavy metals and starvation, and that has the highest homology to mammalian MKK7.	Exhibits JUN kinase kinase activity and SH2 domain binding activity. Involved in several processes, including gamete generation; positive regulation of axon extension involved in regeneration; and stress-activated MAPK cascade. Predicted to localize to cytoplasm. Is expressed in several structures, including ganglia; hermaphrodite gonad; intestine; nerve ring; and pharynx. Orthologous to human MA…
WBGene00044260	97.2406	0.0154527	0.980635	Y87G2A.19	LITAF domain-containing protein	Is enriched in arcade cell; pharyngeal muscle cell; and pharyngeal-intestinal valve cell based on tiling array; RNA-seq; and proteomic studies. Is affected by several genes including daf-2; skn-1; and eat-2 based on proteomic; RNA-seq; and microarray studies. Is affected by ten chemicals including D-glucose; stavudine; and Zidovudine based on RNA-seq and microarray studies. Human ortholog(s) of t…	Predicted to have metal ion binding activity. Predicted to localize to endosome membrane; integral component of membrane; and lysosomal membrane. Human ortholog(s) of this gene implicated in Charcot-Marie-Tooth disease type 1C. Orthologous to human LITAF (lipopolysaccharide induced TNF factor).
WBGene00018351	82.1031	0.71848	0.10302	F42G2.2		Is enriched in Z1; Z4; intestine; and pharyngeal muscle cell based on tiling array and RNA-seq studies. Is affected by several genes including daf-2; dpy-10; and hsf-1 based on microarray and RNA-seq studies. Is affected by fifteen chemicals including Heme; D-glucopyranose; and sesamin based on microarray and RNA-seq studies. Is predicted to encode a protein with the following domains: FTH domain…
WBGene00013424	60.8412	0.718473	0.134074	Y66A7A.4		Is enriched in male based on RNA-seq studies. Is affected by several genes including daf-2; clk-1; and elt-2 based on microarray; RNA-seq; and tiling array studies. Is affected by eight chemicals including manganese chloride; Sodium Chloride; and antimycin based on RNA-seq and microarray studies.
WBGene00008260	139.762	0.238298	0.570419	C52G5.2	DUF1794 domain-containing protein	Is enriched in PLM; Z1; Z4; germline precursor cell; and hypodermis based on tiling array and RNA-seq studies. Is affected by several genes including daf-16; daf-2; and rrf-3 based on microarray and RNA-seq studies. Is affected by seventeen chemicals including aldicarb; D-glucopyranose; and D-glucose based on microarray and RNA-seq studies. Human THAP4 exhibits several functions, including heme b…	Orthologous to human THAP4 (THAP domain containing 4).
WBGene00012942	75.2949	0.718119	0.122565	Y47D3B.6	EB domain-containing protein	Is enriched in DA neuron and pharyngeal muscle cell based on tiling array and microarray studies. Is affected by several genes including daf-16; skn-1; and rrf-3 based on microarray; tiling array; and RNA-seq studies. Is affected by twenty-two chemicals including methylmercury hydroxide; 1-methylnicotinamide; and methylmercuric chloride based on RNA-seq and microarray studies. Is predicted to enc…
WBGene00011460	197.799	0.717699	0.09074	ttr-14	TransThyretin-Related family domain 14	Is enriched in amphid sheath cell; germ line; hypodermis; and intestine based on proteomic; RNA-seq; and microarray studies. Is affected by several genes including daf-2; glp-1; and dpy-10 based on microarray; proteomic; tiling array; and RNA-seq studies. Is affected by twenty-four chemicals including Ethanol; methylmercury hydroxide; and nicotinic acid based on RNA-seq and microarray studies. Is…	Predicted to localize to cell surface and extracellular region.
WBGene00017798	210.614	0.774378	0.00683146	slc-17.8	SLC (SoLute Carrier) homolog 17.8	Is predicted to have transmembrane transporter activity.	Predicted to have transmembrane transporter activity. Predicted to be involved in anion transport. Predicted to localize to integral component of membrane.
WBGene00014843	72.599	0.716549	0.133335	T21H8.t1		Is affected by hrde-1 and emb-4 based on RNA-seq studies.
WBGene00015982	131.368	0.716327	0.0720357	bgnt-1.4	B3GNT1, Beta-1,3-N-acetylGucosamiNylTransferase 1, homolog 1.4	Is predicted to have transferase activity. Human ortholog(s) of this gene are implicated in congenital muscular dystrophy-dystroglycanopathy type A13. Is an ortholog of human B4GAT1 (beta-1,4-glucuronyltransferase 1).	Predicted to have transferase activity. Predicted to localize to integral component of membrane. Human ortholog(s) of this gene implicated in congenital muscular dystrophy-dystroglycanopathy type A13. Orthologous to human B4GAT1 (beta-1,4-glucuronyltransferase 1).
WBGene00044583	80.1157	0.716121	0.129335	F07G6.9		Is affected by mir-34 based on microarray studies. Is affected by five chemicals including Psoralens; allantoin; and metformin based on RNA-seq studies.
WBGene00194884	74.0464	0.716036	0.134987	Y48B6A.17		Is affected by several genes including cep-1; puf-8; and ins-11 based on RNA-seq studies.
WBGene00015879	51.6701	0.715876	0.135353	C17B7.5		Is enriched in OLL; PVD; and hypodermis based on microarray and tiling array studies. Is affected by several genes including daf-16; daf-2; and glp-1 based on microarray; tiling array; and RNA-seq studies. Is affected by thirteen chemicals including 1-methylnicotinamide; manganese chloride; and D-glucose based on RNA-seq and microarray studies. Is predicted to encode a protein with the following …	Predicted to have hydrolase activity. Predicted to be involved in glycoprotein catabolic process. Predicted to localize to cytoplasm and integral component of membrane.
WBGene00010969	122.134	0.77337	0.0399198	R01E6.5		Is expressed in spicule neurons and vulva.	Is expressed in spicule neurons and vulva.
WBGene00006881	509.669	0.772342	0.0138048	vab-15	Variable ABnormal morphology 15	The vab-15 gene is similar to the msh (muscle segment homeobox) class of homeobox genes that occur both in invertebrates, and in vertebrates including humans, where they are called Msx genes; vab-15 is required for the proper differentiation of touch neurons, axon guidance and embryonic viability; vab-15 is mostly expressed in embryos and young larvae and localizes to the nucleus.	Predicted to have DNA-binding transcription factor activity, RNA polymerase II-specific and RNA polymerase II transcription regulatory region sequence-specific DNA binding activity. Involved in embryonic morphogenesis; locomotory behavior; and parturition. Localizes to nucleus. Is expressed in several structures, including P1; P10; P11; neuroblasts; and neurons. Human ortholog(s) of this gene imp…
WBGene00022837	192.987	0.771814	0.021382	ceh-45	C. Elegans Homeobox 45	ceh-45 encodes a homeodomain-containing protein; loss of ceh-45 activity via large-scale RNAi results in variable embryonic lethality.	Predicted to have DNA-binding transcription factor activity, RNA polymerase II-specific and RNA polymerase II transcription regulatory region sequence-specific DNA binding activity. Predicted to be involved in regulation of transcription by RNA polymerase II. Predicted to localize to nucleus. Is expressed in pharynx and spermatheca. Orthologous to several human genes including GSC (goosecoid home…
WBGene00006470	1480.67	0.771761	8.92e-05	tag-120	Temporarily Assigned Gene name 120	tag-120 encodes a predicted transmembrane protein; as loss of tag-120 activity via RNAi does not result in any abnormalities, the precise role of TAG-120 in C. elegans development and/or behavior is not yet known; however, TAG-120 is homologous to a Drosophila NMDA receptor-associated protein and mammalian transmembrane proteins that function in Fas-mediated cell death, so TAG-120 may play a role…	Predicted to localize to integral component of membrane. Is expressed in excretory system; neurons; and pharyngeal muscle cell. Orthologous to several human genes including FAIM2 (Fas apoptotic inhibitory molecule 2) and TMBIM1 (transmembrane BAX inhibitor motif containing 1).
WBGene00017248	96.3539	0.771177	0.0385298	F08D12.4		Is affected by several genes including eat-2; csr-1; and set-2 based on tiling array; RNA-seq; and microarray studies. Is affected by seven chemicals including methylmercuric chloride; metformin; and Sirolimus based on microarray and RNA-seq studies. Is predicted to encode a protein with the following domain: .
WBGene00007766	833.263	0.771061	0.00876212	C27C7.1		Is enriched in several structures, including I5 neuron; cholinergic neurons; germ line; germline precursor cell; and head mesodermal cell based on tiling array; RNA-seq; and microarray studies. Is affected by several genes including daf-16; daf-2; and age-1 based on microarray; tiling array; and RNA-seq studies. Is affected by ten chemicals including manganese chloride; Zidovudine; and allantoin …
WBGene00017587	228.486	0.713981	0.0717717	F19B10.5		Is enriched in several structures, including Z4.a; germ line; germline precursor cell; male distal tip cell; and somatic gonad precursor based on RNA-seq studies. Is affected by several genes including daf-2; rrf-3; and eat-2 based on RNA-seq and microarray studies. Is affected by eight chemicals including Alovudine; stavudine; and Zidovudine based on RNA-seq and microarray studies.
WBGene00000984	132.436	0.262464	0.636704	dhs-21	DeHydrogenases, Short chain 21	dhs-21 encodes a member of the short-chain dehydrogenases/reductases family (SDR) expressed in the intestine, hypodermis, uterus, and spermatheca.	Exhibits L-xylulose reductase (NADP+) activity and carbonyl reductase (NADPH) activity. Involved in xylulose catabolic process. Localizes to plasma membrane. Is expressed in hermaphrodite gonad; hypodermis; and intestine. Human ortholog(s) of this gene implicated in pentosuria. Orthologous to human DCXR (dicarbonyl and L-xylulose reductase).
WBGene00021025	155.625	0.771044	0.0286435	cutl-13	CUTiclin-Like 13	Is affected by several genes including skn-1; rrf-3; and clk-1 based on microarray; tiling array; and RNA-seq studies. Is affected by thirteen chemicals including 1-methylnicotinamide; methylmercuric chloride; and stavudine based on RNA-seq and microarray studies. Is predicted to encode a protein with the following domains: Zona pellucida-like domain and Zona pellucida domain.	Predicted to localize to integral component of membrane.
WBGene00004035	135.995	0.713457	0.11626	pkd-2	human PKD2 (Polycystic Kidney Disease) related 2	pkd-2 encodes a TRPP cation channel orthologous to human PKD2; pkd-2 is required for two aspects of male mating behavior: response to hermaphrodite contact and vulva location and acts with lov-1; PKD-2 is expressed in the cilia of three types of male-specific sensory neurons; EGL-44 and EGL-46 regulate cell-specific expression of lov-1 and pkd-2 to specify the behavioral function of the HOB neuro…	Exhibits calcium channel activity. Involved in calcium ion transport; response to hermaphrodite contact; and vulval location. Localizes to several cellular components, including ciliary membrane; neuronal cell body; and sensory dendrite. Is expressed in nerve ring; neurons; and ray. Used to study autosomal dominant polycystic kidney disease. Human ortholog(s) of this gene implicated in autosomal …
WBGene00000395	4469.28	0.770931	1.07e-05	cdh-3	CaDHerin family 3	cdh-3 encodes a member of the cadherin superfamily that affects morphogenesis of tail epithelia and excretory function; expressed predominantly in developing epithelial cells, and also expressed in the AC, excretory cell, various neurons, and vulval cells during different stages of development.	Predicted to have structural molecule activity. Involved in basement membrane disassembly and nematode male tail tip morphogenesis. Localizes to basement membrane; cytoplasm; and plasma membrane. Is expressed in several structures, including HSN; VC neuron; anchor cell; epithelial cell; and ventral nerve cord. Orthologous to human PCDH11X (protocadherin 11 X-linked) and PCDH11Y (protocadherin 11 …
WBGene00018577	231.136	0.712715	0.0544633	asna-2	ArSeNite-translocating ATPase family 2	Is enriched in germ line based on RNA-seq studies. Is affected by several genes including daf-2; pgl-1; and dcr-1 based on tiling array; RNA-seq; and microarray studies. Is affected by five chemicals including rotenone; Zidovudine; and paraquat based on RNA-seq and microarray studies.
WBGene00008621	96.1012	0.712703	0.0679264	F09C8.1	Lipase_GDSL domain-containing protein	Is predicted to have phospholipase activity. Is expressed in intestine. Is an ortholog of human PLB1 (phospholipase B1).	Predicted to have phospholipase activity. Predicted to be involved in phospholipid metabolic process. Is expressed in intestine. Orthologous to human PLB1 (phospholipase B1).
WBGene00006627	191.857	0.711908	0.0572764	tsp-1	TetraSPanin family 1	Is involved in innate immune response.	Involved in innate immune response. Predicted to localize to integral component of plasma membrane.
WBGene00017259	762.026	0.770419	0.0256715	F08F1.9	CYCLIN domain-containing protein	Is enriched in germ line based on RNA-seq studies. Is affected by several genes including daf-16; eat-2; and sir-2.1 based on microarray and RNA-seq studies. Is affected by nine chemicals including hydrogen sulfide; multi-walled carbon nanotube; and metformin based on microarray and RNA-seq studies. Is predicted to encode a protein with the following domains: Cyclin, N-terminal domain; Cyclin, N-…	Predicted to have cyclin-dependent protein serine/threonine kinase regulator activity. Predicted to be involved in mitotic cell cycle phase transition and regulation of cyclin-dependent protein serine/threonine kinase activity. Predicted to localize to cyclin A2-CDK2 complex; cytoplasm; and nucleus.
WBGene00002263	16016.6	0.770044	1.88e-09	lea-1	plant Late Embryo Abundant (LEA) related 1	The lea-1 gene encodes a protein that is predicted to be hydrophilic and heat-resistant, and that might participate in anhydrobiosis.	Predicted to have lipid binding activity. Involved in hyperosmotic response; response to desiccation; and response to heat. Predicted to localize to extracellular region. Is expressed in several structures, including body wall musculature and gonad. Orthologous to human PLIN4 (perilipin 4).
WBGene00008334	188.001	0.769362	0.024104	sdz-8	SKN-1 Dependent Zygotic transcript 8	Is enriched in body wall muscle cell based on tiling array studies. Is affected by several genes including daf-16; daf-2; and skn-1 based on microarray; RNA-seq; and proteomic studies. Is affected by thirty-three chemicals including tryptophan; 1-methylnicotinamide; and methylmercuric chloride based on microarray and RNA-seq studies. Human CBR3 exhibits NADPH binding activity and carbonyl reducta…	Orthologous to human CBR3 (carbonyl reductase 3).
WBGene00016891	149.473	0.710761	0.104686	C53A3.1	F-box domain-containing protein	This gene encodes a protein containing an F-box, a motif predicted to mediate protein-protein interactions either with homologs of yeast Skp-1p or with other proteins.	Predicted to be involved in embryo development.
WBGene00235266	83.589	0.710728	0.136427	Y77E11A.22		Is affected by several genes including eat-2; dpy-21; and adr-1 based on RNA-seq studies. Is affected by four chemicals including Psoralens; allantoin; and Sirolimus based on RNA-seq studies.
WBGene00013408	578.586	0.769247	0.000328211	fbxb-93	F-box B protein 93	This gene encodes a protein containing an F-box, a motif predicted to mediate protein-protein interactions either with homologs of yeast Skp-1p or with other proteins.
WBGene00021853	52.9406	0.710463	0.138422	Y54F10AM.11	BTB domain-containing protein	Is enriched in AB; AVG; RIM; command interneuron; and germ line based on RNA-seq studies. Is affected by several genes including daf-2; glp-1; and skn-1 based on microarray; tiling array; and RNA-seq studies. Is affected by ten chemicals including hydrogen sulfide; rotenone; and nanoparticle based on microarray and RNA-seq studies. Is predicted to encode a protein with the following domains: BTB/…
WBGene00044760	123.72	0.768654	0.0324304	Y71H2AM.25	Pept_C1 domain-containing protein	Is predicted to have cysteine-type peptidase activity. Human ortholog(s) of this gene are implicated in Papillon-Lefevre disease; aggressive periodontitis; and pycnodysostosis. Is an ortholog of human CTSK (cathepsin K).	Predicted to have cysteine-type endopeptidase activity. Predicted to be involved in proteolysis involved in cellular protein catabolic process. Predicted to localize to extracellular space and lysosome. Human ortholog(s) of this gene implicated in Papillon-Lefevre disease; aggressive periodontitis; neuropathy; and pycnodysostosis. Orthologous to human CTSC (cathepsin C); CTSK (cathepsin K); and C…
WBGene00013313	61.3685	0.710396	0.130603	Y57G11C.18		Is enriched in AVK; OLL; and PVD based on microarray and RNA-seq studies. Is affected by several genes including daf-2; eat-2; and sek-1 based on microarray and RNA-seq studies. Is affected by Sodium Chloride; Rifampin; and Atrazine based on RNA-seq and microarray studies.
WBGene00018875	113.946	0.710147	0.0947206	F55D1.1		Is affected by several genes including eat-2; sir-2.1; and hpl-2 based on tiling array; RNA-seq; and microarray studies. Is affected by five chemicals including metformin; Sirolimus; and resveratrol based on RNA-seq and microarray studies.
WBGene00014089	3225.55	0.767586	0.0004632	ZK822.1		Is enriched in OLL; PVD; intestine; and muscle cell based on microarray and RNA-seq studies. Is affected by several genes including daf-2; rrf-3; and clk-1 based on microarray and RNA-seq studies. Is affected by seventeen chemicals including 1-methylnicotinamide; methylmercuric chloride; and rotenone based on RNA-seq and microarray studies.
WBGene00010902	823.471	0.76652	0.000358097	M79.2	PlsC domain-containing protein	Is predicted to have transferase activity, transferring acyl groups. Localizes to striated muscle dense body.	Predicted to have transferase activity, transferring acyl groups. Localizes to striated muscle dense body.
WBGene00077679	73.4342	0.709525	0.131892	K11E4.6		Is predicted to have transmembrane signaling receptor activity.	Predicted to have olfactory receptor activity. Predicted to be involved in detection of chemical stimulus involved in sensory perception. Predicted to localize to integral component of membrane.
WBGene00022706	88.694	0.709377	0.138365	ZK354.3		Is enriched in DA neuron; VA neuron; body wall muscle cell; germ line; and muscle cell based on tiling array and RNA-seq studies. Is affected by several genes including daf-2; rrf-3; and hsf-1 based on microarray; tiling array; and RNA-seq studies. Is affected by ten chemicals including Ethanol; methylmercuric chloride; and rotenone based on RNA-seq and microarray studies.
WBGene00015955	6481.15	0.76603	2.05e-08	C18B2.4	GRAM domain-containing protein	Is enriched in cephalic sheath cell; intestine; and neurons based on RNA-seq and microarray studies. Is affected by several genes including daf-2; glp-1; and let-7 based on microarray; proteomic; and RNA-seq studies. Is affected by ten chemicals including methylmercuric chloride; D-glucopyranose; and D-glucose based on microarray and RNA-seq studies. Human ortholog(s) of this gene are implicated …	Predicted to have chromatin DNA binding activity and transcription coactivator activity. Predicted to be involved in positive regulation of transcription, DNA-templated. Predicted to localize to nucleus. Human ortholog(s) of this gene implicated in autosomal recessive nonsyndromic deafness 107. Orthologous to several human genes including WBP2 (WW domain binding protein 2).
WBGene00013569	209.566	0.765775	0.0388044	bath-36	BTB and MATH domain containing 36	Is enriched in several structures, including DA neuron; germ line; head mesodermal cell; interneuron; and retrovesicular ganglion based on tiling array; RNA-seq; and microarray studies. Is affected by several genes including daf-16; daf-2; and glp-1 based on microarray; tiling array; and RNA-seq studies. Is affected by nine chemicals including rotenone; stavudine; and Zidovudine based on RNA-seq …
WBGene00013290	116.069	0.708052	0.109086	Y57G11A.2		Is enriched in hypodermis and in male based on RNA-seq studies. Is affected by several genes including daf-16; daf-2; and glp-1 based on microarray; RNA-seq; and proteomic studies. Is affected by twenty-seven chemicals including Ethanol; Nitric Oxide; and methylmercury hydroxide based on RNA-seq and microarray studies. Is predicted to encode a protein with the following domains: Vitelline membran…	Predicted to localize to extracellular space. Orthologous to human VMO1 (vitelline membrane outer layer 1 homolog).
WBGene00206493	89.235	0.707814	0.136357	Y38H8A.12		Is enriched in head mesodermal cell based on RNA-seq studies. Is affected by several genes including eat-2; aak-2; and met-2 based on RNA-seq studies. Is affected by Rifampin; Psoralens; and Sirolimus based on RNA-seq studies.
WBGene00015337	64.3057	0.707277	0.140462	gsto-2	Glutathione S-Transferase, Omega class 2	C02D5.3 is predicted to encode, by alternative splicing and an internal promoter, three partially non-overlapping putative omega-class glutathione transferases (GST; EC 2.5.1.18) which, like their paralog GSTO-1, might have thiol oxidoreductase and dehydroascorbate reductase activity; other C02D5.3 paralogs include GST-44 and K10F12.4; C02D5.3 has no obvious function in mass RNAi assays.	Predicted to have glutathione dehydrogenase (ascorbate) activity. Predicted to be involved in cellular oxidant detoxification and glutathione metabolic process. Predicted to localize to cytoplasm. Is expressed in head; intestine; and tail. Human ortholog(s) of this gene implicated in Alzheimer's disease; Parkinson's disease; and asthma. Orthologous to human GSTO1 (glutathione S-transferase omega …
WBGene00009185	51.7842	0.706029	0.141891	pei-1	BTB domain-containing protein	Is enriched in germ line and in male based on proteomic and RNA-seq studies. Is affected by several genes including daf-2; skn-1; and age-1 based on microarray and RNA-seq studies. Is affected by eighteen chemicals including hydrogen sulfide; methylmercuric chloride; and manganese chloride based on microarray and RNA-seq studies. Is predicted to encode a protein with the following domains: BTB/PO…
WBGene00003001	2835.26	0.76554	3.03e-05	lin-12	abnormal cell LINeage 12	The lin-12 gene encodes a member of the Notch/LIN-12/glp-1 transmembrane receptor family that affects cell fate specification events during development, notably including the anchor cell, secondary vulval precursor cells, and the embryonic ABplp lineage; its expression is dynamic, including Z1.ppp and Z4.aaa, ABplaa descendants, ABplpa descendants, and the intestinal primordium.	Exhibits RNA polymerase II transcription factor binding activity. Involved in several processes, including cell-cell signaling involved in cell fate commitment; nematode larval development; and oviposition. Localizes to RNA polymerase II transcription regulator complex and apical plasma membrane. Is expressed in several structures, including body wall muscle cell from M lineage; gonadal sheath ce…
WBGene00008093	197.051	0.691455	0.0710315	lron-1	eLRR (extracellular Leucine-Rich Repeat) ONly 1	Is expressed in pharynx. Human LRRC15 exhibits collagen binding activity; fibronectin binding activity; and laminin binding activity. Is predicted to encode a protein with the following domains: BspA type Leucine rich repeat region (6 copies); Leucine rich repeat; Cysteine-rich flanking region, C-terminal; Leucine-rich repeat; Leucine-rich repeat, typical subtype; BspA type Leucine rich repeat re…	Predicted to localize to integral component of membrane. Is expressed in pharynx. Orthologous to human LRRC15 (leucine rich repeat containing 15).
WBGene00001621	41.6296	0.705583	0.134029	glt-3	GLutamate Transporter family 3	glt-3 encodes an ortholog of glutamate/aspartate and neutral amino acid transporters.	Predicted to have symporter activity. Predicted to be involved in transmembrane transport. Predicted to localize to integral component of membrane. Is expressed in excretory cell and pharynx. Used to study neurodegenerative disease. Human ortholog(s) of this gene implicated in developmental and epileptic encephalopathy 41. Orthologous to human SLC1A2 (solute carrier family 1 member 2).
WBGene00017611	148.865	0.705498	0.0847985	F19G12.3	PAZ domain-containing protein	Is enriched in coelomocyte; pharynx; and somatic gonad precursor based on microarray; tiling array; and RNA-seq studies. Is affected by several genes including daf-16; sek-1; and pgl-1 based on microarray and RNA-seq studies. Is affected by four chemicals including Lithium Chloride; allantoin; and metformin based on microarray and RNA-seq studies. Is predicted to encode a protein with the followi…
WBGene00016130	42.0078	0.704998	0.142296	C26B2.8		Is enriched in GABAergic neurons and intestine based on microarray and RNA-seq studies. Is affected by several genes including daf-16; daf-2; and skn-1 based on tiling array; RNA-seq; and microarray studies. Is affected by fourteen chemicals including methylmercuric chloride; D-glucose; and Zidovudine based on microarray and RNA-seq studies. Is predicted to encode a protein with the following dom…
WBGene00020191	44.3487	0.704485	0.127478	clec-53	C-type LECtin 53	Is predicted to have carbohydrate binding activity. Is an ortholog of human AC080038.1.	Predicted to have signaling receptor activity. Is expressed in intestine. Orthologous to several human genes including MRC2 (mannose receptor C type 2).
WBGene00012445	383.374	0.765025	0.00321524	Y16B4A.2	Carboxypeptidase	Is predicted to have serine-type carboxypeptidase activity. Localizes to membrane raft.	Predicted to have serine-type carboxypeptidase activity. Predicted to be involved in proteolysis. Localizes to membrane raft.
WBGene00003694	258.337	0.76402	0.0264209	nhr-104	Nuclear Hormone Receptor family 104	nhr-104 encodes a member of the superfamily of nuclear receptors, which is one of the most abundant class of transcriptional regulators; nuclear receptors have a well conserved DNA binding domain and a less conserved C-terminal ligand binding domain.	Predicted to have DNA-binding transcription factor activity. Predicted to be involved in regulation of transcription by RNA polymerase II. Predicted to localize to nucleus.
WBGene00003652	923.383	0.763858	0.000358563	nhr-62	Nuclear Hormone Receptor family 62	Is predicted to have several functions, including DNA-binding transcription factor activity; steroid hormone receptor activity; and zinc ion binding activity. Is expressed in several structures, including excretory cell; intestine; neurons; spermatheca; and ventral nerve cord.	Predicted to have DNA-binding transcription factor activity; sequence-specific DNA binding activity; and zinc ion binding activity. Predicted to be involved in regulation of transcription, DNA-templated. Predicted to localize to nucleus. Is expressed in several structures, including excretory cell; midbody; neurons; spermatheca; and ventral nerve cord.
WBGene00077568	103.669	0.703339	0.104156	C56A3.10		Is affected by several genes including daf-16; smg-2; and met-2 based on RNA-seq studies. Is affected by five chemicals including Psoralens; allantoin; and Sirolimus based on RNA-seq studies.
[truncated: 25,228 more rows]

## Sheet: Neuronal D8 d2 Up GO Input
Neuronal D8 daf-2 vs N2 Upregulated GO Input
Wormbase.ID	Sequence.ID	Category.1	Category.2	Category.3	Automated.Description
WBGene00000031	C03A7.14	Unassigned	Unassigned	Unassigned	abu-8 is involved in pharynx development.
[truncated: 1,035 more rows]

## Sheet: Neuronal D8 d2 Up GO Terms
Neuronal Day 8 d2 vs N2 upregulated GO Terms
[truncated: 5 more rows]

## Sheet: Neuronal D8 d2 Down GO Input
Neuronal D8 daf-2 vs N2 Downregulated GO Input
[truncated: 1,287 more rows]

[truncated: 2 more sheets: Neuronal D8 d2 Down GO Terms, Normalized Counts]
