# Supplementary material for: The neuron-specific IIS/FOXO transcriptome in aged animals reveals regulatory mechanisms of cognitive aging
Source: eLife. 2024 Jun 26;13:RP95621. doi: 10.7554/eLife.95621 (PMC11208049; doi:10.7554/eLife.95621)
Supplement: Supplementary file 5. [file elife-95621-supp5.xlsx]

## Sheet: DEseq2 result Day 8 d16 vs N2
DESeq2 results from daf-16;daf-2 vs N2 comparison
WBID	Base Mean	log2FC	StdErr	Wald	p-val	p-adj	Public Name
WBGene00001447	2622.55	0.500043	0.200771	2.49061	0.0127524	0.255499	flp-4
WBGene00006677	87.6052	0.500945	0.23431	2.13796	0.0325203	0.367641	twk-24
WBGene00015041	96.1193	0.501411	0.235074	2.133	0.0329249	0.369356	cyp-34A6
WBGene00195155	161.933	0.501966	0.233089	2.15354	0.031276	0.361149	W04A8.9
WBGene00012993	544.14	0.502246	0.199379	2.51905	0.0117671	0.249651	dmsr-3
WBGene00017938	210.923	0.502277	0.226783	2.21479	0.0267743	0.340993	F31A3.3
WBGene00013761	338.384	0.502311	0.173652	2.89264	0.00382024	0.153695	Y113G7B.11
WBGene00021853	49.2725	0.50233	0.227357	2.20944	0.0271442	0.341408	Y54F10AM.11
WBGene00017147	434.298	0.502765	0.166393	3.02155	0.00251484	0.130718	EGAP2.1
WBGene00206479	17.7226	0.98199	0.209437	4.68871	2.74934e-06	NA	C44C11.6
WBGene00007642	414.326	0.502791	0.233475	2.15351	0.0312785	0.361149	C17E4.2
WBGene00009551	417.795	0.502818	0.167935	2.99413	0.00275228	0.13546	mob-1
WBGene00000561	379.333	0.502874	0.209716	2.39788	0.0164902	0.27926	cnd-1
WBGene00219886	1543.38	0.504303	0.192947	2.6137	0.00895689	0.220614	F09E10.15
WBGene00008255	109.861	0.504391	0.231246	2.18118	0.0291699	0.351769	C51E3.10
WBGene00206389	118.07	0.504942	0.233049	2.16667	0.0302597	0.354847	C29F7.10
WBGene00009143	42.0149	0.923446	0.230427	4.00754	6.13537e-05	NA	F26A3.5
WBGene00020596	2065.13	0.505121	0.173942	2.90396	0.00368477	0.153695	oga-1
WBGene00019798	34.1117	0.833478	0.210535	3.95886	7.5308e-05	NA	fbxb-32
WBGene00014300	311.206	0.505155	0.202581	2.49359	0.0126458	0.254765	D2023.1
WBGene00012273	77.0932	0.507544	0.231132	2.1959	0.0280989	0.346632	#N/A
WBGene00007155	165.383	0.507923	0.233194	2.17811	0.029398	0.351769	B0379.1
WBGene00017513	423.691	0.508492	0.210872	2.41137	0.0158925	0.275358	F16F9.1
WBGene00006395	236.511	0.508647	0.227434	2.23646	0.0253218	0.331967	taf-11.3
WBGene00001857	337.911	0.508987	0.23431	2.17228	0.0298344	0.352915	hil-6
WBGene00010119	108.807	0.509208	0.23505	2.16638	0.0302821	0.354847	F55G7.1
WBGene00010924	306.86	0.509328	0.235548	2.16231	0.0305944	0.356539	pycr-1
WBGene00016309	491.744	0.509766	0.205278	2.48329	0.0130173	0.257282	sdz-4
WBGene00018590	4036.13	0.510712	0.2052	2.48885	0.0128158	0.255499	pdf-2
WBGene00003402	66.1431	0.511314	0.235224	2.17374	0.029725	0.352915	mpk-2
WBGene00045413	127.004	0.51146	0.234974	2.17666	0.0295057	0.35183	C25F9.13
WBGene00014822	60.1181	0.511658	0.224222	2.28192	0.0224939	0.318949	R11H6.6
WBGene00001401	69.3634	0.511661	0.216268	2.36586	0.0179882	0.289995	fbf-1
WBGene00017113	106.987	0.512422	0.232942	2.19979	0.027822	0.345955	srz-24
WBGene00009938	72.4342	0.512857	0.235098	2.18146	0.0291491	0.351769	F52F12.5
WBGene00020126	3548.22	0.513445	0.208794	2.4591	0.0139286	0.262649	flp-26
WBGene00015141	127.706	0.513468	0.235626	2.17916	0.0293198	0.351769	ugt-46
WBGene00008434	771.372	0.513521	0.182553	2.81299	0.00490834	0.167357	D2089.3
WBGene00077692	58.9076	0.513521	0.23522	2.18316	0.0290243	0.351226	C08E8.10
WBGene00045062	282.186	0.513955	0.229973	2.23485	0.0254272	0.331967	Y38H8A.8
WBGene00018163	14.5357	0.66817	0.186784	3.57723	0.00034725	NA	F38A5.6
WBGene00018486	275.335	0.514224	0.212522	2.41963	0.0155364	0.273404	glb-16
WBGene00174106	13.1376	0.657677	0.186152	3.53301	0.000410859	NA	21ur-12146
WBGene00012911	219.817	0.515841	0.217986	2.3664	0.0179622	0.289915	acl-7
WBGene00044502	103.665	0.515928	0.232517	2.21889	0.0264945	0.339455	C46G7.5
WBGene00016757	22.6904	0.671092	0.19306	3.47608	0.000508804	NA	C49A9.3
WBGene00003409	569.979	0.51743	0.19119	2.70637	0.00680232	0.196149	mrp-3
WBGene00016147	180.092	0.51754	0.228301	2.26692	0.0233952	0.322977	cyp-32A1
WBGene00044313	228.86	0.518522	0.201358	2.57512	0.0100204	0.233117	M02D8.7
WBGene00017813	1172.34	0.519648	0.150503	3.45273	0.000554934	0.058312	nlp-61
WBGene00012952	77.8512	0.519862	0.229993	2.26033	0.0238006	0.324778	Y47H9C.9
WBGene00020050	501.169	0.520568	0.179792	2.8954	0.00378679	0.153695	R13A5.7
WBGene00013079	350.887	0.520688	0.217283	2.39636	0.0165589	0.27961	ttr-26
WBGene00013623	434.117	0.521381	0.194478	2.68093	0.00734184	0.20397	fbxa-90
WBGene00004157	151.304	0.521419	0.23105	2.25673	0.0240248	0.325875	pqn-75
WBGene00019837	123.973	0.521768	0.228539	2.28306	0.0224267	0.318642	R02F2.8
WBGene00009534	3529.84	0.522674	0.132351	3.94915	7.84308e-05	0.0216144	F38B7.3
WBGene00013916	118.566	0.522702	0.232975	2.24359	0.0248585	0.330859	ZC504.1
WBGene00016296	63.5263	0.523038	0.230429	2.26985	0.0232168	0.322977	fbxc-16
WBGene00044045	432.743	0.523073	0.199421	2.62296	0.00871707	0.216546	R11G10.3
WBGene00017632	33.3489	0.67843	0.20572	3.29783	0.000974341	NA	F20B6.9
WBGene00017019	30.8719	0.638078	0.193978	3.28943	0.00100389	NA	D1014.6
WBGene00002254	2854.17	0.523594	0.1936	2.70451	0.0068405	0.196452	lbp-2
WBGene00017020	81.2544	0.525993	0.235616	2.23242	0.0255875	0.333094	D1014.7
WBGene00005113	47.4013	0.52642	0.220839	2.38372	0.0171385	0.283815	srd-35
WBGene00007744	113.492	0.526459	0.232649	2.26288	0.0236428	0.324778	C26D10.3
WBGene00017015	316.115	0.526588	0.225357	2.33668	0.0194557	0.299757	D1014.2
WBGene00011018	50.9685	0.526622	0.217323	2.42322	0.0153836	0.272298	R05A10.1
WBGene00050891	18.6941	0.576929	0.177441	3.25138	0.00114847	NA	C08E8.9
WBGene00009562	16111.5	0.526726	0.188143	2.7996	0.00511658	0.169462	flp-22
WBGene00012673	263.745	0.526988	0.200865	2.6236	0.00870069	0.216546	dyf-17
WBGene00005385	60.8641	0.527099	0.21	2.50999	0.0120735	0.250135	srh-169
WBGene00174631	19.0803	0.674962	0.208176	3.24227	0.00118582	NA	21ur-8095
WBGene00017861	330.534	0.528195	0.20308	2.60092	0.00929748	0.225955	F27D9.2
WBGene00001448	8872.35	0.528421	0.186026	2.84057	0.00450328	0.162694	flp-5
WBGene00019148	189.459	0.529832	0.223249	2.37328	0.0176309	0.286767	H03E18.1
WBGene00012639	84.1122	0.529982	0.235638	2.24913	0.0245041	0.329732	fezf-1
WBGene00008327	31.0148	0.664846	0.208159	3.19393	0.00140351	NA	srz-44
WBGene00001111	34.0441	0.71351	0.223694	3.18967	0.00142436	NA	duo-2
WBGene00008348	736.528	0.530428	0.188796	2.80953	0.00496137	0.167357	C56G7.3
WBGene00006591	406.996	0.531283	0.184336	2.88214	0.00394985	0.154669	toh-1
WBGene00013398	42.329	0.723075	0.229385	3.15223	0.00162029	NA	Y62H9A.10
WBGene00000775	401.106	0.531571	0.188248	2.82379	0.004746	0.166245	cpin-1
WBGene00021159	207.898	0.533474	0.207527	2.57062	0.0101515	0.234239	slc-46A
WBGene00021002	869.964	0.533652	0.200287	2.66444	0.00771161	0.207051	W03F9.4
WBGene00004024	212.457	0.533861	0.202588	2.63521	0.00840862	0.214801	php-3
WBGene00020966	140.981	0.534103	0.23556	2.26737	0.0233677	0.322977	W03A5.1
WBGene00077698	180.215	0.534172	0.229976	2.32273	0.0201938	0.304387	lurp-4
WBGene00006631	53.7641	0.534598	0.226685	2.35833	0.0183574	0.292592	tsp-5
WBGene00018335	311.716	0.534639	0.218396	2.44803	0.014364	0.263686	F42A9.6
WBGene00011799	271.616	0.534982	0.207802	2.57448	0.0100391	0.233117	T16G1.5
WBGene00003748	4904.42	0.535129	0.187208	2.85848	0.00425675	0.159827	nlp-10
WBGene00012467	12.3865	0.532319	0.171959	3.09563	0.00196399	NA	arrd-8
WBGene00005477	102.066	0.53516	0.229314	2.33375	0.0196091	0.300278	srh-271
WBGene00004174	206.589	0.535496	0.218078	2.45553	0.0140676	0.262649	abu-14
WBGene00008025	168.696	0.535636	0.223012	2.40183	0.0163132	0.278999	C39B10.5
WBGene00001988	323.057	0.535746	0.204233	2.62321	0.0087106	0.216546	hot-3
WBGene00200809	63.1013	0.536137	0.227556	2.35606	0.0184698	0.292592	T04C12.28
WBGene00007507	90.0094	0.536293	0.23323	2.29941	0.0214814	0.311886	C10C5.3
WBGene00013086	80.9922	0.536308	0.233525	2.29658	0.0216427	0.313135	arrd-2
WBGene00008141	18.5305	0.555338	0.184182	3.01515	0.00256852	NA	C47E8.1
WBGene00004795	678.806	0.536361	0.186575	2.87477	0.0040432	0.155702	sid-1
WBGene00002199	45.3098	0.638389	0.211913	3.01251	0.00259099	NA	kin-15
WBGene00003017	166.414	0.53677	0.210669	2.54793	0.0108365	0.237723	lin-31
WBGene00017743	50.1333	0.536808	0.230831	2.32554	0.0200429	0.303051	F23F1.2
WBGene00021966	214.132	0.537001	0.224428	2.39276	0.0167222	0.280972	Y57G7A.2
WBGene00007966	2043.17	0.537925	0.191087	2.81508	0.00487649	0.167127	maph-1.3
WBGene00016573	1777.38	0.537933	0.19258	2.7933	0.00521738	0.170607	lido-12
WBGene00008109	90.9217	0.538063	0.232025	2.31899	0.0203956	0.30585	#N/A
WBGene00003758	12700.4	0.538561	0.23248	2.31659	0.0205258	0.30671	nlp-20
WBGene00195208	22.8139	0.517123	0.17417	2.96907	0.00298706	NA	W02H3.3
WBGene00001182	2202.43	0.540307	0.141479	3.81899	0.000133997	0.0296539	egl-13
WBGene00005586	53.4185	0.541099	0.228662	2.36637	0.0179633	0.289915	sri-74
WBGene00019140	112.831	0.541704	0.235461	2.30061	0.0214137	0.311212	bath-3
WBGene00005232	44.8798	0.636057	0.215658	2.94938	0.00318408	NA	srh-6
WBGene00008334	178.922	0.541742	0.224203	2.4163	0.0156792	0.274577	sdz-8
WBGene00015626	900.302	0.542018	0.190909	2.83914	0.00452347	0.162694	C09B9.1
WBGene00015323	155.66	0.542322	0.235116	2.30662	0.0210762	0.309954	frpr-1
WBGene00000960	392.76	0.543091	0.217244	2.49991	0.0124226	0.252707	dgk-3
WBGene00021267	63.6595	0.543185	0.225451	2.40933	0.015982	0.27658	Y23B4A.1
WBGene00005251	86.7514	0.543323	0.233159	2.33027	0.0197919	0.301394	srh-28
WBGene00003658	101.12	0.543681	0.235325	2.31033	0.0208696	0.308968	nhr-68
WBGene00015741	490.618	0.544032	0.187153	2.90689	0.00365043	0.153458	C13F10.1
WBGene00005006	1298.37	0.544877	0.151091	3.60628	0.000310615	0.0458267	spr-1
Gene:WBGene00219743	136.823	0.544928	0.233185	2.33689	0.0194451	0.299757	#N/A
WBGene00206493	100.625	0.544936	0.227873	2.3914	0.0167841	0.281134	Y38H8A.12
WBGene00001569	1562.16	0.545063	0.212324	2.56713	0.0102545	0.235252	meg-3
WBGene00023263	965.366	0.545287	0.182948	2.98056	0.0028772	0.137785	D1005.t1
WBGene00018203	175.972	0.54583	0.223874	2.43811	0.0147641	0.267881	F39F10.3
WBGene00016471	37.9341	0.565827	0.195947	2.88765	0.00388133	NA	srab-8
WBGene00045500	57.4865	0.546438	0.221991	2.46154	0.0138343	0.262649	T05E12.9
WBGene00005040	122.248	0.546921	0.227636	2.40261	0.0162785	0.27884	sra-14
WBGene00015632	531.603	0.547051	0.20204	2.70764	0.00677635	0.196149	C09D4.1
WBGene00014008	102.135	0.547406	0.234984	2.32955	0.0198302	0.301394	ZK596.3
WBGene00019920	65.1146	0.548044	0.223816	2.44864	0.0143399	0.263686	acs-15
WBGene00001854	42836.4	0.550071	0.189739	2.8991	0.00374237	0.153695	hil-3
WBGene00017253	213.825	0.551982	0.23221	2.37707	0.0174506	0.286559	sdz-9
WBGene00002267	568.703	0.552051	0.178272	3.09668	0.00195698	0.111953	lec-4
WBGene00018828	677.939	0.552513	0.231564	2.386	0.0170326	0.283199	sdz-21
WBGene00020917	705.767	0.55374	0.20691	2.67623	0.00744549	0.204172	W01B11.6
WBGene00015714	75.4951	0.553984	0.230315	2.40534	0.0161576	0.277972	C12D12.3
WBGene00022597	66.229	0.554127	0.235276	2.35523	0.0185114	0.292933	ZC395.5
WBGene00005281	16.1087	0.506437	0.178798	2.83245	0.00461926	NA	srh-59
WBGene00016149	386.074	0.554202	0.202811	2.73261	0.00628346	0.189164	frpr-3
WBGene00012290	545.402	0.555064	0.191768	2.89445	0.00379823	0.153695	W05H12.2
WBGene00009071	387.808	0.55523	0.224175	2.47677	0.0132579	0.25923	F23A7.6
WBGene00009533	55.7166	0.555313	0.218442	2.54215	0.0110173	0.238517	F38B7.2
WBGene00007821	28.319	0.560481	0.198958	2.81708	0.0048462	NA	clec-201
WBGene00017717	4203.18	0.555677	0.198219	2.80336	0.00505738	0.168265	F22F4.4
WBGene00008075	276.778	0.555794	0.230169	2.41472	0.0157471	0.274577	C43F9.7
WBGene00194852	60.6676	0.556833	0.22153	2.51358	0.0119514	0.250135	T28A8.8
WBGene00020722	1325.19	0.557245	0.235173	2.36951	0.0178117	0.288749	T23B12.8
WBGene00016833	49.7417	0.557415	0.22558	2.47103	0.0134726	0.260983	sre-51
WBGene00022555	85.9828	0.557666	0.228332	2.44235	0.0145922	0.265752	btb-12
WBGene00019476	263.974	0.557706	0.223281	2.49778	0.0124975	0.252733	timp-1
WBGene00022479	94.1462	0.559484	0.235609	2.37463	0.0175665	0.286559	fbxa-36
WBGene00018005	490.45	0.560555	0.224386	2.49817	0.0124835	0.252733	nlp-62
WBGene00220068	93.8799	0.560868	0.235171	2.38494	0.0170819	0.283199	T12D8.12
WBGene00011682	622.177	0.561476	0.215762	2.6023	0.00926021	0.225801	snt-7
WBGene00012987	153.918	0.56355	0.22937	2.45694	0.0140124	0.262649	Y48C3A.3
WBGene00021338	31.573	0.581682	0.209859	2.77177	0.00557522	NA	Y34F4.3
WBGene00022546	55.9961	0.564344	0.221365	2.54938	0.0107915	0.237723	ZC196.2
WBGene00020913	36.884	0.507866	0.183467	2.76816	0.00563733	NA	W01B11.1
WBGene00017783	83.78	0.564564	0.235222	2.40013	0.0163892	0.278999	F25E5.2
WBGene00017367	82.1389	0.565052	0.235632	2.39803	0.0164833	0.27926	nhr-263
WBGene00010753	76.6044	0.565342	0.231456	2.44254	0.0145842	0.265752	K10G4.4
WBGene00195947	35.0604	0.584548	0.213558	2.73719	0.00619663	NA	C02F4.9
WBGene00017291	2473.48	0.566473	0.11735	4.82721	1.38459e-06	0.00106438	F09E5.14
WBGene00009121	328.12	0.567394	0.195939	2.89577	0.00378224	0.153695	F25H2.7
WBGene00000375	388.44	0.567586	0.189696	2.99208	0.0027708	0.13546	cyp-44A1
WBGene00017785	619.914	0.567678	0.175771	3.22965	0.00123943	0.0881058	F25E5.4
WBGene00005363	50.3515	0.567987	0.197958	2.86922	0.0041148	0.155702	srh-147
WBGene00017207	207.057	0.568679	0.235497	2.41481	0.0157436	0.274577	fbxb-6
WBGene00012731	51.7305	0.571335	0.232843	2.45374	0.014138	0.26289	Y39G8C.2
WBGene00014904	259.173	0.571937	0.221045	2.58742	0.00966966	0.227798	Y49E10.26
WBGene00013335	98.7417	0.572146	0.23065	2.48058	0.0131168	0.258842	Y57G11C.46
WBGene00012322	109.502	0.572532	0.227431	2.51738	0.011823	0.249909	W07A12.4
WBGene00003100	121.182	0.572671	0.233247	2.45521	0.0140801	0.262649	mab-3
WBGene00018036	37.0212	0.57819	0.215086	2.68819	0.00718415	NA	F35C8.5
WBGene00013300	36.6932	0.542284	0.201748	2.68792	0.00718982	NA	lgc-7
WBGene00016109	487.601	0.572846	0.212356	2.69757	0.00698474	0.198481	C25G6.4
WBGene00011805	2630.72	0.573335	0.177656	3.22723	0.00124996	0.0881976	T16G12.4
WBGene00022874	30.8102	0.531224	0.198135	2.68112	0.00733759	NA	nep-25
WBGene00044922	1828.5	0.574688	0.199721	2.87745	0.00400905	0.155702	Y43C5A.7
WBGene00010788	239.251	0.575553	0.199134	2.89029	0.00384889	0.153695	sulp-4
WBGene00020474	149.815	0.576829	0.233825	2.46693	0.0136278	0.261743	lips-13
WBGene00005168	87.1861	0.577211	0.232881	2.47857	0.0131912	0.258842	srg-10
WBGene00015138	359.938	0.57929	0.225938	2.56394	0.0103493	0.235252	B0310.2
WBGene00007011	964.38	0.580404	0.184427	3.14706	0.00164919	0.105649	mdt-1.2
WBGene00000045	193.958	0.58041	0.230806	2.51471	0.011913	0.250135	acr-6
WBGene00045036	36.7003	0.622825	0.234991	2.65042	0.00803914	NA	K08E4.7
WBGene00013699	320.29	0.581223	0.234837	2.475	0.0133235	0.260164	Y106G6D.2
WBGene00019814	395.219	0.581268	0.235382	2.46947	0.0135313	0.261155	R02C2.1
WBGene00001681	834.675	0.581408	0.186825	3.11204	0.001858	0.110656	gpc-1
WBGene00011314	173.822	0.582595	0.211159	2.75904	0.00579715	0.18133	T01B7.9
WBGene00022504	176.457	0.583237	0.232986	2.50331	0.0123038	0.251389	mam-1
WBGene00044679	275.479	0.583259	0.229645	2.53983	0.0110907	0.239277	K02B12.9
WBGene00023125	69.3576	0.583518	0.225143	2.59177	0.0095483	0.22664	R11B5.t2
WBGene00019414	338.697	0.584608	0.229874	2.54316	0.0109854	0.238517	fbxb-51
WBGene00013947	192.863	0.586002	0.223287	2.62444	0.00867924	0.216546	ZK228.4
WBGene00008515	930.049	0.589396	0.159065	3.70538	0.000211075	0.0380612	F02C12.1
WBGene00013278	89.8248	0.589748	0.235484	2.50441	0.0122657	0.251389	Y57A10B.6
WBGene00003702	293.038	0.591087	0.215867	2.7382	0.00617769	0.187743	nhr-112
WBGene00009843	440.124	0.592542	0.226816	2.61244	0.00898996	0.220855	F48C5.2
WBGene00022837	189.049	0.594741	0.221505	2.68499	0.00725312	0.202536	ceh-45
WBGene00017664	102.106	0.595458	0.234359	2.5408	0.01106	0.238968	npax-1
WBGene00009224	292.536	0.595609	0.209797	2.83898	0.00452585	0.162694	F28F8.7
WBGene00008798	78.6718	0.596064	0.229505	2.59717	0.0093995	0.226312	F14D7.11
WBGene00000771	168.223	0.599677	0.235525	2.54613	0.0108925	0.237723	cpb-2
WBGene00016925	104.759	0.600546	0.233335	2.57374	0.0100605	0.233243	srb-18
WBGene00019329	306.303	0.604164	0.193878	3.11621	0.00183191	0.110656	ceeh-1
WBGene00010821	307.017	0.60472	0.21442	2.82025	0.00479857	0.166531	M01G12.7
WBGene00006947	124.422	0.605573	0.23264	2.60305	0.00923991	0.225683	wrt-1
WBGene00012625	73.4691	0.605842	0.233962	2.58949	0.00961194	0.227172	Y38H6C.13
WBGene00044006	622.905	0.609626	0.195359	3.12054	0.0018052	0.110656	nlp-82
WBGene00007440	505.493	0.609908	0.209684	2.9087	0.00362933	0.153208	C08E8.4
WBGene00015728	13.5861	0.501603	0.196321	2.55501	0.0106185	NA	C13A10.1
WBGene00001435	170.477	0.611013	0.220715	2.76833	0.00563437	0.178903	fkh-3
WBGene00000240	684.609	0.611644	0.20608	2.96799	0.00299752	0.139457	pah-1
WBGene00017532	154.017	0.611723	0.232199	2.63448	0.00842672	0.214801	ent-5
WBGene00018437	346.468	0.611821	0.235591	2.59697	0.00940512	0.226312	btb-8
WBGene00017590	83.0171	0.613607	0.234562	2.61597	0.00889735	0.219889	F19B10.11
WBGene00011517	150.699	0.616761	0.218441	2.82346	0.00475077	0.166245	cgt-1
WBGene00197904	50.0084	0.617143	0.227073	2.71782	0.00657139	0.193508	T21H8.7
WBGene00044908	103.378	0.618234	0.235156	2.62904	0.0085626	0.216546	F38A1.15
WBGene00018237	595.629	0.62005	0.189162	3.27787	0.00104592	0.0834792	irg-7
WBGene00013651	90.4121	0.620099	0.23306	2.66068	0.00779821	0.207848	Y105C5B.11
WBGene00018615	183.847	0.620754	0.234692	2.64498	0.00816969	0.211381	F48G7.4
WBGene00004169	283.773	0.622293	0.211077	2.94819	0.00319645	0.144543	pqn-89
WBGene00002006	154.836	0.622971	0.231767	2.68792	0.00718984	0.201564	hsp-2
WBGene00007552	68.8201	0.623707	0.22844	2.73029	0.00632792	0.189684	C13C12.2
WBGene00017069	53.929	0.623835	0.232751	2.68027	0.00735635	0.20397	timm-17B.2
Gene:WBGene00219736	178.639	0.624259	0.22415	2.78501	0.00535267	0.172585	#N/A
WBGene00009205	191.804	0.624796	0.234951	2.65925	0.00783137	0.207917	F28C6.5
WBGene00206525	1913.25	0.626237	0.192778	3.24849	0.00116018	0.0860179	R74.10
WBGene00045253	123.439	0.630318	0.235587	2.67552	0.00746144	0.204172	F46C3.6
WBGene00003757	544.08	0.63277	0.234646	2.6967	0.00700312	0.198617	nlp-19
WBGene00015226	48.2457	0.632785	0.222968	2.83801	0.00453964	0.162694	B0507.9
WBGene00009115	129.788	0.633156	0.235	2.69428	0.00705401	0.199286	F25F2.1
WBGene00009318	53.0389	0.633535	0.232082	2.72979	0.00633752	0.189684	F32B4.8
WBGene00014175	1161.14	0.634723	0.171995	3.69035	0.000223943	0.0384814	ZK971.1
WBGene00017473	105.081	0.635033	0.234209	2.7114	0.00670002	0.19533	F14H12.6
WBGene00018968	106.559	0.63966	0.213152	3.00096	0.00269126	0.13546	F56D2.8
WBGene00016453	1576.85	0.64292	0.193394	3.3244	0.000886091	0.0774985	vet-2
WBGene00003744	11275.2	0.644306	0.180528	3.56901	0.000358327	0.0481437	nlp-6
WBGene00011841	40.5607	0.50162	0.20366	2.46302	0.0137771	NA	scl-25
WBGene00009426	472.731	0.644852	0.222572	2.89727	0.0037643	0.153695	F35E12.2
WBGene00019973	71.4775	0.646098	0.233497	2.76706	0.00565646	0.179215	R09A1.3
WBGene00014801	299.043	0.647046	0.223252	2.89828	0.00375214	0.153695	K08E5.1
WBGene00196354	226.033	0.647345	0.215114	3.00932	0.00261836	0.134184	M79.8
WBGene00019616	75.2893	0.647703	0.230741	2.80705	0.0049997	0.167875	nmur-2
WBGene00044170	47.5712	0.65015	0.230852	2.81631	0.00485791	0.166952	Y51B9A.10
WBGene00195081	684.824	0.650501	0.214286	3.03566	0.00240007	0.126554	C04F6.7
WBGene00008695	168.106	0.650967	0.229114	2.84123	0.00449392	0.162694	F11C3.1
WBGene00044488	58.212	0.65112	0.211535	3.07807	0.00208345	0.114711	Y54G2A.45
WBGene00015587	231.391	0.651911	0.23096	2.82262	0.0047633	0.166245	lido-2
WBGene00017326	303.641	0.652544	0.160191	4.07353	4.63057e-05	0.0157289	dmd-5
WBGene00016671	193.853	0.654311	0.234256	2.79314	0.00521987	0.170607	C45G7.4
WBGene00010163	84.6874	0.654905	0.232951	2.81134	0.00493357	0.167357	F56H6.2
WBGene00016032	259.875	0.65899	0.221739	2.97192	0.00295944	0.139457	C24A3.1
WBGene00003840	199.374	0.659891	0.231821	2.84656	0.00441946	0.161984	ocr-3
WBGene00019975	1170.54	0.660809	0.198031	3.3369	0.000847173	0.0749928	flp-34
WBGene00011624	107.44	0.663087	0.2356	2.81446	0.00488588	0.167127	T08G5.3
WBGene00010018	399.551	0.66441	0.210437	3.15729	0.00159245	0.103693	fbxa-69
WBGene00010848	3003.13	0.669162	0.203906	3.28172	0.00103176	0.083259	M04B2.6
WBGene00022523	495.691	0.67311	0.202186	3.32917	0.000871059	0.0766427	#N/A
WBGene00017948	119.911	0.67347	0.235632	2.85815	0.00426125	0.159827	mth-1
WBGene00009113	1069.85	0.677829	0.164598	4.1181	3.82013e-05	0.0153775	maph-1.2
WBGene00001103	74.6292	0.678283	0.220042	3.08252	0.00205255	0.114426	dsl-1
WBGene00011081	369.336	0.681934	0.202745	3.36351	0.000769579	0.0702529	R07B1.9
WBGene00009900	176.047	0.683966	0.233394	2.93053	0.00338387	0.147881	F49E12.7
Gene:WBGene00219675	188.795	0.685453	0.233276	2.93838	0.00329936	0.146278	#N/A
WBGene00016916	1407.01	0.687308	0.167139	4.11219	3.9192e-05	0.0153775	C54D2.2
WBGene00005266	30.4789	0.52137	0.218054	2.39101	0.016802	NA	srh-43
WBGene00016467	138.83	0.691053	0.226828	3.04659	0.00231452	0.12293	C36B7.4
WBGene00012540	47.9649	0.693841	0.231965	2.99114	0.00277934	0.13546	Y37A1B.7
WBGene00011801	111.507	0.693999	0.235178	2.95095	0.00316795	0.143907	T16G1.7
WBGene00008381	62.6422	0.694583	0.21264	3.26648	0.00108894	0.0841548	D1081.3
WBGene00017001	133.595	0.695641	0.234945	2.96086	0.0030678	0.141351	D1007.3
WBGene00012532	481.995	0.701295	0.195656	3.58432	0.000337959	0.0474637	crp-1
WBGene00010497	167.48	0.701479	0.226517	3.09681	0.00195615	0.111953	axl-1
WBGene00012494	205.792	0.708773	0.226498	3.12926	0.00175246	0.108977	nhr-232
WBGene00021055	268.022	0.70941	0.21426	3.31097	0.000929726	0.079449	W06A11.4
WBGene00003715	162.271	0.709738	0.235516	3.01355	0.00258214	0.132798	nhr-125
WBGene00045415	161.618	0.711308	0.22572	3.15128	0.00162554	0.104593	Y43F8B.15
WBGene00019950	65.6544	0.713456	0.228006	3.12911	0.00175335	0.108977	clec-175
WBGene00021488	108.434	0.715029	0.232312	3.07788	0.00208481	0.114711	srab-23
WBGene00019416	155.835	0.71743	0.233139	3.07727	0.00208909	0.114711	fbxb-44
WBGene00010519	518.183	0.721	0.219691	3.28188	0.00103119	0.083259	K03A11.1
WBGene00194735	42.6586	0.527068	0.225632	2.33596	0.0194931	NA	Y82E9BL.19
WBGene00010584	109.305	0.727461	0.234457	3.10275	0.00191734	0.111953	K05C4.8
WBGene00023207	391.034	0.730261	0.208466	3.50302	0.000460013	0.0536082	ZC132.t1
WBGene00015586	450.092	0.730979	0.195424	3.74048	0.000183668	0.0349395	lido-1
WBGene00001403	194.822	0.737238	0.214442	3.43793	0.000586174	0.059444	fbl-1
WBGene00011212	341.249	0.738921	0.22745	3.24872	0.00115924	0.0860179	R10E8.6
WBGene00001477	746.093	0.740671	0.189951	3.89928	9.64802e-05	0.0246888	fmo-2
WBGene00003420	133.38	0.740823	0.226394	3.27227	0.00106687	0.0841548	msh-4
WBGene00175034	233.676	0.745445	0.235504	3.16532	0.00154911	0.102381	F54B3.4
WBGene00198610	48.2233	0.747188	0.231744	3.2242	0.00126324	0.088282	EGAP3.2
WBGene00008725	46.999	0.750136	0.223337	3.35875	0.000782946	0.0705908	F13A7.7
WBGene00013054	75.0503	0.751922	0.231278	3.25115	0.00114937	0.0860179	Y50E8A.11
WBGene00018293	128.816	0.756205	0.22428	3.37171	0.000747041	0.0694726	F41E6.12
WBGene00019057	45.4947	0.518081	0.225633	2.29612	0.0216689	NA	F58F9.3
WBGene00006881	565.724	0.758548	0.221858	3.41907	0.00062835	0.0620113	vab-15
WBGene00017729	210.567	0.761588	0.235329	3.23626	0.00121106	0.0879029	F22H10.5
WBGene00000438	599.641	0.761657	0.209839	3.62972	0.000283733	0.0442537	ceh-14
WBGene00044371	99.0509	0.762339	0.233383	3.26648	0.00108895	0.0841548	ZC239.20
WBGene00021898	385.047	0.762618	0.209035	3.64829	0.000263995	0.0428435	Y54G2A.36
WBGene00015322	1030.71	0.763378	0.209216	3.64875	0.000263515	0.0428435	C02B8.3
WBGene00014181	171.739	0.76639	0.207294	3.69713	0.000218054	0.0384814	ZK1010.8
WBGene00018286	37.1441	0.524543	0.232261	2.25842	0.0239196	NA	F41E6.5
WBGene00013842	608.847	0.779297	0.144707	5.38536	7.23e-08	9.60013e-05	fbxa-34
WBGene00001856	2313.17	0.788426	0.21761	3.62312	0.000291072	0.0447516	hil-5
WBGene00001466	2220.09	0.789823	0.200732	3.93472	8.32921e-05	0.022529	flr-2
WBGene00007910	78.0786	0.790141	0.234003	3.37663	0.000733807	0.0694402	C34B4.5
WBGene00006278	92.8821	0.792934	0.23089	3.43425	0.000594196	0.059444	str-252
WBGene00007408	280.084	0.793946	0.229073	3.46591	0.000528433	0.0565567	C07B5.3
WBGene00018436	380.973	0.79926	0.232454	3.43835	0.000585263	0.059444	fbxb-11
WBGene00013698	1098.42	0.812667	0.226119	3.59398	0.000325662	0.0473515	Y106G6D.1
WBGene00005374	51.8156	0.821508	0.226191	3.63193	0.000281312	0.0442537	srh-158
WBGene00044198	98.6925	0.82278	0.234576	3.50752	0.000452311	0.0536082	F56H9.6
WBGene00015796	93.1145	0.824374	0.222323	3.70801	0.000208897	0.0380612	C15F1.5
WBGene00001310	84.7386	0.870399	0.234503	3.71167	0.000205898	0.0380612	end-1
WBGene00023401	1323.16	0.870629	0.192448	4.52398	6.06888e-06	0.003854	ZK380.t2
WBGene00021774	237.35	0.879857	0.23387	3.76216	0.000168451	0.0332485	fbxb-43
WBGene00006416	203.973	0.882634	0.233247	3.78411	0.000154257	0.0317335	sams-5
WBGene00014965	1152.59	0.89818	0.161709	5.55429	2.78742e-08	5.08912e-05	Y106G6D.5
WBGene00000993	1051.22	0.89875	0.175838	5.11124	3.20054e-07	0.000333908	dhs-30
WBGene00016985	77.233	0.915375	0.235353	3.88937	0.000100506	0.0248812	C56G3.2
WBGene00016436	583.328	0.935038	0.231911	4.03189	5.53306e-05	0.0171949	C35B1.7
WBGene00021745	113.36	0.935044	0.235394	3.97226	7.11953e-05	0.0199977	Y50D4B.6
WBGene00018669	152.284	0.952899	0.233261	4.08512	4.40541e-05	0.0156256	F52C6.12
WBGene00009887	894.024	0.996879	0.203831	4.89071	1.00474e-06	0.000863246	glb-17
WBGene00020554	169.962	1.05543	0.221082	4.77392	1.80675e-06	0.00131947	T19A5.3
WBGene00003755	5630.37	1.3524	0.185735	7.28134	3.30527e-13	1.60922e-09	nlp-17
WBGene00007036	387.335	1.40393	0.211473	6.63882	3.16194e-11	1.15458e-07	sod-5
WBGene00015788	348.806	1.45879	0.226829	6.43121	1.26594e-10	3.69805e-07	C15B12.8
WBGene00015996	441.703	0.499964	0.208704	2.39557	0.0165946	0.279885	C18H7.6
WBGene00022312	59.6842	0.499732	0.232967	2.14507	0.0319469	0.364522	clec-171
WBGene00044297	304.593	0.49965	0.205641	2.42972	0.0151104	0.270433	C25B8.8
WBGene00001449	11618.2	0.499513	0.180708	2.76419	0.00570641	0.180017	flp-6
WBGene00014164	757.71	0.499078	0.154269	3.23512	0.00121593	0.0879029	lact-2
WBGene00018050	68.3747	0.498166	0.235596	2.1145	0.0344729	0.375474	clec-139
WBGene00185002	249.378	0.498166	0.219348	2.27112	0.02314	0.322977	K11H3.8
WBGene00000799	488.23	0.497952	0.223666	2.22632	0.0259927	0.33627	crn-6
WBGene00020783	132.746	0.497857	0.231852	2.14731	0.0317688	0.363934	blos-4
WBGene00019303	106.771	0.497708	0.234465	2.12274	0.033776	0.373251	K02D10.3
WBGene00015495	212.263	0.497657	0.221572	2.24603	0.0247023	0.330708	C05E11.6
WBGene00017254	338.324	0.497525	0.225131	2.20993	0.0271097	0.341385	fbxb-111
WBGene00010319	471.026	0.49742	0.198374	2.50749	0.0121592	0.250521	F59B10.3
WBGene00021193	205.598	0.49675	0.227688	2.18171	0.0291308	0.351769	math-44
WBGene00015622	64.2305	0.496483	0.216898	2.28901	0.0220785	0.315537	C09B8.3
WBGene00000446	1006.8	0.495745	0.187072	2.65002	0.00804874	0.210435	ceh-23
WBGene00015982	123.194	0.49477	0.229101	2.15961	0.0308027	0.357067	bgnt-1.4
WBGene00002133	264.595	0.494668	0.220493	2.24346	0.0248669	0.330859	inx-11
WBGene00022302	2190.2	0.494548	0.202969	2.43658	0.0148271	0.268358	Y76B12C.8
WBGene00022544	35.0419	0.494259	0.197754	2.49936	0.0124416	NA	ZC190.10
WBGene00017654	40.7976	0.493846	0.222984	2.21472	0.0267795	NA	F21C10.4
WBGene00010683	97.2745	0.493817	0.234834	2.10284	0.0354799	0.379538	K08F8.7
WBGene00001127	512.06	0.493571	0.189956	2.59834	0.00936749	0.226312	dyf-11
WBGene00000225	1823.58	0.493455	0.140321	3.51661	0.000437102	0.0532026	atgp-2
WBGene00000283	389.402	0.493058	0.225354	2.18793	0.0286748	0.349476	cah-5
WBGene00022685	147.552	0.492715	0.224322	2.19646	0.0280588	0.346632	ZK250.2
WBGene00007749	276.571	0.492443	0.203044	2.4253	0.0152958	0.271782	ceh-79
WBGene00003601	4414.2	0.492429	0.202895	2.42702	0.0152234	0.271163	nhr-2
WBGene00011428	19978.8	0.491464	0.18535	2.65154	0.00801249	0.210435	nlp-80
WBGene00044303	323.639	0.491435	0.23066	2.13055	0.0331258	0.370281	hst-3.2
WBGene00022125	66.693	0.491262	0.228589	2.14911	0.0316259	0.363437	Y71F9B.1
WBGene00008607	132.353	0.490513	0.226294	2.1676	0.0301895	0.354745	F09B12.3
WBGene00001690	182.847	0.49	0.235623	2.07959	0.0375632	0.389665	grd-1
WBGene00006895	42.1482	0.489744	0.23349	2.0975	0.0359497	NA	ver-2
WBGene00044012	70.0509	0.489479	0.218862	2.23647	0.0253207	0.331967	srxa-19
WBGene00010149	84.9743	0.489212	0.234943	2.08226	0.0373184	0.388722	F56D5.5
WBGene00015098	103.965	0.489193	0.235635	2.07606	0.0378881	0.390658	snpc-3.1
WBGene00016679	259.067	0.489135	0.233603	2.09387	0.0362716	0.383324	C45G9.8
WBGene00017810	65.6044	0.488698	0.223302	2.1885	0.0286329	0.349476	clec-157
WBGene00005843	116.324	0.488153	0.23321	2.09319	0.0363318	0.383324	srw-96
WBGene00008360	152.514	0.487982	0.227603	2.14401	0.0320324	0.364522	nspc-19
WBGene00018712	27.2864	0.487901	0.177822	2.74376	0.00607406	NA	F52G3.4
WBGene00005429	24.5706	0.487554	0.221821	2.19796	0.0279521	NA	srh-219
WBGene00012087	71.9341	0.487457	0.23558	2.06918	0.0385294	0.393195	T27E7.1
WBGene00016980	244.316	0.487443	0.23502	2.07405	0.038075	0.391086	C56G2.5
WBGene00001867	349.212	0.485899	0.197566	2.45942	0.0139162	0.262649	him-8
WBGene00005813	23.3595	0.485734	0.179838	2.70096	0.00691404	NA	srw-66
WBGene00013248	156.533	0.48568	0.232998	2.08448	0.0371167	0.387233	Y57A10A.3
WBGene00010003	243.815	0.485569	0.223852	2.16915	0.0300715	0.354499	F53F8.6
WBGene00011137	640.192	0.485371	0.209677	2.31485	0.0206209	0.30671	R08A2.7
WBGene00010971	284.742	0.485346	0.216483	2.24195	0.0249644	0.331185	R01E6.7
WBGene00021773	255.135	0.485161	0.235294	2.06193	0.0392139	0.395569	fbxb-42
WBGene00015707	520.723	0.485143	0.226717	2.13987	0.0323656	0.366743	C12D5.4
WBGene00011596	69.5505	0.485014	0.235357	2.06075	0.0393266	0.395867	T07G12.5
WBGene00015440	174.6	0.484631	0.233161	2.07853	0.0376605	0.390141	arrd-20
WBGene00013845	2143.4	0.484204	0.134262	3.60642	0.000310449	0.0458267	fbxa-37
WBGene00016191	63.5814	0.484051	0.217299	2.22758	0.0259083	0.335773	C28G1.6
WBGene00011938	428.131	0.483908	0.201101	2.4063	0.0161151	0.277785	alh-13
WBGene00021118	79.276	0.483746	0.235626	2.05303	0.0400697	0.399239	clec-125
WBGene00019458	1209	0.483702	0.161208	3.00049	0.0026955	0.13546	K06H7.7
WBGene00001957	114.551	0.483041	0.235127	2.05438	0.039939	0.399025	hlh-13
WBGene00014126	114.831	0.482098	0.225444	2.13844	0.032481	0.367481	C17D12.t2
WBGene00006902	545.237	0.482042	0.22787	2.11543	0.0343935	0.375474	vet-6
WBGene00019667	133.858	0.48201	0.226626	2.12689	0.0334289	0.371584	spe-49
Gene:WBGene00219758	1837.09	0.481976	0.173638	2.77574	0.00550756	0.175699	#N/A
WBGene00013157	164.675	0.481849	0.231824	2.07851	0.0376625	0.390141	Y53F4B.10
WBGene00044557	124.663	0.481813	0.235231	2.04826	0.040535	0.400067	ZC13.10
WBGene00017235	840.329	0.48088	0.180653	2.6619	0.00777019	0.20784	F08B4.3
WBGene00007506	3026.45	0.480421	0.187683	2.55975	0.0104748	0.235252	fbxc-58
WBGene00013871	89.4683	0.479827	0.23324	2.05722	0.039665	0.39763	gnrr-3
WBGene00000953	625.506	0.478923	0.179199	2.67258	0.007527	0.204729	del-2
WBGene00020543	154.826	0.478899	0.231458	2.06906	0.0385409	0.393195	fbxb-83
WBGene00012222	390.538	0.478508	0.217726	2.19775	0.0279667	0.346134	W03C9.6
WBGene00006766	853.614	0.478388	0.187696	2.54874	0.0108114	0.237723	unc-30
WBGene00050957	32.7776	0.478206	0.198616	2.40768	0.016054	NA	C10A4.10
WBGene00016150	380.357	0.4782	0.218715	2.1864	0.0287861	0.349493	hint-3
WBGene00021625	593.5	0.478075	0.227903	2.09771	0.0359307	0.381954	Y47D7A.13
WBGene00021018	117.545	0.478003	0.231035	2.06896	0.0385496	0.393195	W04B5.1
WBGene00007791	127.346	0.477934	0.235504	2.02941	0.0424165	0.403869	C28A5.6
WBGene00011785	13.0928	0.477906	0.170603	2.80127	0.00509013	NA	T15D6.11
WBGene00011215	151.238	0.477895	0.231726	2.06233	0.0391764	0.395569	R10E9.3
WBGene00185006	10.5291	0.477595	0.169858	2.81173	0.00492762	NA	F59B2.15
WBGene00013304	56.6115	0.477486	0.218557	2.18473	0.028909	0.35012	ptp-5.2
WBGene00019578	225.79	0.477294	0.20397	2.34002	0.0192828	0.299622	K09E3.7
WBGene00196869	7.98754	0.476928	0.167998	2.83889	0.00452711	NA	R01E6.10
WBGene00018374	170.696	0.476732	0.233692	2.04	0.0413504	0.401205	tag-343
WBGene00015129	175.216	0.476444	0.223962	2.12735	0.0333913	0.371584	sdz-1
WBGene00016276	135.524	0.476085	0.232022	2.0519	0.0401795	0.399312	C30G12.4
WBGene00021418	189.696	0.475992	0.225238	2.11329	0.0345762	0.376038	Y38F2AL.6
WBGene00021254	353.324	0.475597	0.225975	2.10465	0.035322	0.378714	Y22D7AL.16
WBGene00017752	64.2361	0.475362	0.226743	2.09648	0.0360399	0.382474	sdz-15
WBGene00009135	166.522	0.475104	0.226827	2.09456	0.0362097	0.382969	F25H9.2
WBGene00017647	94.2767	0.474864	0.235569	2.01582	0.0438187	0.411163	F20H11.4
WBGene00008761	403.043	0.474129	0.226869	2.08988	0.0366284	0.383948	F13E9.12
WBGene00002132	580.13	0.474045	0.175443	2.70199	0.00689263	0.196704	inx-10
WBGene00010354	452.48	0.473875	0.232812	2.03544	0.0418068	0.401715	cyp-31A2
WBGene00018971	44.8935	0.473755	0.225348	2.10233	0.0355246	NA	clec-67
WBGene00021877	166.975	0.47345	0.224095	2.11272	0.0346251	0.37629	Y54G2A.12
WBGene00008168	384.611	0.472713	0.211689	2.23306	0.0255451	0.332838	C48B4.3
WBGene00046327	38.0002	0.471726	0.214947	2.19462	0.0281909	NA	21ur-67
WBGene00016130	43.3948	0.470749	0.218718	2.15231	0.0313732	NA	C26B2.8
WBGene00195166	19.0697	0.470397	0.198173	2.37366	0.0176126	NA	W05B10.6
WBGene00009582	719.129	0.469805	0.16713	2.81102	0.00493849	0.167357	slcr-46.3
WBGene00010290	4587.81	0.469652	0.168183	2.79251	0.00523012	0.170607	F58H1.7
WBGene00000851	71.6475	0.468609	0.222091	2.10998	0.0348598	0.377157	cut-1
WBGene00005893	136.754	0.467886	0.23046	2.03023	0.0423335	0.403819	srx-2
WBGene00011431	332.209	0.46787	0.22227	2.10496	0.0352945	0.378714	T04D3.1
WBGene00004149	127.553	0.467753	0.234818	1.99198	0.0463732	0.419657	trpl-5
WBGene00022412	117.283	0.467558	0.234326	1.99533	0.0460072	0.418941	Y102A11A.2
WBGene00019564	2645.59	0.467428	0.17484	2.67347	0.0075071	0.204569	K09D9.1
WBGene00012824	202.432	0.466995	0.232934	2.00484	0.0449804	0.415362	Y43F8B.14
WBGene00013402	104.549	0.46679	0.235624	1.98108	0.0475828	0.424844	Y62H9A.14
WBGene00019286	224.905	0.4661	0.231233	2.01571	0.04383	0.411163	K01A12.2
WBGene00007274	33.0731	0.465874	0.230347	2.02248	0.0431265	NA	C03C11.1
WBGene00016215	1039.87	0.465837	0.192628	2.41832	0.0155923	0.274057	glb-10
WBGene00009021	172.304	0.465734	0.231868	2.00861	0.044578	0.413604	F21D9.8
WBGene00021155	1836.08	0.465509	0.195903	2.37622	0.0174911	0.286559	Y4C6B.1
WBGene00015320	265.08	0.465367	0.231443	2.01073	0.0443544	0.412637	C02B8.1
WBGene00008521	366.654	0.465237	0.224951	2.06818	0.0386235	0.393526	F02D8.4
WBGene00018198	59.6893	0.464763	0.23472	1.98007	0.0476951	0.424844	F39E9.6
WBGene00219849	87.1762	0.464435	0.2274	2.04237	0.0411147	0.401149	C36C9.10
WBGene00011829	139.877	0.463954	0.230724	2.01087	0.0443396	0.412637	T19A6.4
WBGene00019511	9129.16	0.463836	0.156359	2.96648	0.00301228	0.139674	lido-8
WBGene00044795	103.083	0.463456	0.230025	2.01481	0.043925	0.41118	C06H5.8
WBGene00018100	24.3198	0.463373	0.191377	2.42126	0.015467	NA	math-26
WBGene00000859	41.4753	0.463256	0.222671	2.08046	0.0374837	NA	cwp-1
WBGene00007230	41.3776	0.462839	0.20997	2.20431	0.0275027	NA	C01G10.1
WBGene00015522	30.551	0.462371	0.209184	2.21036	0.0270804	NA	C06E1.7
WBGene00016189	1428.07	0.461819	0.20535	2.24894	0.0245166	0.329732	sprp-4
WBGene00021434	494.277	0.461336	0.203942	2.26209	0.0236919	0.324778	Y39A3A.3
WBGene00008904	747.38	0.460626	0.232974	1.97716	0.0480235	0.425276	F17A2.13
WBGene00006853	333.203	0.460471	0.224291	2.05301	0.0400715	0.399239	unc-130
WBGene00044305	191.618	0.460272	0.23552	1.95428	0.0506681	0.438423	rad-8
WBGene00005748	36.1472	0.460201	0.207535	2.21746	0.0265916	NA	srw-1
WBGene00045048	165.71	0.46017	0.200453	2.29565	0.0216961	0.313135	D1007.19
WBGene00009967	46.9069	0.460043	0.233345	1.97151	0.0486651	0.427679	F53B7.4
WBGene00012398	369.871	0.459913	0.217876	2.1109	0.0347809	0.376685	Y6E2A.4
WBGene00019878	168.846	0.459675	0.225175	2.04142	0.0412095	0.401205	R05D3.3
WBGene00012265	57.1752	0.459634	0.234871	1.95696	0.0503519	0.436982	W04G5.4
WBGene00006592	570.629	0.459606	0.192442	2.38828	0.0169275	0.282564	dpy-31
WBGene00022983	166.256	0.459229	0.235639	1.94887	0.0513112	0.440594	F10C1.t1
WBGene00020846	599.55	0.459228	0.222641	2.06264	0.039147	0.395569	T27A10.6
WBGene00018543	78.6416	0.458416	0.211138	2.17117	0.0299185	0.352981	ugt-32
WBGene00013280	164.659	0.458219	0.233915	1.95892	0.0501225	0.436808	Y57A10C.1
WBGene00006374	77.857	0.458113	0.234182	1.95622	0.0504387	0.437215	syx-4
WBGene00014069	567.559	0.457994	0.215549	2.12478	0.0336051	0.372658	ZK678.3
WBGene00044149	720.509	0.457696	0.209201	2.18783	0.0286821	0.349476	T24D5.6
WBGene00015460	346.709	0.457238	0.186399	2.45301	0.0141668	0.26289	C05C8.1
WBGene00010768	53.6953	0.457159	0.214189	2.13437	0.0328127	0.369231	K11D2.1
WBGene00000637	12.5013	0.457027	0.168465	2.71289	0.00666988	NA	col-61
WBGene00011952	52.8063	0.456874	0.234984	1.94428	0.0518621	0.442206	T23F6.5
WBGene00016639	204.267	0.456478	0.233908	1.95153	0.0509945	0.440157	C44B12.6
WBGene00021435	1089.57	0.455752	0.158533	2.87481	0.00404269	0.155702	Y39A3A.4
WBGene00019750	2345.02	0.45568	0.20532	2.21936	0.0264621	0.339337	M03D4.3
WBGene00015753	89.0568	0.455643	0.231272	1.97016	0.0488198	0.428523	C14B9.3
WBGene00003480	902.144	0.455463	0.190065	2.39635	0.0165592	0.27961	klf-3
WBGene00011110	1034.01	0.455399	0.170163	2.67624	0.00744531	0.204172	prdx-3
WBGene00021611	90.5551	0.455234	0.230514	1.97486	0.0482837	0.42583	nhr-238
WBGene00001803	2412.6	0.455072	0.179023	2.54198	0.0110228	0.238517	lite-1
WBGene00005668	52.9466	0.454999	0.232946	1.95324	0.050791	0.438707	sru-5
WBGene00020229	9019.25	0.454683	0.197379	2.3036	0.0212449	0.310893	T05A8.3
WBGene00009427	166.406	0.454616	0.23557	1.92986	0.0536247	0.447823	fbxa-181
WBGene00022328	226.708	0.454024	0.205174	2.21287	0.0269067	0.340993	Y82E9BL.12
WBGene00000860	61.1145	0.453342	0.229353	1.97661	0.0480853	0.425399	cwp-2
WBGene00010353	138.848	0.452922	0.235498	1.92326	0.054448	0.44938	memi-3
WBGene00006927	206.138	0.452725	0.225398	2.00855	NA	NA	vit-3
WBGene00077522	94.3617	0.452702	0.235117	1.92543	0.0541752	0.448987	T10D4.15
WBGene00050900	36.463	0.452366	0.223066	2.02795	0.0425657	NA	ZK228.11
WBGene00013030	180.036	0.451968	0.228887	1.97463	0.0483104	0.42583	Y49E10.4
WBGene00000442	272.105	0.450785	0.23563	1.91311	0.0557345	0.452652	ceh-19
WBGene00017073	172.247	0.450437	0.179151	2.51428	0.0119275	0.250135	D2096.6
WBGene00044640	2290.09	0.449709	0.205165	2.19193	0.0283843	0.34819	B0432.14
WBGene00007578	840.771	0.449214	0.166945	2.69078	0.00712842	0.200226	C14B1.7
WBGene00016005	399.696	0.448839	0.211421	2.12297	0.0337567	0.373251	ift-74
WBGene00010752	149.704	0.448462	0.235546	1.90392	0.0569202	0.45604	K10G4.3
WBGene00019645	1067.04	0.448344	0.192284	2.33168	0.0197177	0.301069	swt-7
WBGene00020725	1996.41	0.447953	0.178949	2.50324	0.0123061	0.251389	cnp-3
WBGene00020579	589.205	0.447913	0.226188	1.98026	0.0476738	0.424844	T19D12.4
WBGene00006922	370.288	0.447833	0.207151	2.16187	0.0306284	0.356539	vhl-1
WBGene00004405	17434.7	0.44742	0.15589	2.87011	0.00410334	0.155702	rop-1
WBGene00022608	233.415	0.447345	0.225374	1.9849	0.0471552	0.42463	madf-9
WBGene00010074	165.966	0.447209	0.235092	1.90228	0.057135	0.45604	irld-34
WBGene00018803	6551.5	0.446999	0.155633	2.87214	0.00407706	0.155702	fbxa-24
WBGene00020183	1938.43	0.446705	0.180996	2.46804	0.0135856	0.261437	T03D3.5
WBGene00022228	172.812	0.446645	0.208273	2.14452	0.0319914	0.364522	Y73B6A.1
WBGene00011229	583.953	0.446485	0.221669	2.0142	0.0439885	0.411329	R11.4
WBGene00194692	1067.81	0.446404	0.21308	2.095	0.0361708	0.382969	T02C12.5
WBGene00021019	434.679	0.446201	0.206394	2.1619	0.0306262	0.356539	W04B5.2
WBGene00010969	117.051	0.446018	0.235634	1.89284	0.0583791	0.45965	R01E6.5
WBGene00005172	125.352	0.445796	0.235132	1.89594	0.0579685	0.459071	srg-15
WBGene00010237	86.2055	0.445732	0.211346	2.10902	0.0349428	0.377496	scvp-1
WBGene00016645	24.643	0.445551	0.1951	2.28371	0.0223885	NA	C44C1.6
WBGene00009640	643.936	0.445162	0.230275	1.93317	0.0532148	0.446395	nspc-10
WBGene00023020	5228.01	0.445014	0.180892	2.4601	0.0138897	0.262649	F30H5.4
WBGene00045160	281.871	0.444835	0.233198	1.90755	0.0564497	0.455025	C41C4.11
WBGene00007983	457.34	0.444671	0.177345	2.50738	0.0121629	0.250521	C36E8.4
WBGene00022419	2036.19	0.444607	0.156278	2.84498	0.00444141	0.161984	Y102A11A.9
WBGene00021734	233.494	0.444235	0.224507	1.97872	0.047848	0.424844	Y50C1A.2
WBGene00013216	968.863	0.44404	0.118186	3.75713	0.000171876	0.0334724	Y54G11A.7
WBGene00023489	96.7874	0.443984	0.234791	1.89097	0.058628	0.460189	F42A10.9
WBGene00015639	20.3988	0.443932	0.189759	2.33946	0.0193118	NA	C09E7.5
WBGene00014060	319.484	0.443754	0.214253	2.07117	0.0383428	0.392456	ZK673.4
WBGene00012662	198.058	0.443516	0.208945	2.12265	0.0337832	0.373251	Y39A1C.1
WBGene00007387	459.516	0.443409	0.18303	2.4226	0.0154098	0.272298	jmjd-5
WBGene00007532	899.803	0.443373	0.135447	3.2734	0.00106263	0.0841548	#N/A
WBGene00001437	176.719	0.4433	0.232697	1.90505	0.056773	0.45604	fkh-5
WBGene00020655	58.6162	0.442658	0.228443	1.93772	0.0526574	0.445559	T21E12.3
WBGene00012445	347.732	0.442648	0.215369	2.0553	0.0398501	0.398893	Y16B4A.2
WBGene00012339	768.904	0.44216	0.163396	2.70606	0.00680869	0.196149	W07G4.5
WBGene00000687	145.435	0.44188	0.233327	1.89382	0.0582485	0.459631	col-113
WBGene00007603	346.368	0.441866	0.198886	2.2217	0.0263033	0.33834	popl-4
WBGene00012826	373.097	0.44148	0.212554	2.07703	0.0377992	0.390658	dyf-19
WBGene00016633	128.292	0.441263	0.232804	1.89542	0.0580364	0.459071	C44B11.1
WBGene00189987	40.9275	0.441133	0.232455	1.89772	0.0577335	NA	C18H7.12
WBGene00010102	77.6266	0.441122	0.235095	1.87635	0.0606066	0.464662	F55C9.5
WBGene00008418	869.148	0.440789	0.164694	2.67642	0.00744134	0.204172	D2030.8
WBGene00044555	47.6	0.440255	0.224744	1.95892	0.050122	0.436808	#N/A
WBGene00011756	325.496	0.440074	0.194645	2.26091	0.0237647	0.324778	ctg-2
WBGene00009697	1368.84	0.439711	0.186549	2.35708	0.0184191	0.292592	F44F1.5
WBGene00008587	584.229	0.439646	0.191071	2.30095	0.0213945	0.311212	F08G12.3
WBGene00013234	531.455	0.439257	0.217095	2.02334	0.0430377	0.407658	fbxb-24
WBGene00003067	315.618	0.439201	0.211638	2.07524	0.0379639	0.390769	lrg-1
WBGene00016364	179.303	0.439171	0.232743	1.88693	0.0591696	0.461796	nhr-161
WBGene00020688	51.5502	0.439041	0.227932	1.92619	0.0540802	0.448643	cest-6
WBGene00000399	76.8513	0.438817	0.235629	1.86232	0.0625583	0.4693	cdh-7
WBGene00001436	210.147	0.438797	0.235589	1.86255	0.062525	0.4693	fkh-4
WBGene00019142	199.512	0.438685	0.212413	2.06525	0.0388997	0.394836	btb-4
WBGene00195266	126.784	0.43849	0.235637	1.86087	0.0627624	0.470348	ZC132.10
WBGene00011235	183.269	0.438436	0.223234	1.96402	0.049528	0.433177	suro-1
WBGene00015559	723.601	0.438335	0.190348	2.30281	0.0212898	0.310893	npr-17
WBGene00016860	176.117	0.438186	0.234727	1.86679	0.0619303	0.468186	cyp-33C9
WBGene00017156	215.52	0.43778	0.229243	1.90968	0.0561744	0.454058	F01E11.3
WBGene00022568	243.63	0.437183	0.230398	1.89751	0.05776	0.458645	ZC239.5
WBGene00003969	1081.66	0.437147	0.210187	2.0798	0.0375436	0.389665	pef-1
WBGene00016492	103.116	0.436888	0.235632	1.85411	0.0637232	0.474626	C37A2.6
WBGene00010079	163.678	0.436733	0.23207	1.8819	0.059849	0.46276	F55A11.6
WBGene00016538	244.377	0.436693	0.224459	1.94554	0.0517103	0.441427	C39F7.1
WBGene00009846	378.593	0.436155	0.211074	2.06636	0.038794	0.394586	F48F5.2
WBGene00003721	300.143	0.436018	0.222977	1.95544	0.0505314	0.437759	nhr-131
WBGene00007419	239.669	0.435948	0.211722	2.05906	0.0394885	0.396284	C07E3.9
WBGene00013327	296.651	0.435939	0.190882	2.28381	0.0223827	0.318637	Y57G11C.38
WBGene00001645	1372.85	0.435814	0.167967	2.59465	0.00946885	0.22664	gly-20
WBGene00021643	1322.67	0.435365	0.175626	2.47894	0.0131774	0.258842	ccep-290
WBGene00019699	340.692	0.434331	0.202419	2.1457	0.0318969	0.364522	math-34
WBGene00006616	353.974	0.434331	0.200721	2.16385	0.0304758	0.356389	trp-4
WBGene00009280	530.328	0.43427	0.21263	2.04238	0.0411142	0.401149	F31B9.3
WBGene00018425	23.1223	0.433967	0.20379	2.12948	0.0332148	NA	F44E7.3
WBGene00013251	229.816	0.433824	0.225658	1.92248	0.054545	0.449666	Y57A10A.6
WBGene00017741	591.894	0.43358	0.204085	2.12451	0.0336275	0.372658	F23C8.13
WBGene00010282	138.609	0.433547	0.234476	1.84901	0.064457	0.477851	F58G11.4
WBGene00016485	529.289	0.433299	0.213066	2.03364	0.0419878	0.402411	meg-4
WBGene00010374	447.652	0.433077	0.211162	2.05092	0.0402747	0.399312	rga-5
WBGene00016110	216.292	0.432749	0.209863	2.06206	0.0392023	0.395569	npr-11
WBGene00007163	545.082	0.432732	0.180481	2.39766	0.0165002	0.27926	fbxa-154
WBGene00045340	406.099	0.432305	0.229423	1.88432	0.059522	0.461944	T10G3.8
WBGene00010267	34.4186	0.43175	0.210952	2.04668	0.0406897	NA	lips-9
WBGene00005353	36.6961	0.431435	0.222147	1.94212	0.052123	NA	srh-136
WBGene00009428	773.18	0.431001	0.210174	2.05069	0.0402975	0.399312	F35E12.4
WBGene00219785	94.9164	0.430809	0.235637	1.82828	0.0675081	0.487104	B0350.85
WBGene00018042	376.521	0.430809	0.19776	2.17844	0.0293733	0.351769	mks-3
WBGene00012834	68.8716	0.430595	0.235142	1.83121	0.067069	0.485677	Y43F8C.13
WBGene00046189	29.0936	0.430331	0.214547	2.00577	0.0448811	NA	21ur-2354
WBGene00007366	1024.65	0.430214	0.183421	2.3455	0.0190017	0.296833	C06B3.7
WBGene00007835	614.604	0.429881	0.188337	2.28251	0.022459	0.318792	oac-7
WBGene00011452	100.015	0.4298	0.235168	1.82763	0.0676048	0.487104	ugt-55
WBGene00017393	18.5884	0.429719	0.179263	2.39714	0.0165238	NA	nep-5
WBGene00019082	352.344	0.429703	0.223779	1.92021	0.0548314	0.450432	pup-3
WBGene00016558	7178.3	0.429254	0.182889	2.34707	0.0189219	0.296219	pks-1
WBGene00008635	61.644	0.429243	0.234438	1.83095	0.0671081	0.485719	F10A3.7
WBGene00019793	44.3614	0.429193	0.218879	1.96087	0.049894	NA	M151.1
WBGene00044660	18.4701	0.428706	0.172676	2.48272	0.0130384	NA	fbxa-87
WBGene00012296	50.5792	0.428644	0.212598	2.01622	0.0437774	0.411163	spe-46
WBGene00007813	81.8719	0.428571	0.234725	1.82584	0.0678737	0.487156	jmjd-3.3
WBGene00009019	159.994	0.42847	0.226969	1.88779	0.0590542	0.461567	F21D9.5
WBGene00007480	650.892	0.428254	0.193366	2.21473	0.0267786	0.340993	glna-1
WBGene00017504	1238.29	0.428024	0.156085	2.74225	0.00610208	0.186849	F16B4.2
WBGene00022346	247.205	0.427932	0.223616	1.91369	0.0556598	0.452402	pals-17
WBGene00005481	51.8014	0.427193	0.231111	1.84844	0.0645394	0.477851	srh-276
WBGene00001537	10645.3	0.427045	0.157288	2.71505	0.00662665	0.194075	gcy-11
WBGene00000190	324.686	0.42669	0.22427	1.90257	0.0570969	0.45604	warf-1
WBGene00000220	3478.67	0.42661	0.121839	3.50142	0.00046279	0.0536082	atf-2
WBGene00013884	253.771	0.426518	0.22857	1.86602	0.0620379	0.468186	ZC412.3
WBGene00011676	48.4455	0.426297	0.220479	1.9335	0.053174	0.446395	cyp-13A2
WBGene00020138	204.34	0.42606	0.229134	1.85943	0.0629659	0.471389	T01B11.1
WBGene00009983	69.8494	0.425766	0.232605	1.83043	0.0671864	0.486045	cut-2
WBGene00201679	91.5682	0.425751	0.230497	1.8471	0.0647325	0.478241	R02D5.22
WBGene00015935	481.658	0.425219	0.208344	2.04094	0.0412566	0.401205	C17H12.10
WBGene00008914	8266.83	0.425132	0.19333	2.199	0.0278782	0.345955	F17C11.2
WBGene00016455	678.508	0.425036	0.216898	1.95962	0.0500407	0.436615	C35E7.3
WBGene00007112	34.3969	0.424819	0.180643	2.3517	0.0186876	NA	B0035.13
WBGene00013136	640.81	0.424649	0.159564	2.66131	0.00778369	0.20784	tmem-189
WBGene00016796	2819.05	0.424254	0.126968	3.34142	0.000833525	0.0742345	cec-2
WBGene00022537	92.7771	0.423948	0.234183	1.81033	0.0702449	0.493806	ZC190.2
WBGene00220191	40.4019	0.423711	0.235278	1.80089	0.0717201	NA	Y65B4BR.12
WBGene00007495	96.1439	0.423587	0.23528	1.80035	0.0718046	0.496816	C09G9.5
WBGene00016935	1544.96	0.423542	0.181406	2.33478	0.0195551	0.300278	ifta-1
WBGene00013649	33.366	0.423186	0.196787	2.15048	0.0315173	NA	Y105C5B.8
WBGene00020349	143.35	0.423127	0.232161	1.82256	0.0683707	0.488085	T08B2.11
WBGene00022681	1058.02	0.423116	0.170169	2.48644	0.0129027	0.256056	ZK185.1
WBGene00019295	2435.51	0.423067	0.169222	2.50008	0.0124167	0.252707	pfkb-1.2
WBGene00046590	33.4872	0.422911	0.172295	2.45457	0.0141054	NA	21ur-1663
WBGene00001950	1012.91	0.422714	0.165214	2.55858	0.0105099	0.235252	hlh-3
WBGene00019394	273.345	0.422436	0.205061	2.06005	0.039394	0.396273	K04F10.1
WBGene00013175	27.3442	0.422037	0.181617	2.32378	0.0201373	NA	Y53F4B.36
WBGene00017786	948.38	0.421975	0.149299	2.82638	0.00470768	0.166245	F25E5.5
WBGene00010380	16.7107	0.421884	0.16882	2.49901	0.012454	NA	mpst-2
WBGene00011132	30.2653	0.421828	0.177084	2.38208	0.017215	NA	R08A2.1
WBGene00012399	228.716	0.421818	0.213658	1.97426	0.0483519	0.42583	Y6E2A.5
WBGene00014176	434.631	0.421687	0.18513	2.27778	0.0227394	0.321522	ZK1010.2
WBGene00013197	173.294	0.421562	0.229394	1.83772	0.0661032	0.48315	ttm-5
WBGene00012792	46.3821	0.421547	0.226563	1.86062	0.0627982	NA	Y43D4A.6
WBGene00001550	150.01	0.421433	0.23558	1.78892	0.0736275	0.501937	gcy-27
WBGene00017087	576.216	0.420358	0.18922	2.22153	0.0263148	0.33834	E01A2.5
WBGene00249826	148.739	0.420248	0.233156	1.80243	0.0714781	0.495892	F42A9.18
WBGene00014729	113.69	0.420139	0.23544	1.78448	0.0743453	0.503658	E03H4.9
WBGene00020702	129.744	0.420034	0.225157	1.86552	0.0621092	0.468186	T22F7.3
WBGene00003688	259.141	0.419417	0.216386	1.93828	0.0525886	0.445559	nhr-98
WBGene00008747	180.498	0.418245	0.218346	1.91552	0.0554262	0.451761	phf-31
WBGene00006816	25001.4	0.41811	0.175153	2.38711	0.0169813	0.282815	unc-84
WBGene00014807	81.3551	0.417961	0.235296	1.77632	0.0756799	0.507056	M04D5.1
WBGene00086555	277.87	0.417768	0.227674	1.83494	0.0665145	0.483339	F49B2.7
WBGene00010457	176.553	0.417724	0.233178	1.79144	0.0732224	0.501937	K01C8.2
WBGene00015695	792.788	0.417711	0.200244	2.08601	0.0369776	0.386071	ugt-26
WBGene00016886	216.465	0.417372	0.235631	1.7713	0.0765114	0.50977	fbxb-96
WBGene00000524	633.433	0.417155	0.216081	1.93055	0.0535389	0.447504	clc-3
WBGene00016126	231.478	0.416944	0.231761	1.79903	0.0720141	0.497088	nhr-258
WBGene00017251	243.031	0.416911	0.229519	1.81645	0.069301	0.491237	fbxb-105
WBGene00011231	2635.48	0.416694	0.193807	2.15004	0.0315518	0.36287	R11A5.3
WBGene00007487	1469.37	0.416226	0.217609	1.91272	0.0557835	0.452652	C09G1.5
WBGene00002188	52.4409	0.415908	0.194028	2.14354	0.0320698	0.364522	kgb-2
WBGene00000457	737.573	0.415835	0.220626	1.8848	0.0594572	0.461944	ceh-36
WBGene00020827	4135.7	0.415702	0.154073	2.69809	0.00697396	0.198481	T26A8.4
WBGene00017060	141.866	0.415473	0.233658	1.77813	0.0753827	0.506096	D2063.1
Gene:WBGene00219637	89.9377	0.415181	0.231159	1.79609	0.0724806	0.499129	#N/A
WBGene00006167	53.5996	0.414749	0.21788	1.90357	0.0569662	0.45604	str-116
WBGene00011087	327.909	0.414535	0.197462	2.09931	0.0357892	0.381667	R07B7.2
WBGene00018202	58.6256	0.414259	0.215965	1.91818	0.055088	0.450513	F39F10.2
WBGene00001188	596.671	0.414247	0.233966	1.77054	0.0766371	0.509814	egl-20
WBGene00018702	1714.25	0.413784	0.178559	2.31735	0.0204846	0.30671	F52E4.5
WBGene00017438	77.6512	0.413761	0.232532	1.77937	0.0751793	0.505789	F13H8.5
WBGene00008963	413.348	0.413591	0.185982	2.22382	0.0261605	0.337843	F19H8.2
WBGene00014994	1696.8	0.413235	0.187679	2.20182	0.0276782	0.344938	ZK1225.7
WBGene00012632	525.978	0.413213	0.215456	1.91786	0.0551293	0.450598	Y38H6C.20
WBGene00011274	307.107	0.412977	0.195903	2.10807	0.0350252	0.377725	R53.5
WBGene00021707	18.1242	0.412969	0.195745	2.10973	0.0348818	NA	srbc-38
WBGene00008100	2269.71	0.412964	0.15215	2.7142	0.00664369	0.194075	C44H9.5
WBGene00019181	59.0853	0.412051	0.227761	1.80914	0.0704292	0.493806	H10D18.6
WBGene00014287	19.5603	0.411718	0.173585	2.37186	0.017699	NA	C47E8.t1
WBGene00015018	280.024	0.411572	0.219614	1.87407	0.0609212	0.465628	srz-85
WBGene00017082	436.606	0.411444	0.170211	2.41726	0.0156379	0.274528	DC2.5
WBGene00013292	176.953	0.411386	0.215743	1.90684	0.0565417	0.455191	Y57G11A.4
WBGene00012462	153.081	0.411354	0.226528	1.81591	0.069384	0.491237	Y17G7B.8
WBGene00044686	13396.4	0.411041	0.185857	2.2116	0.0269945	0.341008	flp-28
WBGene00001063	668.019	0.410962	0.165246	2.48697	0.0128838	0.256028	dpy-1
WBGene00012332	474.868	0.41094	0.183856	2.23512	0.0254094	0.331967	rpi-1
WBGene00219275	886.722	0.410715	0.194568	2.11091	0.0347803	0.376685	Y39G10AR.32
WBGene00018283	156.523	0.410603	0.23247	1.76626	0.077352	0.511918	sulp-3
WBGene00019907	522.162	0.410332	0.155427	2.64004	0.00828961	0.213166	R05H11.1
WBGene00010250	173.841	0.410116	0.234265	1.75065	0.0800063	0.520474	F58D12.3
WBGene00018988	217.674	0.4101	0.222116	1.84634	0.0648434	0.478428	F56F11.1
WBGene00077765	119.693	0.409908	0.228608	1.79306	0.0729636	0.501037	T20F10.8
WBGene00015059	1500.64	0.409618	0.235632	1.73838	0.082144	0.525534	B0228.1
WBGene00017233	161.606	0.40949	0.234696	1.74477	0.081025	0.52176	lmd-4
WBGene00008376	153.744	0.409435	0.234093	1.74903	0.0802861	0.520474	D1054.9
WBGene00219300	81.4455	0.409109	0.227	1.80224	0.0715072	0.495892	W10G6.6
WBGene00010454	133.299	0.40905	0.234822	1.74196	0.081516	0.523811	K01B6.3
WBGene00018791	132.77	0.408812	0.235602	1.73518	0.082709	0.527108	F54C1.6
WBGene00009799	2960.43	0.408671	0.123561	3.30746	0.000941471	0.079449	lgc-47
WBGene00023191	143.072	0.408659	0.235629	1.73433	0.0828587	0.527165	Y73B3A.17
WBGene00019420	45.7155	0.408641	0.184862	2.21052	0.0270694	NA	fbxb-46
WBGene00043983	525.368	0.408625	0.205919	1.98439	0.0472119	0.424844	C39D10.11
WBGene00000490	1133.04	0.408261	0.187874	2.17306	0.0297758	0.352915	che-11
WBGene00044380	64.7027	0.408192	0.221851	1.83994	0.0657774	0.482059	T24E12.12
WBGene00020466	1092.95	0.408169	0.176595	2.31133	0.0208147	0.308649	sld-2
WBGene00012548	643.622	0.408044	0.169843	2.40248	0.0162844	0.27884	Y37D8A.6
WBGene00045418	2495.96	0.407807	0.131207	3.10811	0.00188289	0.110893	F15B9.10
WBGene00008903	25.2085	0.407668	0.175325	2.32521	0.0200607	NA	F17A2.4
WBGene00017129	103.784	0.407617	0.227122	1.79471	0.0727006	0.499734	E04F6.10
WBGene00017538	75.2745	0.407613	0.221836	1.83745	0.066143	0.48315	ceh-49
WBGene00001753	632.817	0.407073	0.198853	2.04711	0.0406474	0.400605	gst-5
WBGene00021045	25.2761	0.407055	0.174502	2.33267	0.0196656	NA	W05H7.2
WBGene00006655	1020.53	0.407036	0.196055	2.07613	0.0378816	0.390658	tub-1
WBGene00017173	26.4037	0.406756	0.202719	2.0065	0.0448029	NA	F02C9.2
WBGene00008460	129.609	0.406513	0.2355	1.72617	0.0843162	0.531001	E02H4.2
WBGene00008592	141.863	0.406317	0.231873	1.75232	0.0797185	0.519575	F08H9.4
WBGene00006556	102.606	0.406301	0.234359	1.73367	0.0829764	0.527165	tbx-37
WBGene00020898	117.524	0.406154	0.235351	1.72574	0.0843944	0.531027	lido-16
WBGene00010904	54.9356	0.406114	0.220072	1.84537	0.0649838	0.478887	ugt-62
WBGene00015822	108.284	0.405363	0.230861	1.75588	0.0791096	0.517918	C16B8.2
WBGene00012702	165.187	0.405356	0.224059	1.80915	0.0704277	0.493806	ztf-20
WBGene00015864	272.344	0.405163	0.225716	1.79502	0.0726511	0.499734	C16D9.9
WBGene00008796	41.9455	0.405074	0.20583	1.96801	0.0490672	NA	F14D7.9
WBGene00021103	488.883	0.405002	0.16171	2.5045	0.0122624	0.251389	eri-3
WBGene00003643	43.1948	0.404866	0.203886	1.98574	0.047062	NA	nhr-53
WBGene00015797	90.793	0.404788	0.234107	1.72908	0.0837957	0.529148	C15F1.8
WBGene00014203	161.748	0.404274	0.211994	1.90701	0.0565192	0.455191	ZK1058.3
WBGene00017466	1868.88	0.404237	0.189425	2.13402	0.032841	0.36925	F14F9.3
WBGene00001931	157.615	0.404205	0.231279	1.7477	0.0805166	0.520626	his-57
WBGene00200211	196.551	0.404189	0.234769	1.72164	0.0851342	0.532763	B0034.14
WBGene00009698	2237.27	0.404083	0.153959	2.62462	0.00867463	0.216546	F44F1.6
WBGene00015311	98.3796	0.403966	0.233704	1.72854	0.0838918	0.529297	C01G5.9
WBGene00007325	73.8949	0.403725	0.235629	1.71339	0.0866406	0.534763	C05C9.1
WBGene00021739	226.775	0.403687	0.217827	1.85324	0.0638475	0.475309	Y50D4A.5
WBGene00008843	269.572	0.403579	0.223297	1.80737	0.070705	0.493887	arrd-9
WBGene00005559	35.2096	0.403423	0.201675	2.00037	0.0454608	NA	sri-47
WBGene00021309	177.566	0.403327	0.222088	1.81607	0.0693602	0.491237	Y32G9B.1
WBGene00017422	562.779	0.402845	0.178011	2.26304	0.0236335	0.324778	F13C5.1
WBGene00019631	131.34	0.402605	0.23563	1.70863	0.087519	0.535207	K10D2.5
WBGene00015357	1003.12	0.402553	0.139157	2.8928	0.00381818	0.153695	C02F12.8
WBGene00044495	207.463	0.402456	0.225511	1.78464	0.0743192	0.503658	Y54G2A.40
WBGene00077599	145.676	0.402419	0.234387	1.7169	0.0859967	0.534269	T20F5.8
WBGene00000484	425.63	0.402385	0.20734	1.9407	0.0522949	0.445287	che-2
WBGene00003770	19.0644	0.402339	0.188628	2.13298	0.0329266	NA	nlp-32
WBGene00015354	13502	0.402148	0.198443	2.02651	0.0427121	0.405362	snet-1
WBGene00011744	12.4972	0.402014	0.166696	2.41166	0.0158802	NA	T13F2.4
WBGene00001674	93.1874	0.401955	0.233803	1.7192	0.0855778	0.533672	gpa-12
WBGene00007454	119.098	0.40194	0.235206	1.70889	0.087472	0.535207	C08F11.7
WBGene00011017	268.418	0.401624	0.215638	1.86249	0.0625335	0.4693	R04F11.5
WBGene00019085	74.5628	0.401381	0.226871	1.76921	0.0768595	0.509814	F59A6.3
WBGene00017898	7314.14	0.400979	0.147961	2.71002	0.00672786	0.195751	F28C10.3
WBGene00013690	448.587	0.400953	0.17681	2.2677	0.0233475	0.322977	hprt-1
WBGene00011497	521.054	0.400914	0.163119	2.4578	0.0139792	0.262649	T05F1.13
WBGene00016262	1146.95	0.400912	0.198035	2.02445	0.0429242	0.407111	C30F12.3
WBGene00013408	515.409	0.400383	0.213926	1.8716	0.0612617	0.466272	fbxb-93
WBGene00022635	2497.85	0.400267	0.177814	2.25104	0.0243828	0.32945	ZC581.9
WBGene00009086	157.59	0.400128	0.233315	1.71497	0.0863511	0.534763	F23D12.2
WBGene00019690	171.762	0.40011	0.234139	1.70885	0.0874778	0.535207	set-13
WBGene00002054	150.444	0.39975	0.235189	1.69969	0.0891887	0.539416	ifb-2
WBGene00196195	34.8061	0.399504	0.189495	2.10826	0.0350085	NA	F28E10.8
WBGene00008886	74.1249	0.399143	0.223105	1.78904	0.0736087	0.501937	F16C3.2
WBGene00013369	58.5656	0.398819	0.199564	1.99846	0.045667	0.418005	Y60A9.2
WBGene00020073	2827.6	0.398799	0.21249	1.87679	0.0605473	0.464662	sdz-28
WBGene00020361	155.319	0.398786	0.232932	1.71203	0.0868909	0.534763	fbxc-19
WBGene00022550	427.961	0.398614	0.21212	1.87919	0.0602183	0.463652	droe-8
WBGene00015750	515.977	0.398454	0.172114	2.31506	0.0206097	0.30671	C14A11.5
WBGene00020650	40.7541	0.397745	0.224034	1.77538	0.0758356	NA	T21D12.11
WBGene00022648	337.977	0.39773	0.218715	1.81849	0.0689897	0.490825	ZK54.3
WBGene00019729	3459.24	0.39737	0.161742	2.45682	0.0140172	0.262649	M02D8.3
WBGene00011262	512.6	0.397352	0.234949	1.69122	0.090794	0.544839	pho-8
WBGene00021863	1751.19	0.397152	0.148721	2.67045	0.00757507	0.204744	Y54F10BM.9
WBGene00013701	80.6	0.396903	0.22182	1.7893	0.0735661	0.501937	Y106G6D.4
WBGene00011817	114.016	0.396498	0.235451	1.68399	0.0921831	0.546809	T16H12.9
WBGene00044554	200.594	0.396427	0.235092	1.68627	0.0917446	0.546501	F41E6.15
WBGene00009730	376.007	0.396286	0.17722	2.23612	0.0253438	0.331967	myo-6
WBGene00015782	53.0278	0.39627	0.218936	1.80998	0.0702981	0.493806	C14F11.7
WBGene00198382	16.27	0.395856	0.168252	2.35276	0.0186348	NA	F26A10.15
WBGene00014200	407.379	0.395504	0.214273	1.84579	0.0649221	0.478673	scrm-2
WBGene00019099	40.7167	0.395474	0.205706	1.92252	0.0545406	NA	F59B1.6
WBGene00015517	915.88	0.395432	0.212212	1.86338	0.0624085	0.46914	C06A8.8
WBGene00003960	396.878	0.395248	0.199482	1.98138	0.0475492	0.424844	pcs-1
WBGene00017261	724.55	0.395082	0.174834	2.25976	0.0238364	0.324778	acl-6
WBGene00219383	367.535	0.395071	0.197605	1.99929	0.0455765	0.417885	Y61B8A.6
WBGene00018860	879.514	0.395016	0.168509	2.34418	0.0190689	0.297247	vpat-1
WBGene00015964	81.8901	0.394983	0.233885	1.68879	0.091259	0.545835	glb-5
WBGene00018188	622.613	0.394427	0.215765	1.82804	0.0675438	0.487104	F38E9.6
WBGene00010937	191.036	0.39421	0.232874	1.6928	0.0904932	0.544354	M163.5
WBGene00003170	286.545	0.394114	0.214048	1.84124	0.0655864	0.481476	mec-6
WBGene00011960	104.863	0.393912	0.235433	1.67314	0.0943002	0.550709	oac-48
WBGene00015766	106.525	0.393758	0.235143	1.67454	0.0940238	0.550646	C14C11.2
WBGene00023162	100.836	0.393644	0.2355	1.67153	0.0946178	0.551032	W09G10.t3
WBGene00045295	238.891	0.393592	0.233618	1.68477	0.0920332	0.546809	fbxa-222
WBGene00008591	146.727	0.393406	0.235539	1.67024	0.0948728	0.551637	F08H9.3
WBGene00005194	47.783	0.393282	0.214406	1.83429	0.0666117	0.483564	srg-37
WBGene00022275	49.4675	0.393218	0.223286	1.76105	0.0782297	0.515337	txt-7
WBGene00011981	195.389	0.393169	0.234469	1.67685	0.0935727	0.549931	enri-2
WBGene00003000	1457.7	0.39279	0.171358	2.29221	0.0218934	0.314437	lin-11
WBGene00011523	284.364	0.392723	0.229305	1.71267	0.0867737	0.534763	T06D8.2
WBGene00020478	84.6134	0.392612	0.234829	1.67191	0.0945429	0.551032	T13C2.2
WBGene00016363	279.136	0.392395	0.221583	1.77087	0.0765823	0.509814	srab-4
WBGene00015568	100.694	0.392349	0.234552	1.67276	0.0943738	0.550709	sre-3
WBGene00019351	2734.69	0.392253	0.118354	3.31425	0.000918893	0.079449	lron-7
WBGene00021487	453.234	0.392001	0.193031	2.03077	0.0422788	0.40361	comt-3
WBGene00021188	115.282	0.39191	0.234777	1.66929	0.0950603	0.552152	Y13C8A.1
WBGene00011689	156.321	0.39183	0.226433	1.73045	0.0835506	0.528826	T10C6.7
WBGene00011563	179.096	0.391455	0.221902	1.76409	0.077716	0.513471	jmjd-4
WBGene00011069	790.396	0.391329	0.168633	2.32059	0.0203089	0.305209	ceh-62
WBGene00021040	796.41	0.39132	0.197135	1.98503	0.0471406	0.42463	W05G11.2
WBGene00020194	915.875	0.391313	0.19198	2.0383	0.0415198	0.401205	T03G6.1
WBGene00007065	170.955	0.391279	0.217039	1.80281	0.0714184	0.495892	pot-3
WBGene00004356	1261.76	0.391163	0.152537	2.56438	0.0103361	0.235252	rhi-1
WBGene00004926	1460.96	0.391042	0.174584	2.23985	0.0251007	0.331185	snt-6
WBGene00007546	223.81	0.390997	0.209805	1.86362	0.0623744	0.469125	nhr-153
WBGene00011838	85.5469	0.390965	0.235617	1.65933	0.0970501	0.554376	T19C4.1
WBGene00019735	55.4338	0.390748	0.232734	1.67895	0.0931616	0.549119	M02F4.1
WBGene00012120	67.1956	0.390388	0.23092	1.69057	0.0909182	0.544912	T28C6.5
WBGene00006746	2188.75	0.39037	0.169889	2.29779	0.0215736	0.312743	unc-6
WBGene00014039	26.4866	0.390327	0.198789	1.96353	0.0495846	NA	ZK662.2
WBGene00001672	225.779	0.390291	0.21365	1.82678	0.067733	0.487104	gpa-10
WBGene00013186	68.7629	0.39016	0.214764	1.8167	0.0692635	0.491237	Y53H1C.3
WBGene00008957	702.346	0.390098	0.190457	2.04822	0.0405381	0.400067	glb-13
WBGene00018689	663.005	0.389874	0.145469	2.68012	0.00735947	0.20397	F52D2.7
WBGene00000440	152.633	0.389736	0.235616	1.65412	0.0981039	0.556744	ceh-17
WBGene00013891	87.8736	0.389297	0.235639	1.65209	0.0985156	0.557057	ZC434.3
WBGene00022221	144.244	0.389016	0.234862	1.65636	0.0976498	0.555977	Y73B3A.20
WBGene00219990	12.6664	0.388936	0.155683	2.49826	0.0124804	NA	H20J18.2
WBGene00017433	701.081	0.388799	0.195006	1.99378	0.0461758	0.419284	F13H6.5
WBGene00007758	113.218	0.388613	0.230213	1.68806	0.0914001	0.546008	C27A7.8
WBGene00019569	56.8331	0.388366	0.215982	1.79814	0.0721554	0.497593	K09D9.12
WBGene00022462	72.5838	0.388117	0.221335	1.75353	0.0795118	0.518923	Y110A7A.15
WBGene00017176	414.119	0.388087	0.217288	1.78604	0.074092	0.503658	nmur-3
WBGene00044218	421.737	0.388061	0.223287	1.73795	0.0822198	0.525789	F23H12.10
WBGene00015231	324.872	0.387974	0.201679	1.92372	0.0543899	0.44938	cutl-14
WBGene00015104	1334.98	0.387796	0.149559	2.59292	0.0095164	0.22664	B0280.9
WBGene00015100	65.7206	0.387789	0.23175	1.67331	0.0942672	0.550709	B0280.2
WBGene00017656	13.2287	0.387131	0.168569	2.29657	0.0216434	NA	F21C10.6
WBGene00189961	19.5637	0.387087	0.203686	1.90041	0.0573799	NA	Y54G2A.57
WBGene00000485	6685.6	0.386871	0.163199	2.37055	0.0177617	0.288573	che-3
WBGene00001986	690.405	0.386742	0.207089	1.86752	0.061829	0.468186	hot-1
WBGene00007827	4435.65	0.385723	0.207054	1.86291	0.0624754	0.4693	trh-1
WBGene00044972	132.181	0.385318	0.235471	1.63637	0.101762	0.560983	F35E12.11
WBGene00003148	4324.37	0.3852	0.152622	2.52389	0.0116066	0.247122	mbf-1
WBGene00014106	100.782	0.385105	0.235133	1.63782	0.101459	0.560983	ZK856.5
WBGene00009412	147.356	0.384969	0.228187	1.68708	0.0915888	0.546501	F35E2.5
WBGene00001250	47.8969	0.384785	0.196131	1.96188	0.0497768	0.434573	elt-2
WBGene00009415	70.0531	0.384703	0.234938	1.63746	0.101534	0.560983	F35E2.8
WBGene00018735	1512.22	0.384196	0.171285	2.24303	0.0248949	0.330859	F53B1.2
WBGene00010927	16.306	0.384171	0.167598	2.29222	0.0218928	NA	clec-259
WBGene00050899	128.451	0.384125	0.235369	1.63202	0.102676	0.561646	T10C6.15
WBGene00015922	1407.48	0.383971	0.149282	2.57211	0.010108	0.233974	C17H11.2
WBGene00016904	93.5311	0.38397	0.233223	1.64636	0.0996887	0.557552	#N/A
WBGene00016883	17.1677	0.383944	0.190572	2.01469	0.0439369	NA	C52E2.4
WBGene00016917	123.523	0.383939	0.234774	1.63536	0.101974	0.560983	C54E4.1
WBGene00077457	1416.45	0.383938	0.173726	2.21002	0.0271039	0.341385	Y39B6A.49
WBGene00014979	253.836	0.383615	0.219342	1.74893	0.0803024	0.520474	ZC47.11
WBGene00043302	46.2143	0.383479	0.215556	1.77902	0.0752367	NA	F32D8.11
WBGene00006247	29.6302	0.383128	0.200773	1.90826	0.056357	NA	str-214
WBGene00013756	342.036	0.383032	0.201368	1.90215	0.0571517	0.45604	ftr-1
WBGene00012330	191.403	0.38284	0.232613	1.64583	0.0997995	0.557552	zip-3
WBGene00020081	183.953	0.382789	0.234079	1.63529	0.101987	0.560983	sdz-29
WBGene00000445	69.4217	0.382633	0.226179	1.69172	0.0906986	0.544775	ceh-22
WBGene00019273	128.215	0.382301	0.230076	1.66162	0.096588	0.5538	H43E16.1
WBGene00003380	247.037	0.382289	0.227882	1.67757	0.0934305	0.549595	mnm-2
WBGene00021076	171.227	0.382282	0.228439	1.67345	0.0942378	0.550709	W07E6.5
WBGene00011984	86.6687	0.38225	0.234058	1.63314	0.102439	0.561646	T24C2.5
WBGene00077439	150.705	0.38223	0.235271	1.62464	0.104239	0.565152	F55B12.10
WBGene00014852	805.904	0.382219	0.226988	1.68387	0.0922069	0.546809	W02A11.6
WBGene00018698	1669.8	0.382065	0.17264	2.21307	0.0268925	0.340993	vha-18
WBGene00007060	57.4734	0.381624	0.21771	1.7529	0.0796197	0.519163	wht-6
WBGene00013438	1370.88	0.381281	0.203598	1.87271	0.0611083	0.466082	ztf-29
WBGene00021980	1120.37	0.381272	0.177302	2.15041	0.0315225	0.362819	glb-32
WBGene00005079	85.4942	0.381189	0.235199	1.62071	0.10508	0.566138	srd-1
WBGene00196193	47.5911	0.381122	0.211719	1.80013	0.0718396	0.496822	K01B6.5
WBGene00012219	85.8054	0.381075	0.23522	1.62008	0.105215	0.566449	W03C9.1
WBGene00010783	171.314	0.380933	0.200099	1.90372	0.0569466	0.45604	mrpl-36
WBGene00013662	284.9	0.380484	0.220631	1.72453	0.084613	0.531323	Y105C5B.25
WBGene00016948	55.7518	0.380124	0.202682	1.87547	0.0607285	0.464885	scrt-1
WBGene00017762	221.848	0.380099	0.234604	1.62017	0.105196	0.566449	F23H11.7
WBGene00201259	52.6327	0.380075	0.187378	2.02838	0.0425215	0.404009	F01E11.15
WBGene00001119	306.88	0.380066	0.226954	1.67464	0.094005	0.550646	dyf-3
WBGene00012321	70.2924	0.379983	0.225452	1.68543	0.0919065	0.546809	srxa-6
WBGene00016012	165.511	0.379811	0.219534	1.73008	0.0836166	0.528826	C23G10.5
WBGene00014920	91.4095	0.37973	0.234108	1.62203	0.104797	0.565506	Y53F4B.38
WBGene00012830	223.904	0.37967	0.220155	1.72456	0.0846071	0.531323	mrps-28
WBGene00003703	17.6422	0.379102	0.17004	2.22949	0.0257814	NA	nhr-113
WBGene00009512	368.21	0.378801	0.199489	1.89886	0.057583	0.458092	bigr-1
WBGene00015002	179.334	0.378713	0.201446	1.87997	0.0601116	0.463319	B0034.1
WBGene00012757	232.97	0.378558	0.212085	1.78494	0.074271	0.503658	Y41C4A.11
WBGene00019119	16.7085	0.378547	0.154243	2.45422	0.0141192	NA	F59E12.3
WBGene00006372	1566.43	0.378536	0.148602	2.54732	0.0108554	0.237723	syx-2
WBGene00003779	182.341	0.378499	0.231803	1.63284	0.102502	0.561646	nob-1
WBGene00195077	270.068	0.378207	0.234589	1.61221	0.106915	0.57082	T24E12.13
WBGene00022178	976.124	0.378192	0.17611	2.14747	0.0317556	0.363934	cest-25
WBGene00008128	400.161	0.378114	0.196844	1.92088	0.0547464	0.45024	srab-12
WBGene00001211	853.731	0.37786	0.214401	1.7624	0.0780022	0.514599	egl-47
WBGene00016091	106.418	0.377779	0.234702	1.60961	0.107483	0.57212	nhr-30
WBGene00015625	38.8888	0.377763	0.203575	1.85565	0.0635038	NA	C09B8.8
WBGene00045357	1215.71	0.377371	0.178044	2.11954	0.0340445	0.374156	F13A7.14
WBGene00010742	2236.82	0.377328	0.139393	2.70693	0.00679088	0.196149	K10D6.2
WBGene00000841	1208.52	0.3771	0.162346	2.32282	0.0201887	0.304387	cul-6
WBGene00019143	480.436	0.377048	0.179691	2.09831	0.0358777	0.381667	H01M10.1
WBGene00019464	206.046	0.377011	0.234921	1.60484	0.108529	0.574231	K07B1.4
WBGene00003739	3386.69	0.376917	0.178029	2.11716	0.0342463	0.374683	nlp-1
WBGene00017933	46.8118	0.376713	0.199442	1.88883	0.0589147	NA	F29G9.7
WBGene00018985	787.715	0.376682	0.211321	1.78251	0.0746656	0.504358	F56F10.2
WBGene00008820	3939.24	0.376407	0.190186	1.97915	0.0477987	0.424844	nlp-55
WBGene00017366	413.317	0.376237	0.220633	1.70526	0.0881451	0.536436	F10G2.7
WBGene00043052	32.1783	0.37602	0.202109	1.86048	0.0628178	NA	srz-104
WBGene00018113	83.0042	0.376015	0.215045	1.74854	0.0803708	0.520474	F36H9.5
WBGene00007722	1031.99	0.375695	0.216072	1.73875	0.0820786	0.525346	C25D7.15
WBGene00007445	265.826	0.375675	0.215474	1.74349	0.0812488	0.522764	C08F8.3
WBGene00013685	107.805	0.375587	0.231562	1.62197	0.104809	0.565506	Y105E8A.28
WBGene00044347	101.615	0.375441	0.235446	1.59459	0.110803	0.577171	Y71G12B.30
WBGene00004883	1132.1	0.375237	0.166949	2.24761	0.024601	0.330259	smg-5
WBGene00021298	146.674	0.375178	0.234717	1.59842	0.109949	0.576154	Y27F2A.6
WBGene00235132	11.3627	0.374971	0.167428	2.2396	0.0251172	NA	ZK792.12
WBGene00019853	152.504	0.374956	0.235569	1.59171	0.11145	0.57925	srsx-20
WBGene00008471	73.8572	0.374619	0.222587	1.68302	0.0923705	0.546884	E03H4.3
WBGene00009133	227.392	0.374554	0.22155	1.69061	0.0909111	0.544912	bed-3
WBGene00013974	102.744	0.374367	0.233967	1.60009	0.10958	0.576154	npr-9
WBGene00008726	2328.3	0.374273	0.161589	2.31621	0.0205469	0.30671	F13A7.11
WBGene00013173	63.305	0.374259	0.221753	1.68773	0.0914631	0.546161	Y53F4B.27
WBGene00020602	243.784	0.373895	0.228448	1.63667	0.101699	0.560983	T20B12.4
WBGene00194851	55.003	0.373806	0.225806	1.65543	0.0978371	0.556594	K07C10.3
WBGene00005032	80.5997	0.373799	0.235139	1.58969	0.111904	0.579805	sra-6
WBGene00020100	135.868	0.373642	0.234425	1.59387	0.110966	0.577401	mks-1
WBGene00016816	574.485	0.373538	0.171876	2.1733	0.0297575	0.352915	C50E3.5
WBGene00005977	36.1063	0.373462	0.211556	1.76531	0.0775118	NA	srx-86
WBGene00017524	24.7122	0.373403	0.163524	2.28347	0.0224026	NA	F16G10.9
WBGene00010734	286.01	0.373324	0.224549	1.66255	0.0964022	0.553697	parn-1
WBGene00022168	1036.78	0.373277	0.139054	2.68439	0.00726612	0.202536	Y71H2AM.3
WBGene00077679	68.1996	0.373276	0.226377	1.64892	0.0991646	0.557529	K11E4.6
WBGene00015028	295.249	0.373063	0.225457	1.6547	0.0979857	0.556607	B0207.5
WBGene00005081	67.5968	0.372931	0.217026	1.71838	0.0857282	0.533672	srd-3
WBGene00014070	25.9021	0.372718	0.166592	2.23731	0.0252661	NA	srxa-9
WBGene00018221	210.731	0.372372	0.210379	1.77001	0.0767258	0.509814	F40A3.6
WBGene00003705	90.2235	0.372174	0.225906	1.64747	0.0994613	0.557529	nhr-115
WBGene00077568	94.7497	0.372075	0.234991	1.58336	0.113341	0.583276	C56A3.10
WBGene00006008	88.63	0.371966	0.232891	1.59716	0.110229	0.577045	srx-117
WBGene00016346	501.509	0.371818	0.197211	1.88539	0.0593776	0.461944	fbxa-120
WBGene00016561	1176.02	0.371555	0.146545	2.53543	0.011231	0.241236	eri-6
WBGene00017848	53.154	0.371513	0.208122	1.78508	0.0742489	0.503658	F27B3.6
WBGene00219238	24.7799	0.371341	0.189654	1.95799	0.0502313	NA	M151.9
WBGene00019865	127.358	0.371245	0.226673	1.6378	0.101463	0.560983	R04A9.6
WBGene00011974	1716.79	0.371239	0.183007	2.02855	0.0425037	0.404009	xbx-5
WBGene00000191	618.973	0.371235	0.196992	1.88452	0.0594944	0.461944	arl-7
WBGene00003941	443.586	0.370979	0.203167	1.82598	0.0678534	0.487156	pbo-1
WBGene00009035	692.636	0.370776	0.219839	1.68658	0.0916841	0.546501	gfat-2
WBGene00011576	556.179	0.370604	0.180581	2.05229	0.0401415	0.399312	rmh-2
WBGene00018806	302.437	0.370401	0.22094	1.67647	0.0936454	0.549931	F54D10.5
WBGene00011760	545.518	0.37029	0.201099	1.84133	0.0655731	0.481476	T13H5.6
WBGene00008393	63.5433	0.370237	0.216506	1.71005	0.0872566	0.534763	D1086.6
WBGene00022472	872.895	0.370227	0.214576	1.72539	0.0844568	0.531027	Y119C1B.6
WBGene00013841	499.242	0.370086	0.201448	1.83713	0.0661909	0.48315	fbxa-33
WBGene00045082	33411.3	0.369873	0.23112	1.60035	0.109521	0.576154	F46F11.12
WBGene00016745	205.91	0.369795	0.223449	1.65495	0.0979356	0.556594	C48B6.9
WBGene00019448	493.431	0.369523	0.206308	1.79112	0.0732736	0.501937	frpr-13
WBGene00009216	1202	0.369471	0.192997	1.91439	0.0555708	0.45193	F28D1.6
WBGene00003756	15897.9	0.369432	0.196981	1.87548	0.0607274	0.464885	nlp-18
WBGene00007145	1063.99	0.369402	0.16739	2.20683	0.027326	0.342302	B0334.5
WBGene00009196	23.8036	0.36935	0.173198	2.13253	0.0329634	NA	F28B1.2
WBGene00019482	130.576	0.369066	0.228374	1.61606	0.106081	0.569125	K07C11.10
WBGene00015693	1300.66	0.368738	0.193169	1.90888	0.0562771	0.454204	ugt-28
WBGene00006865	264.948	0.368466	0.20404	1.80585	0.0709424	0.495072	slcf-2
WBGene00004120	817.275	0.368372	0.193202	1.90667	0.0565639	0.455191	pqn-32
WBGene00018653	359.929	0.368289	0.223461	1.64812	0.0993287	0.557529	F49H12.2
WBGene00009539	42.2744	0.368195	0.198096	1.85866	0.0630747	NA	F38C2.7
WBGene00009043	42.8746	0.368143	0.214218	1.71854	0.0856977	NA	F22B5.5
WBGene00010375	550.924	0.368003	0.213122	1.72672	0.0842171	0.530662	H09F14.1
WBGene00012914	47.7341	0.368001	0.214699	1.71403	0.0865224	0.534763	bcmo-1
WBGene00044414	116.666	0.367912	0.230783	1.59419	0.110892	0.577226	C06A5.12
WBGene00011691	203.621	0.367675	0.233291	1.57604	0.115017	0.588055	T10C6.10
WBGene00021080	362.62	0.367599	0.222173	1.65456	0.0980141	0.556607	W08A12.3
WBGene00194811	29.1552	0.367523	0.200075	1.83692	0.066221	NA	F22E10.6
WBGene00012464	248.303	0.367422	0.234337	1.56792	0.116899	0.591199	arrd-7
WBGene00009484	560.92	0.367236	0.21592	1.7008	0.0889812	0.538831	F36G3.3
WBGene00195146	74.5053	0.36688	0.235606	1.55718	0.119428	0.594942	F54D5.17
WBGene00013920	2691.96	0.36686	0.130085	2.82016	0.00480004	0.166531	pssy-1
WBGene00003237	243.389	0.366614	0.214931	1.70573	0.0880579	0.536362	mif-4
WBGene00013302	824.735	0.366474	0.155676	2.35408	0.0185685	0.293519	vti-1
WBGene00005568	116.925	0.366315	0.233342	1.56986	0.116448	0.591183	sri-56
WBGene00044228	58.0137	0.365878	0.225567	1.62204	0.104795	0.565506	T03F6.7
WBGene00016461	73.2207	0.36575	0.224131	1.63186	0.10271	0.561646	C35E7.9
WBGene00018713	136.579	0.365226	0.232804	1.56881	0.116692	0.591199	F52G3.5
WBGene00019488	4298.52	0.364755	0.188529	1.93474	0.0530225	0.445853	K07D4.9
WBGene00008484	1145.06	0.36463	0.199366	1.82894	0.067408	0.486683	E04D5.5
WBGene00019412	66.1888	0.364616	0.19882	1.8339	0.0666689	0.483739	fbxb-49
WBGene00199816	41.2553	0.36437	0.18741	1.94424	0.051867	NA	C34G6.11
WBGene00018443	70.8829	0.364357	0.205323	1.77456	0.0759713	0.50811	btb-7
WBGene00021310	166.961	0.36434	0.22552	1.61556	0.10619	0.569125	Y32H12A.1
WBGene00007166	304.964	0.364198	0.190009	1.91675	0.0552703	0.451096	fbxa-152
WBGene00022712	1006.04	0.364192	0.174921	2.08204	0.0373392	0.388722	ZK355.2
WBGene00016576	2702.7	0.364134	0.183609	1.9832	0.0473449	0.424844	lido-9
WBGene00006783	429.283	0.364074	0.226227	1.60933	0.107544	0.572235	unc-47
WBGene00175029	218.948	0.36402	0.219188	1.66076	0.0967615	0.5538	AH9.7
WBGene00009863	91.2859	0.363983	0.229006	1.58941	0.111969	0.579933	F49B2.3
WBGene00019683	122.038	0.363923	0.234713	1.5505	0.121022	0.5984	K12H6.2
WBGene00005541	75.6711	0.363909	0.235615	1.54451	0.122466	0.600246	sri-29
Gene:WBGene00219713	61.3193	0.363904	0.233258	1.5601	0.118737	0.59448	#N/A
WBGene00020052	122.469	0.363891	0.229896	1.58285	0.113457	0.583499	R13A5.10
WBGene00206482	39.1898	0.363681	0.205222	1.77213	0.0763727	NA	B0416.10
WBGene00197710	179.597	0.363295	0.232413	1.56315	0.118018	0.593117	C14F11.14
WBGene00017150	158.775	0.362893	0.234775	1.54571	0.122176	0.599764	EGAP5.1
WBGene00004334	108.662	0.362846	0.232076	1.56348	0.117941	0.593117	ref-1
WBGene00001627	894.54	0.362704	0.199723	1.81603	0.0693655	0.491237	gly-2
WBGene00015798	49.9537	0.3625	0.204343	1.77398	0.0760666	0.508293	C15H9.2
WBGene00012546	628.333	0.362458	0.177185	2.04565	0.0407906	0.400761	Y37D8A.4
WBGene00006935	980.753	0.3623	0.171832	2.10845	0.0349919	0.377725	vars-1
WBGene00014294	39557.5	0.362223	0.192399	1.88267	0.0597449	0.462677	C53C7.5
WBGene00001249	4109.45	0.362198	0.134507	2.69277	0.00708607	0.199805	elt-1
WBGene00005263	40.3868	0.361962	0.219567	1.64853	0.0992439	NA	srh-40
WBGene00019415	261.157	0.361945	0.234924	1.54069	0.123393	0.601245	K05F6.4
WBGene00009537	29.9831	0.361936	0.218297	1.65799	0.0973188	NA	ccch-2
WBGene00009530	73.5756	0.361929	0.233241	1.55174	0.120725	0.59797	F38B2.3
WBGene00004150	25.799	0.361852	0.170773	2.11891	0.0340982	NA	pqn-67
WBGene00017027	408.765	0.361475	0.204268	1.76961	0.0767914	0.509814	D1044.1
WBGene00010536	48.9313	0.361469	0.193796	1.8652	0.0621533	0.468186	K03D7.9
WBGene00017107	107.598	0.361297	0.22925	1.576	0.115026	0.588055	srt-12
WBGene00005735	72.4237	0.36109	0.231497	1.5598	0.118807	0.59448	srv-24
WBGene00012477	99.7292	0.361064	0.235607	1.53248	0.125404	0.604704	Y18D10A.4
WBGene00013253	584.807	0.360408	0.175436	2.05436	0.0399407	0.399025	Y57A10A.8
WBGene00005656	32.9202	0.360379	0.166965	2.1584	0.0308966	NA	srr-5
WBGene00011678	603.734	0.360356	0.211253	1.70581	0.0880443	0.536362	T10B9.9
WBGene00020249	519.092	0.360288	0.220815	1.63162	0.102759	0.561646	T05C1.2
WBGene00045215	59.1821	0.360263	0.234792	1.53439	0.124933	0.604028	ceh-63
WBGene00003938	88.6904	0.359964	0.233869	1.53917	0.123763	0.601741	pax-2
WBGene00219210	127.021	0.359822	0.234331	1.53553	0.124653	0.603774	Y37H2A.18
WBGene00005725	74.1365	0.35976	0.222668	1.61568	0.106164	0.569125	srv-14
WBGene00008453	1200.58	0.359288	0.190628	1.88477	0.0594614	0.461944	E02A10.3
WBGene00005589	41.8333	0.35918	0.192604	1.86487	0.0622002	NA	sri-77
WBGene00012514	641.506	0.358942	0.183659	1.9544	0.0506544	0.438423	Y26E6A.3
WBGene00012043	29.9047	0.35894	0.196592	1.82581	0.067879	NA	irld-52
WBGene00010269	324.683	0.358938	0.184379	1.94674	0.0515657	0.441198	F58G1.7
WBGene00019355	1164.1	0.358903	0.198252	1.81034	0.0702431	0.493806	K03B4.4
Gene:WBGene00219612	22.4402	0.358898	0.167871	2.13793	0.0325223	NA	#N/A
WBGene00010575	2385.66	0.358789	0.182768	1.96308	0.0496364	0.433633	flp-25
WBGene00009476	390.451	0.35872	0.226522	1.5836	0.113286	0.583276	F36F2.2
WBGene00020302	237.192	0.358612	0.235565	1.52235	0.127922	0.609341	T07D1.3
WBGene00001664	870.145	0.358576	0.197572	1.81491	0.0695373	0.491846	gpa-2
WBGene00001151	307.958	0.358167	0.212479	1.68566	0.091861	0.546809	ech-2
WBGene00018334	114.367	0.357931	0.234309	1.5276	0.126611	0.605727	cyp-33E2
WBGene00008498	38.8937	0.35771	0.215661	1.65867	0.0971822	NA	F01D5.8
WBGene00009614	85.6298	0.357585	0.233739	1.52985	0.126054	0.605303	F41D3.9
WBGene00003745	1702.53	0.357548	0.196125	1.82306	0.0682941	0.488085	nlp-7
WBGene00007453	613.609	0.357307	0.183648	1.94561	0.0517011	0.441427	fbxa-98
WBGene00023180	94.5273	0.357256	0.235601	1.51636	0.129428	0.612583	Y54G2A.t3
WBGene00015372	214.511	0.357147	0.235504	1.51652	0.129388	0.612583	C03B1.1
WBGene00200059	25.353	0.357144	0.17578	2.03177	0.0421766	NA	K02B2.36
WBGene00007754	41.7591	0.356992	0.205826	1.73444	0.0828408	NA	C27A7.2
Gene:WBGene00195060	122.151	0.356959	0.232719	1.53387	0.125062	0.604454	#N/A
WBGene00007021	207.912	0.356847	0.232995	1.53157	0.125629	0.604749	immp-1
WBGene00009155	93.4366	0.356831	0.227209	1.5705	0.116299	0.591047	lhfp-4
WBGene00001667	164.548	0.356583	0.234677	1.51946	0.128647	0.610665	gpa-5
WBGene00003886	333.958	0.35655	0.230917	1.54406	0.122574	0.600376	osm-6
WBGene00022145	92.6746	0.356521	0.23551	1.51383	0.13007	0.613289	Y71G12B.5
WBGene00017709	125.056	0.356476	0.23561	1.51299	0.130282	0.61389	F22E5.11
WBGene00010110	182.643	0.356402	0.216547	1.64584	0.0997967	0.557552	F55D12.1
WBGene00020663	63.7454	0.356034	0.235195	1.51378	0.130081	0.613289	cutl-22
WBGene00004404	531.87	0.355959	0.184235	1.93209	0.0533479	0.446789	rom-5
WBGene00021041	49.4466	0.355914	0.23486	1.51543	0.129664	0.612654	clp-10
WBGene00018226	2042.02	0.355693	0.152916	2.32607	0.0200151	0.302943	F40B5.2
WBGene00044771	63.078	0.355547	0.235003	1.51295	0.130293	0.61389	tmem-218
WBGene00044746	300.334	0.355539	0.220529	1.61221	0.106916	0.57082	C53H9.3
WBGene00006612	55.6385	0.355438	0.216672	1.64045	0.100912	0.560915	trf-1
WBGene00015375	129.249	0.355312	0.232452	1.52854	0.126378	0.605706	C03B1.4
WBGene00007490	890.785	0.355036	0.177523	1.99994	0.0455063	0.417503	mks-5
WBGene00003623	2223.92	0.35493	0.128925	2.753	0.00590523	0.182351	nhr-25
WBGene00005272	32.7436	0.35483	0.173456	2.04565	0.0407913	NA	srh-49
WBGene00196499	12.308	0.354688	0.162344	2.1848	0.0289035	NA	F38B6.10
WBGene00001311	72.2827	0.354612	0.224755	1.57777	0.114619	0.587206	end-3
WBGene00012300	70.6186	0.354542	0.233142	1.52071	0.128332	0.610144	W06D11.2
WBGene00020843	2424.06	0.354534	0.165674	2.13995	0.0323586	0.366743	T27A3.7
WBGene00009085	77.0724	0.35437	0.220448	1.6075	0.107945	0.573116	F23D12.1
WBGene00018993	26.3296	0.354291	0.201537	1.75794	0.0787573	NA	nhr-266
WBGene00015062	186.084	0.35417	0.209532	1.69029	0.0909726	0.544969	trx-1
WBGene00219953	44.0922	0.354074	0.224845	1.57475	0.115315	NA	F47B3.9
WBGene00003983	28.7084	0.354005	0.202446	1.74864	0.0803534	NA	pes-10
WBGene00003619	1629.43	0.353938	0.16367	2.1625	0.0305794	0.356539	nhr-20
WBGene00200919	18.5555	0.353873	0.166819	2.1213	0.0338969	NA	T04C9.11
WBGene00001453	1463.52	0.353871	0.199079	1.77753	0.0754803	0.506415	flp-10
WBGene00016219	310.182	0.35373	0.230524	1.53446	0.124916	0.604028	pals-24
WBGene00005053	48.9193	0.353566	0.224744	1.5732	0.115673	0.589505	sra-27
WBGene00010155	268.116	0.353392	0.220803	1.60048	0.109491	0.576154	F56F3.4
WBGene00196205	111.655	0.353386	0.235639	1.4997	0.133693	0.618984	Y111B2A.32
WBGene00014145	227.83	0.353326	0.214959	1.64369	0.100241	0.559035	ZK899.7
WBGene00005709	63.892	0.35329	0.222803	1.58566	0.112815	0.582255	sru-46
WBGene00006148	29.2619	0.353284	0.204782	1.72517	0.0844964	NA	str-89
WBGene00022842	388.167	0.353273	0.192569	1.83453	0.0665752	0.483539	ZK994.6
WBGene00044112	44.3936	0.353231	0.221892	1.59191	0.111406	NA	srm-5
WBGene00001121	670.87	0.353165	0.205454	1.71895	0.0856243	0.533672	dyf-5
WBGene00011590	209.892	0.353157	0.206502	1.71019	0.0872305	0.534763	bus-19
WBGene00021451	37.69	0.353023	0.186704	1.89082	0.0586486	NA	mltn-8
WBGene00011601	184.391	0.352957	0.214193	1.64784	0.0993847	0.557529	zim-3
WBGene00012340	701.426	0.352862	0.209208	1.68665	0.0916703	0.546501	dct-15
WBGene00019795	84.1968	0.352728	0.235639	1.4969	0.134419	0.6202	M151.3
WBGene00017292	1740.63	0.352706	0.212063	1.66321	0.0962701	0.553697	F09E5.16
WBGene00020833	758.121	0.352585	0.21712	1.62392	0.104394	0.565506	T26C12.3
WBGene00003726	570.243	0.352541	0.180422	1.95399	0.0507028	0.438463	nhr-136
WBGene00219975	36.1882	0.352438	0.225598	1.56224	0.118232	NA	F55F3.9
WBGene00019623	153.025	0.352317	0.228487	1.54196	0.123084	0.600968	K10C9.1
WBGene00021667	31.8587	0.352039	0.21224	1.65868	0.0971802	NA	snpc-3.2
WBGene00016551	55.9856	0.351623	0.23556	1.49271	0.135513	0.621809	C40A11.8
WBGene00008214	3118.6	0.351477	0.119631	2.938	0.00330335	0.146278	gem-1
WBGene00004275	31.9119	0.351348	0.198223	1.77249	0.0763139	NA	rab-11.2
WBGene00022959	11.0076	0.351335	0.172563	2.03598	0.0417522	NA	C43G2.t1
WBGene00022559	137.598	0.351275	0.234538	1.49773	0.134203	0.619915	fbxb-20
WBGene00022891	174.202	0.351274	0.218764	1.60572	0.108335	0.574231	ZK1290.10
WBGene00014843	77.3323	0.351272	0.204473	1.71794	0.0858084	0.533672	T21H8.t1
WBGene00012195	182.33	0.351211	0.235596	1.49073	0.136031	0.622718	bath-34
WBGene00022877	18.0972	0.351112	0.155126	2.26339	0.0236114	NA	wago-5
WBGene00008927	2201.87	0.351055	0.132509	2.6493	0.00806596	0.210435	snx-17
WBGene00001079	51.7016	0.351014	0.219844	1.59665	0.110344	0.577045	dpy-20
WBGene00015024	32.9634	0.351012	0.230637	1.52193	0.128028	NA	B0205.10
WBGene00000622	64.6976	0.350964	0.233086	1.50573	0.132136	0.617147	col-45
WBGene00009658	239.167	0.350869	0.235353	1.49082	0.136008	0.622718	pap-3
WBGene00001410	939.348	0.350856	0.184408	1.90261	0.0570918	0.45604	feh-1
WBGene00003006	978.74	0.350831	0.172003	2.03968	0.0413821	0.401205	lin-17
WBGene00020317	20187.2	0.350811	0.196029	1.78959	0.0735201	0.501937	pdf-1
WBGene00009904	34.6819	0.350805	0.200369	1.7508	0.0799805	NA	F49E12.12
WBGene00018544	77.3728	0.350799	0.224769	1.56071	0.118591	0.59409	nhr-188
WBGene00019538	249.178	0.350664	0.233055	1.50464	0.132416	0.617577	K08D12.4
WBGene00008956	184.314	0.35056	0.234856	1.49266	0.135526	0.621809	nekl-3
WBGene00045270	20.7108	0.350508	0.16953	2.06753	0.0386838	NA	C04E7.5
WBGene00020500	408.256	0.35038	0.211247	1.65863	0.0971908	0.554508	T14B4.3
WBGene00008185	49.5677	0.350263	0.193746	1.80784	0.0706307	0.493806	best-10
WBGene00020709	1129.55	0.350102	0.185912	1.88315	0.0596794	0.462429	T23B3.1
WBGene00019176	192.461	0.349928	0.233314	1.49982	0.133661	0.618984	H10D12.2
WBGene00006082	17.2315	0.349729	0.168432	2.07638	0.0378585	NA	str-14
WBGene00021326	559.293	0.34968	0.208806	1.67467	0.0939999	0.550646	Y34B4A.10
WBGene00219451	797.6	0.349651	0.203515	1.71806	0.0857851	0.533672	F52D2.12
WBGene00010610	253.695	0.349418	0.201604	1.73319	0.0830619	0.527267	K07A1.3
WBGene00199917	35.8518	0.349406	0.187018	1.8683	0.0617196	NA	F15A8.10
WBGene00014261	2243.96	0.349401	0.179266	1.94907	0.0512873	0.440594	shk-1
WBGene00219672	77.4796	0.349164	0.234943	1.48616	0.137236	0.622892	anr-54
WBGene00015790	6344.54	0.349142	0.206319	1.69224	0.0905995	0.544566	C15C7.4
WBGene00077493	22.7829	0.348982	0.15663	2.22806	0.0258765	NA	F09C6.16
WBGene00003106	223.796	0.348866	0.228487	1.52685	0.126797	0.606188	mab-9
WBGene00045375	2993.78	0.348763	0.199594	1.74736	0.0805743	0.520738	C17D12.8
WBGene00009447	238.007	0.348741	0.227713	1.5315	0.125647	0.604749	F35H8.2
WBGene00013926	2072.25	0.348348	0.193711	1.79828	0.0721321	0.497593	nep-1
WBGene00011948	140.149	0.348341	0.235602	1.47851	0.13927	0.625587	rocf-1
WBGene00008797	82.2313	0.348333	0.207261	1.68065	0.0928314	0.54828	F14D7.10
WBGene00019722	69.098	0.348309	0.225854	1.54219	0.123028	0.600968	M02A10.1
WBGene00015424	517.846	0.348131	0.216212	1.61014	0.107368	0.572079	C04E6.8
WBGene00219951	26.0093	0.348102	0.202137	1.72211	0.0850496	NA	F46A9.12
WBGene00022753	17.022	0.348013	0.153031	2.27413	0.0229583	NA	ZK484.7
WBGene00009109	1323.58	0.347882	0.217296	1.60096	0.109385	0.576154	degt-1
WBGene00044544	660.379	0.347807	0.212424	1.63732	0.101563	0.560983	F26F12.8
WBGene00021515	262.358	0.34778	0.183786	1.89232	0.0584489	0.459723	set-23
WBGene00016297	87.1316	0.347713	0.235217	1.47827	0.139337	0.625587	fbxc-15
WBGene00009597	28.3659	0.347422	0.175502	1.97959	0.0477499	NA	F40G12.2
WBGene00008309	49.0024	0.347344	0.196231	1.77008	0.0767137	0.509814	nhr-170
WBGene00044283	87.8184	0.347203	0.233936	1.48418	0.137761	0.623287	spp-22
WBGene00016805	52.0151	0.347141	0.210922	1.64583	0.0997992	0.557552	C50D2.1
WBGene00020603	46.1542	0.346874	0.226675	1.53027	0.12595	NA	T20B12.5
WBGene00023492	10.9148	0.346869	0.147825	2.34648	0.0189514	NA	T24D3.2
WBGene00013844	1081.28	0.346512	0.151873	2.28159	0.0225138	0.318949	fbxa-50
WBGene00011466	18.3097	0.346457	0.170146	2.03624	0.041726	NA	T05C12.1
WBGene00013252	289.636	0.346367	0.224767	1.541	0.123316	0.601245	Y57A10A.7
WBGene00005110	491.542	0.346064	0.190741	1.81431	0.0696299	0.492262	srd-32
WBGene00017640	1067.13	0.345974	0.134118	2.57963	0.00989065	0.231883	F20D6.11
WBGene00000062	203.358	0.345829	0.22958	1.50635	0.131976	0.617147	acr-23
WBGene00021922	1218.71	0.345758	0.173311	1.99502	0.0460405	0.418983	atg-3
WBGene00005390	22.1465	0.34574	0.183133	1.88792	0.0590369	NA	srh-174
WBGene00013700	45.6661	0.345725	0.182932	1.88991	0.0587703	NA	Y106G6D.3
WBGene00001459	8363.66	0.345569	0.170129	2.03122	0.0422329	0.403436	flp-16
WBGene00000858	520.443	0.345387	0.194724	1.77373	0.0761082	0.508293	cwn-2
WBGene00220111	55.162	0.345376	0.224983	1.53512	0.124755	0.603967	W01H2.11
WBGene00017118	71.0937	0.345264	0.233555	1.4783	0.139329	0.625587	E04A4.3
WBGene00007273	62.8366	0.345248	0.232347	1.48591	0.137302	0.623	C03C10.7
WBGene00049680	8.76064	0.345237	0.146307	2.35967	0.0182912	NA	21ur-863
WBGene00006429	11.1189	0.345122	0.161909	2.13158	0.0330417	NA	arrd-3
WBGene00012592	201.579	0.345097	0.234812	1.46968	0.141649	0.629236	Y38E10A.14
WBGene00010724	2123.74	0.344658	0.140804	2.44778	0.014374	0.263686	K09E9.1
WBGene00077762	20.3974	0.344576	0.20094	1.71482	0.0863791	NA	Y57G11C.499
WBGene00017907	783.222	0.344528	0.190593	1.80766	0.0706597	0.493806	F28F9.3
WBGene00001863	4968.47	0.344518	0.175976	1.95776	0.0502583	0.436982	him-4
WBGene00017465	53.7968	0.344434	0.21742	1.58418	0.113152	0.582967	F14F9.2
WBGene00007723	1190.08	0.344426	0.235556	1.46218	0.143692	0.632539	C25F9.2
WBGene00005511	28.6217	0.344278	0.213396	1.61333	0.106673	NA	srh-307
WBGene00195157	73.0022	0.344098	0.216316	1.59072	0.111674	0.579597	C12D8.21
WBGene00050945	98.2776	0.343918	0.224766	1.53011	0.125989	0.605303	C45B11.7
WBGene00001939	80.0288	0.343819	0.229858	1.49579	0.13471	0.620283	his-65
WBGene00014092	194.794	0.343805	0.208481	1.6491	0.0991274	0.557529	ZK822.5
WBGene00005723	13.8071	0.343745	0.157476	2.18284	0.0290473	NA	srv-12
WBGene00020844	2093.68	0.343721	0.176756	1.9446	0.051823	0.44213	T27A10.2
WBGene00006423	2709.07	0.343672	0.149165	2.30396	0.0212248	0.310893	asd-2
WBGene00018659	386.264	0.343298	0.225838	1.52011	0.128485	0.61049	F52C6.2
WBGene00020086	389.403	0.343204	0.215686	1.59123	0.111559	0.57925	npr-24
WBGene00197031	43.918	0.343186	0.201211	1.7056	0.0880821	NA	F35H8.9
WBGene00007370	76.6126	0.342904	0.203861	1.68205	0.0925597	0.547339	str-264
WBGene00019565	24.6606	0.342872	0.182629	1.87743	0.0604594	NA	cyp-35A3
WBGene00003723	125.36	0.342846	0.228944	1.49751	0.134259	0.619979	nhr-133
WBGene00011718	128.28	0.342832	0.235533	1.45556	0.145515	0.636124	T11G6.3
WBGene00013993	24.822	0.342785	0.200319	1.7112	0.0870443	NA	C15C6.t1
WBGene00004959	175.713	0.342747	0.210643	1.62715	0.103705	0.56435	spe-5
WBGene00008791	425.436	0.342731	0.22228	1.54189	0.123101	0.600968	F14D7.4
WBGene00044987	300.634	0.342697	0.230204	1.48867	0.136574	0.622892	K07A1.17
WBGene00002048	32251.7	0.342644	0.162803	2.10466	0.0353212	0.378714	ida-1
WBGene00011371	737.424	0.342595	0.206047	1.6627	0.0963725	0.553697	T02D1.4
WBGene00194668	44.0675	0.342455	0.226892	1.50933	0.131214	NA	C08F11.116
WBGene00012637	67.0949	0.342453	0.232557	1.47256	0.14087	0.628123	Y38H8A.3
WBGene00200738	9.91237	0.342251	0.148883	2.29879	0.021517	NA	F45B8.19
WBGene00235287	42.0968	0.342198	0.202085	1.69334	0.0903912	NA	Y55F3C.17
WBGene00014120	777.478	0.342167	0.176798	1.93536	0.0529463	0.445853	ZK858.7
WBGene00020672	276.001	0.342127	0.228649	1.4963	0.134576	0.620283	T22B7.3
WBGene00220066	120.935	0.341915	0.235389	1.45255	0.146348	0.636936	T09B9.10
WBGene00020199	522.676	0.341834	0.200208	1.70739	0.0877488	0.536256	metl-9
WBGene00018521	189.831	0.341756	0.207401	1.6478	0.099394	0.557529	F46H5.5
WBGene00012231	102.455	0.341722	0.235053	1.45381	0.145998	0.636553	W04A4.2
WBGene00017310	343.173	0.341684	0.215292	1.58708	0.112496	0.58122	F09G2.1
WBGene00016218	268.185	0.34142	0.228258	1.49577	0.134715	0.620283	pals-23
WBGene00023252	86.233	0.34133	0.233098	1.46432	0.143107	0.632421	C39H7.2
WBGene00013143	1089.24	0.341217	0.184415	1.85027	0.0642751	0.476791	Y53C12B.1
WBGene00015618	128.918	0.34117	0.235611	1.44803	0.14761	0.638434	C08G5.6
WBGene00017681	858.523	0.341045	0.182425	1.86951	0.0615518	0.467755	slc-17.5
WBGene00018235	55.0668	0.341033	0.22912	1.48845	0.136632	0.622892	F40E12.2
WBGene00045484	155.894	0.340958	0.235449	1.44811	0.147585	0.638434	F34D10.9
WBGene00000193	191.943	0.34081	0.231512	1.4721	0.140993	0.628123	arl-6
WBGene00006632	633.097	0.340788	0.203919	1.67119	0.0946836	0.551195	tsp-6
WBGene00010004	158.246	0.340699	0.23475	1.45133	0.146688	0.63738	F53H2.1
WBGene00006862	916.897	0.340683	0.163016	2.08988	0.0366284	0.383948	pnk-4
WBGene00016944	598.68	0.340624	0.195244	1.7446	0.081054	0.52176	uri-1
WBGene00044211	61.5884	0.340437	0.208454	1.63315	0.102437	0.561646	Y60A3A.25
WBGene00044564	38.6328	0.340431	0.188135	1.80951	0.0703724	NA	ZK813.6
WBGene00020062	26.7663	0.340363	0.202205	1.68325	0.0923263	NA	nhr-270
WBGene00013724	529.544	0.340309	0.198577	1.71374	0.0865772	0.534763	Y106G6H.14
WBGene00015524	2836.78	0.340233	0.128581	2.64606	0.0081436	0.211381	C06E1.9
WBGene00006393	1217.26	0.340085	0.205657	1.65365	0.0981981	0.557002	taf-11.1
Gene:WBGene00219678	262.663	0.339683	0.225814	1.50426	0.132515	0.617585	#N/A
WBGene00015902	74.7105	0.339677	0.228517	1.48644	0.137162	0.622892	nhr-159
WBGene00010865	1473.93	0.339505	0.202686	1.67503	0.0939277	0.550646	M04D8.7
WBGene00015427	1663.63	0.33945	0.207978	1.63214	0.10265	0.561646	C04E6.13
WBGene00018045	247.045	0.339413	0.221729	1.53076	0.125829	0.605155	F35D11.4
WBGene00013775	40.885	0.339396	0.175779	1.93081	0.0535066	NA	Y116A8A.4
WBGene00009629	428.732	0.339348	0.216944	1.56422	0.117766	0.593117	sprr-2
WBGene00219304	183.734	0.339337	0.235176	1.44291	0.149047	0.640029	F56D6.16
WBGene00044321	1378.26	0.339319	0.143861	2.35866	0.0183411	0.292592	mrps-30
WBGene00017510	57.069	0.339306	0.223989	1.51483	0.129814	0.612654	nhr-178
WBGene00017137	928.143	0.339287	0.140556	2.41389	0.0157832	0.274577	pink-1
WBGene00013568	48.1009	0.33924	0.234517	1.44655	0.148024	0.639467	Y75B12B.3
WBGene00045509	2362.13	0.339198	0.149425	2.27003	0.0232059	0.322977	T07D10.8
WBGene00020793	78.7601	0.339186	0.234801	1.44457	0.148579	0.640029	T25D1.1
WBGene00220175	26.4698	0.339057	0.178893	1.8953	0.0580522	NA	Y51H4A.939
WBGene00017436	12.6258	0.338919	0.15133	2.23961	0.0251164	NA	F13H8.3
WBGene00020400	57.2553	0.338888	0.217035	1.56144	0.11842	0.593767	T10B11.4
WBGene00003669	215.912	0.338741	0.227546	1.48867	0.136574	0.622892	nhr-79
WBGene00045277	483.889	0.338481	0.228725	1.47986	0.13891	0.625436	ZK742.6
WBGene00014195	55.3732	0.338381	0.235588	1.43633	0.150909	0.64318	srz-10
WBGene00007460	223.7	0.338276	0.216754	1.56065	0.118606	0.59409	C08F11.13
WBGene00015286	80.3636	0.33815	0.235487	1.43596	0.151013	0.643234	best-3
WBGene00017718	283.679	0.338129	0.219844	1.53804	0.124039	0.602097	F22F4.5
WBGene00019776	506.105	0.338053	0.210887	1.603	0.108934	0.575439	M6.4
WBGene00021976	49.3642	0.337917	0.214526	1.57518	0.115215	0.58872	Y58A7A.2
WBGene00017728	71.7329	0.337586	0.203555	1.65845	0.0972268	0.554508	#N/A
WBGene00021723	59.1222	0.337499	0.219136	1.54014	0.123527	0.601245	bath-8
WBGene00011230	5462.81	0.337482	0.12639	2.67017	0.00758137	0.204744	nud-2
WBGene00014223	141.431	0.337402	0.214582	1.57237	0.115864	0.590067	ZK1098.6
WBGene00011328	1070.92	0.337395	0.164178	2.05506	0.039873	0.398893	T01D3.3
WBGene00021963	54.0332	0.337385	0.180151	1.87279	0.0610979	0.466082	lipl-6
WBGene00194664	29.52	0.337349	0.212015	1.59116	0.111574	NA	K09E9.7
WBGene00003417	209.728	0.337252	0.209985	1.60608	0.108257	0.574145	mrt-2
WBGene00011791	375.394	0.337234	0.209111	1.61271	0.106808	0.57082	pap-2
WBGene00009617	49.7865	0.337226	0.218398	1.54409	0.122567	0.600376	slc-9B.1
WBGene00044764	114.833	0.337138	0.235551	1.43128	0.152351	0.64544	W01A8.7
WBGene00220083	107.025	0.337116	0.230791	1.4607	0.144098	0.633562	T23B12.13
WBGene00016560	26.39	0.33704	0.187013	1.80223	0.0715088	NA	#N/A
WBGene00008172	123.933	0.336914	0.235299	1.43186	0.152184	0.645414	C48B4.9
WBGene00196367	12.2799	0.336868	0.154981	2.1736	0.0297348	NA	C10G11.13
WBGene00006309	2295.85	0.336802	0.199898	1.68487	0.0920143	0.546809	sul-2
WBGene00001677	523.536	0.336706	0.181933	1.85071	0.0642106	0.476555	gpa-15
WBGene00021264	131.306	0.336658	0.226213	1.48823	0.13669	0.622892	fbxa-13
WBGene00019359	48.0365	0.336604	0.217351	1.54867	0.121462	0.599755	#N/A
WBGene00013563	692.617	0.336604	0.211443	1.59194	0.111399	0.579242	Y75B8A.33
WBGene00009791	42.2104	0.336578	0.16896	1.99206	0.0463648	NA	F46F3.3
WBGene00010030	200.347	0.336208	0.223543	1.504	0.132582	0.6177	F54B11.7
WBGene00015525	2973.89	0.336069	0.116804	2.87721	0.00401208	0.155702	rha-2
WBGene00010835	54.6352	0.335744	0.230725	1.45517	0.145622	0.636124	M03B6.3
WBGene00020857	77.2177	0.335658	0.217992	1.53977	0.123616	0.601245	srt-62
WBGene00001643	107.23	0.335481	0.234559	1.43026	0.152643	0.64584	gly-18
WBGene00003844	4862.33	0.335368	0.169904	1.97387	0.0483964	0.42583	odc-1
WBGene00044436	390.178	0.335346	0.21605	1.55217	0.120621	0.59797	Y47G6A.31
WBGene00014153	1176.33	0.335068	0.223206	1.50116	0.133313	0.618812	vab-23
WBGene00018121	38.4051	0.334964	0.194558	1.72167	0.0851295	NA	F36H12.5
WBGene00006667	304.937	0.334513	0.222259	1.50506	0.132308	0.617577	twk-12
WBGene00200705	15.1245	0.334419	0.163362	2.0471	0.0406479	NA	Y71A12B.30
WBGene00011408	1104.75	0.334328	0.165729	2.01732	0.0436626	0.411105	nifk-1
WBGene00017784	115.522	0.334314	0.234531	1.42546	0.154025	0.648366	F25E5.3
WBGene00044681	93.9626	0.334282	0.235522	1.41932	0.155804	0.651124	T24C4.8
WBGene00016879	1073.23	0.334005	0.170566	1.95821	0.0502052	0.436982	cnnm-1
WBGene00022128	624.548	0.333683	0.151794	2.19827	0.0279301	0.346117	Y71F9B.6
WBGene00219414	133.017	0.333655	0.235627	1.41603	0.156767	0.652535	F14H3.15
WBGene00003249	138.216	0.333502	0.234923	1.41962	0.155718	0.650949	mig-18
WBGene00017676	1269.13	0.33319	0.163513	2.03769	0.0415809	0.401205	F21F3.7
WBGene00014122	269.496	0.333155	0.222095	1.50006	0.1336	0.618984	ZK863.1
WBGene00021340	153.383	0.332604	0.206953	1.60715	0.108021	0.573311	Y34F4.5
WBGene00202230	17.1993	0.332528	0.182172	1.82535	0.0679475	NA	K02F2.10
WBGene00009788	403.978	0.33251	0.212822	1.56239	0.118196	0.593188	F46F2.4
WBGene00018807	372.555	0.332481	0.208541	1.59432	0.110864	0.577226	fbxa-146
WBGene00015132	383.918	0.332227	0.229284	1.44898	0.147344	0.638038	B0303.14
WBGene00000563	224.112	0.332103	0.224191	1.48134	0.138515	0.624624	cng-3
WBGene00017959	22.2771	0.332072	0.17523	1.89507	0.0580838	NA	ugt-42
WBGene00044442	122.826	0.332062	0.235458	1.41028	0.158457	0.656572	T08A9.13
WBGene00018446	970.646	0.331933	0.210004	1.58061	0.113968	0.58531	ceh-83
WBGene00009848	54.0576	0.33177	0.216943	1.5293	0.126191	0.605303	F48F5.6
WBGene00020720	52.0515	0.331716	0.212958	1.55766	0.119313	0.594843	T23B12.5
WBGene00185077	48.7418	0.331536	0.203429	1.62974	0.103156	0.562247	F58D2.4
WBGene00017983	1228.16	0.331533	0.186101	1.78146	0.0748368	0.504648	F32D1.3
WBGene00020023	426.868	0.331408	0.218779	1.51481	0.129821	0.612654	frpr-16
WBGene00022615	2544.57	0.331072	0.174322	1.8992	0.0575382	0.458092	ZC449.5
WBGene00016976	305.716	0.330975	0.228137	1.45077	0.146844	0.63738	C56E10.3
WBGene00018950	708.585	0.330914	0.218849	1.51207	0.130516	0.61406	F56C9.6
WBGene00006938	183.388	0.330767	0.225232	1.46856	0.141952	0.629858	wee-1.1
WBGene00005349	35.2777	0.330705	0.181781	1.81925	0.0688736	NA	srh-132
WBGene00044386	40.5105	0.330689	0.230251	1.43621	0.150942	NA	C27A2.7
WBGene00021156	194.601	0.330598	0.229993	1.43743	0.150597	0.642793	Y4C6B.2
WBGene00201641	51.1077	0.330482	0.224813	1.47003	0.141553	0.629078	F46F6.6
WBGene00015570	296.703	0.330438	0.213008	1.5513	0.120831	0.598053	C07F11.2
WBGene00008150	79.0466	0.330336	0.223719	1.47656	0.139793	0.626253	mam-2
WBGene00001129	388.433	0.330274	0.20064	1.6461	0.0997427	0.557552	dyf-13
WBGene00012852	10.1551	0.33014	0.163242	2.0224	0.0431355	NA	Y44A6D.1
WBGene00004780	725.462	0.330008	0.219811	1.50133	0.133271	0.618812	ser-7
WBGene00004248	1421.34	0.329979	0.152211	2.16791	0.0301658	0.354745	pus-1
WBGene00201019	7.25646	0.329964	0.147629	2.23508	0.025412	NA	Y71F9B.22
WBGene00010864	267.826	0.32994	0.222416	1.48343	0.137959	0.623655	xbx-3
WBGene00005060	29.8489	0.329786	0.215988	1.52687	0.126792	NA	sra-34
WBGene00013588	1926.55	0.32959	0.195235	1.68817	0.0913788	0.546008	nlp-42
WBGene00020137	110.391	0.329588	0.223261	1.47625	0.139877	0.626253	T01B10.5
WBGene00008528	236.166	0.329338	0.227713	1.44629	0.148097	0.639595	F02E9.1
WBGene00020295	239.773	0.329331	0.219348	1.50141	0.13325	0.618812	pqbp-1.2
WBGene00010364	30.9791	0.329324	0.214733	1.53365	0.125117	NA	ecps-2
WBGene00015175	52.2715	0.329266	0.220884	1.49068	0.136046	0.622718	srz-4
WBGene00008670	1832.95	0.328787	0.139755	2.35259	0.0186432	0.294064	eif-2Bdelta
WBGene00007886	333.547	0.328753	0.196791	1.67057	0.094807	0.551474	ethe-1
WBGene00018398	279.559	0.32845	0.215964	1.52086	0.128295	0.610144	sptl-2
WBGene00008996	382.024	0.328416	0.226023	1.45302	0.146217	0.636767	glb-14
WBGene00044314	149.868	0.328269	0.234392	1.40051	0.16136	0.661278	fbxb-33
WBGene00000698	64.6753	0.328245	0.202463	1.62126	0.104962	0.565917	col-124
WBGene00011049	234.439	0.328191	0.233696	1.40435	0.160215	0.660114	sdz-26
WBGene00018476	284.703	0.328125	0.215792	1.52056	0.12837	0.610144	F45E12.6
WBGene00197259	61.1984	0.328067	0.215493	1.52241	0.127907	0.609341	F11A6.8
WBGene00164983	89.6641	0.328029	0.235366	1.3937	0.163408	0.663418	C36A4.12
WBGene00021781	209.297	0.328009	0.206443	1.58885	0.112093	0.580167	Y51H7C.3
WBGene00011854	1241.73	0.327929	0.211269	1.55219	0.120618	0.59797	T20B3.14
WBGene00004246	426.47	0.327603	0.187066	1.75127	0.0798994	0.520474	puf-10
WBGene00007972	2151.21	0.327602	0.196339	1.66856	0.0952054	0.552567	prp-4
WBGene00019013	442.104	0.327584	0.220404	1.48628	0.137204	0.622892	tofu-4
WBGene00017402	192.049	0.327416	0.234182	1.39812	0.162076	0.662178	F12E12.1
WBGene00015574	694.886	0.327344	0.196441	1.66638	0.095638	0.552567	irg-1
WBGene00009018	112.879	0.327341	0.232787	1.40618	0.159671	0.659281	F21D9.4
WBGene00012450	866.081	0.327276	0.154524	2.11797	0.0341777	0.374593	Y17D7B.2
WBGene00196824	28.6534	0.327115	0.209837	1.5589	0.11902	NA	F11A6.7
WBGene00003965	1778	0.327001	0.12747	2.56533	0.0103079	0.235252	pdk-1
WBGene00017468	157.559	0.326935	0.222791	1.46745	0.142253	0.630699	F14F9.5
WBGene00000115	1108.48	0.326557	0.199162	1.63966	0.101077	0.560915	alh-9
WBGene00001456	6267.88	0.326321	0.188113	1.73471	0.0827921	0.527165	flp-13
WBGene00021953	80.4129	0.326308	0.21915	1.48897	0.136495	0.622892	Y55H10A.2
WBGene00002224	524.33	0.326302	0.211867	1.54013	0.12353	0.601245	klp-13
WBGene00002101	1810.18	0.326296	0.195803	1.66645	0.0956238	0.552567	ins-18
WBGene00014874	122.397	0.326221	0.235409	1.38577	0.165818	0.665994	Y38H6A.4
WBGene00045150	85.5549	0.326118	0.232255	1.40414	0.160278	0.66013	ZK265.10
WBGene00009872	36.4885	0.326118	0.214097	1.52322	0.127703	NA	F49C12.2
WBGene00017259	633.667	0.326082	0.227657	1.43234	0.152046	0.645414	F08F1.9
WBGene00077581	37.6731	0.326014	0.211705	1.53995	0.123573	NA	H12D21.16
WBGene00044643	1178.71	0.325953	0.197755	1.64826	0.0992991	0.557529	H17B01.5
Gene:WBGene00219702	38.2962	0.32595	0.199972	1.62998	0.103106	NA	#N/A
WBGene00008482	98.4296	0.325849	0.234963	1.38681	0.1655	0.66572	cut-4
WBGene00012460	434.264	0.325802	0.197059	1.65332	0.0982658	0.557057	dhps-1
WBGene00196961	96.757	0.325336	0.233847	1.39124	0.164153	0.664629	F20D1.13
WBGene00021328	455.869	0.325285	0.207006	1.57138	0.116094	0.590516	npr-23
WBGene00013980	71.9967	0.325207	0.234313	1.38792	0.165162	0.66572	dos-1
WBGene00022583	623.123	0.324988	0.173592	1.87214	0.0611876	0.466272	mrps-18A
WBGene00017077	202.208	0.324908	0.231668	1.40247	0.160775	0.660744	D2096.10
WBGene00200294	7.62289	0.324737	0.157406	2.06306	0.039107	NA	Y71F9AL.21
WBGene00014755	63.5762	0.324731	0.221725	1.46457	0.143039	0.632421	F40F12.8
WBGene00005547	8.47038	0.32471	0.151189	2.1477	0.0317372	NA	sri-35
WBGene00006237	127.908	0.324611	0.226516	1.43306	0.151841	0.645153	str-204
WBGene00007092	315.247	0.324495	0.190528	1.70314	0.0885428	0.53796	B0001.7
WBGene00017914	353.09	0.324427	0.210879	1.53845	0.123939	0.602014	F29A7.4
WBGene00000461	622.301	0.324413	0.221627	1.46378	0.143254	0.632421	ceh-40
WBGene00009069	2777.64	0.324378	0.234923	1.38078	0.167345	0.668754	F23A7.4
WBGene00011432	503.549	0.324365	0.219308	1.47904	0.13913	0.625587	sdz-30
WBGene00001204	171.502	0.324362	0.22351	1.45122	0.146718	0.63738	egl-38
WBGene00003749	12193.9	0.324228	0.180196	1.79931	0.0719703	0.497088	nlp-11
WBGene00007326	154.887	0.324202	0.226561	1.43097	0.152438	0.64544	C05C9.2
WBGene00196854	81.3829	0.32415	0.235444	1.37676	0.168586	0.668944	CD4.13
Gene:WBGene00219636	185.813	0.324135	0.235292	1.37758	0.168332	0.668944	#N/A
WBGene00007675	369.371	0.324096	0.19325	1.67708	0.0935264	0.549931	C18D4.6
WBGene00015106	52.1896	0.323976	0.20437	1.58524	0.112912	0.582341	B0280.11
WBGene00010690	193.257	0.323908	0.235314	1.37649	0.168669	0.669031	K08H2.3
WBGene00003750	2731.27	0.323854	0.224318	1.44373	0.148815	0.640029	nlp-12
WBGene00001578	66.0311	0.323845	0.230502	1.40496	0.160034	0.65974	ges-1
WBGene00001718	93.9262	0.323538	0.233244	1.38712	0.165404	0.66572	grl-9
WBGene00009809	80.8887	0.323507	0.21927	1.47538	0.140111	0.626499	F47B8.8
WBGene00021631	23.0294	0.323448	0.18563	1.74244	0.0814321	NA	Y47D9A.4
WBGene00000545	9021.36	0.323433	0.113448	2.85093	0.00435921	0.161693	clp-4
WBGene00018664	69.9713	0.323329	0.234336	1.37977	0.167658	0.668754	bath-11
WBGene00001758	47.5612	0.322874	0.21612	1.49396	0.135186	0.621506	gst-10
WBGene00001786	52.6938	0.322846	0.197112	1.63788	0.101446	0.560983	gst-38
WBGene00013250	521.257	0.322785	0.212407	1.51965	0.128598	0.610633	Y57A10A.5
WBGene00206514	150.85	0.322733	0.232214	1.38981	0.164587	0.665364	R05G9.5
WBGene00017641	1642.6	0.322676	0.194292	1.66078	0.0967571	0.5538	csr-1
WBGene00019677	179.154	0.322549	0.234836	1.37351	0.169595	0.67006	K12H4.2
WBGene00198853	38.4541	0.322444	0.193355	1.66763	0.0953897	NA	C30B5.13
WBGene00022315	59.9915	0.322365	0.186041	1.73277	0.0831368	0.527267	Y81B9A.1
WBGene00015867	117.312	0.322264	0.233378	1.38087	0.167319	0.668754	ncs-7
WBGene00235261	119.267	0.322102	0.231217	1.39307	0.163598	0.663418	T05C7.8
Gene:WBGene00219641	79.6771	0.321877	0.23106	1.39305	0.163606	0.663418	#N/A
WBGene00012989	1502.36	0.321809	0.180508	1.78279	0.0746198	0.504358	Y48C3A.5
WBGene00005550	39.5297	0.321779	0.208241	1.54522	0.122293	NA	sri-38
WBGene00016445	266.521	0.321652	0.186592	1.72383	0.0847393	0.531887	C35D10.8
WBGene00005877	16.5874	0.321642	0.146696	2.19258	0.0283378	NA	srw-130
WBGene00015161	1181.56	0.321471	0.153354	2.09627	0.0360582	0.382474	pho-5
WBGene00200619	11.0022	0.32135	0.142016	2.26278	0.0236496	NA	F01E11.14
WBGene00017819	111.843	0.321146	0.233191	1.37718	0.168456	0.668944	F26D11.2
WBGene00022254	4729.96	0.321002	0.194216	1.65281	0.0983695	0.557057	nlp-71
WBGene00019840	967.873	0.320943	0.198169	1.61954	0.105332	0.566868	R02F11.2
WBGene00018932	886.949	0.320905	0.200768	1.59839	0.109957	0.576154	mrpl-2
WBGene00011686	9.97162	0.320889	0.144632	2.21866	0.0265097	NA	T10C6.2
WBGene00021614	1968.19	0.320764	0.174794	1.8351	0.0664908	0.483339	Y47A7.2
WBGene00016571	93.4373	0.320709	0.231259	1.3868	0.165504	0.66572	#N/A
WBGene00010325	620.682	0.320582	0.193561	1.65624	0.0976739	0.555977	exos-3
WBGene00006227	151.884	0.320511	0.232494	1.37858	0.168025	0.668754	str-183
WBGene00003112	322.11	0.320505	0.194723	1.64595	0.0997736	0.557552	mab-21
WBGene00019327	86270.5	0.320455	0.117499	2.7273	0.00638556	0.190342	zip-2
WBGene00003735	671.855	0.320392	0.195761	1.63665	0.101704	0.560983	nhx-8
WBGene00119203	1872.08	0.320382	0.172919	1.85279	0.0639126	0.475309	T04A8.18
WBGene00007667	895.763	0.320371	0.164487	1.9477	0.0514512	0.440764	fbxa-97
WBGene00007425	105.888	0.32032	0.23217	1.37968	0.167685	0.668754	C08B6.4
WBGene00021480	63.0533	0.320295	0.216306	1.48075	0.138673	0.625054	#N/A
WBGene00195164	7.84509	0.320162	0.1457	2.19741	0.0279914	NA	K12B6.11
WBGene00000095	1511.22	0.320065	0.153139	2.09003	0.0366148	0.383948	aha-1
WBGene00011315	418.809	0.320057	0.184965	1.73037	0.0835642	0.528826	mbr-1
WBGene00197935	32.2243	0.319852	0.226372	1.41295	0.157671	NA	T04C10.9
WBGene00021051	2657.15	0.319747	0.149633	2.13688	0.0326078	0.36806	W05H9.4
WBGene00195328	31.9523	0.319741	0.164493	1.9438	0.0519192	NA	C01B7.8
WBGene00013233	640.891	0.31965	0.215173	1.48554	0.1374	0.623249	sdz-33
WBGene00206494	389.044	0.319568	0.193496	1.65155	0.0986271	0.557057	C15H11.16
WBGene00012062	509.912	0.319556	0.221438	1.44309	0.148994	0.640029	T26G10.5
WBGene00015671	375.422	0.319529	0.199437	1.60215	0.109121	0.576029	C10B5.3
WBGene00006016	41.5376	0.31931	0.193298	1.65191	0.0985534	NA	srx-125
WBGene00001916	115.693	0.319077	0.233209	1.3682	0.171249	0.671479	his-42
WBGene00003751	10728.7	0.319063	0.190121	1.6782	0.0933071	0.549358	nlp-13
WBGene00007883	5596.86	0.319035	0.171963	1.85525	0.0635605	0.474139	C33A12.4
WBGene00007253	239.273	0.318984	0.231195	1.37972	0.167673	0.668754	C01H6.3
WBGene00007242	429.412	0.318818	0.19575	1.6287	0.103378	0.563198	madf-5
WBGene00019306	5.66586	0.318701	0.147576	2.15958	0.0308052	NA	K02E7.1
WBGene00015679	8.40764	0.318631	0.144828	2.20006	0.0278023	NA	C10F3.7
WBGene00009315	766.67	0.318598	0.205482	1.55049	0.121024	0.5984	F32B4.5
WBGene00008640	163.04	0.318427	0.223669	1.42365	0.154546	0.648366	F10B5.3
WBGene00206392	72.6365	0.3184	0.230878	1.37909	0.167868	0.668754	F47D2.11
WBGene00019535	302.051	0.318172	0.232451	1.36877	0.17107	0.671291	tsen-34
WBGene00020747	2006.52	0.318162	0.151891	2.09467	0.0362007	0.382969	T24A6.7
WBGene00020563	387.961	0.318142	0.195626	1.62628	0.10389	0.564865	T19C3.5
WBGene00014107	440.125	0.317946	0.223132	1.42492	0.15418	0.648366	ZK856.6
WBGene00022329	1089.12	0.317934	0.157564	2.01781	0.0436114	0.411105	fbxa-79
WBGene00017586	867.84	0.317873	0.191332	1.66137	0.0966394	0.5538	F19B10.4
WBGene00044411	403.735	0.317812	0.20804	1.52765	0.126599	0.605727	R12B2.8
WBGene00018445	88.4116	0.31774	0.224677	1.41421	0.1573	0.653542	fbxb-5
WBGene00012709	208.179	0.31771	0.225986	1.40589	0.159758	0.659346	sre-15
WBGene00016430	26.4491	0.317579	0.178598	1.77818	0.0753741	NA	C35A11.3
WBGene00020607	37.1238	0.317401	0.214302	1.48109	0.138582	NA	srab-20
WBGene00011837	19.2168	0.317315	0.183374	1.73043	0.0835535	NA	srsx-33
WBGene00002062	1203.55	0.317105	0.175836	1.80341	0.0713241	0.495892	ife-4
WBGene00010574	488.86	0.316896	0.202488	1.56501	0.11758	0.593015	K04H4.5
WBGene00022610	214.816	0.316816	0.229182	1.38238	0.166856	0.667881	ltah-1.2
WBGene00015303	2339.58	0.316777	0.170586	1.85699	0.0633122	0.473493	rga-6
WBGene00010228	123.389	0.316772	0.230085	1.37676	0.168587	0.668944	clec-161
WBGene00013964	3348.84	0.316721	0.235628	1.34415	0.178899	0.683055	nlp-73
WBGene00011488	2282.63	0.316623	0.186045	1.70186	0.0887819	0.538293	nra-2
WBGene00007984	2661.23	0.316461	0.149639	2.11483	0.0344445	0.375474	irx-1
WBGene00002601	476.174	0.316454	0.194772	1.62475	0.104217	0.565152	let-381
WBGene00023418	1318.85	0.316453	0.180436	1.75383	0.0794603	0.518857	R06F6.12
WBGene00018851	69.6354	0.31645	0.231075	1.36947	0.170853	0.671006	F55A3.6
WBGene00015299	527.436	0.316384	0.19946	1.5862	0.112694	0.581832	C01F1.4
WBGene00009768	71.9505	0.316166	0.231551	1.36543	0.17212	0.673447	F46B6.2
WBGene00008713	55.9268	0.316097	0.235638	1.34145	0.179775	0.683736	F11E6.10
WBGene00007865	11.362	0.316086	0.143781	2.19838	0.027922	NA	srz-15
WBGene00020771	75.3953	0.316059	0.215878	1.46406	0.143178	0.632421	T24E12.1
WBGene00015425	253.348	0.316036	0.191306	1.65199	0.0985357	0.557057	C04E6.11
WBGene00044047	28.744	0.315943	0.193434	1.63334	0.102397	NA	Y57A10C.11
WBGene00201892	32.7277	0.315792	0.19323	1.63428	0.1022	NA	K02H8.6
WBGene00045171	2390.7	0.315536	0.234266	1.34691	0.178009	0.683055	K09E9.5
WBGene00011611	70.8862	0.315449	0.22376	1.40977	0.158609	0.657017	T08D2.6
WBGene00018298	2566.49	0.315368	0.205632	1.53365	0.125116	0.604512	nlp-50
WBGene00005713	86.5097	0.315217	0.235227	1.34005	0.180228	0.683736	srv-2
WBGene00219780	13.8954	0.315196	0.167712	1.87939	0.0601912	NA	B0228.10
WBGene00008167	177.964	0.31518	0.234637	1.34326	0.179187	0.683055	acox-1.5
WBGene00012659	586.671	0.315157	0.164191	1.91946	0.054926	0.450513	Y39A1A.22
WBGene00004505	1992.01	0.315107	0.134403	2.34449	0.0190532	0.297247	rpt-5
WBGene00021720	85.7719	0.314947	0.211742	1.48741	0.136907	0.622892	Y49F6B.8
WBGene00013763	473.112	0.314913	0.19865	1.58526	0.112907	0.582341	Y113G7B.14
WBGene00007139	5026.95	0.314871	0.194933	1.61527	0.106251	0.569125	mnp-1
Gene:WBGene00219739	357.992	0.314815	0.231437	1.36026	0.173747	0.675797	#N/A
WBGene00008526	64.3102	0.314786	0.196895	1.59875	0.109877	0.576154	F02D10.6
WBGene00022435	554.598	0.314751	0.216249	1.45551	0.145529	0.636124	cfap-36
WBGene00045331	359.012	0.314706	0.20343	1.547	0.121864	0.599764	F14D7.12
WBGene00005826	34.9071	0.314703	0.182353	1.7258	0.0843842	NA	srw-79
WBGene00001717	576.087	0.314698	0.208955	1.50605	0.132053	0.617147	grl-8
WBGene00010447	63.9437	0.314623	0.233385	1.34808	0.177631	0.683054	K01A6.5
WBGene00018439	186.744	0.314504	0.235184	1.33727	0.181134	0.684394	fbxa-184
WBGene00001442	283.43	0.31448	0.222415	1.41393	0.157381	0.653542	fkh-10
Gene:WBGene00014483	54.1083	0.314088	0.224497	1.39908	0.16179	0.661803	#N/A
WBGene00000422	593.17	0.314031	0.196775	1.59589	0.110513	0.577171	ced-8
WBGene00012901	254.263	0.313775	0.225241	1.39306	0.1636	0.663418	cnp-2
WBGene00012933	754.748	0.313734	0.137816	2.27646	0.0228183	0.321529	mib-1
WBGene00001390	2023.33	0.313562	0.191498	1.63742	0.101542	0.560983	far-6
WBGene00009039	66.8565	0.313543	0.225057	1.39317	0.163569	0.663418	F22B3.8
WBGene00012147	24.298	0.313496	0.178679	1.75452	0.079342	NA	VC27A7L.1
WBGene00004786	15593	0.313483	0.191436	1.63753	0.101519	0.560983	sex-1
WBGene00020170	625.711	0.313482	0.191004	1.64124	0.100749	0.560584	T02G5.14
WBGene00018212	538.938	0.313386	0.212197	1.47687	0.139711	0.626253	F39H12.1
WBGene00000455	588.195	0.31325	0.203	1.5431	0.122806	0.600723	ceh-34
WBGene00001713	48.1725	0.313184	0.187107	1.67382	0.0941654	0.550709	grl-4
WBGene00003731	103.116	0.313179	0.235526	1.3297	0.183618	0.687449	nhx-3
WBGene00077629	176.305	0.313049	0.234824	1.33312	0.182492	0.685212	K10G4.13
WBGene00220165	200.881	0.31297	0.234236	1.33613	0.181505	0.684394	Y47G6A.36
WBGene00017418	104.553	0.312804	0.169824	1.84193	0.0654848	0.481364	F13B6.3
WBGene00013453	644.228	0.312778	0.20291	1.54146	0.123204	0.601243	fbxa-83
WBGene00007961	69.6058	0.312705	0.206108	1.51719	0.129218	0.612235	C35D6.4
WBGene00013177	1401.09	0.312498	0.150762	2.0728	0.0381913	0.391543	rsy-1
WBGene00045190	80.3054	0.312477	0.233747	1.33682	0.181282	0.684394	R01H2.8
WBGene00015142	21.9625	0.312357	0.200906	1.55475	0.120007	NA	B0310.6
WBGene00006767	5568.78	0.312329	0.171443	1.82177	0.0684901	0.488699	unc-31
WBGene00001093	3748.86	0.312326	0.125502	2.48861	0.0128242	0.255499	drp-1
WBGene00019232	226.754	0.312157	0.218242	1.43032	0.152624	0.64584	ugt-13
WBGene00007797	205.133	0.31215	0.235318	1.3265	0.184674	0.688034	C29A12.1
WBGene00000242	388.383	0.312007	0.215991	1.44454	0.148588	0.640029	bbs-2
WBGene00015529	995.215	0.311959	0.171396	1.82011	0.0687426	0.48967	C06E2.5
WBGene00009831	218.522	0.311798	0.230534	1.3525	0.176215	0.680711	F47G9.4
WBGene00198317	77.7871	0.311758	0.213618	1.45942	0.144451	0.634152	F57B10.18
WBGene00201300	12.8545	0.311725	0.140207	2.22332	0.0261939	NA	Y54E10A.27
WBGene00200953	8.30966	0.311471	0.141811	2.19639	0.0280642	NA	T22C1.15
WBGene00015786	166.211	0.311274	0.23554	1.32154	0.186323	0.690368	C15B12.4
WBGene00005925	18.3975	0.311249	0.173546	1.79347	0.0728985	NA	srx-34
WBGene00008840	659.52	0.311235	0.214903	1.44826	0.147545	0.638434	F15A4.5
WBGene00016477	25.1041	0.311158	0.169871	1.83173	0.066992	NA	srab-11
WBGene00017601	76.5697	0.311039	0.222114	1.40036	0.161406	0.661278	ets-7
WBGene00009102	1040.1	0.310936	0.153724	2.02269	0.0431054	0.407771	F25B3.5
WBGene00201401	195.939	0.310889	0.234372	1.32648	0.184682	0.688034	T28B11.22
WBGene00044569	16.2207	0.310812	0.158722	1.95822	0.0502044	NA	C25F6.8
WBGene00197520	60.6801	0.310787	0.220938	1.40667	0.159526	0.659134	C05C8.10
WBGene00004224	793.228	0.310744	0.197763	1.5713	0.116114	0.590516	ptr-10
WBGene00005745	119.3	0.310555	0.234162	1.32624	0.18476	0.688034	srv-34
WBGene00019928	57.3233	0.310266	0.226736	1.3684	0.171188	0.671419	clec-44
WBGene00016158	6558.37	0.310071	0.161129	1.92437	0.0543086	0.44938	ari-1.1
WBGene00021471	62.3376	0.310019	0.229245	1.35235	0.176264	0.680711	Y39G10AR.15
WBGene00017339	625.831	0.310004	0.175905	1.76233	0.0780129	0.514599	mfsd-10
WBGene00017190	96.6414	0.309971	0.235394	1.31682	0.1879	0.691742	F07B7.12
WBGene00021651	15.3392	0.309931	0.148238	2.09077	0.0365486	NA	miro-3
WBGene00018955	239.374	0.309886	0.201943	1.53452	0.124901	0.604028	F56C11.3
WBGene00012421	3339.94	0.309385	0.17772	1.74085	0.081709	0.524129	Y9C2UA.1
WBGene00023420	52.8369	0.309351	0.226239	1.36736	0.171512	0.671971	C26D10.7
WBGene00011287	1000.51	0.30935	0.186355	1.66	0.0969134	0.554019	glb-24
WBGene00005833	344.22	0.309347	0.225007	1.37483	0.169183	0.669854	srw-86
WBGene00023416	160.015	0.309293	0.223269	1.38529	0.165962	0.666313	spi-1
WBGene00016713	29.5354	0.309241	0.159918	1.93374	0.0531446	NA	C46E10.9
WBGene00044330	1072.47	0.309108	0.172936	1.78741	0.0738706	0.503009	alr-1
WBGene00010737	264.936	0.309089	0.233324	1.32472	0.185264	0.688982	K10C8.4
WBGene00021626	546.784	0.308766	0.190337	1.6222	0.10476	0.565506	rft-2
WBGene00014811	114.04	0.30876	0.234514	1.31659	0.187975	0.691742	M162.9
WBGene00004118	157.577	0.308643	0.233376	1.32251	0.185997	0.689863	pqn-29
WBGene00019389	66.6373	0.308508	0.219563	1.4051	0.159991	0.65974	irld-40
WBGene00016381	1303.75	0.308499	0.144831	2.13006	0.0331669	0.370364	sgo-1
WBGene00005173	12.1222	0.308481	0.148519	2.07705	0.0377973	NA	srg-16
WBGene00000906	1094.76	0.308259	0.193552	1.59264	0.111241	0.57863	daf-10
WBGene00012240	651.877	0.30819	0.194439	1.58502	0.112961	0.582388	W04A8.5
WBGene00019468	7560.27	0.308184	0.156623	1.96769	0.0491043	0.430244	#N/A
WBGene00009760	34.6836	0.308098	0.19464	1.58291	0.113442	NA	F46B3.7
WBGene00003948	2501.22	0.308061	0.163669	1.88222	0.0598065	0.462677	pbs-2
Gene:WBGene00219718	43.9058	0.307946	0.177837	1.73162	0.0833415	NA	#N/A
WBGene00012585	197.88	0.307885	0.235614	1.30673	0.191304	0.696779	lips-15
WBGene00011157	9.16811	0.307774	0.142841	2.15466	0.0311882	NA	chil-15
WBGene00020608	32.935	0.307733	0.182803	1.68341	0.0922957	NA	srab-22
WBGene00020992	19.2266	0.307673	0.184931	1.66372	0.0961693	NA	W03F8.2
WBGene00013241	747.546	0.30761	0.210327	1.46253	0.143595	0.632421	ung-1
WBGene00018903	52.888	0.3076	0.229246	1.34179	0.179663	0.683719	F55G1.7
WBGene00195687	54.6469	0.307572	0.197652	1.55613	0.119677	0.595774	K03A1.8
WBGene00013702	133.878	0.307296	0.229999	1.33608	0.181524	0.684394	Y106G6D.6
WBGene00007881	2983.3	0.307288	0.211916	1.45005	0.147045	0.637634	nlp-35
WBGene00013099	163.31	0.307213	0.232747	1.31994	0.186854	0.690798	#N/A
WBGene00005188	119.847	0.306899	0.235568	1.30281	0.192641	0.69771	srg-31
WBGene00000795	3939.53	0.306745	0.158122	1.93993	0.0523888	0.445559	crn-2
WBGene00013900	380.04	0.306655	0.184018	1.66645	0.0956246	0.552567	ugt-18
WBGene00012621	352.475	0.306594	0.215227	1.42452	0.154297	0.648366	Y38H6C.8
WBGene00008369	337.179	0.306591	0.206105	1.48755	0.13687	0.622892	D1053.4
WBGene00169576	15.2062	0.306567	0.159342	1.92396	0.0543602	NA	21ur-11239
WBGene00009991	100.769	0.30655	0.233547	1.31258	0.189323	0.693393	F53F4.8
WBGene00017067	202.017	0.306513	0.234874	1.30501	0.19189	0.696779	#N/A
WBGene00015800	1614.12	0.306365	0.120299	2.5467	0.0108747	0.237723	C15H9.4
Gene:WBGene00004844	35.834	0.306346	0.19847	1.54354	0.1227	NA	#N/A
WBGene00015708	1199.24	0.306293	0.226139	1.35445	0.175593	0.679575	C12D5.5
WBGene00015494	1646.35	0.306126	0.136058	2.24996	0.0244516	0.329732	C05E11.3
WBGene00006980	585.333	0.305969	0.183301	1.66922	0.0950748	0.552152	zig-3
WBGene00021645	94.4809	0.305939	0.235066	1.3015	0.193087	0.698595	Y47G6A.19
WBGene00004001	858.203	0.305899	0.161164	1.89806	0.0576885	0.458645	pgp-7
Gene:WBGene00219650	501.276	0.305821	0.197883	1.54547	0.122233	0.599764	#N/A
WBGene00022623	838.749	0.305815	0.156914	1.94893	0.0513032	0.440594	ZC487.1
WBGene00006394	314.227	0.305591	0.232364	1.31514	0.188462	0.691742	taf-11.2
WBGene00022248	3176.46	0.305538	0.121359	2.51764	0.0118143	0.249909	Y73B6BL.27
WBGene00044455	71.8297	0.305463	0.235476	1.29722	0.194557	0.700073	F23F12.13
WBGene00001817	3837.01	0.305414	0.165902	1.84093	0.0656319	0.481476	haf-7
WBGene00013442	152.982	0.305281	0.234071	1.30422	0.192157	0.69713	Y66D12A.16
WBGene00016171	1015.97	0.305256	0.187276	1.62998	0.103107	0.562247	C27F2.10
WBGene00011473	183.282	0.305108	0.226858	1.34493	0.178647	0.683055	T05C12.11
WBGene00003775	802.509	0.30485	0.204174	1.49309	0.135412	0.621809	nmr-2
WBGene00019134	589.332	0.304786	0.20839	1.46257	0.143584	0.632421	F59H6.3
WBGene00020427	961.298	0.304779	0.173311	1.75856	0.0786519	0.515846	sav-1
WBGene00022669	553.181	0.30475	0.224603	1.35684	0.174832	0.678247	ZK177.1
WBGene00001460	4260.21	0.304714	0.234456	1.29966	0.193716	0.69991	flp-17
WBGene00044222	7.04901	0.304602	0.139211	2.18806	0.0286652	NA	T16G12.10
WBGene00007536	19.5207	0.304546	0.154137	1.97581	0.0481766	NA	daf-36
WBGene00003692	1234.67	0.304504	0.141791	2.14756	0.0317484	0.363934	nhr-102
WBGene00015866	1122.04	0.3045	0.175042	1.73958	0.0819329	0.524643	C16E9.2
WBGene00013902	513.065	0.304348	0.216891	1.40323	0.160549	0.660259	ZC455.1
WBGene00009372	1966.4	0.30433	0.147442	2.06406	0.0390122	0.395428	evl-18
WBGene00169006	12.0711	0.304272	0.142697	2.1323	0.0329824	NA	21ur-6372
WBGene00016142	2649.47	0.304258	0.160814	1.89198	0.0584932	0.459824	mrps-18C
WBGene00000817	2148.94	0.304208	0.16601	1.83247	0.0668815	0.48504	csn-5
WBGene00018830	1135.46	0.304188	0.135783	2.24024	0.0250752	0.331185	ska-3
WBGene00013331	93.7203	0.304156	0.234078	1.29938	0.193813	0.69991	Y57G11C.42
WBGene00044028	128.079	0.304064	0.231947	1.31092	0.189885	0.694182	nlp-63
WBGene00011154	551.978	0.303963	0.203646	1.49261	0.13554	0.621809	R09A8.5
WBGene00001458	6331.27	0.303828	0.169911	1.78816	0.0737503	0.502424	flp-15
WBGene00001751	116.352	0.303809	0.231738	1.311	0.189858	0.694182	gst-3
WBGene00006716	116.314	0.303727	0.235474	1.28985	0.197102	0.702849	ubc-21
WBGene00022191	561.943	0.303629	0.226308	1.34166	0.179707	0.683719	Y71H2B.1
WBGene00005664	67.5291	0.303506	0.209335	1.44986	0.147097	0.637634	sru-1
WBGene00077444	13.9042	0.303242	0.157098	1.93028	0.0535722	NA	F54B8.17
WBGene00007225	39772.4	0.303203	0.178265	1.70086	0.08897	0.538831	C01G6.3
WBGene00016169	380.647	0.303191	0.195172	1.55345	0.120314	0.597674	C27F2.7
WBGene00020618	16.0093	0.303097	0.152539	1.98702	0.0469202	NA	T20D4.12
WBGene00020967	69.1155	0.30306	0.221149	1.37039	0.170566	0.670627	W03A5.2
WBGene00017299	339.065	0.302874	0.187224	1.61771	0.105724	0.568112	molo-1
WBGene00000597	201.018	0.302704	0.233042	1.29893	0.19397	0.69991	col-8
WBGene00022562	34.5438	0.30265	0.219652	1.37786	0.168246	NA	ZC204.12
WBGene00235300	32.324	0.302625	0.191442	1.58077	0.113932	NA	T06A10.107
WBGene00012182	824.473	0.302591	0.16128	1.87619	0.0606296	0.464662	osta-3
WBGene00001091	4069.43	0.302556	0.179632	1.68431	0.0921226	0.546809	drh-2
WBGene00011027	24.2779	0.302518	0.199232	1.51842	0.128908	NA	R05D7.2
WBGene00009104	27.1326	0.302429	0.200426	1.50894	0.131315	NA	F25C8.1
WBGene00007310	166.352	0.302227	0.219981	1.37388	0.169479	0.67006	irld-21
WBGene00019952	890.6	0.302001	0.219773	1.37415	0.169396	0.67006	fbxb-74
WBGene00018844	57.0273	0.301982	0.21778	1.38664	0.165551	0.66572	F54H12.4
WBGene00018428	14.3072	0.301852	0.156445	1.92945	0.0536748	NA	fbxa-183
WBGene00009286	882.513	0.301797	0.15668	1.9262	0.0540795	0.448643	zipt-1
WBGene00018255	178.13	0.301701	0.227145	1.32823	0.184101	0.687961	F40H6.5
WBGene00001588	668.992	0.301583	0.180354	1.67217	0.0944905	0.550949	ggr-3
WBGene00018941	141.033	0.301561	0.217779	1.38471	0.166142	0.666668	F56C3.4
WBGene00007450	158.619	0.301291	0.234359	1.28559	0.198585	0.705197	C08F11.1
WBGene00020737	328.734	0.301143	0.232941	1.29279	0.196083	0.702057	T23F2.4
WBGene00019624	3123.46	0.30111	0.182442	1.65045	0.0988513	0.557529	rnst-2
WBGene00044288	67.2164	0.301033	0.212438	1.41704	0.156472	0.652022	F30H5.5
WBGene00021270	1079.78	0.300952	0.205764	1.46261	0.143574	0.632421	pid-3
WBGene00011619	65.8509	0.300738	0.230296	1.30588	0.191593	0.696779	T08G3.7
WBGene00012977	763.9	0.300642	0.157021	1.91466	0.0555363	0.45193	Y48A6C.4
WBGene00023404	1159.55	0.300591	0.174922	1.71843	0.0857179	0.533672	plr-1
WBGene00009625	207.044	0.3005	0.227576	1.32044	0.186687	0.690798	F41E7.9
WBGene00174607	36.8368	0.300496	0.218506	1.37523	0.16906	NA	21ur-6936
WBGene00235276	201.309	0.300431	0.230531	1.30321	0.192502	0.697582	D2096.16
WBGene00003622	700.568	0.300287	0.179544	1.6725	0.0944256	0.550791	nhr-23
WBGene00016468	300.742	0.300224	0.20815	1.44234	0.149206	0.640029	C36B7.5
WBGene00007082	31.3134	0.300174	0.211666	1.41815	NA	NA	acs-10
Gene:WBGene00219723	5.38559	0.300085	0.141383	2.1225	0.0337958	NA	#N/A
WBGene00001374	1714.06	0.299933	0.193587	1.54935	0.121298	0.599555	exp-2
WBGene00005121	15.6405	0.29991	0.158854	1.88796	0.0590316	NA	srd-43
WBGene00020790	326.086	0.299796	0.223024	1.34423	0.178873	0.683055	T25B6.4
WBGene00005930	10.5055	0.299781	0.144135	2.07987	0.0375377	NA	srx-39
WBGene00015944	21.239	0.299781	0.177251	1.69128	0.0907841	NA	C18A3.7
WBGene00008589	831.777	0.299723	0.209655	1.4296	0.152831	0.646011	nlp-57
WBGene00199426	9.85415	0.299635	0.143919	2.08197	0.0373449	NA	D1022.15
WBGene00050903	360.199	0.299511	0.223615	1.3394	0.18044	0.683736	Y17D7C.4
WBGene00005710	91.3342	0.299426	0.227343	1.31707	0.187816	0.691742	sru-47
WBGene00009000	351.145	0.299181	0.210175	1.42349	0.154595	0.648366	arrd-28
WBGene00020318	52.401	0.299115	0.228555	1.30872	0.190628	0.695539	T07F8.1
WBGene00014055	200.225	0.299028	0.217122	1.37724	0.168438	0.668944	ZK669.5
WBGene00044326	2515.57	0.298979	0.131817	2.26814	0.0233207	0.322977	tag-322
WBGene00019460	1536.99	0.298916	0.138588	2.15686	0.0310168	0.358979	idi-1
WBGene00219738	42.1089	0.298867	0.220468	1.3556	0.175226	NA	anr-1
WBGene00015789	451.238	0.298777	0.172652	1.73052	0.0835378	0.528826	syx-6
WBGene00000177	89.1343	0.298572	0.234715	1.27206	0.203352	0.710733	aqp-9
WBGene00010068	20.9252	0.298531	0.187527	1.59194	0.111399	NA	F54F7.8
WBGene00007068	1052.64	0.298411	0.220683	1.35222	0.176306	0.680711	cTel55X.1
WBGene00010888	332.958	0.298341	0.19465	1.5327	0.125349	0.604639	dlc-2
WBGene00006552	147.078	0.298326	0.235626	1.2661	0.205478	0.71308	tbx-33
WBGene00013249	202.82	0.298292	0.23493	1.26971	0.204189	0.711447	Y57A10A.4
WBGene00020419	97.9311	0.298255	0.233205	1.27894	0.200919	0.708228	acdh-4
WBGene00011545	409.913	0.298125	0.224443	1.32829	0.184083	0.687961	T06G6.3
WBGene00019877	4676.18	0.29812	0.140749	2.1181	0.0341669	0.374593	R05D3.2
WBGene00008795	387.008	0.298118	0.220749	1.35049	0.17686	0.681948	F14D7.8
WBGene00043054	244.916	0.298087	0.225465	1.3221	0.186135	0.690196	T21B4.15
WBGene00077699	143.43	0.298084	0.219995	1.35496	0.175431	0.679249	C45B11.8
WBGene00019369	164.606	0.298009	0.229589	1.29801	0.194283	0.700073	K03H6.4
WBGene00019797	92.4769	0.297889	0.225178	1.3229	0.185868	0.689561	fbxb-31
WBGene00012968	65.0686	0.29788	0.232148	1.28315	0.19944	0.706871	Y48A6B.7
WBGene00006971	1600.7	0.297761	0.173168	1.7195	0.0855237	0.533672	zak-1
WBGene00044788	16.628	0.29768	0.171961	1.73109	0.0834354	NA	ttr-38
WBGene00016345	343.131	0.297605	0.229892	1.29455	0.195477	0.70168	C33E10.1
WBGene00018415	144.161	0.297489	0.212142	1.40232	0.160821	0.660746	nhr-184
WBGene00010318	264.855	0.297182	0.224439	1.32411	0.185467	0.68912	F59B10.2
WBGene00008839	42.3662	0.297097	0.22197	1.33845	0.180748	NA	sre-37
WBGene00012672	52.0733	0.297024	0.228963	1.29725	0.194544	0.700073	Y39B6A.10
WBGene00001237	119.891	0.297012	0.233163	1.27384	0.202721	0.710373	elc-2
WBGene00013220	181.885	0.296969	0.23471	1.26526	0.205779	0.71346	ctl-3
WBGene00006380	388.936	0.296957	0.188635	1.57424	0.115431	0.588885	tab-1
WBGene00010606	204.482	0.296925	0.232139	1.27908	0.200869	0.708228	cyp-13B2
WBGene00044579	118.971	0.296849	0.235621	1.25986	0.207721	0.715052	C06E2.9
WBGene00044976	220.199	0.296848	0.219865	1.35014	0.176972	0.682021	T26H2.10
WBGene00007302	745.853	0.296814	0.186007	1.59571	0.110554	0.577171	C04F12.8
WBGene00009202	373.789	0.296755	0.188051	1.57806	0.114553	0.587072	aptf-4
WBGene00017788	81.1925	0.2967	0.235328	1.26079	0.207384	0.714734	F25E5.7
WBGene00019594	26.6807	0.296638	0.175923	1.68618	0.0917606	NA	K09H9.1
WBGene00022144	18751.1	0.29663	0.16504	1.79732	0.0722844	0.498012	pghm-1
WBGene00015131	534.425	0.296471	0.199139	1.48877	0.136548	0.622892	B0303.11
WBGene00019304	1010.33	0.296415	0.128106	2.31383	0.0206769	0.30723	K02D10.4
WBGene00003561	2374.74	0.296347	0.172206	1.72088	0.0852721	0.533398	ncr-1
WBGene00021503	85.3637	0.296312	0.23543	1.2586	0.208176	0.715568	ctsa-4.2
WBGene00019043	136.467	0.2963	0.225491	1.31402	0.188839	0.692142	fbxc-26
WBGene00219267	586.394	0.296291	0.184828	1.60306	0.108921	0.575439	mir-5548
WBGene00022746	9.98297	0.296241	0.138858	2.13341	0.0328912	NA	ZK470.4
WBGene00012370	198.706	0.296027	0.211164	1.40189	0.160949	0.661032	W09G3.7
WBGene00000287	54.7418	0.295951	0.228205	1.29686	0.194678	0.700073	cal-3
WBGene00000084	135.521	0.295804	0.235546	1.25583	0.209179	0.715568	aex-1
WBGene00000444	1133.86	0.29576	0.196981	1.50147	0.133235	0.618812	ceh-21
WBGene00010182	27.7162	0.295632	0.171498	1.72382	0.0847401	NA	F57A8.7
WBGene00194909	340.343	0.295543	0.225228	1.31219	0.189455	0.693701	F41E6.17
WBGene00021081	176.67	0.295471	0.21882	1.35029	0.176922	0.682008	pals-33
WBGene00017535	89.2922	0.295463	0.234479	1.26008	0.207641	0.714946	atf-8
WBGene00009147	90.8583	0.295456	0.224648	1.31519	0.188445	0.691742	F26C11.3
WBGene00009374	1385.27	0.295446	0.162033	1.82337	0.0682471	0.488085	F34D10.4
WBGene00009169	59.2526	0.295334	0.230322	1.28227	0.199749	0.706939	F26F2.4
WBGene00015955	5351.91	0.295299	0.146567	2.01476	0.0439294	0.41118	C18B2.4
WBGene00021817	91.3881	0.295284	0.235637	1.25313	0.210158	0.716189	Y53G8B.1
WBGene00023429	360.771	0.295252	0.230691	1.27986	0.200594	0.707936	W08G11.6
WBGene00005078	130.868	0.295107	0.229339	1.28677	0.198174	0.705117	src-2
WBGene00022141	1073	0.295074	0.209191	1.41055	0.158377	0.656429	chaf-2
WBGene00019836	1234.87	0.294893	0.161225	1.82908	0.0673884	0.486683	R02F2.7
WBGene00007904	1049.88	0.294891	0.198671	1.48432	0.137724	0.623287	C33G3.4
WBGene00020091	2185.22	0.294837	0.206878	1.42517	0.154107	0.648366	rnp-8
WBGene00008045	569.257	0.294766	0.210555	1.39994	0.16153	0.661297	C40H5.2
WBGene00005934	82.0966	0.294763	0.235624	1.25099	0.210938	0.716638	srx-43
WBGene00006630	206.98	0.294716	0.232389	1.26821	0.204725	0.712124	tsp-4
WBGene00200578	20.9854	0.29466	0.152779	1.92867	0.0537723	NA	T21B6.14
WBGene00004027	307.036	0.294644	0.200639	1.46852	0.141962	0.629858	pie-1
WBGene00015921	325.603	0.294611	0.206554	1.42631	0.153778	0.647847	C17H11.1
WBGene00011695	131.476	0.294415	0.232146	1.26823	0.204716	0.712124	T10G3.4
WBGene00022262	63.2475	0.294379	0.233012	1.26336	0.206458	0.713965	Y73C8C.3
WBGene00077772	152.498	0.294289	0.230811	1.27502	0.202301	0.710082	T02G6.10
WBGene00015897	42.2044	0.294219	0.235461	1.24954	0.211466	NA	nhr-156
WBGene00045378	54.6016	0.294115	0.224416	1.31058	0.189999	0.694302	H04D03.5
WBGene00050975	114.703	0.294114	0.209557	1.40351	0.160466	0.660259	#N/A
WBGene00012003	1118.1	0.294055	0.194687	1.5104	0.130941	0.615159	T24H10.5
WBGene00016580	261.18	0.293951	0.224655	1.30846	0.190718	0.695539	ppm-1.H
WBGene00008300	436.914	0.293873	0.215561	1.3633	0.172789	0.674983	C54D10.5
WBGene00012210	36.2859	0.293838	0.219827	1.33668	0.181328	NA	W02D9.4
WBGene00194902	17.2445	0.293731	0.198669	1.47849	0.139277	NA	Y39H10B.3
WBGene00235274	64.5764	0.293686	0.230287	1.27531	0.202201	0.709961	C54E4.12
WBGene00015014	162.344	0.29363	0.233872	1.25552	0.209291	0.715568	bath-24
WBGene00045461	77.6592	0.293535	0.235442	1.24674	0.212492	0.718344	C25F9.14
WBGene00006517	3031.37	0.293363	0.110564	2.65334	0.00797001	0.209748	madd-3
WBGene00003795	28897.1	0.29329	0.0955123	3.07071	0.00213554	0.115954	npp-9
WBGene00003517	197.967	0.293285	0.224298	1.30757	0.19102	0.696292	nac-1
WBGene00010973	58.2152	0.293271	0.235616	1.2447	0.213243	0.719176	rip-1
WBGene00018102	202.763	0.293208	0.215559	1.36022	0.17376	0.675797	math-28
WBGene00020802	57.5208	0.293137	0.211544	1.3857	0.165837	0.665994	btb-2
WBGene00013009	180.262	0.293119	0.218533	1.3413	0.179822	0.683736	fbxc-23
WBGene00005577	56.1754	0.293071	0.203713	1.43865	0.15025	0.641959	sri-65
WBGene00011495	234.295	0.292989	0.21871	1.33962	0.180368	0.683736	T05F1.11
WBGene00022737	44.6029	0.292955	0.209996	1.39505	0.163001	NA	tofu-7
WBGene00022664	3529.66	0.292839	0.175392	1.66963	0.0949923	0.552112	ZK121.2
WBGene00012777	151.548	0.292766	0.235587	1.24271	0.213976	0.720123	lact-8
WBGene00015860	169.126	0.292736	0.232995	1.2564	0.208969	0.715568	C16D9.5
WBGene00168673	14.3109	0.292613	0.175209	1.67008	0.0949035	NA	21ur-6629
WBGene00013187	1236.67	0.292602	0.201258	1.45386	0.145984	0.636553	npr-34
WBGene00010559	577.605	0.292583	0.192364	1.52099	0.128263	0.610144	K04D7.6
WBGene00077662	129.479	0.292543	0.235279	1.24338	0.213727	0.719687	T26H2.12
WBGene00017309	673.869	0.292539	0.18136	1.61303	0.106738	0.57082	F09F9.4
WBGene00003591	1057.18	0.292519	0.209659	1.39522	0.162951	0.663351	nex-4
WBGene00009238	9.45744	0.292353	0.13828	2.11421	0.0344974	NA	selt-1.2
WBGene00077658	710.344	0.292336	0.151555	1.92892	0.0537412	0.448093	M106.8
WBGene00017761	98.8329	0.292013	0.234058	1.24761	0.212175	0.718293	F23H11.6
WBGene00016255	48.6901	0.291934	0.198397	1.47147	0.141164	0.628612	C30E1.6
WBGene00000420	729.849	0.291923	0.130885	2.23038	0.0257223	0.334253	ced-6
WBGene00164968	70.6575	0.291833	0.215852	1.35201	0.176372	0.680786	K08H2.10
WBGene00012678	107.078	0.29183	0.230846	1.26418	0.206166	0.71346	zhp-4
WBGene00021814	56.4113	0.291801	0.217161	1.34371	0.179044	0.683055	mfsd-8
WBGene00016465	125.13	0.291793	0.235638	1.23831	0.215601	0.721932	C36B7.2
WBGene00005245	45.6347	0.291717	0.20029	1.45648	0.145261	NA	srh-20
WBGene00044467	926.397	0.291571	0.203368	1.43371	0.151655	0.644666	R05C11.4
WBGene00003909	355.806	0.291532	0.219573	1.32773	0.184269	0.688034	pag-3
WBGene00019485	63.2213	0.29153	0.232174	1.25565	0.209242	0.715568	K07D4.5
WBGene00199752	42.4637	0.291458	0.217828	1.33802	0.180889	NA	K12G11.11
WBGene00044342	522.451	0.291323	0.224571	1.29725	0.194547	0.700073	T05B11.7
WBGene00022696	782.893	0.291293	0.173598	1.67797	0.0933525	0.549358	ift-139
WBGene00010382	19.9375	0.291291	0.187678	1.55208	0.120643	NA	H12D21.6
WBGene00195662	35.2157	0.29128	0.226417	1.28647	0.198277	NA	T19F4.2
WBGene00002193	49.8762	0.291245	0.217158	1.34117	0.179865	0.683736	kin-5
WBGene00013466	31.0145	0.291219	0.1908	1.52631	0.126933	NA	srz-47
WBGene00021283	42.2265	0.291067	0.219045	1.3288	0.183914	NA	#N/A
WBGene00000397	369.289	0.291045	0.200013	1.45513	0.145633	0.636124	cdh-5
WBGene00016329	81.7437	0.291017	0.227195	1.28091	0.200224	0.70779	osr-1
WBGene00013758	984.243	0.29093	0.202073	1.43973	0.149944	0.641498	fbxa-114
WBGene00021121	124.706	0.290903	0.228388	1.27373	0.202761	0.710373	W09G12.7
WBGene00012956	128.527	0.290789	0.226756	1.28238	0.199708	0.706939	Y47H9C.14
WBGene00045176	249.345	0.290706	0.235511	1.23436	0.217067	0.723596	C53B7.8
WBGene00021692	71.8386	0.290592	0.230477	1.26083	0.207371	0.714734	Y48G8AL.15
WBGene00010858	45.1502	0.290546	0.207727	1.3987	0.161904	NA	M04C9.3
WBGene00016184	899.186	0.290487	0.181319	1.60208	0.109139	0.576029	glb-9
WBGene00000609	59.3031	0.290293	0.178301	1.6281	0.103503	0.563671	col-20
WBGene00009309	11.9453	0.290192	0.168716	1.72	0.085432	NA	F32A11.4
WBGene00010143	542.598	0.290076	0.220217	1.31723	0.187762	0.691742	F56A12.2
WBGene00022311	60.75	0.290007	0.211302	1.37248	0.169915	0.67006	Y77E11A.8
WBGene00006353	646.319	0.289922	0.171452	1.69098	0.0908402	0.544892	sur-7
WBGene00013796	17.7398	0.289916	0.144783	2.00241	0.0452405	NA	Y116A8C.19
WBGene00017825	642.036	0.289642	0.207854	1.39349	0.163472	0.663418	cee-1
WBGene00019863	387.041	0.28945	0.204978	1.41211	0.157919	0.655273	R04A9.3
WBGene00014836	2868.81	0.289401	0.141345	2.04747	0.0406117	0.400523	T09F5.12
WBGene00016613	244.642	0.289246	0.225767	1.28117	0.200135	0.70779	best-9
WBGene00019627	1976.94	0.28923	0.164034	1.76324	0.0778605	0.514119	hira-1
WBGene00020782	414.524	0.289204	0.18228	1.5866	0.112604	0.581574	T24H7.3
WBGene00019870	436.199	0.289149	0.222065	1.30209	0.192885	0.698099	R04E5.7
WBGene00014224	468.135	0.289083	0.165632	1.74534	0.0809265	0.52163	mrps-23
WBGene00016585	120.436	0.288979	0.23528	1.22823	0.219359	0.723895	oac-59
WBGene00010387	85.301	0.288937	0.230063	1.2559	0.209151	0.715568	H12D21.11
WBGene00010552	2259.76	0.288874	0.160567	1.79909	0.0720047	0.497088	K04C1.2
WBGene00003997	55.0581	0.288818	0.21727	1.32931	0.183747	0.687449	pgp-3
WBGene00003056	970.188	0.288807	0.16372	1.76403	0.0777273	0.513471	lon-2
WBGene00016799	60.9605	0.288724	0.219057	1.31803	0.187492	0.691742	C50C3.1
WBGene00022396	1110.13	0.288623	0.18076	1.59672	0.110329	0.577045	Y97E10AR.1
WBGene00009729	607.573	0.288605	0.179537	1.6075	0.107945	0.573116	F45E10.2
WBGene00007365	4237.45	0.288587	0.116702	2.47285	0.0134041	0.260778	C06B3.6
WBGene00016830	11.9161	0.288571	0.157687	1.83002	0.0672472	NA	sre-55
WBGene00016078	213.49	0.288543	0.225401	1.28013	0.2005	0.707936	C24H12.9
WBGene00016017	112.344	0.288511	0.234117	1.23234	0.217823	0.723596	C23G10.11
WBGene00008307	304.809	0.288346	0.230361	1.25171	0.210674	0.716638	ncs-5
WBGene00044391	74.4791	0.288285	0.235128	1.22608	0.22017	0.724666	C25H3.15
WBGene00006809	2822.72	0.288236	0.18899	1.52513	0.127226	0.607077	unc-77
WBGene00015380	40.9025	0.288215	0.199648	1.44362	0.148847	NA	C03B1.10
WBGene00012228	300.331	0.288189	0.187354	1.5382	0.123999	0.602097	W03H9.2
WBGene00006392	1753.81	0.288127	0.164287	1.7538	0.0794653	0.518857	taf-10
WBGene00014173	82.2407	0.287993	0.228203	1.262	0.206948	0.714307	ZK970.7
WBGene00018625	3529.23	0.287948	0.167391	1.72021	0.0853945	0.533672	prp-17
WBGene00045094	122.662	0.287932	0.235598	1.22213	0.221659	0.725464	D1007.20
WBGene00045366	761.957	0.287659	0.157768	1.8233	0.0682581	0.488085	Y17D7C.3
WBGene00017071	191.867	0.28753	0.232007	1.23932	0.215228	0.721463	aagr-1
WBGene00018591	126.306	0.287388	0.228949	1.25525	0.209388	0.715732	npax-2
WBGene00005088	53.0957	0.287368	0.221241	1.2989	0.19398	0.69991	srd-10
WBGene00007312	418.432	0.287343	0.18809	1.52769	0.12659	0.605727	C04H5.1
WBGene00013126	38.7509	0.287244	0.182242	1.57616	0.114988	NA	mltn-2
WBGene00016872	292.274	0.287231	0.197483	1.45446	0.145819	0.63634	dop-4
WBGene00021387	386.245	0.287223	0.202639	1.41742	0.156361	0.65199	Y37F4.6
WBGene00017399	43.7686	0.287209	0.204119	1.40707	0.159407	NA	lgc-51
WBGene00013244	907.876	0.287149	0.175153	1.63942	0.101127	0.560979	Y56A3A.33
WBGene00022861	672.252	0.287141	0.181766	1.57973	0.114169	0.585722	dve-1
WBGene00012457	383.161	0.287131	0.225005	1.27611	0.201916	0.709961	acbp-6
WBGene00001691	30.0919	0.287077	0.228364	1.2571	0.208717	NA	grd-2
WBGene00018725	26.3954	0.286886	0.18093	1.58562	0.112825	NA	kreg-1
WBGene00022382	2569.21	0.286819	0.169355	1.69359	0.0903424	0.544354	Y94H6A.10
WBGene00195084	83.5624	0.286796	0.228998	1.2524	0.210426	0.716595	C43C3.4
WBGene00004773	3511	0.286763	0.138211	2.07482	0.0380032	0.390898	sem-4
WBGene00008341	198.651	0.286761	0.23556	1.21736	0.223467	0.725785	ttr-44
WBGene00022721	475.74	0.286596	0.2004	1.43012	0.152683	0.64584	ugtp-1
WBGene00019718	127.85	0.286586	0.232613	1.23203	0.217939	0.723596	M01H9.2
WBGene00011978	2048.75	0.286542	0.116374	2.46225	0.0138069	0.262649	T24B8.4
WBGene00011732	3355.16	0.286533	0.178005	1.6097	0.107464	0.57212	arrd-17
WBGene00015558	35.5449	0.286509	0.171652	1.66913	0.0950919	NA	C06G4.4
WBGene00007599	64.3035	0.286432	0.227011	1.26176	0.207036	0.71438	C15A11.7
WBGene00007455	51.5028	0.286419	0.221472	1.29325	NA	NA	ugt-22
WBGene00020048	122.583	0.286411	0.235547	1.21594	0.224007	0.725785	lgc-12
WBGene00008564	47.1466	0.286357	0.22261	1.28636	0.198317	0.705117	acox-1.1
WBGene00010732	5219.24	0.286256	0.136966	2.08998	0.0366193	0.383948	K10C3.5
WBGene00019360	396.971	0.286227	0.219242	1.30553	0.191712	0.696779	neto-1
WBGene00009966	2068.11	0.286162	0.16257	1.76023	0.0783681	0.515605	isy-1
WBGene00005653	82.4012	0.28607	0.224748	1.27285	0.203072	0.710437	srr-2
WBGene00016137	39.1561	0.285926	0.195416	1.46317	0.143421	NA	C26E6.1
WBGene00009274	226.126	0.285818	0.217348	1.31503	0.1885	0.691742	F30F8.5
WBGene00018099	126.132	0.285795	0.234748	1.21745	0.223432	0.725785	ztf-28
WBGene00016306	29.2525	0.285781	0.183164	1.56025	0.118701	NA	C32B5.13
WBGene00001613	1302.99	0.285666	0.186308	1.5333	0.125202	0.604521	glr-2
WBGene00006151	20.8041	0.285493	0.189483	1.50669	0.13189	NA	str-93
WBGene00019439	35.434	0.285448	0.175828	1.62345	0.104494	NA	K06B9.2
WBGene00020331	56.3943	0.285358	0.212989	1.33978	0.180316	0.683736	#N/A
WBGene00018366	284.348	0.285344	0.203832	1.3999	0.161544	0.661297	F42H10.2
WBGene00196529	12.8773	0.285292	0.137326	2.07748	0.0377571	NA	K11G9.8
WBGene00011727	207.852	0.285259	0.231742	1.23094	0.218346	0.723596	T12A7.6
WBGene00003529	17.2569	0.285215	0.183957	1.55044	0.121035	NA	nas-10
WBGene00022276	3398.99	0.28519	0.191172	1.4918	0.135751	0.622153	nlp-40
WBGene00044202	27.247	0.285176	0.198189	1.43891	0.150177	NA	K10G4.10
WBGene00001438	53.7575	0.285043	0.205409	1.38769	0.165233	0.66572	fkh-6
WBGene00020778	218.297	0.285021	0.233359	1.22138	0.221941	0.725668	T24E12.11
WBGene00001593	696.503	0.285006	0.173778	1.64006	0.100993	0.560915	glc-3
WBGene00044693	138.055	0.284988	0.233624	1.21986	0.222519	0.725668	fbxb-92
WBGene00200454	19.6555	0.28488	0.157932	1.80381	0.071261	NA	F47A4.7
WBGene00020760	89.7394	0.284867	0.234112	1.2168	0.223681	0.725785	T24C4.4
WBGene00012957	55.9654	0.28482	0.213435	1.33446	0.182053	0.685084	#N/A
WBGene00011997	5037.41	0.284781	0.234308	1.21541	0.224208	0.726066	nlp-51
WBGene00004036	8108.71	0.284778	0.160109	1.77865	0.0752974	0.506096	plc-1
WBGene00020533	27.24	0.284759	0.202942	1.40316	0.160569	NA	T16A1.2
WBGene00017559	8.39178	0.284666	0.136937	2.0788	0.0376353	NA	mpz-3
WBGene00003976	306.679	0.284635	0.19206	1.48201	0.138337	0.624591	pes-1
WBGene00016337	219.104	0.284565	0.23353	1.21854	0.22302	0.725668	fbxb-38
WBGene00010245	38.9117	0.284553	0.2288	1.24367	0.213619	NA	F58D5.6
WBGene00015991	136.709	0.284509	0.234465	1.21344	0.224962	0.72663	C18H2.4
WBGene00012255	421.167	0.284312	0.181254	1.56858	0.116745	0.591199	lpr-6
WBGene00019324	10737.6	0.284278	0.188571	1.50754	0.131673	0.616896	K02F2.5
WBGene00013353	449.361	0.284244	0.222846	1.27552	0.202125	0.709961	Y59A8B.21
WBGene00200716	23.5458	0.284163	0.173855	1.63449	0.102156	NA	C18F3.10
WBGene00007882	5405.5	0.284044	0.153141	1.85479	0.0636267	0.474292	C33A12.3
WBGene00008105	437.557	0.283996	0.200703	1.41501	0.157066	0.653033	C45B11.2
WBGene00007818	604.754	0.283962	0.233299	1.21716	0.223543	0.725785	C30F2.4
WBGene00010193	48.2255	0.283946	0.222056	1.27872	0.200997	0.708228	btb-20
WBGene00017083	456.48	0.283943	0.212697	1.33496	0.181888	0.684914	kin-33
WBGene00011239	902.354	0.283886	0.187809	1.51157	0.130644	0.614156	pges-2
WBGene00019922	924.797	0.283801	0.211762	1.34019	0.180183	0.683736	fbxc-28
WBGene00014049	9.18409	0.283658	0.143541	1.97614	0.0481393	NA	ZK666.11
WBGene00020103	58.8834	0.283601	0.235626	1.20361	0.22874	0.728836	R148.4
WBGene00008033	76.6379	0.283593	0.233842	1.21275	0.225224	0.726858	spin-2
WBGene00013230	114.312	0.283517	0.23554	1.20369	0.228709	0.728836	fbxb-22
WBGene00014125	229.865	0.28346	0.219566	1.291	0.196704	0.702576	ZK863.8
WBGene00018808	47.4239	0.28344	0.221288	1.28087	0.20024	0.70779	F54D10.7
WBGene00022755	87.6065	0.283395	0.23049	1.22953	0.218872	0.723596	nhr-250
WBGene00194915	31.4392	0.283344	0.160003	1.77086	0.0765833	NA	JC8.16
WBGene00016806	401.901	0.283301	0.202327	1.40022	0.161449	0.661278	C50D2.2
WBGene00008701	8.31157	0.283265	0.138599	2.04378	0.0409757	NA	F11D11.6
WBGene00007838	110.438	0.283254	0.228406	1.24014	0.214925	0.721139	fbxa-168
WBGene00015713	148.743	0.283199	0.233251	1.21414	0.224696	0.726417	C12D12.1
WBGene00019486	51.4321	0.28313	0.204708	1.38309	0.166636	0.66753	K07D4.6
WBGene00198530	12.987	0.283119	0.13929	2.03258	0.0420948	NA	T26A5.10
WBGene00008019	819.162	0.283033	0.17816	1.58865	0.11214	0.580206	C38H2.2
WBGene00015623	156.334	0.282928	0.235313	1.20235	0.229229	0.729279	C09B8.4
WBGene00018670	72.7562	0.282919	0.224764	1.25874	0.208125	0.715568	F52C6.13
WBGene00003010	4951.53	0.282911	0.106432	2.65812	0.00785773	0.207917	lin-24
WBGene00016107	497.9	0.282904	0.220604	1.28241	0.1997	0.706939	C25G6.1
WBGene00001730	40.4011	0.282858	0.218107	1.29688	0.194673	NA	grl-21
WBGene00010217	27.6401	0.282835	0.186766	1.51438	0.129928	NA	sre-31
WBGene00022866	38.4316	0.282782	0.171041	1.6533	0.0982702	NA	ZK1240.1
WBGene00013922	65.0264	0.282745	0.211329	1.33794	0.180917	0.684224	#N/A
WBGene00019190	35.0356	0.282745	0.175644	1.60976	0.107449	NA	H12I13.1
WBGene00005039	82.5362	0.282689	0.235638	1.19967	0.230266	0.729279	sra-13
WBGene00198955	19.1546	0.282646	0.153714	1.83877	0.0659485	NA	F57G12.7
WBGene00000755	22.2958	0.282603	0.170927	1.65335	0.098259	NA	col-182
WBGene00004400	1635.61	0.282546	0.14486	1.95048	0.0511187	0.440157	rom-1
WBGene00010682	42.5326	0.282467	0.188459	1.49883	0.133918	NA	K08F8.5
WBGene00195707	24.2548	0.282281	0.200742	1.40619	0.159667	NA	C11G10.3
WBGene00011990	2032.17	0.282212	0.177513	1.58981	0.111877	0.579805	T24D5.2
WBGene00010112	31.2049	0.282036	0.174958	1.61201	0.106959	NA	nhr-191
WBGene00006925	506.196	0.281986	0.210409	1.34018	0.180186	0.683736	vit-1
WBGene00000857	758.814	0.28191	0.141223	1.9962	0.0459118	0.418594	cwn-1
WBGene00010553	2479.83	0.281733	0.142174	1.98161	0.0475226	0.424844	K04C1.3
WBGene00045127	146.33	0.28166	0.232702	1.21039	0.226129	0.726978	W03C9.9
Gene:WBGene00219654	21.4003	0.281645	0.165312	1.70372	0.0884333	NA	#N/A
WBGene00012703	297.066	0.281513	0.182435	1.54309	0.12281	0.600723	nhr-145
WBGene00201848	6.71366	0.281442	0.147566	1.90723	0.0564907	NA	R11E3.16
WBGene00016696	51.489	0.281434	0.222167	1.26677	0.205239	0.712724	srbc-19
WBGene00012975	260.553	0.281415	0.180765	1.5568	0.119518	0.595186	Y48A6C.2
WBGene00021530	65.0611	0.281314	0.232662	1.20911	0.226621	0.726978	Y41G9A.6
WBGene00194981	83.3923	0.281274	0.211896	1.32741	0.184372	0.688034	Y49E10.30
WBGene00018003	15.489	0.281131	0.181351	1.5502	0.121093	NA	F33D11.6
WBGene00005684	23.6169	0.281106	0.162885	1.72579	0.0843846	NA	sru-21
WBGene00008228	104.133	0.281105	0.233594	1.20339	0.228826	0.728948	C50B8.6
WBGene00012440	1892.85	0.280889	0.205668	1.36574	0.17202	0.67324	nlp-53
WBGene00005297	33.4114	0.280851	0.209355	1.34151	0.179756	NA	srh-76
WBGene00018047	8.98032	0.280835	0.151261	1.85662	0.0633651	NA	clec-136
WBGene00022852	925.001	0.280834	0.190726	1.47245	0.140901	0.628123	ZK1127.5
WBGene00003741	5883.35	0.280706	0.187004	1.50107	0.133338	0.618812	nlp-3
WBGene00007186	4047.65	0.280685	0.177948	1.57735	0.114715	0.587493	B0464.6
WBGene00010363	953.677	0.280583	0.196087	1.43091	0.152456	0.64544	H04D03.2
WBGene00011305	57.6508	0.280547	0.212275	1.32162	0.186295	0.690368	R186.1
WBGene00022653	134.049	0.280503	0.227919	1.23072	0.218429	0.723596	ZK105.1
WBGene00021984	1056.98	0.280431	0.201293	1.39315	0.163574	0.663418	Y59C2A.1
WBGene00000047	73.2147	0.28041	0.23206	1.20835	0.226912	0.726978	acr-8
WBGene00011130	82.0806	0.280398	0.233097	1.20292	0.229006	0.729045	zip-6
WBGene00003612	209.131	0.280384	0.221674	1.26485	0.205924	0.71346	nhr-13
WBGene00016313	1592.32	0.280222	0.191521	1.46314	0.143429	0.632421	set-4
WBGene00045140	98.8769	0.280221	0.233948	1.19779	0.231	0.729477	T06C12.16
WBGene00019661	376.964	0.279728	0.187725	1.4901	0.136198	0.622892	K11H12.5
WBGene00004218	150.554	0.279724	0.212915	1.31378	0.18892	0.692266	ptr-3
WBGene00007608	64.3969	0.279705	0.230742	1.2122	0.225437	0.726858	C15C8.6
WBGene00000541	123.637	0.279582	0.231594	1.20721	0.227352	0.727326	cln-3.3
WBGene00010236	2169.99	0.279532	0.178793	1.56344	0.117948	0.593117	F58B4.3
WBGene00009774	487.726	0.279497	0.216591	1.29043	0.1969	0.702576	F46B6.9
WBGene00021171	117.913	0.279491	0.235565	1.18647	0.235438	0.732908	Y8A9A.2
WBGene00005425	10.4817	0.279469	0.142296	1.964	0.0495298	NA	srh-215
WBGene00219421	30.4305	0.279366	0.175636	1.5906	0.1117	NA	Y66D12A.30
WBGene00011597	187.683	0.279329	0.232461	1.20162	0.229512	0.729279	zim-1
WBGene00021479	188.412	0.279317	0.229406	1.21757	0.223388	0.725785	oac-55
WBGene00016437	45.8297	0.279271	0.17327	1.61177	0.107012	NA	C35B1.8
WBGene00023163	47.1114	0.279258	0.17748	1.57346	0.115612	0.589398	W09G12.3
WBGene00019070	693.378	0.279258	0.196923	1.41811	0.15616	0.65199	F58H7.5
WBGene00009153	73.955	0.278983	0.215235	1.29618	0.194913	0.700172	F26D2.15
WBGene00002041	226.811	0.278966	0.215925	1.29196	0.196372	0.702477	hum-8
WBGene00011062	135.068	0.278659	0.222714	1.2512	0.210861	0.716638	R06C7.2
[truncated: 31,990 more rows]

## Sheet: Genes higher in daf-16;daf-2
Genes higher in daf-16;daf-2 compared to N2
WBID	Base Mean	log2FC	StdErr	Wald	p-val	p-adj	Public Name
WBGene00003755	5630.37	1.3524	0.185735	7.28134	3.30527e-13	1.60922e-09	nlp-17
WBGene00007036	387.335	1.40393	0.211473	6.63882	3.16194e-11	1.15458e-07	sod-5
WBGene00015788	348.806	1.45879	0.226829	6.43121	1.26594e-10	3.69805e-07	C15B12.8
WBGene00014965	1152.59	0.89818	0.161709	5.55429	2.78742e-08	5.08912e-05	Y106G6D.5
WBGene00013842	608.847	0.779297	0.144707	5.38536	7.23e-08	9.60013e-05	fbxa-34
WBGene00000993	1051.22	0.89875	0.175838	5.11124	3.20054e-07	0.000333908	dhs-30
WBGene00009887	894.024	0.996879	0.203831	4.89071	1.00474e-06	0.000863246	glb-17
WBGene00017291	2473.48	0.566473	0.11735	4.82721	1.38459e-06	0.00106438	F09E5.14
WBGene00020554	169.962	1.05543	0.221082	4.77392	1.80675e-06	0.00131947	T19A5.3
WBGene00023401	1323.16	0.870629	0.192448	4.52398	6.06888e-06	0.003854	ZK380.t2
WBGene00009113	1069.85	0.677829	0.164598	4.1181	3.82013e-05	0.0153775	maph-1.2
WBGene00016916	1407.01	0.687308	0.167139	4.11219	3.9192e-05	0.0153775	C54D2.2
WBGene00018669	152.284	0.952899	0.233261	4.08512	4.40541e-05	0.0156256	F52C6.12
WBGene00017326	303.641	0.652544	0.160191	4.07353	4.63057e-05	0.0157289	dmd-5
WBGene00016436	583.328	0.935038	0.231911	4.03189	5.53306e-05	0.0171949	C35B1.7
WBGene00021745	113.36	0.935044	0.235394	3.97226	7.11953e-05	0.0199977	Y50D4B.6
WBGene00009534	3529.84	0.522674	0.132351	3.94915	7.84308e-05	0.0216144	F38B7.3
WBGene00001466	2220.09	0.789823	0.200732	3.93472	8.32921e-05	0.022529	flr-2
WBGene00001477	746.093	0.740671	0.189951	3.89928	9.64802e-05	0.0246888	fmo-2
WBGene00016985	77.233	0.915375	0.235353	3.88937	0.000100506	0.0248812	C56G3.2
WBGene00001182	2202.43	0.540307	0.141479	3.81899	0.000133997	0.0296539	egl-13
WBGene00006416	203.973	0.882634	0.233247	3.78411	0.000154257	0.0317335	sams-5
WBGene00021774	237.35	0.879857	0.23387	3.76216	0.000168451	0.0332485	fbxb-43
WBGene00015586	450.092	0.730979	0.195424	3.74048	0.000183668	0.0349395	lido-1
WBGene00001310	84.7386	0.870399	0.234503	3.71167	0.000205898	0.0380612	end-1
WBGene00015796	93.1145	0.824374	0.222323	3.70801	0.000208897	0.0380612	C15F1.5
WBGene00008515	930.049	0.589396	0.159065	3.70538	0.000211075	0.0380612	F02C12.1
WBGene00014181	171.739	0.76639	0.207294	3.69713	0.000218054	0.0384814	ZK1010.8
WBGene00014175	1161.14	0.634723	0.171995	3.69035	0.000223943	0.0384814	ZK971.1
WBGene00015322	1030.71	0.763378	0.209216	3.64875	0.000263515	0.0428435	C02B8.3
WBGene00021898	385.047	0.762618	0.209035	3.64829	0.000263995	0.0428435	Y54G2A.36
WBGene00005374	51.8156	0.821508	0.226191	3.63193	0.000281312	0.0442537	srh-158
WBGene00000438	599.641	0.761657	0.209839	3.62972	0.000283733	0.0442537	ceh-14
WBGene00001856	2313.17	0.788426	0.21761	3.62312	0.000291072	0.0447516	hil-5
WBGene00005006	1298.37	0.544877	0.151091	3.60628	0.000310615	0.0458267	spr-1
WBGene00013698	1098.42	0.812667	0.226119	3.59398	0.000325662	0.0473515	Y106G6D.1
WBGene00012532	481.995	0.701295	0.195656	3.58432	0.000337959	0.0474637	crp-1
WBGene00003744	11275.2	0.644306	0.180528	3.56901	0.000358327	0.0481437	nlp-6

## Sheet: Genes higher in N2 
Genes higher in N2 compared to daf-16;daf-2
WBID	Base Mean	log2FC	StdErr	Wald	p-val	p-adj	Public Name
WBGene00044080	1161.53	-1.43934	0.18359	-7.84	4.5056e-15	6.58088e-11	D1086.10
WBGene00000535	1045.8	-1.48075	0.192972	-7.67339	1.67513e-14	1.22335e-10	cpi-1
WBGene00011522	5331.47	-1.21321	0.205078	-5.91582	3.30226e-09	8.0388e-06	srap-1
WBGene00044737	308.192	-1.15643	0.199129	-5.80744	6.34368e-09	1.32366e-05	ttr-45
WBGene00045038	563.924	-1.13867	0.206798	-5.50619	3.66688e-08	5.95094e-05	ule-2
WBGene00015683	837.522	-1.14655	0.208941	-5.48744	4.07799e-08	5.95631e-05	C10G8.4
WBGene00017374	149.125	-1.22185	0.228515	-5.34694	8.94558e-08	0.000108883	ttr-41
WBGene00007458	3376.74	-1.02009	0.195174	-5.22658	1.72677e-07	0.000194009	ule-4
WBGene00019157	8173.43	-0.573044	0.115602	-4.95704	7.15736e-07	0.000687759	H05C05.1
WBGene00012880	126.392	-1.13391	0.229208	-4.94707	7.53399e-07	0.000687759	Y45F10C.4
WBGene00019129	4118.22	-0.634171	0.131368	-4.82745	1.38291e-06	0.00106438	F59G1.8
WBGene00004135	549.734	-1.06475	0.225199	-4.72805	2.26685e-06	0.00157665	pqn-48
WBGene00009430	621.691	-0.916191	0.203046	-4.51223	6.41507e-06	0.0039041	F35E12.6
WBGene00006109	223.965	-1.04721	0.232679	-4.50068	6.77366e-06	0.00395744	str-44
WBGene00015096	2637.04	-0.627351	0.140117	-4.47733	7.55811e-06	0.00424592	B0261.8
WBGene00022117	840.116	-0.625116	0.142347	-4.39148	1.12579e-05	0.00590764	Y71F9AL.12
WBGene00016568	360.362	-0.956717	0.217921	-4.39019	1.13251e-05	0.00590764	C41G11.1
WBGene00011038	2367.66	-0.719407	0.164337	-4.37762	1.19981e-05	0.00604288	R05H5.3
WBGene00003740	1858.08	-0.896136	0.206843	-4.33244	1.47468e-05	0.00717973	nlp-2
WBGene00016360	407.912	-0.966356	0.224955	-4.29578	1.74079e-05	0.00820193	C33G8.2
WBGene00021199	1579.68	-0.664109	0.155265	-4.27725	1.89214e-05	0.00863642	Y17G9B.2
WBGene00045473	184.554	-1.0015	0.234697	-4.26721	1.97934e-05	0.00876069	F30A10.14
WBGene00014117	441.366	-0.768098	0.184453	-4.1642	3.12445e-05	0.0134223	clec-91
WBGene00021855	1683.36	-0.595236	0.143216	-4.15623	3.23548e-05	0.0135021	Y54F10AR.2
WBGene00009897	2315.2	-0.604732	0.147359	-4.10381	4.06408e-05	0.0153775	skpo-1
WBGene00011858	532.568	-0.630492	0.153762	-4.10045	4.12354e-05	0.0153775	T20D3.5
WBGene00003473	225.123	-0.937877	0.228998	-4.09557	4.21128e-05	0.0153775	mtl-1
WBGene00013404	806.62	-0.685798	0.168066	-4.08054	4.4932e-05	0.0156256	fbxb-101
WBGene00045183	661.488	-0.689972	0.170111	-4.056	4.99194e-05	0.0163428	T28C6.10
WBGene00006573	856.666	-0.661275	0.163803	-4.03701	5.41377e-05	0.0171899	tin-10
WBGene00019173	3850.53	-0.56122	0.139448	-4.02458	5.70769e-05	0.017368	#N/A
WBGene00021005	1887.71	-0.794447	0.19781	-4.01621	5.91416e-05	0.017629	ule-1
WBGene00010174	13689.2	-0.600108	0.149761	-4.0071	6.14701e-05	0.0179566	F56H9.2
WBGene00007351	2602.35	-0.813938	0.204509	-3.97996	6.89263e-05	0.0197399	C05G5.5
WBGene00004677	173991	-0.698105	0.178009	-3.92174	8.79113e-05	0.0233461	rrn-3.56
WBGene00009221	3577.16	-0.658843	0.169134	-3.8954	9.80386e-05	0.0246888	acs-2
WBGene00022316	887.169	-0.712777	0.184049	-3.87275	0.000107616	0.0257678	Y81B9A.2
WBGene00003079	2270.28	-0.606438	0.158246	-3.83225	0.000126976	0.0289782	lsm-5
WBGene00007087	865.353	-0.546533	0.143257	-3.81505	0.000136154	0.0296816	B0001.2
WBGene00004622	4.08874e+06	-0.643234	0.169297	-3.79944	0.000145025	0.0311506	rrn-3.1
WBGene00022361	12258	-0.627634	0.167827	-3.73976	0.000184194	0.0349395	Y92H12A.5
WBGene00012428	3694.44	-0.640368	0.173467	-3.69157	0.00022287	0.0384814	Y11D7A.3
WBGene00006180	76.7191	-0.868252	0.235253	-3.69072	0.00022362	0.0384814	str-131
WBGene00000013	187.003	-0.836778	0.22723	-3.68252	0.000230944	0.0390588	abf-2
WBGene00015355	185.737	-0.793298	0.215533	-3.68064	0.000232652	0.0390588	C02F12.5
WBGene00018963	5153.73	-0.520114	0.142431	-3.65169	0.000260518	0.0428435	ucr-1
WBGene00003096	1759.26	-0.838164	0.230979	-3.62874	0.000284804	0.0442537	lys-7
WBGene00016654	1156.75	-0.603049	0.167919	-3.59131	0.000329026	0.0473515	C44E4.5
WBGene00016627	878.819	-0.737833	0.20567	-3.58746	0.000333918	0.0473515	C44B7.5
WBGene00001131	17145.9	-0.531998	0.148698	-3.57771	0.000346613	0.0479842	dys-1
WBGene00044680	86.0922	-0.775781	0.216911	-3.57649	0.000348235	0.0479842	F30A10.13
WBGene00015781	777.7	-0.681354	0.190777	-3.57147	0.000354986	0.0481437	rml-3
WBGene00009215	141.52	-0.823264	0.231348	-3.55856	0.000372898	0.0495141	thn-2

## Sheet: GO terms for genes higher in N2
GO terms for genes higher in N2 than daf-16;daf-2
source	term_name	term_id	highlighted	adjusted_p_value	negative_log10_of_adjusted_p_value	term_size	query_size	intersection_size	effective_domain_size	intersections
GO:MF	endopeptidase inhibitor activity	GO:0004866	TRUE	0.0278002	1.55595	75	17	3	10049	WBGENE00000535,WBGENE00015683,WBGENE00015355
GO:MF	endopeptidase regulator activity	GO:0061135	FALSE	0.0289124	1.53892	76	17	3	10049	WBGENE00000535,WBGENE00015683,WBGENE00015355
GO:MF	peptidase inhibitor activity	GO:0030414	FALSE	0.0336489	1.47303	80	17	3	10049	WBGENE00000535,WBGENE00015683,WBGENE00015355
GO:MF	peptidase regulator activity	GO:0061134	FALSE	0.0416514	1.38037	86	17	3	10049	WBGENE00000535,WBGENE00015683,WBGENE00015355
GO:CC	extracellular region	GO:0005576	TRUE	0.0267889	1.57205	219	13	4	6920	WBGENE00015683,WBGENE00012880,WBGENE00021005,WBGENE00016627
