# Supplementary material for: The neuron-specific IIS/FOXO transcriptome in aged animals reveals regulatory mechanisms of cognitive aging
Source: eLife. 2024 Jun 26;13:RP95621. doi: 10.7554/eLife.95621 (PMC11208049; doi:10.7554/eLife.95621)
Supplement: Supplementary file 6. [file elife-95621-supp6.xlsx]

## Sheet: Sheet1
Samples	Name	Uniquely Mapped Reads %	Total Counted Reads	Ribo Reads	Ribo Percentage
Day 1 N2	N2D101	0.7051	47084737	7884240	0.167448
	N2D102	0.7446	38497684	5468341	0.142043
	N2D103	0.6919	39363633	5104393	0.129673
	N2D104	0.7559	43507736	4446366	0.102197
	N2D105	0.7783	48474022	4233923	0.0873442
	N2D106	0.6105	40701046	4599706	0.113012
Day 8 N2	N2D801	0.5965	53054736	9181458	0.173056
	N2D802	0.6003	36042895	3805851	0.105592
	N2D803	0.6208	47358119	5837393	0.123261
	N2D804	0.4979	34713025	5061136	0.145799
	N2D805	0.5584	37042764	3429036	0.0925697
	N2D806	0.5837	33797155	3468623	0.102631
Day 8 daf-16;daf-2	D16D801	0.5698	58416102	4056953	0.0694492
	D16D802	0.6301	51430941	4645899	0.0903328
	D16D803	0.663	53096079	3764310	0.0708962
	D16D804	0.5892	42225332	4412847	0.104507
	D16D805	0.6119	40623585	3335278	0.082102
	D16D806	0.4922	43496363	3536696	0.0813102
Day 8 daf-2	D2D801	0.5985	43402046	6326846	0.145773
	D2D802	0.6943	49657802	3375928	0.0679838
	D2D803	0.6794	51215835	2840578	0.0554629
	D2D804	0.6668	44228903	1952524	0.0441459
	D2D805	0.6549	40247770	2659213	0.0660711
	D2D806	0.6411	48756673	2995528	0.0614383
Controls	neg ctrl	0.0207	378430	64647	0.170829
	non-deplete	0.5257	57615361	45141246	0.783493
Statistics		0.634796	4.16365e+07		0.136368
