# Supplementary material for: The neuron-specific IIS/FOXO transcriptome in aged animals reveals regulatory mechanisms of cognitive aging
Source: eLife. 2024 Jun 26;13:RP95621. doi: 10.7554/eLife.95621 (PMC11208049; doi:10.7554/eLife.95621)
Supplement: Supplementary file 7. [file elife-95621-supp7.xlsx]

## Sheet: Figure 1
Figure 1 Behavioral Data Raw data
Wild-type Learning Ability
Replicate 1
Day 1	Day 7
0.713426	0.082866
0.691686	0.209016
0.713426	0.130506
0.713426	0.402336
0.600526	0.202076
Replicate 2
Day 1	Day 7
1.06769	-0.014724
1.02007	0.036296
0.97467	0.025186
0.91904	-0.059854
1.06769	-0.090574
Replicate 3
Day 1	Day 7
0.824984	0.17461
0.813724	0.17237
0.859524	0.15428
0.810234	0.23601
	0.10314
Wild-type Memory Ability
Replicate 1
Day 1	Day 7
0.661706	0.119626
0.410396	-0.197034
0.508296	0.174596
0.535346	-0.051204
0.549786	-0.051204
Replicate 2
Day 1	Day 7
0.574904	-0.0209256
0.481444	-0.0209256
0.421834	-0.145926
0.604944	0.0103244
0.648664	0.114214
Replicate 3
Day 1	Day 7
0.772401	0.13114
0.892161	0.05094
0.735351	-0.12005
0.822381	-0.00726
0.830261	0.06681

## Sheet: Figure 2
utx-1 and nmgp-1 replicate 1
Time	vector control					utx-1					nmgp-1
0	0.317525	0.401255	0.348905	0.362625	0.115325	0.508498	0.634928	0.453768	0.587438	0.278288	0.585873	0.465113	0.185523	0.196223	0.286403
0.5	0.394515	0.286575	0.331665	0.459655	0.478885	0.598588	0.515738	0.728928	0.528098		0.499363	0.756143	0.633493	0.304923	0.440583
1	0.493305	0.444695	0.342695	0.294935	0.305805	0.648278	0.603018	0.669418	0.508498		0.548513	0.570883	0.330783	0.401693
2	0.204455	0.270095	-0.114785	0.291095	-0.078815	0.441828	0.276608	0.357448	0.528098	0.158498	0.627703	0.382243	0.696223	0.490313
Figure 3 Behavioral Data raw numbers
utx-1 and nmgp-1 replicate 2
Time	vector control					nmgp-1					utx-1
0	0.622256	0.604616	0.653106	0.586146	0.673106	0.620278	0.601598	0.631508	0.623658	0.626028	0.688942	0.667432	0.688942	0.688942	0.621142
0.5	0.593106	0.510316	0.587396	0.582196	0.561996	0.643268	0.543268	0.572848	0.614698	0.540708	0.617512	0.519452	0.488942	0.568942	0.563942
1	0.311406	0.464146	0.292156	0.428666	0.281806	0.448828	0.380968	0.294958	0.416598	0.178148	0.335092	0.0889418	0.419712	0.365412	0.493822
2	-0.071574	-0.226894	-0.051894	-0.249971	-0.064994	0.188718	0.036128	0.196838	0.173878	-0.178952	0.0851718	0.374652	0.338942	0.231802	0.334102
utx-1 replicate 3
Time	vector control					utx-1
0	0.759674	0.664744	0.739774	0.625734	0.642744	0.904609	0.892499	0.421129	0.674159
1	0.144784	-0.136167	-0.113132	-0.158816	0.220974	0.658279	0.537599	0.511029	0.261729	0.347149
2	-0.012476	-0.315286	-0.157596	-0.493306	-0.546306	0.0282188	0.0989888	0.225659	0.345949	0.169749
ins-19 replicate 1
Time	WT					ins-19(tm5155)
0	0.491318	0.418438	0.381898	0.464118	0.320468	0.480792	0.564772	0.559622	0.616352	0.624582
0.5	0.426088	0.376208	0.409778	0.409888	0.452298	0.575942	0.604062	0.556812	0.670732	0.633422
1	0.175038	-0.021482	0.059248	0.129488	0.106098	0.418392	0.263322	0.486332	0.360732	0.441142
2	-0.086042	-0.039822	0.048738	0.028698	-0.091632	0.295732	0.425332	0.365472	0.337402	0.382472
ins-19 replicate 2
Time	WT					ins-19(tm5155)
0	0.55177	0.54834	0.56538	0.46657	0.57507	0.738114	0.741244	0.647914	0.672644	0.627914
0.5	0.55811	0.45811	0.53776	0.55681	0.46417	0.721594	0.711554	0.729564	0.725184	0.691734
1	0.21696	0.15175	0.36038	0.22906	0.32824	0.579244	0.507174	0.588344	0.529524	0.497914
2	0.12109	-0.322877	-0.00286	0.08538		0.142974	0.285414	0.274704	0.186014	0.403474
ins-19 replicate 3
	WT					ins-19(tm5155)
0	0.2698	0.25256	0.2698	0.20528	0.23409	0.405922	0.425682	0.424852	0.416442	0.409612
0.5	0.2698	0.13466	0.24654	0.25647	0.26037	0.410782	0.350682	0.429012	0.385552	0.374692
1	0.07227	0.15386	0.05062	-0.05652	0.1298	0.313182	0.383232	0.324972	0.386902	0.190322
2	-0.2424	-0.0068	-0.19174	-0.28425	-0.11392	0.201622	0.116342	0.156132	0.174292	0.152472

## Sheet: Figure 3
Figure 3 Behavioral Data
Learning Span with Age
	daf-16;daf-2
1	45.5049	50.3147	74.6248	59.5141	61.7572	127.633	154.861	125.47	152.606	147.714
3	69.8609	57.8013	119.57	76.8856	82.8028	114.05	122.317	110.864	90.0734	90.4191
5	65.603	29.2113	47.0012	70.2821	53.0028	52.6337	-6.9363	38.7773	58.0826	11.7397
7	36.9156	15.5983	55.1878	13.0216	10.8126	13.208	36.1787	31.4493	8.94739	-15.1862
9	-2.35073	-2.35073	-2.35073	-2.35073	-2.35073
	daf-2
1	91.0135	81.8113	98.0185	88.5929	93.1968
3	63.6973	67.8042	67.8042	63.6973	67.8042
5	100.199	95.905	106.056	97.1195	99.6908	108.291	79.35	0	117.421	95.9675
7	55.6443	127.307	81.3049	40.5902	83.7981	69.7651	22.0594	109.65	68.7014	76.4127
9	77.7306	75.7791	169.739	80.5533	7.5611	98.3781	100.67	20.1817	0.0547218	93.9651
11	89.8857	105.395	97.6417	103.457	115.736	61.0405	80.6287	64.4411	79.7827	103.567
13	41.7396	71.3508	74.9301	48.0857	40.3297
15	40.6039	64.5335	44.5936	49.1947	62.3195
17	89.9416	59.5933	48.0626	74.4296	43.4085
19	19.8964	26.2425	40.646	11.1716	-15.8542
	N2
1	84.1141	81.5509	84.1141	84.1141	70.803	125.882	120.268	114.915	108.356	125.882
3	57.5666	58.221	50.0811	58.8765	55.8995	46.7569	73.049	73.3992	74.9508	63.4483
5	39.1813	27.9606	38.5175	37.1416	29.9201	47.9183	46.6921	54.048	27.7771	55.3237
7	-1.73598	4.27936	2.96947	-7.05688	-10.6788	9.77003	24.6433	15.3869	47.4361	23.8251
9	2.68311	-0.138275	17.1324	20.3406	0.0245695
Memory Span with Age
	daf-2
1	99.161	89.4616	100.06	80.7907	111.522	104.591	116.284	106.097	92.0337
3	67.4077	50.8444	46.19	57.2368	56.7865
5	109.693	71.2653	110.838	134.034	98.392	82.0293	61.5799	45.5609	49.5039	65.8615
7	125.122	122.343	84.5489	60.2071	151.492	92.181	8.25046	108.054	116.751	124.286
9	83.9964	47.8159	57.2678	28.9545	108.762	35.2366	36.0576	33.656
11	115.946	150.607	98.851	110.674	54.1642	36.1811	15.0481	25.9311	27.3646	95.7065
13	45.7124	14.9466	57.6682	52.7441	9.05413
15	3.82919	22.289	2.51051	5.33615	2.51051
	N2
1	124.123	76.9821	95.3461	100.42	103.129	105.729	101.014	96.518	91.0092	105.729
3	39.3299	75.2383	77.68	77.8907	70.7458	39.2715	61.3544	61.6485	62.9517	53.2907
5	61.8811	43.517	58.6754	51.0953	72.5694	40.2469	39.217	45.3953	23.3302	46.4667
7	22.4394	-36.9596	32.7507	-9.60484	-9.60484	8.20592	20.6981	12.9235	39.8419	20.0109

## Sheet: Figure 4
Figure 4 Behavioral Raw data
Learning (0hrs) ability change after RNAi of candidate genes
Control Vector	daf-16	alh-2	C44B7.5	cpi-1	dod-24	F08H9.4	hsp-12.3	hsp-12.6	mtl-1
0.52304	0.584102	0.386436	0.431878	0.391523	0.332168	0.351762	0.446187	0.380378	0.660728
0.45082	0.730762	0.290206	0.393818	0.619643	0.213598	0.036852	0.417997	0.661308	0.065948
0.46193	0.662332	0.379496	0.437598	0.397813	0.246338	0.208082	0.453067	0.389468	0.339808
0.47041	0.642702	0.323566	0.346288	0.587383	0.188678	0.018422	0.472037	0.369668	0.295568
0.49644	0.596682	0.377226	0.443818	0.502833	0.353708	0.446542	0.459697	0.523698	0.011658
0.626184	0.288592	0.458732	0.45545	0.628772	0.261742	0.589222	0.573586	0.638546	0.253124
0.622824	-0.153518	0.358732	0.5533	0.467732	0.429832	0.436332	0.583396	0.625766	0.333684
0.569994	-0.036848	0.543462	0.60574	0.493602	0.332962	0.510652	0.487826	0.544436	0.355504
0.546504	0.138792	0.565872	0.57507	0.462232	0.287832	0.432292	0.551576	0.470486	0.387974
0.589264	0.065532	0.501582	0.52709	0.564292	0.389222	0.422992	0.633876	0.636796	0.336464
0.584458	0.129194	0.501404	0.321944	0.840008	0.212866	0.319774	0.442183	0.569763	0.58314
0.519068	0.058174	0.461034	0.240554	0.642068	0.262206	0.354834	0.591983	0.503973	0.53277
0.478878	0.160572	0.447344	0.305514	0.686478		0.252454	0.588213	0.619763	0.48389
0.509158	-0.244118	0.454264	0.379914	0.750298		0.163544	0.484293	0.555393	0.5072
0.539328	0.283152	0.428274	0.508614	0.730228		0.44497	0.644763	0.519763	0.51759
0.521548	0.183152		0.505304			0.41221
0.558848	-0.040658		0.532234			0.31164
0.579728			0.568594			0.39124
0.534278			0.528134			0.31661
Memory (1hr) abiilty change after RNAi of candidate genes
Control Vector	daf-16	alh-2	C44B7.5	cpi-1	dod-24	F08H9.4	hsp-12.3	hsp-12.6	mtl-1
0.40719	-0.015058	0.310846	-0.045012	0.471993	0.163908	0.139112	0.323837	0.309158	0.311058
0.29763	0.191162	0.183196	0.075748	0.396673	0.257548	0.028082	0.195917	0.225828	0.330888
0.37304	0.133982	0.144976	0.209768	0.430483	0.217508	0.330722	0.297677	0.299158	0.150188
0.35199	0.359522	0.245266	-0.105542	0.451913	0.059558	0.208082	0.251927	0.246378	0.196538
0.46054	0.093542	0.205586	0.147458	0.348093	0.200058	0.223232	0.263497	0.263328	0.154518
0.510834	-0.015376	0.325392	0.079458	0.520392	0.098042	0.313842	0.595096	0.529776	0.287744
0.493944	0.081294	0.202172	0.304888	0.577582	0.187442	0.266672	0.542056	0.528926	0.214024
0.461284	0.267964	0.162222	0.230418	0.587872	0.203262	0.372302	0.451666	0.554936	0.180324
0.484824	-0.029348	0.237612	0.209208	0.455142	0.246852	0.317352	0.499516	0.503036	0.236464
0.527884	-0.028478	0.332892	0.219848	0.5072	0.198662	0.193982	0.583396	0.462076	0.310974
0.38652	0.108152	0.339754	0.199274	0.577958	0.228588	0.306394	0.412503	0.448973	0.306352
0.42758	-0.016848	0.289464	0.238124	0.610488	0.232198	0.294494	0.151483	0.507263	0.28902
0.3622	-0.059708	0.357774	0.213564	0.547338	0.311768	0.114494	0.436463	0.513093	0.53587
0.33639		0.167764	0.306424	0.562088	0.213968	0.081804	0.536873	0.486433	0.47374
0.39077		0.274674			0.225078	-0.013196	0.456173	0.583543	0.4205
0.368688
0.381548
0.288818
0.218068
0.428218
